# Supplementary material for: Integrative genomics identifies a convergent molecular subtype that links epigenomic with transcriptomic differences in autism
Source: Nat Commun. 2020 Sep 25;11:4873. doi: 10.1038/s41467-020-18526-1 (PMC7519165; doi:10.1038/s41467-020-18526-1)
Supplement: Supplementary file 4 — Supplementary Data 1 [file 41467_2020_18526_MOESM4_ESM.xlsx]

## Sheet: mRNA samples
Supplementary Data 1 - ASD and Control sample metadata
Sample_Name	Brain.ID	Diagnosis	Age	Sex	Region	RIN	SeqBatch	BrainBank	PMI	Seizures	Psychiatric.Medications	ADI.R.A..cut.off.10.	ADI.R.B..NV..cut.off.7.	ADI.R.B..V..cut.off.8.	ADI.R.C..cut.off.3.	ADI.R.D..cut.off.1.	IQ	TotalReads.picard	Aligned.Reads.picard	HQ.Aligned.Reads.picard	PF.All.Bases.picard	Coding.Bases.picard	UTR.Bases.picard	Intronic.Bases.picard	Intergenic.bases.picard	Median.CV.Coverage.picard	Median.5prime.Bias.picard	Median.3prime.Bias.picard	Median.5to3prime.Bias.picard	AT.Dropout.picard	GC.Dropout.picard	PropExonicReads.HTSC	Subtype	Outlier
AN00493_ba9	AN00493	ASD	27	M	ba9	7.3	batch1	ATP	8.3	No	No	NA	NA	NA	NA	NA	NA	52145501	52145501	48209522	5214226052	1466862726	1503657145	1846713933	396992248	0.573036	0.430014	0.701245	0.603043	30.1531	0.000647	0.244596	Convergent_ASD	N
AN00764_ba41-42-22	AN00764	ASD	20	M	ba41-42-22	2.5	batch1	ATP	23.7	No	No	27	13	NT	6	4	52	39209367	39209367	35989557	3920692310	973659105	1326221625	1423232140	197579440	0.527372	0.435959	0.724966	0.566301	22.4466	0.977391	0.237311	Convergent_ASD	N
AN00764_ba9	AN00764	ASD	20	M	ba9	8.5	batch1	ATP	23.7	No	No	27	13	NT	6	4	52	49136156	49136156	45687610	4913331334	1430010383	1539176271	1670409245	273735435	0.566244	0.429483	0.700853	0.590047	25.8019	0.066229	0.234422	Disparate_ASD	N
AN01570_ba41-42-22	AN01570	ASD	18	F	ba41-42-22	7.1	batch1	ATP	6.75	Yes	No	28	NT	23	9	5	NT	45359064	45359064	42050951	4535639256	1318635297	1495560716	1455524346	265918897	0.498845	0.490352	0.735198	0.654083	27.4229	0.138467	0.236223	Disparate_ASD	N
AN01570_ba9	AN01570	ASD	18	F	ba9	5.5	batch1	ATP	6.75	Yes	No	28	NT	23	9	5	NT	50465328	50465328	47023802	5046242560	1269869633	1664980880	1807581436	303810611	0.522978	0.433164	0.7689	0.554657	18.3357	0.639871	0.222021	Disparate_ASD	N
AN01971_ba9	AN01971	ASD	38	M	ba9	2.9	batch1	ATP	31.5	No	No	NA	NA	NA	NA	NA	NA	22574641	22574641	20485333	2257308142	602109668	562843740	852647008	239707726	0.70436	0.370001	0.589886	0.629032	24.0215	0.000324	0.246864	Convergent_ASD	N
AN03345_ba9	AN03345	ASD	2	M	ba9	6.9	batch1	ATP	4	No	No	14	9	NT	6	5	78	73216023	73216023	67755782	7321193565	1833935059	2621961091	2485948698	379348717	0.503325	0.467573	0.734472	0.637265	18.8468	1.46	0.248027	Convergent_ASD	N
AN06420_ba41-42-22	AN06420	ASD	39	M	ba41-42-22	3.1	batch1	ATP	13.95	No	No	20	NT	12	4	5	NA	70084856	70084856	65757381	7008074806	1539167517	2022011306	2973952180	472943803	0.535671	0.445183	0.75367	0.580226	17.03	0.378343	0.195118	Disparate_ASD	N
AN06420_ba9	AN06420	ASD	39	M	ba9	8	batch1	ATP	13.95	No	No	20	NT	12	4	5	NA	83763547	83763547	78676809	8375873184	1887468535	2455290946	3507349194	525764509	0.519187	0.453381	0.755508	0.578759	16.4715	0.500221	0.202223	Disparate_ASD	N
AN08043_ba41-42-22	AN08043	ASD	52	F	ba41-42-22	7.8	batch1	ATP	39.15	No	No	NA	NA	NA	NA	NA	NA	26764492	26764492	24833347	2676307143	587501039	831540131	985011596	272254377	0.546166	0.476451	0.738806	0.628312	21.714	0.542003	0.268191	Disparate_ASD	N
AN08043_ba9	AN08043	ASD	52	F	ba9	7.7	batch1	ATP	39.15	No	No	NA	NA	NA	NA	NA	NA	54145231	54145231	50062864	5414200621	1310327061	1808013819	1970472826	325386915	0.519975	0.454328	0.759171	0.580352	19.225	0.931753	0.236235	Disparate_ASD	N
AN08161_ba41-42-22	AN08161	CTL	36	F	ba41-42-22	8.1	batch1	ATP	23.83	NA	NA	NA	NA	NA	NA	NA	NA	23819131	23819131	21766665	2381776441	627114981	804222528	757149793	193289139	0.536375	0.463211	0.725846	0.62359	26.5081	0.364098	0.250729	Control	N
AN08166_ba9	AN08166	ASD	29	M	ba9	6.4	batch1	ATP	43.25	Yes	Yes	22	NT	16	5	3	80	53170980	53170980	49260368	5316778363	1411756381	1804182090	1773507040	327332852	0.504626	0.453887	0.750462	0.605025	21.6918	0.504289	0.249861	Disparate_ASD	N
AN08792_ba41-42-22	AN08792	ASD	30	M	ba41-42-22	5.1	batch1	ATP	20.3	Yes	Yes	22	12	NT	2	5	NA	21602464	21602464	20148125	2160114475	407890700	574331115	859937444	317955216	0.536986	0.454813	0.735531	0.614396	25.2502	0.247464	0.298175	Convergent_ASD	N
AN08792_ba9	AN08792	ASD	30	M	ba9	5.1	batch1	ATP	20.3	Yes	Yes	22	12	NT	2	5	NA	32063464	32063464	29783135	3206141060	692490501	950158922	1342629872	220861765	0.544173	0.443323	0.74275	0.571297	18.7032	0.536476	0.199645	Convergent_ASD	N
AN08873_ba41-42-22	AN08873	ASD	5	M	ba41-42-22	9.1	batch1	ATP	25.5	Yes	Yes	22	14	NT	6	5	NA	41858224	41858224	37574526	4185590538	1047624021	1562187067	1258383654	317395796	0.530436	0.44874	0.735867	0.596405	25.1295	1.2626	0.33596	Convergent_ASD	N
AN09714_ba41-42-22	AN09714	ASD	60	M	ba41-42-22	7.2	batch1	ATP	26.5	Yes	Yes	NA	NA	NA	NA	NA	NA	37271753	37271753	34033845	3726947653	662440925	1074079230	1714218211	276209287	0.542408	0.449296	0.717227	0.648227	20.4927	0.584005	0.222355	Convergent_ASD	Y
AN09714_ba9	AN09714	ASD	60	M	ba9	7.6	batch1	ATP	26.5	Yes	Yes	NA	NA	NA	NA	NA	NA	34965095	34965095	32608686	3496295189	683754882	951325415	1569918179	291296713	0.541712	0.446368	0.706824	0.609703	16.5914	1.01001	0.193286	Convergent_ASD	N
AN09730_ba9	AN09730	ASD	22	M	ba9	3.2	batch1	ATP	25	Yes	Yes	28	14	NT	6	5	NA	63417520	63417520	59310107	6341340739	1273285364	1513555669	3062160359	492339347	0.577281	0.408407	0.650093	0.633339	18.7584	0.060316	0.216361	Convergent_ASD	N
AN11989_ba41-42-22	AN11989	ASD	30	M	ba41-42-22	2.9	batch1	ATP	16.06	No	No	26	NT	22	12	5	NA	36489211	36489211	34252318	3648681679	764923314	929548474	1681325159	272884732	0.558223	0.430573	0.737239	0.582362	18.0597	0.074422	0.162697	Convergent_ASD	N
AN11989_ba9	AN11989	ASD	30	M	ba9	8	batch1	ATP	16.06	No	No	26	NT	22	12	5	NA	74571095	74571095	69838295	7456636059	1442493871	2166989933	3357109559	490042696	0.505725	0.451147	0.777425	0.572417	14.5002	1.61997	0.194176	Convergent_ASD	N
AN12457_ba41-42-22	AN12457	ASD	29	F	ba41-42-22	6	batch1	ATP	17.83	Yes	Yes	30	NT	21	12	5	NA	43809852	43809852	40938207	4380656349	978687230	1151872810	1922767554	327328755	0.5855	0.450107	0.645537	0.669651	26.5075	0.000411	0.205381	Convergent_ASD	N
AN12457_ba9	AN12457	ASD	29	F	ba9	5.5	batch1	ATP	17.83	Yes	Yes	30	NT	21	12	5	NA	40084861	40084861	37169622	4008222403	916217370	1075541609	1722413732	294049692	0.558356	0.411606	0.689488	0.615426	21.9375	0.021916	0.184824	Convergent_ASD	N
AN13872_ba41-42-22	AN13872	ASD	5	F	ba41-42-22	6.9	batch1	ATP	33	No	No	24	NT	20	7	4	65	63435913	63435913	59049420	6343242539	1401495799	1948657699	2524323829	468765212	0.498123	0.487304	0.759347	0.637634	18.2064	1.01734	0.244125	Disparate_ASD	N
AN13872_ba9	AN13872	ASD	5	F	ba9	6.9	batch1	ATP	33	No	No	24	NT	20	7	4	65	25808913	25808913	24379300	2580726400	540187909	746533337	1130112573	163892581	0.529218	0.426806	0.743257	0.560657	12.8222	1.63149	0.21446	Disparate_ASD	N
AN16115_ba9	AN16115	ASD	11	F	ba9	9.1	batch1	ATP	12.88	Yes	Yes	22	NA	14	3	5	58	45897507	45897507	41916689	4589438544	933653878	1433992514	1991732808	230059344	0.506161	0.450777	0.713046	0.616463	18.0791	2.54732	0.242532	Convergent_ASD	N
AN16641_ba41-42-22	AN16641	ASD	9	M	ba41-42-22	4.7	batch1	ATP	27	Yes	Yes	24	13	NA	4	5	NA	35239703	35239703	32272839	3523748154	868140683	1242625662	1230940980	182040829	0.496812	0.457918	0.743119	0.619249	22.5501	1.22633	0.24376	Disparate_ASD	N
AN16641_ba9	AN16641	ASD	9	M	ba9	5.3	batch1	ATP	27	Yes	Yes	24	13	NA	4	5	NA	40503786	40503786	37464868	4050142996	1176072828	1431794238	1243924041	198351889	0.51323	0.451784	0.742792	0.594218	24.6292	0.313436	0.236294	Disparate_ASD	N
AN17254_ba41-42-22	AN17254	ASD	51	M	ba41-42-22	8.3	batch1	ATP	22.16	Yes	No	27	NT	19	6	5	NA	42074093	42074093	38663889	4207151870	1002132009	1263177179	1708837342	233005340	0.539668	0.46329	0.740594	0.642424	22.0619	0.466391	0.23253	Convergent_ASD	Y
AN17254_ba9	AN17254	ASD	51	M	ba9	7.2	batch1	ATP	22.16	Yes	No	27	NT	19	6	5	NA	26045882	26045882	24509155	2604401328	584472452	706682216	1150406508	162840152	0.556791	0.442661	0.701782	0.586785	22.4007	0.041987	0.190763	Convergent_ASD	N
AN17515_ba9	AN17515	ASD	54	M	ba9	8.1	batch1	ATP	28.25	No	No	NA	NA	NA	NA	NA	NA	28943945	28943945	26370729	2894216149	702813938	1078040619	941377585	171984007	0.516398	0.437191	0.73291	0.593678	20.2436	2.58051	0.265818	Convergent_ASD	N
AN19511_ba41-42-22	AN19511	ASD	8	M	ba41-42-22	8.3	batch1	ATP	22.2	Yes	No	19	NT	14	4	2	NA	23393082	23393082	21609535	2339145530	448958966	700115335	1018891951	171179278	0.51523	0.419488	0.77536	0.539457	16.6748	1.76356	0.197836	Convergent_ASD	N
AN19511_ba9	AN19511	ASD	8	M	ba9	7.3	batch1	ATP	22.2	Yes	No	19	NT	14	4	2	NA	33283357	33283357	30033715	3328141582	757665813	1174080577	1176754820	219640372	0.494833	0.458524	0.739172	0.626528	23.0449	1.86775	0.277294	Convergent_ASD	N
UMB4337_ba41-42-22	UMB4337	CTL	8	M	ba41-42-22	5.8	batch2	NICHD	16	No	No	NA	NA	NA	NA	NA	NA	27165435	27165435	25768117	2716325250	627906907	866392902	1056441161	165584280	0.474881	0.412394	0.796346	0.526429	12.6474	1.35744	0.171839	Control	N
UMB4334_ba9	UMB4334	ASD	11	M	ba9	7.9	batch1	NICHD	27	Yes	Yes	36	9	9	6	4	NA	39717525	39717525	36364129	3971528509	974329685	1352304627	1277152663	367741534	0.524681	0.449937	0.715549	0.599539	24.2972	0.621852	0.27983	Convergent_ASD	N
UMB4849_ba9	UMB4849	ASD	7	M	ba9	7.4	batch1	NICHD	20	No	No	22	NT	18	8	3	not noted	19060553	19060553	17705611	1905928602	482703742	571267795	632341256	219615809	0.578652	0.397669	0.718827	0.526299	22.2069	0.150099	0.192768	Disparate_ASD	N
UMB5115_ba41-42-22	UMB5115	ASD	46	M	ba41-42-22	8.2	batch1	NICHD	29	Yes	Yes	27	NA	14	8	1	NA	63455075	63455075	58263062	6345150098	1680818502	2190749246	2055800357	417781993	0.538071	0.438085	0.714162	0.568972	23.9022	0.44709	0.271938	Convergent_ASD	N
UMB5115_ba9	UMB5115	ASD	46	M	ba9	6.2	batch1	NICHD	29	Yes	Yes	27	NA	14	8	1	NA	31523986	31523986	29660926	3152214170	691606669	872176680	1337569339	250861482	0.514288	0.445705	0.740376	0.595436	16.3673	0.32865	0.16968	Disparate_ASD	N
UMB5144_ba41-42-22	UMB5144	ASD	7	M	ba41-42-22	7.7	batch1	NICHD	3	No	No	28	12	20	3	3	NA	54513613	54513613	49622740	5451066651	1548661855	2194062697	1383901707	324440392	0.516299	0.461992	0.770166	0.601443	24.7624	0.794843	0.306852	Disparate_ASD	N
UMB5144_ba9	UMB5144	ASD	7	M	ba9	8	batch1	NICHD	3	No	No	28	12	20	3	3	NA	48195153	48195153	44532846	4819243249	1547247038	1874328993	1078224751	319442467	0.534255	0.421492	0.748804	0.565039	25.4277	0.186456	0.288291	Disparate_ASD	N
UMB5176_ba41-42-22	UMB5176	ASD	22	M	ba41-42-22	5.3	batch2	NICHD	18	No	Yes	25	13	13	7	5	NA	39907719	39907719	37497892	3990511995	994936803	1318547263	1446854815	230173114	0.49502	0.511878	0.814663	0.628084	17.9233	0.726751	0.202257	Convergent_ASD	N
UMB5278_ba41-42-22	UMB5278	ASD	16	F	ba41-42-22	7.8	batch1	NICHD	13	Yes	Yes	22	11	21	5	5	NA	39374242	39374242	35878279	3937184301	875666592	1292786624	1472794507	295936578	0.515967	0.453488	0.740362	0.585323	21.9818	1.20963	0.247945	Convergent_ASD	N
UMB5278_ba9	UMB5278	ASD	16	F	ba9	8.3	batch1	NICHD	13	Yes	Yes	22	11	21	5	5	NA	25325128	25325128	22749839	2532358865	704526673	1025286208	618413812	184132172	0.514816	0.48778	0.732523	0.640641	26.0753	1.51323	0.276686	Convergent_ASD	N
UMB5308_ba41-42-22	UMB5308	ASD	4	M	ba41-42-22	8.8	batch1	NICHD	21	No	No	17	14	14	4	3	NA	38174369	38174369	35101153	3817214610	993135032	1246464517	1285897162	291717899	0.514146	0.45179	0.745848	0.618627	21.9774	0.328282	0.261282	Convergent_ASD	N
UMB5308_ba9	UMB5308	ASD	4	M	ba9	7.9	batch1	NICHD	21	No	No	17	14	14	4	3	NA	70170442	70170442	65301612	7016647985	1792330487	2329708514	2468285975	426323009	0.516767	0.453837	0.747766	0.580509	19.1483	0.513829	0.237933	Disparate_ASD	N
UMB5340_ba41-42-22	UMB5340	ASD	53	M	ba41-42-22	8.2	batch1	NICHD	NA	No	Yes	30	10	NT	10	5	NA	51322382	51322382	47773061	5131914069	1117713858	1513227165	2135222937	365750109	0.52746	0.423258	0.744557	0.576192	16.2923	1.38225	0.206795	Convergent_ASD	N
UMB5340_ba9	UMB5340	ASD	53	M	ba9	8.4	batch1	NICHD	NA	No	Yes	30	10	NT	10	5	NA	59682999	59682999	54865527	5967986317	1539718715	2056005910	2028452612	343809080	0.528189	0.476027	0.736264	0.630476	21.998	1.05117	0.251356	Disparate_ASD	N
UMB5302_ba41-42-22	UMB5302	ASD	16	M	ba41-42-22	3.7	batch1	NICHD	20	Yes	Yes	NA	NA	NA	NA	NA	NA	28739511	28739511	26654037	2873752273	413702966	670900734	1264260152	524888421	0.563885	0.369424	0.696149	0.557188	16.8976	0.000744	0.193598	Convergent_ASD	N
UMB5303_ba41-42-22	UMB5303	ASD	67	M	ba41-42-22	8.5	batch1	NICHD	16	Yes	Yes	NA	NA	NA	NA	NA	Low	64707806	64707806	59462115	6470382922	1567547901	2281208707	2126836688	494789626	0.496634	0.456638	0.772075	0.579847	20.373	1.30984	0.27708	Convergent_ASD	N
UMB4999_ba41-42-22	UMB4999	ASD	21	M	ba41-42-22	8.4	batch1	NICHD	14	No	Yes	NA	NA	NA	NA	NA	NA	34101123	34101123	31568174	3409905011	824983515	1163820636	1184030097	237070763	0.519968	0.447017	0.772064	0.587372	19.0922	1.07839	0.235421	Convergent_ASD	N
UMB4999_ba9	UMB4999	ASD	21	M	ba9	8.2	batch1	NICHD	14	No	Yes	NA	NA	NA	NA	NA	NA	50885862	50885862	47285048	5088282230	1214863563	1625559429	1911910952	335948286	0.526734	0.417399	0.766652	0.564402	16.7532	0.931308	0.223356	Disparate_ASD	N
UMB5027_ba41-42-22	UMB5027	ASD	38	M	ba41-42-22	8.5	batch1	NICHD	26	No	Yes	NA	NA	NA	NA	NA	83	54692928	54692928	48582250	5469009149	1570290358	2225417360	1352628051	320673380	0.527727	0.474133	0.743497	0.624651	28.2321	1.20709	0.330466	Convergent_ASD	N
UMB5027_ba9	UMB5027	ASD	38	M	ba9	7.8	batch1	NICHD	26	No	Yes	NA	NA	NA	NA	NA	83	58637019	58637019	53172954	5863389759	1948112078	2253927458	1287729736	373620487	0.549881	0.449817	0.690265	0.617666	32.976	0.264302	0.313715	Convergent_ASD	N
UMB5297_ba41-42-22	UMB5297	ASD	33	M	ba41-42-22	6.7	batch1	NICHD	50	No	Yes	NA	NA	NA	NA	NA	low	47523444	47523444	44285874	4752020697	898145627	1182672304	2285050396	386152370	0.574092	0.395617	0.698144	0.56655	18.3361	0.03471	0.189874	Convergent_ASD	N
UMB5297_ba9	UMB5297	ASD	33	M	ba9	5.6	batch1	NICHD	50	No	Yes	NA	NA	NA	NA	NA	low	15679789	15679789	14674593	1567881453	309743502	346684995	737883433	173569523	0.609994	0.389034	0.647956	0.653333	19.6751	0.000723	0.16858	Convergent_ASD	N
AN03632_ba41-42-22	AN03632	ASD	49	F	ba41-42-22	8.1	batch1	ATP	21.08	No	No	NA	NA	NA	NA	NA	NA	84218275	84218275	77408176	8421328282	1827033959	2557873886	3403006316	633414121	0.540069	0.469228	0.698454	0.655312	19.2382	1.48112	0.247113	Convergent_ASD	N
AN03632_ba9	AN03632	ASD	49	F	ba9	8	batch1	ATP	21.08	No	No	NA	NA	NA	NA	NA	NA	53326221	53326221	50008493	5332280287	1082937464	1452434740	2396465833	400442250	0.531376	0.439668	0.715298	0.613413	14.2465	1.24526	0.183938	Convergent_ASD	N
AN02987_ba41-42-22	AN02987	ASD	15	M	ba41-42-22	8.6	batch1	ATP	30.8	No	No	NA	NA	NA	NA	NA	NA	45506260	45506260	40502727	4550389520	1388493945	1884703079	1026654593	250537903	0.514579	0.458133	0.758689	0.615196	30.9287	0.883464	0.326368	Convergent_ASD	N
AN04682_ba41-42-22	AN04682	ASD	15	M	ba41-42-22	8.2	batch1	ATP	23.23	No	No	NA	NA	NA	NA	NA	NA	54642554	54642554	50421547	5463948661	1163882243	1632881234	1959276248	707908936	0.544495	0.456012	0.728795	0.639601	25.8765	0.437608	0.291545	Convergent_ASD	N
AN04682_ba9	AN04682	ASD	15	M	ba9	7.8	batch1	ATP	23.23	No	No	NA	NA	NA	NA	NA	NA	75343684	75343684	68344234	7533865279	1740862577	2488010111	2711271726	593720865	0.526324	0.419842	0.724657	0.595414	22.3535	1.01983	0.249033	Convergent_ASD	N
AN03935_ba41-42-22	AN03935	ASD	20	M	ba41-42-22	7.9	batch1	ATP	28.08	No	No	27	NT	18	4	5	NA	69954225	69954225	65167322	6994981174	1367864106	2028996414	3114871284	483249370	0.532492	0.452508	0.743988	0.608566	15.2038	1.75064	0.204395	Convergent_ASD	N
AN03935_ba9	AN03935	ASD	20	M	ba9	8	batch1	ATP	28.08	No	No	27	NT	18	4	5	NA	28871905	28871905	26649969	2887025163	603337414	865205348	1186822249	231660152	0.543422	0.446598	0.72224	0.622016	19.1858	1.11553	0.205228	Convergent_ASD	N
AN05983_ba41-42-22	AN05983	ASD	24	M	ba41-42-22	8.7	batch1	ATP	36.36	Yes	No	NA	NA	NA	NA	NA	NA	37596511	37596511	34457467	3759423585	842730683	1242743090	1433876729	240073083	0.511837	0.440832	0.749668	0.601822	17.7028	2.5027	0.220254	Convergent_ASD	N
AN05983_ba9	AN05983	ASD	24	M	ba9	7.8	batch2	ATP	36.36	Yes	No	NA	NA	NA	NA	NA	NA	29993812	29993812	28423259	2999180351	851684829	1123564657	859673790	164257075	0.517332	0.4163	0.799237	0.52738	12.4326	1.64343	0.193279	Convergent_ASD	N
AN06365_ba41-42-22	AN06365	ASD	10	M	ba41-42-22	8	batch1	ATP	17.7	Yes	No	NA	NA	NA	NA	NA	NA	52827855	52827855	49172595	5282454976	1006691593	1576703516	2353892305	345167562	0.521577	0.453715	0.730769	0.600897	15.8723	1.57746	0.201465	Convergent_ASD	N
AN09402_ba41-42-22	AN09402	ASD	11	M	ba41-42-22	7.5	batch1	ATP	10.5	Yes	Yes	NA	NA	NA	NA	NA	NA	56064581	56064581	52853538	5606092879	1020494158	1403318153	2777473831	404806737	0.551476	0.427519	0.729368	0.568571	12.1802	1.14741	0.173743	Disparate_ASD	N
AN09402_ba9	AN09402	ASD	11	M	ba9	6.7	batch2	ATP	10.5	Yes	Yes	NA	NA	NA	NA	NA	NA	33856735	33856735	32063965	3385445357	758767541	1084717933	1333049736	208910147	0.51494	0.465976	0.812731	0.581122	12.6766	1.68277	0.179734	Convergent_ASD	N
AN11931_ba41-42-22	AN11931	ASD	39	F	ba41-42-22	8.5	batch1	ATP	32.83	Yes	No	NA	NA	NA	NA	NA	NA	72836111	72836111	66128508	7283192160	1704065492	2638546760	2482515547	458064361	0.511392	0.481746	0.745952	0.642365	20.7844	2.48581	0.299947	Convergent_ASD	N
AN11931_ba9	AN11931	ASD	39	F	ba9	7.9	batch2	ATP	32.83	Yes	No	NA	NA	NA	NA	NA	NA	27045932	27045932	25305643	2704395680	644938906	940800798	960467799	158188177	0.504525	0.421449	0.826702	0.532323	14.2162	2.03744	0.211664	Convergent_ASD	N
AN14762_ba41-42-22	AN14762	ASD	9	M	ba41-42-22	8.6	batch1	ATP	13.63	Yes	Yes	NA	NA	NA	NA	NA	NA	47617629	47617629	43418003	4761494012	1316563321	1998682912	1229400854	216846925	0.510642	0.480029	0.761689	0.627068	23.5189	1.95889	0.305433	Convergent_ASD	N
AN14762_ba9	AN14762	ASD	9	M	ba9	8.6	batch1	ATP	13.63	Yes	Yes	NA	NA	NA	NA	NA	NA	39856625	39856625	37452908	3985414238	875180868	1271917370	1189396524	648919476	0.49946	0.452195	0.778167	0.602429	26.5607	0.241706	0.376425	Disparate_ASD	N
AN14829_ba41-42-22	AN14829	ASD	26	F	ba41-42-22	6.2	batch1	ATP	28.67	Yes	Yes	NA	NA	NA	NA	NA	NA	23350896	23350896	21312621	2334948277	351276587	590523559	886036607	507111524	0.571785	0.372379	0.701891	0.565867	24.6354	0.038251	0.306812	Convergent_ASD	Y
AN17138_ba41-42-22	AN17138	ASD	16	M	ba41-42-22	7.2	batch1	ATP	NA	Yes	Yes	29	NA	22	6	5	NA	13910132	13910132	12731738	1390920670	272961219	403038341	543069671	171851439	0.589528	0.397635	0.682237	0.610387	20.1544	0.813167	0.28916	Convergent_ASD	N
AN17138_ba9	AN17138	ASD	16	M	ba9	7.2	batch1	ATP	NA	Yes	Yes	29	NA	22	6	5	NA	42869186	42869186	38852554	4286620999	900655759	1368263506	1759187347	258514387	0.524037	0.474039	0.739367	0.635905	23.7965	1.45711	0.241889	Convergent_ASD	N
UMB1376_ba41-42-22	UMB1376	CTL	37	M	ba41-42-22	5	batch2	NICHD	12	No	NA	NA	NA	NA	NA	NA	NA	33169321	33169321	31522874	3316725809	814680804	933118739	1361745643	207180623	0.619482	0.389362	0.767032	0.512414	11.7127	0.712405	0.187629	Control	N
UMB1376_ba9	UMB1376	CTL	37	M	ba9	4.8	batch2	NICHD	12	No	NA	NA	NA	NA	NA	NA	NA	29502124	29502124	27911108	2949997143	829863085	1075685036	886126164	158322858	0.475679	0.418578	0.804521	0.509808	15.2941	0.581649	0.177324	Control	N
UMB1578_ba41-42-22	UMB1578	CTL	53	M	ba41-42-22	8.1	batch1	NICHD	17	No	NA	NA	NA	NA	NA	NA	NA	44132429	44132429	41297446	4412986398	1155143309	1443777371	1471881931	342183787	0.495177	0.462897	0.769823	0.588898	19.5304	0.333384	0.20951	Control	N
UMB1578_ba9	UMB1578	CTL	53	M	ba9	8.1	batch1	NICHD	17	No	NA	NA	NA	NA	NA	NA	NA	50331705	50331705	45953831	5032901631	1435453817	2007950166	1308663272	280834376	0.499629	0.462419	0.755613	0.611089	23.3973	0.964316	0.290032	Control	N
UMB4337_ba9	UMB4337	CTL	8	M	ba9	5.8	batch2	NICHD	16	No	No	NA	NA	NA	NA	NA	NA	38474354	38474354	35993599	3847167784	973003816	1267841046	1387090407	219232515	0.500406	0.461691	0.812582	0.561142	17.6995	0.334469	0.200456	Control	N
UMB4842_ba41-42-22	UMB4842	CTL	47	M	ba41-42-22	8.1	batch1	NICHD	12	No	No	NA	NA	NA	NA	NA	NA	36285419	36285419	33813136	3628330699	827846853	1161321487	1416654269	222508090	0.515141	0.468214	0.754858	0.636392	16.3209	1.5297	0.19929	Control	N
UMB4842_ba9	UMB4842	CTL	47	M	ba9	7.9	batch1	NICHD	12	No	No	NA	NA	NA	NA	NA	NA	49300392	49300392	46939306	4929707548	998191067	1216798516	2309877296	404840669	0.523152	0.397414	0.763033	0.527922	10.9705	0.465761	0.148484	Control	N
UMB5079_ba41-42-22	UMB5079	CTL	33	M	ba41-42-22	7.9	batch1	NICHD	16	NA	NA	NA	NA	NA	NA	NA	NA	52392755	52392755	49006770	5238958678	1179031182	1475004428	2201517866	383405202	0.530111	0.461482	0.75935	0.603934	20.3987	0.147311	0.199491	Control	N
UMB5079_ba9	UMB5079	CTL	33	M	ba9	7.8	batch1	NICHD	16	NA	NA	NA	NA	NA	NA	NA	NA	59166169	59166169	54458920	5916296772	1340082439	1848871048	2318239582	409103703	0.55733	0.45982	0.740357	0.624264	19.3535	1.17092	0.24776	Control	N
UMB5163_ba41-42-22	UMB5163	CTL	15	M	ba41-42-22	8.1	batch1	NICHD	12	NA	NA	NA	NA	NA	NA	NA	NA	9494218	9494218	8809825	949365471	271442789	287566180	264760591	125595911	0.608049	0.435412	0.673165	0.613349	30.1447	0.000665	0.21459	Control	N
UMB5163_ba9	UMB5163	CTL	15	M	ba9	6.7	batch1	NICHD	12	NA	NA	NA	NA	NA	NA	NA	NA	60844619	60844619	54924116	6084100644	1389847339	1879839127	2301647069	512767109	0.528997	0.473077	0.760247	0.653474	24.8673	0.647624	0.290656	Control	N
UMB5168_ba41-42-22	UMB5168	CTL	16	F	ba41-42-22	7	batch1	NICHD	0	NA	NA	NA	NA	NA	NA	NA	NA	26219982	26219982	24827971	2621799385	515005122	619178650	1033170816	454444797	0.574924	0.387813	0.705007	0.585395	27.3816	0.000668	0.25798	Control	N
UMB5168_ba9	UMB5168	CTL	16	F	ba9	7.3	batch1	NICHD	0	NA	NA	NA	NA	NA	NA	NA	NA	33280354	33280354	29998997	3327835874	726217361	1030605621	1318706061	252306831	0.55568	0.426855	0.721923	0.576461	23.1607	0.462346	0.257925	Control	N
UMB5242_ba41-42-22	UMB5242	CTL	15	M	ba41-42-22	8.1	batch1	NICHD	9	No	NA	NA	NA	NA	NA	NA	NA	26799388	26799388	24518132	2679786353	727712762	922636423	821482293	207954875	0.526797	0.440302	0.724569	0.593313	26.6106	0.369559	0.238388	Control	N
UMB5242_ba9	UMB5242	CTL	15	M	ba9	8.4	batch1	NICHD	9	No	NA	NA	NA	NA	NA	NA	NA	69888851	69888851	63966655	6988544913	2125927020	2683626750	1703600943	475390200	0.51872	0.465102	0.73943	0.629778	27.5514	0.498475	0.314231	Control	N
UMB5342_ba41-42-22	UMB5342	CTL	23	M	ba41-42-22	7.7	batch1	NICHD	14	No	No	NA	NA	NA	NA	NA	NA	32650467	32650467	29793360	3264856945	849287731	1139440038	1012631363	263497813	0.544374	0.453884	0.736824	0.610367	25.9906	0.620264	0.248016	Control	N
UMB5342_ba9	UMB5342	CTL	23	M	ba9	7.9	batch1	NICHD	14	No	No	NA	NA	NA	NA	NA	NA	28754768	28754768	26219325	2875325639	954748736	1087902039	630929358	201745506	0.5532	0.450196	0.72185	0.623248	34.1478	0.256362	0.274503	Control	N
AN00142_ba9	AN00142	CTL	44	M	ba9	6.2	batch2	ATP	24.61	NA	NA	NA	NA	NA	NA	NA	NA	36964044	36964044	35209653	3696128365	762420774	1067054124	1629514452	237139015	0.503925	0.445643	0.782427	0.566318	10.8508	1.95412	0.147626	Control	N
AN00544_ba9	AN00544	CTL	17	M	ba9	7.8	batch1	ATP	28.92	NA	NA	NA	NA	NA	NA	NA	NA	47963521	47963521	44416010	4796058127	1075555443	1514551505	1844705628	361245551	0.515798	0.436263	0.753219	0.558345	17.3486	1.02377	0.220947	Control	N
AN01125_ba9	AN01125	CTL	56	M	ba9	7	batch1	ATP	24.17	NA	NA	NA	NA	NA	NA	NA	NA	53503236	53503236	49645791	5349976778	1119686756	1700012478	2202307563	327969981	0.511217	0.425299	0.734886	0.584673	14.3821	2.48229	0.212327	Control	N
AN01410_ba41-42-22	AN01410	CTL	41	M	ba41-42-22	7.4	batch1	ATP	27.17	NA	NA	NA	NA	NA	NA	NA	NA	77271306	77271306	72994990	7726566218	1423733575	1727251846	4084120026	491460771	0.561244	0.425073	0.717618	0.623641	17.3234	0.015808	0.173074	Control	Y
AN01410_ba9	AN01410	CTL	41	M	ba9	7.4	batch1	ATP	27.17	NA	NA	NA	NA	NA	NA	NA	NA	45844437	45844437	41661447	4584134630	971391072	1721259125	1626619930	264864503	0.491636	0.437776	0.756737	0.56377	20.0181	3.01555	0.263897	Control	N
AN03217_ba41-42-22	AN03217	CTL	19	M	ba41-42-22	7.1	batch1	ATP	18.58	NA	NA	NA	NA	NA	NA	NA	NA	35013572	35013572	32544213	3501124577	639331906	994910247	1615112780	251769644	0.544072	0.424579	0.706057	0.591461	16.3234	0.882639	0.193307	Control	N
AN03217_ba9	AN03217	CTL	19	M	ba9	7.5	batch1	ATP	18.58	NA	NA	NA	NA	NA	NA	NA	NA	35068341	35068341	33157531	3506581251	667089420	846558811	1662332253	330600767	0.513428	0.425142	0.752202	0.575067	16.2344	0.068238	0.153705	Control	N
AN04479_ba41-42-22	AN04479	CTL	44	M	ba41-42-22	6.5	batch1	ATP	23.26	NA	NA	NA	NA	NA	NA	NA	NA	53648839	53648839	51160540	5364550534	871633828	1176026268	2555921336	760969102	0.546353	0.446723	0.703588	0.623062	16.7539	0.352584	0.235885	Control	N
AN04479_ba9	AN04479	CTL	44	M	ba9	7.6	batch1	ATP	23.26	NA	NA	NA	NA	NA	NA	NA	NA	47485040	47485040	44480248	4748178902	929805276	1336711004	2180756408	300906214	0.536053	0.425351	0.725062	0.535522	14.1853	1.40925	0.199671	Control	N
AN07176_ba41-42-22	AN07176	CTL	21	M	ba41-42-22	7	batch1	ATP	29.91	NA	NA	NA	NA	NA	NA	NA	NA	60690779	60690779	56468772	6068722045	1287822572	1876760260	2526561092	377578121	0.50573	0.459022	0.746314	0.598922	15.9567	1.57796	0.213718	Control	N
AN07176_ba9	AN07176	CTL	21	M	ba9	6.3	batch1	ATP	29.91	NA	NA	NA	NA	NA	NA	NA	NA	38627360	38627360	35894954	3862500576	900719504	1171375893	1554142775	236262404	0.542412	0.43154	0.742311	0.564496	20.8998	0.27328	0.214549	Control	N
AN07444_ba41-42-22	AN07444	CTL	17	M	ba41-42-22	8.2	batch1	ATP	30.75	NA	Yes	NA	NA	NA	NA	NA	NA	36680597	36680597	32949428	3667850200	971886645	1479357646	1027660089	188945820	0.495822	0.47135	0.758754	0.617553	25.587	1.74562	0.283789	Control	N
AN07444_ba9	AN07444	CTL	17	M	ba9	3.5	batch2	ATP	30.75	NA	Yes	NA	NA	NA	NA	NA	NA	36724428	36724428	34660020	3672204096	972070494	1224513220	1259315509	216304873	0.503073	0.445857	0.808175	0.550086	16.1184	0.543579	0.191335	Control	N
AN08166_ba41-42-22	AN08166	ASD	29	M	ba41-42-22	6.4	batch1	ATP	43.25	Yes	Yes	22	NT	16	5	3	80	27996353	27996353	25895921	2799474872	702818287	954701435	975637636	166317514	0.52525	0.456507	0.742371	0.594834	18.7334	1.7049	0.232007	Disparate_ASD	N
AN08161_ba9	AN08161	CTL	36	F	ba9	8.1	batch1	ATP	23.83	NA	NA	NA	NA	NA	NA	NA	NA	48897560	48897560	44875885	4889441061	1188276150	1514826517	1828857977	357480417	0.509853	0.507772	0.742559	0.696719	22.4504	0.624542	0.230318	Control	N
AN08677_ba41-42-22	AN08677	CTL	38	M	ba41-42-22	8	batch1	ATP	25.47	NA	NA	NA	NA	NA	NA	NA	NA	38299573	38299573	34376877	3829742695	1026287819	1672809200	954566349	176079327	0.509791	0.462606	0.764958	0.608376	25.8161	2.00845	0.322754	Control	N
AN10028_ba9	AN10028	CTL	36	M	ba9	6.2	batch1	ATP	21.46	NA	NA	NA	NA	NA	NA	NA	NA	54265650	54265650	51144475	5426258171	1296782926	1424642343	2315566620	389266282	0.542768	0.464859	0.707913	0.642996	22.717	0.000607	0.193677	Control	N
AN10679_ba41-42-22	AN10679	CTL	41	F	ba41-42-22	8.4	batch1	ATP	14	NA	NA	NA	NA	NA	NA	NA	NA	12614678	12614678	11340297	1261396723	391829594	439537362	269806874	160222893	0.599089	0.424068	0.642642	0.679225	39.4208	0.262969	0.32939	Control	N
AN10679_ba9	AN10679	CTL	41	F	ba9	8.4	batch1	ATP	14	NA	NA	NA	NA	NA	NA	NA	NA	64296083	64296083	58754853	6429242996	1790335165	2510094935	1792029599	336783297	0.519631	0.464922	0.764053	0.589458	24.3523	0.671764	0.293003	Control	N
AN10723_ba41-42-22	AN10723	CTL	60	M	ba41-42-22	8.7	batch1	ATP	24.23	NA	NA	NA	NA	NA	NA	NA	NA	38994903	38994903	34669786	3899293199	1153130709	1613370147	904191680	228600663	0.522596	0.4819	0.742375	0.648981	29.0535	0.999385	0.32679	Control	N
AN10723_ba9	AN10723	CTL	60	M	ba9	8.3	batch1	ATP	24.23	NA	NA	NA	NA	NA	NA	NA	NA	66315720	66315720	60764368	6631213127	1746749056	2527956844	2006119024	350388203	0.515273	0.474955	0.762243	0.614253	21.7115	1.21392	0.282174	Control	N
AN10833_ba41-42-22	AN10833	CTL	22	M	ba41-42-22	1.8	batch1	ATP	21.47	NA	NA	NA	NA	NA	NA	NA	NA	26677747	26677747	24598667	2667612889	783309516	830338432	908579543	145385398	0.558868	0.420976	0.728013	0.568229	27.5185	0.059879	0.218808	Control	N
AN10833_ba9	AN10833	CTL	22	M	ba9	5.1	batch1	ATP	21.47	NA	NA	NA	NA	NA	NA	NA	NA	65139845	65139845	60579217	6513597573	1819551808	2020313803	2296688425	377043537	0.518577	0.461461	0.739074	0.602117	23.0488	0.156332	0.233561	Control	N
AN11864_ba41-42-22	AN11864	CTL	57	M	ba41-42-22	5.4	batch2	ATP	22.33	NA	NA	NA	NA	NA	NA	NA	NA	37482062	37482062	35445924	3747919240	895687890	1251775340	1387302431	213153579	0.482935	0.426854	0.806029	0.521468	13.5893	1.63921	0.182376	Control	N
AN11864_ba9	AN11864	CTL	57	M	ba9	7.3	batch2	ATP	22.33	NA	NA	NA	NA	NA	NA	NA	NA	27888568	27888568	26715806	2788686324	709758987	822356844	1082488693	174081800	0.707499	0.357415	0.729363	0.495781	7.50883	1.62034	0.187952	Control	N
AN12137_ba41-42-22	AN12137	CTL	31	M	ba41-42-22	6.4	batch1	ATP	32.92	NA	NA	NA	NA	NA	NA	NA	NA	64358619	64358619	60194702	6435460250	1279178541	1828034374	2887561281	440686054	0.489994	0.454812	0.76372	0.624815	12.4841	2.10914	0.206036	Control	N
AN12137_ba9	AN12137	CTL	31	M	ba9	4.6	batch2	ATP	32.92	NA	NA	NA	NA	NA	NA	NA	NA	32287863	32287863	30766349	3228576476	828567926	1023627491	1178551998	197829061	0.507988	0.407665	0.784576	0.510571	10.6975	1.10543	0.156567	Control	N
AN12240_ba9	AN12240	CTL	51	M	ba9	7	batch1	ATP	4.75	NA	NA	NA	NA	NA	NA	NA	NA	54230617	54230617	50466681	5422744911	1209303990	1651490030	2066180981	495769910	0.52176	0.473526	0.750072	0.627435	19.6844	0.672398	0.260018	Control	N
AN13295_ba41-42-22	AN13295	CTL	56	M	ba41-42-22	6.3	batch1	ATP	22.12	NA	NA	NA	NA	NA	NA	NA	NA	61929295	61929295	57724758	6192566687	1450472979	1852483312	2505050452	384559944	0.516626	0.454784	0.748535	0.599055	18.4045	0.541477	0.211381	Control	N
AN13295_ba9	AN13295	CTL	56	M	ba9	6.3	batch1	ATP	22.12	NA	NA	NA	NA	NA	NA	NA	NA	25567686	25567686	23419237	2556612526	661339019	835357989	905546963	154368555	0.569116	0.40947	0.699577	0.58326	28.3336	0.124686	0.253026	Control	N
AN14757_ba41-42-22	AN14757	CTL	24	M	ba41-42-22	8	batch1	ATP	21.33	NA	NA	NA	NA	NA	NA	NA	NA	53472673	53472673	47286926	5346972506	1513643620	2305527744	1276495682	251305460	0.50918	0.506708	0.757907	0.659333	29.5843	2.20712	0.342818	Control	N
AN14757_ba9	AN14757	CTL	24	M	ba9	8.3	batch1	ATP	21.33	NA	NA	NA	NA	NA	NA	NA	NA	49166363	49166363	44935577	4916333292	1293519754	1630500763	1679529247	312783528	0.5355	0.431737	0.760469	0.583564	21.0285	0.720584	0.235505	Control	N
AN15088_ba41-42-22	AN15088	CTL	52	F	ba41-42-22	4.2	batch2	ATP	17.88	NA	NA	NA	NA	NA	NA	NA	NA	25814766	25814766	24718588	2581292284	653922033	832470143	934784255	160115853	0.480711	0.420111	0.79932	0.537952	10.6024	1.03706	0.156867	Control	N
AN15088_ba9	AN15088	CTL	52	F	ba9	7.7	batch1	ATP	17.88	NA	NA	NA	NA	NA	NA	NA	NA	18824891	18824891	17748053	1882378253	341825595	569731434	665351765	305469459	0.521819	0.469866	0.767995	0.628484	24.4574	0.242744	0.35874	Control	N
AN15566_ba9	AN15566	CTL	32	F	ba9	7.5	batch1	ATP	28.92	NA	NA	NA	NA	NA	NA	NA	NA	64494886	64494886	60640006	6449060165	1541493778	1805844103	2711400286	390321998	0.533703	0.427604	0.726402	0.580265	19.3334	0.220698	0.21349	Control	N
AN17425_ba41-42-22	AN17425	CTL	16	M	ba41-42-22	7.9	batch1	ATP	26.16	NA	NA	NA	NA	NA	NA	NA	NA	53015802	53015802	49011686	5301270119	1208816699	1694136856	2047071120	351245444	0.536172	0.451317	0.75744	0.587971	17.5203	1.92608	0.230518	Control	N
AN17425_ba9	AN17425	CTL	16	M	ba9	7.7	batch1	ATP	26.16	NA	NA	NA	NA	NA	NA	NA	NA	39415127	39415127	36678723	3941275865	909035261	1214061612	1562936595	255242397	0.526306	0.451405	0.712614	0.621214	19.3727	0.414443	0.208839	Control	N
AN19442_ba9	AN19442	CTL	50	M	ba9	6.9	batch2	ATP	20.4	NA	NA	NA	NA	NA	NA	NA	NA	30556214	30556214	28878929	3055447946	891861006	1085086887	901954144	176545909	0.724908	0.364243	0.740684	0.503852	12.5085	0.929437	0.244726	Control	N
AN19760_ba41-42-22	AN19760	CTL	28	M	ba41-42-22	6.1	batch1	ATP	23.25	NA	NA	NA	NA	NA	NA	NA	NA	42088917	42088917	39007710	4208626438	1120380572	1312933668	1509111144	266201054	0.521915	0.450031	0.714718	0.620901	24.5801	0.234574	0.2276	Control	N
AN19760_ba9	AN19760	CTL	28	M	ba9	8	batch1	ATP	23.25	NA	NA	NA	NA	NA	NA	NA	NA	36998363	36998363	34497756	3699600441	950870930	1143905909	1379498087	225325515	0.547086	0.434169	0.72306	0.581955	22.288	0.131132	0.20371	Control	N
UMB4590_ba41-42-22	UMB4590	CTL	20	M	ba41-42-22	8.3	batch1	NICHD	19	No	NA	NA	NA	NA	NA	NA	NA	53620215	53620215	49351156	5361714476	1256516035	1752586185	2007211250	345401006	0.53213	0.458689	0.764301	0.58198	21.24	0.635361	0.24185	Control	N
UMB4590_ba9	UMB4590	CTL	20	M	ba9	8.3	batch1	NICHD	19	No	NA	NA	NA	NA	NA	NA	NA	29184299	29184299	27758723	2918245645	605579824	791258672	995504194	525902955	0.533879	0.430786	0.74997	0.576683	26.45	0.000721	0.343226	Control	N
AN00493_ba41-42-22	AN00493	ASD	27	M	ba41-42-22	5.7	batch3	ATP	8.3	No	No	NA	NA	NA	NA	NA	NA	34425259	34425259	32540766	3442262489	565857353	1004711604	1432523628	439169904	0.460609	0.483308	0.816673	0.587517	20.4952	0.006625	0.424746	Convergent_ASD	N
AN14829_ba9	AN14829	ASD	26	F	ba9	3.5	batch3	ATP	28.67	Yes	Yes	NA	NA	NA	NA	NA	NA	28672666	28672666	25678088	2867069079	552599959	1083281027	975960738	255227355	0.505832	0.41989	0.765802	0.596255	30.3861	0.176079	0.249155	Convergent_ASD	N
AN15451_ba41-42-22	AN15451	ASD	16	M	ba41-42-22	4.8	batch3	ATP	39.91	Yes	No	NA	NA	NA	NA	NA	NA	27395960	27395960	26077944	2739354561	329357474	673457591	1393062711	343476785	0.50119	0.425606	0.75801	0.549831	17.525	0.051448	0.225386	Disparate_ASD	N
AN15451_ba9	AN15451	ASD	16	M	ba9	4.2	batch3	ATP	39.91	Yes	No	NA	NA	NA	NA	NA	NA	36573300	36573300	35063377	3657031018	463129901	843210090	1941727583	408963444	0.536859	0.401845	0.743993	0.533148	13.6287	0.142643	0.218915	Convergent_ASD	N
AN17678_ba41-42-22	AN17678	ASD	11	M	ba41-42-22	2.7	batch3	ATP	NA	No	No	22	12	NT	4	5	NA	38796014	38796014	36359379	3879292897	1069296489	1453701462	1140081737	216213209	0.444752	0.475051	0.837403	0.557658	19.275	0.596353	0.249306	Disparate_ASD	N
AN19442_ba41-42-22	AN19442	CTL	50	M	ba41-42-22	5.5	batch3	ATP	20.4	NA	NA	NA	NA	NA	NA	NA	NA	34713811	34713811	32846761	3471120181	861625847	1249869523	1059506117	300118694	0.453408	0.455646	0.828647	0.551165	19.1558	0.057986	0.164824	Control	N
UMB1185_ba9	UMB1185	CTL	5	M	ba9	4.1	batch3	NICHD	17	No	NA	NA	NA	NA	NA	NA	NA	40003928	40003928	37763094	4000059039	932550057	1258068718	1572290011	237150253	0.445316	0.485274	0.825307	0.571372	16.2253	0.394039	0.178078	Control	N
UMB1407_ba9	UMB1407	CTL	9	F	ba9	6.7	batch3	NICHD	20	No	NA	NA	NA	NA	NA	NA	NA	42676026	42676026	40071167	4267263006	1088272099	1658405186	1244824457	275761264	0.430956	0.441585	0.860573	0.548095	18.4662	0.468241	0.153122	Control	N
UMB1499_ba41-42-22	UMB1499	CTL	4	F	ba41-42-22	5.9	batch3	NICHD	21	No	NA	NA	NA	NA	NA	NA	NA	42457410	42457410	40646572	4245371151	778034776	1174932716	1971168662	321234997	0.460221	0.438918	0.822304	0.517984	9.84024	1.0672	0.155674	Control	N
UMB1499_ba9	UMB1499	CTL	4	F	ba9	6.7	batch3	NICHD	21	No	NA	NA	NA	NA	NA	NA	NA	45362882	45362882	42447330	4535955789	1145990000	1719350307	1422062050	248553432	0.450078	0.451121	0.828852	0.53746	16.7241	1.37201	0.228062	Control	N
UMB1714_ba9	UMB1714	CTL	12	M	ba9	3.1	batch3	NICHD	22	No	NA	NA	NA	NA	NA	NA	NA	38346554	38346554	36417933	3834368788	892676412	1388245511	1171425047	382021818	0.453831	0.455135	0.850883	0.535163	20.1165	0.000725	0.366936	Control	N
UMB1908_ba41-42-22	UMB1908	CTL	14	M	ba41-42-22	6.5	batch3	NICHD	13	No	NA	NA	NA	NA	NA	NA	NA	45303293	45303293	42544466	4529991155	1171548152	1662344399	1448792127	247306477	0.450637	0.45683	0.841197	0.562257	16.3892	0.855029	0.214539	Control	N
UMB4670_ba9	UMB4670	CTL	5	M	ba9	6.3	batch3	NICHD	17	No	No	NA	NA	NA	NA	NA	NA	38333351	38333351	35662849	3832998091	932033994	1458720160	1247356792	194887145	0.438081	0.448741	0.831104	0.516297	18.8535	1.31741	0.231483	Control	N
UMB4787_ba41-42-22	UMB4787	CTL	13	M	ba41-42-22	6.1	batch3	NICHD	15	No	No	NA	NA	NA	NA	NA	NA	28962337	28962337	27878436	2895998963	445306020	840751627	1266175925	343765391	0.488555	0.427432	0.836406	0.506892	14.7266	0.129779	0.221271	Control	N
UMB4787_ba9	UMB4787	CTL	13	M	ba9	6.7	batch3	NICHD	15	No	No	NA	NA	NA	NA	NA	NA	33782240	33782240	32149688	3377930285	708005980	1158855805	1227574783	283493717	0.442595	0.430398	0.861774	0.48868	15.1225	0.279495	0.185388	Control	N
UMB5023_ba41-42-22	UMB5023	ASD	46	M	ba41-42-22	6.6	batch3	NICHD	19	No	No	NA	NA	NA	NA	NA	NA	29288847	29288847	27958283	2928668698	524201710	958705188	1091547756	354214044	0.454477	0.439305	0.842732	0.538757	18.5316	0.086113	0.153545	Disparate_ASD	N
UMB5023_ba9	UMB5023	ASD	46	M	ba9	6.1	batch3	NICHD	19	No	No	NA	NA	NA	NA	NA	NA	33396401	33396401	31544765	3339389523	725770383	1212351586	1130249565	271017989	0.497701	0.417723	0.813742	0.51194	15.5634	0.797533	0.287844	Disparate_ASD	N
UMB5176_ba9	UMB5176	ASD	23	M	ba9	7.2	batch3	NICHD	18	No	Yes	25	13	13	7	5	NA	34760018	34760018	32625512	3475731134	797629819	1294030029	1095289920	288781366	0.44308	0.478204	0.840589	0.578836	20.4449	0.146063	0.205221	Disparate_ASD	N
UMB5303_ba9	UMB5303	ASD	67	M	ba9	7.4	batch3	NICHD	16	Yes	Yes	NA	NA	NA	NA	NA	Low	35381961	35381961	33805386	3537920220	802714023	1218759737	1157191630	359254830	0.439148	0.42583	0.849956	0.504744	16.5932	0.043076	0.386853	Disparate_ASD	N
UMB5309_ba41-42-22	UMB5309	CTL	14	F	ba41-42-22	6.6	batch3	NICHD	8	NA	NA	NA	NA	NA	NA	NA	NA	39421089	39421089	37723355	3941788856	692468598	1132467295	1759087101	357765862	0.478011	0.415372	0.82037	0.495128	10.8166	0.7412	0.198435	Control	N
UMB5309_ba9	UMB5309	CTL	14	F	ba9	5.9	batch3	NICHD	8	NA	NA	NA	NA	NA	NA	NA	NA	38136592	38136592	36190245	3813351528	689489503	1118856735	1645773535	359231755	0.448601	0.473481	0.815703	0.574746	14.3766	0.564052	0.1243	Control	N
UMB5391_ba9	UMB5391	CTL	9	M	ba9	6.6	batch3	NICHD	12	No	No	NA	NA	NA	NA	NA	NA	29888439	29888439	28024406	2988638637	719839937	1274648667	659826418	334323615	0.434041	0.474662	0.856239	0.570409	26.1599	0.002122	0.303487	Control	N
UMB5558_ba9	UMB5558	CTL	6	M	ba9	5.2	batch3	NICHD	19	NA	NA	NA	NA	NA	NA	NA	NA	62497085	62497085	58989702	6249254192	1097406529	1951470076	2427164462	773213125	0.484854	0.453418	0.79873	0.5815	23.6506	0.029384	0.198419	Control	N

## Sheet: miRNA samples
Sample_Name	Brain.ID	Diagnosis	Age	Sex	Region	BrainBank	RIN	PMI	Sequencing.depth	Proportion.of.exonic.mRNA.reads	Subtype	Outlier
AN00493_ba41-42-22	AN00493	ASD	27	M	BA41/42/22	Harvard-ATP	7.3	8.3	2072497	0.402044	Convergent_ASD	N
AN00764_ba41-42-22	AN00764	ASD	20	M	BA41/42/22	Harvard-ATP	2.5	23.7	2034408	0.447924	Convergent_ASD	N
AN01093_ba41-42-22	AN01093	ASD	56	M	BA41/42/22	Harvard-ATP	2.4	19.5	730287	0.320279	Convergent_ASD	N
AN01570_ba41-42-22	AN01570	ASD	18	F	BA41/42/22	Harvard-ATP	7.1	6.8	999804	0.485314	Disparate_ASD	N
AN01971_ba41-42-22	AN01971	ASD	39	M	BA41/42/22	Harvard-ATP	2.9	31.5	885313	0.365647	Disparate_ASD	N
AN02987_ba41-42-22	AN02987	ASD	15	M	BA41/42/22	Harvard-ATP	8.6	30.8	2196941	0.518681	Convergent_ASD	N
AN03217_ba41-42-22	AN03217	CTL	19	M	BA41/42/22	Harvard-ATP	7.1	18.6	2080226	0.364099	Control	N
AN03632_ba41-42-22	AN03632	ASD	49	F	BA41/42/22	Harvard-ATP	8.1	21.1	2656168	0.394766	Convergent_ASD	N
AN03935_ba41-42-22	AN03935	ASD	19	M	BA41/42/22	Harvard-ATP	7.9	28.1	3869709	0.383376	Convergent_ASD	N
AN04479_ba41-42-22	AN04479	CTL	44	M	BA41/42/22	Harvard-ATP	6.5	23.3	1214999	0.318154	Control	N
AN04682_ba41-42-22	AN04682	ASD	15	M	BA41/42/22	Harvard-ATP	8.2	23.2	4477582	0.391233	Convergent_ASD	N
AN05983_ba41-42-22	AN05983	ASD	24	M	BA41/42/22	Harvard-ATP	8.7	36.4	1808677	0.419549	Convergent_ASD	N
AN06420_ba41-42-22	AN06420	ASD	39	M	BA41/42/22	Harvard-ATP	3.1	14	1590623	0.409733	Disparate_ASD	N
AN07176_ba41-42-22	AN07176	CTL	21	M	BA41/42/22	Harvard-ATP	6.3	29.9	943690	0.445167	Control	N
AN07444_ba41-42-22	AN07444	CTL	17	M	BA41/42/22	Harvard-ATP	8.2	30.8	1913522	0.49024	Control	N
AN08043_ba41-42-22	AN08043	ASD	52	F	BA41/42/22	Harvard-ATP	7.8	39.2	2071476	0.413972	Disparate_ASD	N
AN08161_ba41-42-22	AN08161	CTL	36	F	BA41/42/22	Harvard-ATP	8.1	23.8	1834443	0.454299	Control	N
AN08166_ba41-42-22	AN08166	ASD	28	M	BA41/42/22	Harvard-ATP	6.4	43.3	1373408	0.462334	Disparate_ASD	N
AN08677_ba41-42-22	AN08677	CTL	38	M	BA41/42/22	Harvard-ATP	8	25.5	1271708	0.518454	Control	N
AN08792_ba41-42-22	AN08792	ASD	30	M	BA41/42/22	Harvard-ATP	5.1	20.3	1660682	0.354483	Convergent_ASD	N
AN09714_ba41-42-22	AN09714	ASD	60	M	BA41/42/22	Harvard-ATP	7.2	26.5	1691853	0.342262	Convergent_ASD	N
AN10679_ba41-42-22	AN10679	CTL	41	F	BA41/42/22	Harvard-ATP	8.4	14	1834923	0.472763	Control	N
AN10723_ba41-42-22	AN10723	CTL	60	M	BA41/42/22	Harvard-ATP	8.7	24.2	2191448	0.510554	Control	N
AN10833_ba41-42-22	AN10833	CTL	22	M	BA41/42/22	Harvard-ATP	1.8	21.5	702705	0.465175	Control	N
AN11931_ba41-42-22	AN11931	ASD	39	F	BA41/42/22	Harvard-ATP	8.5	32.8	1721780	0.444137	Convergent_ASD	N
AN11989_ba41-42-22	AN11989	ASD	30	M	BA41/42/22	Harvard-ATP	2.9	16.1	1612092	0.372391	Convergent_ASD	N
AN12137_ba41-42-22	AN12137	CTL	31	M	BA41/42/22	Harvard-ATP	6.4	32.9	1501352	0.383958	Control	N
AN12457_ba41-42-22	AN12457	ASD	29	F	BA41/42/22	Harvard-ATP	6	17.8	1312963	0.384414	Convergent_ASD	N
AN13295_ba41-42-22	AN13295	CTL	56	M	BA41/42/22	Harvard-ATP	6.3	22.1	1872531	0.422101	Control	N
AN14757_ba41-42-22	AN14757	CTL	24	M	BA41/42/22	Harvard-ATP	3	21.3	1727470	0.400691	Control	N
AN14829_ba41-42-22	AN14829	ASD	26	F	BA41/42/22	Harvard-ATP	6.2	28.7	1190494	0.288467	Convergent_ASD	N
AN17425_ba41-42-22	AN17425	CTL	16	M	BA41/42/22	Harvard-ATP	5.6	26.2	1753488	0.379386	Control	N
UMB1578_ba41-42-22	UMB1578	CTL	53	M	BA41/42/22	NICHD-BTB	8.1	17	1312862	0.474287	Control	N
UMB4590_ba41-42-22	UMB4590	CTL	20	M	BA41/42/22	NICHD-BTB	8.3	19	2839008	0.430972	Control	N
UMB4842_ba41-42-22	UMB4842	CTL	47	M	BA41/42/22	NICHD-BTB	8.1	12	2635345	0.432855	Control	N
UMB4999_ba41-42-22	UMB4999	ASD	21	M	BA41/42/22	NICHD-BTB	8.4	14	2506273	0.456984	Convergent_ASD	N
UMB5027_ba41-42-22	UMB5027	ASD	37	M	BA41/42/22	NICHD-BTB	8.5	26	2243894	0.49763	Convergent_ASD	N
UMB5115_ba41-42-22	UMB5115	ASD	46	M	BA41/42/22	NICHD-BTB	8.2	29	1814763	0.467931	Convergent_ASD	N
UMB5163_ba41-42-22	UMB5163	CTL	15	M	BA41/42/22	NICHD-BTB	8.1	12	1746339	0.45634	Control	N
UMB5242_ba41-42-22	UMB5242	CTL	15	M	BA41/42/22	NICHD-BTB	8.1	9	1849322	0.467654	Control	N
UMB5278_ba41-42-22	UMB5278	ASD	16	F	BA41/42/22	NICHD-BTB	7.8	13	1114688	0.409176	Convergent_ASD	N
UMB5302_ba41-42-22	UMB5302	ASD	16	M	BA41/42/22	NICHD-BTB	3.7	20	1046959	0.283924	Convergent_ASD	N
UMB5303_ba41-42-22	UMB5303	ASD	67	M	BA41/42/22	NICHD-BTB	8.5	16	1730538	0.45485	Convergent_ASD	N
UMB5342_ba41-42-22	UMB5342	CTL	23	M	BA41/42/22	NICHD-BTB	7.7	14	1763878	0.458976	Control	N
AN00493_ba9	AN00493	ASD	27	M	BA9	Harvard-ATP	7.3	8.3	1302743	0.441725	Convergent_ASD	N
AN00544_ba9	AN00544	CTL	17	M	BA9	Harvard-ATP	7.8	28.9	1323875	0.420395	Control	N
AN00764_ba9	AN00764	ASD	20	M	BA9	Harvard-ATP	8.5	23.7	1877829	0.476194	Disparate_ASD	N
AN01125_ba9	AN01125	CTL	56	M	BA9	Harvard-ATP	7	24.2	1408131	0.411556	Control	N
AN01410_ba9	AN01410	CTL	41	M	BA9	Harvard-ATP	7.4	27.2	1364787	0.438141	Control	N
AN01971_ba9	AN01971	ASD	39	M	BA9	Harvard-ATP	2.9	31.5	1186807	0.374702	Convergent_ASD	N
AN03217_ba9	AN03217	CTL	19	M	BA9	Harvard-ATP	7.5	18.6	1115469	0.353875	Control	N
AN03632_ba9	AN03632	ASD	49	F	BA9	Harvard-ATP	8	21.1	1876386	0.380245	Convergent_ASD	N
AN03935_ba9	AN03935	ASD	19	M	BA9	Harvard-ATP	8	28.1	2880907	0.391719	Convergent_ASD	N
AN04682_ba9	AN04682	ASD	15	M	BA9	Harvard-ATP	7.8	23.2	1868420	0.416207	Convergent_ASD	N
AN06420_ba9	AN06420	ASD	39	M	BA9	Harvard-ATP	8	14	2108725	0.418453	Disparate_ASD	N
AN07176_ba9	AN07176	CTL	21	M	BA9	Harvard-ATP	5.2	29.9	2252101	0.456327	Control	N
AN08043_ba9	AN08043	ASD	52	F	BA9	Harvard-ATP	7.7	39.2	2000298	0.447648	Disparate_ASD	N
AN08161_ba9	AN08161	CTL	36	F	BA9	Harvard-ATP	8.1	23.8	2015376	0.41908	Control	N
AN08166_ba9	AN08166	ASD	28	M	BA9	Harvard-ATP	6.4	43.3	1405181	0.473342	Disparate_ASD	N
AN08792_ba9	AN08792	ASD	30	M	BA9	Harvard-ATP	5.1	20.3	3605675	0.402826	Convergent_ASD	N
AN09714_ba9	AN09714	ASD	60	M	BA9	Harvard-ATP	7.6	26.5	2245643	0.367484	Convergent_ASD	N
AN09730_ba9	AN09730	ASD	22	M	BA9	Harvard-ATP	3.2	25	1241048	0.34416	Convergent_ASD	N
AN10028_ba9	AN10028	CTL	36	M	BA9	Harvard-ATP	6.2	21.5	2192233	0.408344	Control	N
AN10679_ba9	AN10679	CTL	41	F	BA9	Harvard-ATP	8.7	14	1938458	0.509751	Control	N
AN10723_ba9	AN10723	CTL	60	M	BA9	Harvard-ATP	8.3	24.2	3967114	0.493079	Control	N
AN11989_ba9	AN11989	ASD	30	M	BA9	Harvard-ATP	8	16.1	986312	0.387239	Convergent_ASD	N
AN12240_ba9	AN12240	CTL	51	M	BA9	Harvard-ATP	7	4.8	1474393	0.412988	Control	N
AN12457_ba9	AN12457	ASD	29	F	BA9	Harvard-ATP	5.5	17.8	2120687	0.384196	Convergent_ASD	N
AN13295_ba9	AN13295	CTL	56	M	BA9	Harvard-ATP	6.3	22.1	1670697	0.443045	Control	N
AN14757_ba9	AN14757	CTL	24	M	BA9	Harvard-ATP	8.3	21.3	4686184	0.449429	Control	N
AN14829_ba9	AN14829	ASD	26	F	BA9	Harvard-ATP	5.8	28.7	1362294	0.34224	Convergent_ASD	N
AN15088_ba9	AN15088	CTL	52	F	BA9	Harvard-ATP	7.7	17.9	979826	0.391672	Control	N
AN15566_ba9	AN15566	CTL	32	F	BA9	Harvard-ATP	7.5	28.9	1762667	0.419353	Control	N
AN16115_ba9	AN16115	ASD	11	F	BA9	Harvard-ATP	9.1	12.9	1064577	0.381609	Convergent_ASD	N
AN17254_ba9	AN17254	ASD	51	M	BA9	Harvard-ATP	7.2	22.2	1287423	0.403812	Convergent_ASD	N
AN17425_ba9	AN17425	CTL	16	M	BA9	Harvard-ATP	7.7	26.2	1659628	0.423738	Control	N
AN17515_ba9	AN17515	ASD	54	M	BA9	Harvard-ATP	8.1	28.3	2396688	0.464218	Convergent_ASD	N
AN19760_ba9	AN19760	CTL	28	M	BA9	Harvard-ATP	8	23.3	1764163	0.449052	Control	N
UMB1578_ba9	UMB1578	CTL	53	M	BA9	NICHD-BTB	8.1	17	830468	0.521079	Control	N
UMB4334_ba9	UMB4334	ASD	11	M	BA9	NICHD-BTB	7.9	27	1758461	0.445094	Convergent_ASD	N
UMB4590_ba9	UMB4590	CTL	20	M	BA9	NICHD-BTB	8.3	19	1754303	0.397433	Control	N
UMB4842_ba9	UMB4842	CTL	47	M	BA9	NICHD-BTB	7.9	12	918652	0.377069	Control	N
UMB4999_ba9	UMB4999	ASD	21	M	BA9	NICHD-BTB	8.2	14	1268731	0.438378	Disparate_ASD	N
UMB5027_ba9	UMB5027	ASD	37	M	BA9	NICHD-BTB	7.8	26	1699975	0.5372	Convergent_ASD	N
UMB5079_ba9	UMB5079	CTL	33	M	BA9	NICHD-BTB	7.8	16	2892368	0.412117	Control	N
UMB5115_ba9	UMB5115	ASD	46	M	BA9	NICHD-BTB	6.2	29	2737221	0.402542	Disparate_ASD	N
UMB5163_ba9	UMB5163	CTL	15	M	BA9	NICHD-BTB	6.7	12	2253025	0.388927	Control	N
UMB5242_ba9	UMB5242	CTL	15	M	BA9	NICHD-BTB	8.4	9	2176252	0.528165	Control	N
UMB5278_ba9	UMB5278	ASD	16	F	BA9	NICHD-BTB	8.3	13	2553031	0.501181	Convergent_ASD	N
UMB5297_ba9	UMB5297	ASD	33	M	BA9	NICHD-BTB	5.6	50	1419891	0.328257	Convergent_ASD	N
UMB5342_ba9	UMB5342	CTL	23	M	BA9	NICHD-BTB	7.9	14	861211	0.539385	Control	N

## Sheet: DNA methylation samples
Sample_Name	Brain.ID	Diagnosis	Age	Sex	Region	Batch	BrainBank	CET	Subtype	Outlier
AN17515_ba9	AN17515	ASD	54	M	BA9	1	Harvard	0.453062	Convergent_ASD	N
UMB5302_ba9	UMB5302	ASD	16	M	BA9	1	NICHD	0.335604	Convergent_ASD	N
UMB4590_ba9	UMB4590	CTL	20	M	BA9	1	NICHD	0.445232	Control	N
UMB4999_ba9	UMB4999	ASD	20	M	BA9	1	NICHD	0.397262	Disparate_ASD	N
AN09730_ba9	AN09730	ASD	22	M	BA9	1	Harvard	0.414569	Convergent_ASD	N
UMB5079_ba9	UMB5079	CTL	33	M	BA9	1	NICHD	0.373097	Control	N
UMB5303_ba9	UMB5303	ASD	67	M	BA9	1	NICHD	0.389617	Disparate_ASD	N
AN00142_ba9	AN00142	CTL	44	M	BA9	1	Harvard	0.384278	Control	N
AN05983_ba9	AN05983	ASD	24	M	BA9	1	Harvard	0.412097	Convergent_ASD	N
UMB5342_ba9	UMB5342	CTL	23	M	BA9	1	NICHD	0.182951	Control	N
AN09402_ba9	AN09402	ASD	11	M	BA9	1	Harvard	0.272459	Convergent_ASD	N
AN01093_ba9	AN01093	ASD	56	M	BA9	1	Harvard	0.17677	Convergent_ASD	N
AN04682_ba9	AN04682	ASD	15	M	BA9	1	Harvard	0.449163	Convergent_ASD	N
AN03935_ba9	AN03935	ASD	19	M	BA9	1	Harvard	0.376138	Convergent_ASD	N
AN07444_ba9	AN07444	CTL	17	M	BA9	1	Harvard	0.477771	Control	N
AN00764_ba9	AN00764	ASD	20	M	BA9	1	Harvard	0.0555155	Disparate_ASD	N
AN04479_ba9	AN04479	CTL	44	M	BA9	1	Harvard	0.401702	Control	N
AN10723_ba9	AN10723	CTL	60	M	BA9	1	Harvard	0.0972385	Control	N
UMB5297_ba9	UMB5297	ASD	33	M	BA9	1	NICHD	0.43337	Convergent_ASD	N
AN08166_ba9	AN08166	ASD	28	M	BA9	1	Harvard	0.310732	Disparate_ASD	N
UMB1578_ba9	UMB1578	CTL	53	M	BA9	1	NICHD	0.432847	Control	N
UMB5242_ba9	UMB5242	CTL	15	M	BA9	1	NICHD	0.463886	Control	N
AN06420_ba9	AN06420	ASD	39	M	BA9	1	Harvard	0.255005	Disparate_ASD	N
AN11864_ba9	AN11864	CTL	57	M	BA9	1	Harvard	0.361193	Control	N
AN12137_ba9	AN12137	CTL	31	M	BA9	1	Harvard	0.37055	Control	N
AN07176_ba9	AN07176	CTL	21	M	BA9	1	Harvard	0.364218	Control	N
UMB4842_ba9	UMB4842	CTL	47	M	BA9	1	NICHD	0.393665	Control	N
AN19442_ba9	AN19442	CTL	50	M	BA9	1	Harvard	0.341452	Control	N
AN11989_ba9	AN11989	ASD	30	M	BA9	1	Harvard	0.425162	Convergent_ASD	N
UMB5115_ba9	UMB5115	ASD	46	M	BA9	1	NICHD	0.396373	Disparate_ASD	N
AN09714_ba9	AN09714	ASD	60	M	BA9	1	Harvard	0.434476	Convergent_ASD	N
AN01971_ba9	AN01971	ASD	39	M	BA9	1	Harvard	0.397846	Convergent_ASD	N
AN03217_ba9	AN03217	CTL	19	M	BA9	1	Harvard	0.382255	Control	N
AN19760_ba9	AN19760	CTL	28	M	BA9	1	Harvard	0.240163	Control	N
AN08792_ba9	AN08792	ASD	30	M	BA9	1	Harvard	0.216685	Convergent_ASD	N
AN12457_ba9	AN12457	ASD	29	F	BA9	1	Harvard	0.446808	Convergent_ASD	N
AN15566_ba9	AN15566	CTL	32	F	BA9	1	Harvard	0.364816	Control	N
AN08161_ba9	AN08161	CTL	36	F	BA9	1	Harvard	0.391968	Control	N
AN14829_ba9	AN14829	ASD	26	F	BA9	1	Harvard	0.320398	Convergent_ASD	N
AN03632_ba9	AN03632	ASD	49	F	BA9	1	Harvard	0.395665	Convergent_ASD	N
AN16115_ba9	AN16115	ASD	11	F	BA9	1	Harvard	0.438511	Convergent_ASD	N
AN01570_ba9	AN01570	ASD	18	F	BA9	1	Harvard	0.258127	Disparate_ASD	N
AN10679_ba9	AN10679	CTL	41	F	BA9	1	Harvard	0.462471	Control	N
AN11931_ba9	AN11931	ASD	39	F	BA9	1	Harvard	0.495132	Convergent_ASD	N
AN17254_ba9	AN17254	ASD	51	M	BA9	2	Harvard	0.0923534	Convergent_ASD	N
AN02987_ba9	AN02987	ASD	15	M	BA9	2	Harvard	0.362911	Convergent_ASD	N
UMB5340_ba9	UMB5340	ASD	53	M	BA9	2	NICHD	0.421846	Disparate_ASD	N
AN00493_ba9	AN00493	ASD	27	M	BA9	2	Harvard	0.185777	Convergent_ASD	N
UMB5027_ba9	UMB5027	ASD	37	M	BA9	2	NICHD	0.4164	Convergent_ASD	N
AN03217_ba41-42-22	AN03217	CTL	19	M	BA41	1	Harvard	0.448021	Control	N
UMB5176_ba41-42-22	UMB5176	ASD	22	M	BA41	1	NICHD	0.474955	Convergent_ASD	N
AN09402_ba41-42-22	AN09402	ASD	11	M	BA41	1	Harvard	0.407772	Disparate_ASD	N
UMB5297_ba41-42-22	UMB5297	ASD	33	M	BA41	1	NICHD	0.450779	Convergent_ASD	N
UMB5163_ba41-42-22	UMB5163	CTL	15	M	BA41	1	NICHD	0.313494	Control	N
UMB1578_ba41-42-22	UMB1578	CTL	53	M	BA41	1	NICHD	0.435287	Control	N
AN08677_ba41-42-22	AN08677	CTL	38	M	BA41	1	Harvard	0.407538	Control	N
AN11864_ba41-42-22	AN11864	CTL	57	M	BA41	1	Harvard	0.26881	Control	N
UMB4999_ba41-42-22	UMB4999	ASD	20	M	BA41	1	NICHD	0.375694	Convergent_ASD	N
AN12137_ba41-42-22	AN12137	CTL	31	M	BA41	1	Harvard	0.246879	Control	N
AN00493_ba41-42-22	AN00493	ASD	27	M	BA41	1	Harvard	0.422093	Convergent_ASD	N
UMB5242_ba41-42-22	UMB5242	CTL	15	M	BA41	1	NICHD	0.453281	Control	N
AN19442_ba41-42-22	AN19442	CTL	50	M	BA41	1	Harvard	0.5046	Control	N
AN09714_ba41-42-22	AN09714	ASD	60	M	BA41	1	Harvard	0.4384	Convergent_ASD	N
AN10833_ba41-42-22	AN10833	CTL	22	M	BA41	1	Harvard	0.457545	Control	N
UMB5079_ba41-42-22	UMB5079	CTL	33	M	BA41	1	NICHD	0.367172	Control	N
AN07176_ba41-42-22	AN07176	CTL	21	M	BA41	1	Harvard	0.190332	Control	N
AN10028_ba41-42-22	AN10028	CTL	36	M	BA41	1	Harvard	0.42126	Control	N
UMB5115_ba41-42-22	UMB5115	ASD	46	M	BA41	1	NICHD	0.459784	Convergent_ASD	N
AN04479_ba41-42-22	AN04479	CTL	44	M	BA41	1	Harvard	0.202058	Control	N
AN02987_ba41-42-22	AN02987	ASD	15	M	BA41	1	Harvard	0.393936	Convergent_ASD	N
UMB5340_ba41-42-22	UMB5340	ASD	53	M	BA41	1	NICHD	0.441483	Convergent_ASD	N
AN07444_ba41-42-22	AN07444	CTL	17	M	BA41	1	Harvard	0.429763	Control	N
AN05983_ba41-42-22	AN05983	ASD	24	M	BA41	1	Harvard	0.467752	Convergent_ASD	N
AN13295_ba41-42-22	AN13295	CTL	56	M	BA41	1	Harvard	0.291901	Control	N
AN04682_ba41-42-22	AN04682	ASD	15	M	BA41	1	Harvard	0.434635	Convergent_ASD	N
AN01410_ba41-42-22	AN01410	CTL	41	M	BA41	1	Harvard	0.309338	Control	N
UMB5342_ba41-42-22	UMB5342	CTL	23	M	BA41	1	NICHD	0.35594	Control	N
AN11931_ba41-42-22	AN11931	ASD	39	F	BA41	1	Harvard	0.451688	Convergent_ASD	N
AN12457_ba41-42-22	AN12457	ASD	29	F	BA41	1	Harvard	0.455055	Convergent_ASD	N
AN08043_ba41-42-22	AN08043	ASD	52	F	BA41	1	Harvard	0.449998	Disparate_ASD	N
AN10679_ba41-42-22	AN10679	CTL	41	F	BA41	1	Harvard	0.506806	Control	N
AN14829_ba41-42-22	AN14829	ASD	26	F	BA41	1	Harvard	0.310343	Convergent_ASD	N
AN01570_ba41-42-22	AN01570	ASD	18	F	BA41	1	Harvard	0.286459	Disparate_ASD	N
AN08161_ba41-42-22	AN08161	CTL	36	F	BA41	1	Harvard	0.432769	Control	N
UMB5302_ba41-42-22	UMB5302	ASD	16	M	BA41	2	NICHD	0.368507	Convergent_ASD	N
AN14757_ba41-42-22	AN14757	CTL	24	M	BA41	2	Harvard	0.357161	Control	N
AN06420_ba41-42-22	AN06420	ASD	39	M	BA41	2	Harvard	0.391471	Disparate_ASD	N
UMB5303_ba41-42-22	UMB5303	ASD	67	M	BA41	2	NICHD	0.435634	Convergent_ASD	N
AN08792_ba41-42-22	AN08792	ASD	30	M	BA41	2	Harvard	0.246494	Convergent_ASD	N
AN17254_ba41-42-22	AN17254	ASD	51	M	BA41	2	Harvard	0.342808	Convergent_ASD	N
AN11989_ba41-42-22	AN11989	ASD	30	M	BA41	2	Harvard	0.458485	Convergent_ASD	N
AN08166_ba41-42-22	AN08166	ASD	28	M	BA41	2	Harvard	0.420815	Disparate_ASD	N
UMB4842_ba41-42-22	UMB4842	CTL	47	M	BA41	2	NICHD	0.299479	Control	N
AN01093_ba41-42-22	AN01093	ASD	56	M	BA41	2	Harvard	0.406824	Convergent_ASD	N
AN19760_ba41-42-22	AN19760	CTL	28	M	BA41	2	Harvard	0.37728	Control	N
UMB5278_ba41-42-22	UMB5278	ASD	15	F	BA41	2	NICHD	0.519492	Convergent_ASD	N
AN03632_ba41-42-22	AN03632	ASD	49	F	BA41	2	Harvard	0.344921	Convergent_ASD	N

## Sheet: Histone acetylation samples
Sample_Name	Brain.ID	Diagnosis	Age	Sex	Region	CET	CET_Fill_Missing	BrainBank	FRIPFract	DupFract	AlignFract	Subtype	Outlier
AN11864_ba9	AN11864	Control	57	M	BA9	0.361193	0.361193	ATP	0.263935	0.041398	0.890848	Control	N
AN10723_ba9	AN10723	Control	60	M	BA9	0.0972385	0.0972385	ATP	0.247804	0.046576	0.90733	Control	N
AN06365_ba9	AN06365	ASD	10	M	BA9	0.316118	0.316118	ATP	0.178518	0.042868	0.983452	Convergent_ASD	N
AN00142_ba9	AN00142	Control	44	M	BA9	0.384278	0.384278	ATP	0.331279	0.038668	0.99366	Control	N
AN12457_ba9	AN12457	ASD	29	F	BA9	0.446808	0.446808	ATP	0.251617	0.056085	0.969501	Convergent_ASD	N
AN11989_ba9	AN11989	ASD	30	M	BA9	0.425162	0.425162	ATP	0.189025	0.112222	0.954696	Convergent_ASD	N
AN17425_ba9	AN17425	Control	16	M	BA9	NA	0.386948	ATP	0.271497	0.053501	0.988475	Control	N
AN04682_ba9	AN04682	ASD	15	M	BA9	0.449163	0.449163	ATP	0.280102	0.024152	0.981846	Convergent_ASD	N
AN19760_ba9	AN19760	Control	28	M	BA9	0.240163	0.240163	ATP	0.30505	0.039485	0.978012	Control	N
AN01093_ba9	AN01093	ASD	56	M	BA9	0.17677	0.17677	ATP	0.224084	0.030508	0.953787	Convergent_ASD	N
UMB5115_ba9	UMB5115	ASD	46	M	BA9	0.396373	0.396373	NICHD	0.179462	0.112822	0.778614	Disparate_ASD	N
AN07444_ba9	AN07444	Control	17	M	BA9	0.477771	0.477771	ATP	0.263387	0.126879	0.989473	Control	N
AN19442_ba9	AN19442	Control	50	M	BA9	0.341452	0.341452	ATP	0.256645	0.233232	0.976205	Control	N
AN08161_ba9	AN08161	Control	36	F	BA9	0.391968	0.391968	ATP	0.268999	0.040202	0.909212	Control	N
AN01971_ba9	AN01971	ASD	39	M	BA9	0.397846	0.397846	ATP	0.175227	0.151537	0.857049	Convergent_ASD	N
AN03345_ba9	AN03345	ASD	2	M	BA9	0.430014	0.430014	ATP	0.28122	0.087607	0.9412	Convergent_ASD	N
AN01570_ba9	AN01570	ASD	18	F	BA9	0.258127	0.258127	ATP	0.252049	0.098051	0.896666	Disparate_ASD	N
AN10833_ba9	AN10833	Control	22	M	BA9	NA	0.386948	ATP	0.302748	0.140522	0.886663	Control	N
AN05983_ba9	AN05983	ASD	24	M	BA9	0.412097	0.412097	ATP	0.243196	0.083964	0.943435	Convergent_ASD	N
AN07176_ba9	AN07176	Control	21	M	BA9	0.364218	0.364218	ATP	0.314275	0.034879	0.98188	Control	N
AN15566_ba9	AN15566	Control	32	F	BA9	0.364816	0.364816	ATP	0.32038	0.047442	0.990732	Control	N
UMB5297_ba9	UMB5297	ASD	33	M	BA9	0.43337	0.43337	NICHD	0.264169	0.060062	0.988464	Convergent_ASD	N
UMB4999_ba9	UMB4999	ASD	20	M	BA9	0.397262	0.397262	NICHD	0.184109	0.216059	0.962482	Disparate_ASD	N
AN08792_ba9	AN08792	ASD	30	M	BA9	0.216685	0.216685	ATP	0.26963	0.110211	0.985456	Convergent_ASD	N
AN12137_ba9	AN12137	Control	31	M	BA9	0.37055	0.37055	ATP	0.287514	0.050692	0.98768	Control	N
AN17515_ba9	AN17515	ASD	54	M	BA9	0.453062	0.453062	ATP	0.299093	0.02283	0.993371	Convergent_ASD	N
AN19760_ba41-42-22	AN19760	Control	28	M	BA41-42-22	0.37728	0.37728	ATP	0.310616	0.064572	0.992865	Control	N
AN09714_ba9	AN09714	ASD	60	M	BA9	0.434476	0.434476	ATP	0.244751	0.024712	0.994346	Convergent_ASD	N
AN17777_ba9	AN17777	Control	49	F	BA9	NA	0.386948	ATP	0.275864	0.039643	0.99163	Control	N
AN03632_ba9	AN03632	ASD	49	F	BA9	0.395665	0.395665	ATP	0.287536	0.040052	0.993303	Convergent_ASD	N
AN14829_ba9	AN14829	ASD	26	F	BA9	0.320398	0.320398	ATP	0.20104	0.030401	0.992858	Convergent_ASD	N
AN19511_ba9	AN19511	ASD	8	M	BA9	0.373212	0.373212	ATP	0.317033	0.035221	0.995436	Convergent_ASD	N
AN17425_ba41-42-22	AN17425	Control	16	M	BA41-42-22	NA	0.386948	ATP	0.286901	0.017779	0.995534	Control	N
AN03217_ba9	AN03217	Control	19	M	BA9	0.382255	0.382255	ATP	0.379695	0.109615	0.988982	Control	N
AN03935_ba9	AN03935	ASD	19	M	BA9	0.376138	0.376138	ATP	0.35374	0.03965	0.996918	Convergent_ASD	N
AN12137_ba41-42-22	AN12137	Control	31	M	BA41-42-22	0.246879	0.246879	ATP	0.200273	0.011807	0.994978	Control	N
UMB5297_ba41-42-22	UMB5297	ASD	33	M	BA41-42-22	0.450779	0.450779	NICHD	0.215418	0.056465	0.993942	Convergent_ASD	N
AN11989_ba41-42-22	AN11989	ASD	30	M	BA41-42-22	0.458485	0.458485	ATP	0.371203	0.028854	0.994039	Convergent_ASD	N
AN06365_ba41-42-22	AN06365	ASD	10	M	BA41-42-22	0.298672	0.298672	ATP	0.354067	0.035832	0.994271	Convergent_ASD	N
UMB5242_ba41-42-22	UMB5242	Control	15	M	BA41-42-22	0.453281	0.453281	NICHD	0.345885	0.121628	0.992347	Control	N
AN10028_ba41-42-22	AN10028	Control	36	M	BA41-42-22	0.42126	0.42126	ATP	0.324948	0.03981	0.995274	Control	N
AN11864_ba41-42-22	AN11864	Control	57	M	BA41-42-22	0.26881	0.26881	ATP	0.398048	0.019533	0.995526	Control	N
AN08043_ba41-42-22	AN08043	ASD	52	F	BA41-42-22	0.449998	0.449998	ATP	0.276193	0.015441	0.997329	Disparate_ASD	N
AN11931_ba41-42-22	AN11931	ASD	39	F	BA41-42-22	0.451688	0.451688	ATP	0.27978	0.009275	0.997602	Convergent_ASD	N
AN05983_ba41-42-22	AN05983	ASD	24	M	BA41-42-22	0.467752	0.467752	ATP	0.35887	0.012035	0.996814	Convergent_ASD	N
AN01410_ba41-42-22	AN01410	Control	41	M	BA41-42-22	0.309338	0.309338	ATP	0.359681	0.021318	0.994891	Control	N
AN04479_ba41-42-22	AN04479	Control	44	M	BA41-42-22	0.202058	0.202058	ATP	0.321187	0.027851	0.993155	Control	N
AN10723_ba41-42-22	AN10723	Control	60	M	BA41-42-22	NA	0.386948	ATP	0.305076	0.025063	0.99594	Control	N
AN17254_ba41-42-22	AN17254	ASD	51	M	BA41-42-22	0.342808	0.342808	ATP	0.387726	0.030358	0.994461	Convergent_ASD	N
AN01971_ba41-42-22	AN01971	ASD	39	M	BA41-42-22	NA	0.386948	ATP	0.259401	0.059616	0.99208	Disparate_ASD	N
AN17138_ba41-42-22	AN17138	ASD	16	M	BA41-42-22	NA	0.386948	ATP	0.241224	0.024686	0.991847	Convergent_ASD	N
AN08166_ba41-42-22	AN08166	ASD	28	M	BA41-42-22	0.420815	0.420815	ATP	0.28317	0.021647	0.995771	Disparate_ASD	N
AN08166_ba9	AN08166	ASD	28	M	BA9	0.310732	0.310732	ATP	0.33369	0.023476	0.996795	Disparate_ASD	N
AN06420_ba9	AN06420	ASD	39	M	BA9	0.255005	0.255005	ATP	0.402905	0.016844	0.995404	Disparate_ASD	N
AN03217_ba41-42-22	AN03217	Control	19	M	BA41-42-22	0.448021	0.448021	ATP	0.389399	0.02935	0.995326	Control	N
AN08161_ba41-42-22	AN08161	Control	36	F	BA41-42-22	0.432769	0.432769	ATP	0.220814	0.007604	0.997508	Control	N
AN03935_ba41-42-22	AN03935	ASD	19	M	BA41-42-22	NA	0.386948	ATP	0.399368	0.110688	0.993735	Convergent_ASD	N
AN12240_ba9	AN12240	Control	51	M	BA9	NA	0.386948	ATP	0.344584	0.240622	0.988051	Control	N
AN08792_ba41-42-22	AN08792	ASD	30	M	BA41-42-22	0.246494	0.246494	ATP	0.379857	0.26412	0.982458	Convergent_ASD	N
AN17254_ba9	AN17254	ASD	51	M	BA9	0.0923534	0.0923534	ATP	0.472713	0.035979	0.994748	Convergent_ASD	N
UMB4999_ba41-42-22	UMB4999	ASD	20	M	BA41-42-22	0.375694	0.375694	NICHD	0.277619	0.068898	0.988437	Convergent_ASD	N
AN01570_ba41-42-22	AN01570	ASD	18	F	BA41-42-22	0.286459	0.286459	ATP	0.282665	0.03788	0.995882	Disparate_ASD	N
AN17515_ba41-42-22	AN17515	ASD	54	M	BA41-42-22	NA	0.386948	ATP	0.223862	0.057278	0.982545	Convergent_ASD	N
UMB4337_ba41-42-22	UMB4337	Control	8	M	BA41-42-22	0.391458	0.391458	NICHD	0.231472	0.166998	0.80009	Control	N
AN14757_ba41-42-22	AN14757	Control	24	M	BA41-42-22	0.357161	0.357161	ATP	0.318965	0.08748	0.907226	Control	N
AN12457_ba41-42-22	AN12457	ASD	29	F	BA41-42-22	0.455055	0.455055	ATP	0.284829	0.024502	0.988492	Convergent_ASD	N
AN17777_ba41-42-22	AN17777	Control	49	F	BA41-42-22	NA	0.386948	ATP	0.273427	0.087949	0.975907	Control	N
AN13872_ba41-42-22	AN13872	ASD	5	F	BA41-42-22	0.448945	0.448945	ATP	0.291557	0.150832	0.971824	Disparate_ASD	N
AN03632_ba41-42-22	AN03632	ASD	49	F	BA41-42-22	0.344921	0.344921	ATP	0.263241	0.111692	0.860955	Convergent_ASD	N
AN08873_ba41-42-22	AN08873	ASD	5	M	BA41-42-22	0.462505	0.462505	ATP	0.268203	0.031109	0.985513	Convergent_ASD	N
UMB5342_ba41-42-22	UMB5342	Control	23	M	BA41-42-22	0.35594	0.35594	NICHD	0.292096	0.040752	0.983017	Control	N
UMB4590_ba41-42-22	UMB4590	Control	20	M	BA41-42-22	NA	0.386948	NICHD	0.351962	0.014799	0.991642	Control	N
AN03345_ba41-42-22	AN03345	ASD	2	M	BA41-42-22	0.426683	0.426683	ATP	0.312326	0.067399	0.989045	Convergent_ASD	N
AN00493_ba9	AN00493	ASD	27	M	BA9	0.185777	0.185777	ATP	0.293211	0.021407	0.98339	Convergent_ASD	N
AN08043_ba9	AN08043	ASD	52	F	BA9	NA	0.386948	ATP	0.326881	0.027052	0.985558	Disparate_ASD	N
AN10833_ba41-42-22	AN10833	Control	22	M	BA41-42-22	0.457545	0.457545	ATP	0.299176	0.050762	0.993687	Control	N
AN13872_ba9	AN13872	ASD	5	F	BA9	0.449744	0.449744	ATP	0.314187	0.04923	0.994526	Disparate_ASD	N
UMB5309_ba9	UMB5309	Control	14.4	F	BA9	NA	0.386948	NICHD	0.221078	0.015833	0.975198	Control	N
AN09730_ba41-42-22	AN09730	ASD	22	M	BA41-42-22	NA	0.386948	ATP	0.345971	0.006043	0.996605	Convergent_ASD	N
UMB5163_ba9	UMB5163	Control	15	M	BA9	NA	0.386948	NICHD	0.173359	0.026855	0.981417	Control	N
UMB4337_ba9	UMB4337	Control	8	M	BA9	NA	0.386948	NICHD	0.193355	0.029581	0.982363	Control	N
UMB5023_ba9	UMB5023	ASD	45.5	M	BA9	NA	0.386948	NICHD	0.311655	0.013949	0.979248	Disparate_ASD	N
UMB5302_ba41-42-22	UMB5302	ASD	16	M	BA41-42-22	0.368507	0.368507	NICHD	0.334228	0.014784	0.983435	Convergent_ASD	N
AN01125_ba9	AN01125	Control	56	M	BA9	NA	0.386948	ATP	0.241788	0.017007	0.986008	Control	N
UMB1578_ba9	UMB1578	Control	53	M	BA9	0.432847	0.432847	NICHD	0.181195	0.020262	0.986585	Control	N
UMB5302_ba9	UMB5302	ASD	16	M	BA9	0.335604	0.335604	NICHD	0.299655	0.016883	0.964779	Convergent_ASD	N
UMB5242_ba9	UMB5242	Control	15	M	BA9	0.463886	0.463886	NICHD	0.161777	0.032137	0.980894	Control	N
UMB4670_ba9	UMB4670	Control	4.6	M	BA9	NA	0.386948	NICHD	0.221808	0.020846	0.984773	Control	N
UMB5176_ba9	UMB5176	ASD	22	M	BA9	NA	0.386948	NICHD	0.192469	0.025996	0.961375	Disparate_ASD	N
UMB4787_ba9	UMB4787	Control	12.9	M	BA9	NA	0.386948	NICHD	0.258759	0.014708	0.976486	Control	N
UMB5176_ba41-42-22	UMB5176	ASD	22	M	BA41-42-22	0.474955	0.474955	NICHD	0.232653	0.036231	0.954796	Convergent_ASD	N
AN07176_ba41-42-22	AN07176	Control	21	M	BA41-42-22	0.190332	0.190332	ATP	0.217715	0.011725	0.986913	Control	N
UMB5303_ba41-42-22	UMB5303	ASD	67	M	BA41-42-22	0.435634	0.435634	NICHD	0.328047	0.020439	0.98583	Convergent_ASD	N
UMB1499_ba41-42-22	UMB1499	Control	4.5	F	BA41-42-22	NA	0.386948	NICHD	0.248945	0.015959	0.957548	Control	N
UMB5023_ba41-42-22	UMB5023	ASD	45.5	M	BA41-42-22	NA	0.386948	NICHD	0.278783	0.014499	0.977441	Disparate_ASD	N
UMB1714_ba9	UMB1714	Control	12.4	M	BA9	NA	0.386948	NICHD	0.149962	0.024596	0.984468	Control	N
UMB5027_ba9	UMB5027	ASD	37	M	BA9	0.4164	0.4164	NICHD	0.211552	0.013684	0.981667	Convergent_ASD	N
UMB5309_ba41-42-22	UMB5309	Control	14.4	F	BA41-42-22	NA	0.386948	NICHD	0.171872	0.011281	0.98653	Control	N
UMB5303_ba9	UMB5303	ASD	67	M	BA9	0.389617	0.389617	NICHD	0.282217	0.005381	0.98022	Disparate_ASD	N
AN08677_ba9	AN08677	Control	38	M	BA9	NA	0.386948	ATP	0.231065	0.09424	0.968337	Control	N
UMB1499_ba9	UMB1499	Control	4.5	F	BA9	NA	0.386948	NICHD	0.22652	0.016037	0.969286	Control	N
UMB4787_ba41-42-22	UMB4787	Control	12.9	M	BA41-42-22	NA	0.386948	NICHD	0.289918	0.03374	0.982661	Control	N
UMB4334_ba9	UMB4334	ASD	11	M	BA9	NA	0.386948	NICHD	0.205158	0.027245	0.977741	Convergent_ASD	N
UMB1908_ba41-42-22	UMB1908	Control	14	M	BA41-42-22	NA	0.386948	NICHD	0.200431	0.025404	0.969211	Control	N
