# Supplementary material for: Integrative genomics identifies a convergent molecular subtype that links epigenomic with transcriptomic differences in autism
Source: Nat Commun. 2020 Sep 25;11:4873. doi: 10.1038/s41467-020-18526-1 (PMC7519165; doi:10.1038/s41467-020-18526-1)
Supplement: Supplementary file 5 — Supplementary Data 2 [file 41467_2020_18526_MOESM5_ESM.xlsx]

## Sheet: mRNA_Diff_Expr
Supplementary Data 2 - Differential mRNA expression
Gene	beta.condition	beta.age	beta.sex	beta.region	beta.batch2	beta.batch3	beta.RIN	beta.bank	beta.seqPC1	beta.seqPC2	beta.seqPC3	beta.seqPC4	beta.seqPC5	p.condition	p.age	p.sex	p.region	p.batch2	p.batch3	p.RIN	p.bank	p.seqPC1	p.seqPC2	p.seqPC3	p.seqPC4	p.seqPC5	p.condition.fdr
ENSG00000000003	0.36467	-0.00233744	0.0293084	0.090779	0.221267	0.487512	0.0348142	-0.0137587	-0.330301	0.929829	-0.280371	-0.909492	0.118666	2.22423e-06	0.291004	0.739822	0.0997103	0.130635	0.00596261	0.165241	0.859983	0.349118	0.0774011	0.486656	0.0583606	0.728806	7.88586e-05
ENSG00000000419	0.0190344	0.00119737	0.0178903	-0.00685673	0.457091	0.257422	0.081068	0.0459746	0.0433823	0.428745	-1.185	-0.551031	0.775052	0.724965	0.474367	0.788494	0.869695	0.000186476	0.0498643	0.000125254	0.436989	0.872057	0.279391	0.000447821	0.131065	0.00517506	0.815861
ENSG00000000457	-0.152518	0.000736266	0.0330871	0.0443799	0.0382101	0.110792	0.0149163	0.103774	-0.123301	-0.709849	0.350186	-0.948814	0.1372	0.00793075	0.669602	0.637499	0.217728	0.71483	0.376198	0.411671	0.093104	0.60985	0.0627468	0.2286	0.00603467	0.58081	0.0284109
ENSG00000000460	-0.0724609	0.00019147	-0.0880505	-0.0756048	0.041063	0.0522044	0.0240177	-0.0960756	-0.460746	-0.193333	0.912939	0.475912	-1.0666	0.177589	0.907505	0.185525	0.0609826	0.699868	0.674592	0.194989	0.102585	0.0797159	0.611626	0.00383006	0.17208	0.000156111	0.298495
ENSG00000000938	0.43332	-0.00867824	-0.074324	0.200416	0.13069	0.122309	-0.0345227	-0.0846574	0.532657	-1.48694	0.594655	0.716871	-0.289846	0.0122392	0.0971438	0.730277	0.00952209	0.603112	0.705998	0.439269	0.644095	0.314938	0.101134	0.384445	0.326501	0.632787	0.0394329
ENSG00000000971	0.431488	-0.00158661	0.220016	0.0188518	0.422465	0.162966	-0.00164242	-0.156733	0.424641	-0.716983	-0.81234	1.44088	-1.57031	0.0153832	0.767981	0.312583	0.87573	0.216998	0.682609	0.977536	0.412114	0.596849	0.553285	0.388762	0.186732	0.0569174	0.0469841
ENSG00000001036	0.113518	-0.00070386	0.0401899	0.021325	0.0219533	0.0591699	0.00495625	-0.184592	-0.585641	0.827646	-0.473575	-0.145843	-0.410316	0.0493751	0.689569	0.568314	0.625217	0.849084	0.659355	0.802588	0.00392544	0.0438331	0.0511281	0.147867	0.698224	0.140894	0.114922
ENSG00000001084	-0.00854181	0.00209646	-0.124126	0.0135422	0.0519091	0.216827	0.0117087	-0.0971438	-0.0313881	0.105755	-0.155951	-0.735416	0.535981	0.857206	0.156687	0.0355864	0.729559	0.600056	0.0637859	0.491058	0.0635069	0.898882	0.765257	0.575437	0.0300672	0.0282299	0.908152
ENSG00000001167	0.149865	0.00157194	0.0589266	0.0585287	-0.0981012	-0.0350145	-0.00970351	-0.0671491	-0.192006	-0.252671	0.0988389	-0.136159	-0.256493	0.000158428	0.183332	0.203956	0.0826192	0.226619	0.704398	0.481921	0.105897	0.349439	0.382765	0.663405	0.613286	0.187167	0.0015565
ENSG00000001460	-0.20742	0.00139176	-0.146176	-0.0830002	0.0143113	-0.238209	0.012067	0.108341	0.128866	0.661423	0.141309	0.180976	0.548872	0.000600373	0.436933	0.0467517	0.0337926	0.896051	0.0735709	0.525077	0.0906222	0.613596	0.0965538	0.640552	0.599637	0.0406598	0.00416817
ENSG00000001461	-0.207554	0.00217599	-0.199888	-0.00148801	-0.158224	-0.126361	-0.00155327	0.0598042	0.0059651	1.32334	-0.260621	-0.992598	0.96757	0.00182698	0.274773	0.0145259	0.973231	0.209855	0.391904	0.942415	0.39663	0.983867	0.00504287	0.452436	0.0165852	0.00230823	0.00943816
ENSG00000001497	-0.0192188	0.00292612	-0.00791568	-0.0175234	-0.360134	-0.0954911	-0.00609308	-0.041049	0.374013	-1.47434	0.643433	0.414531	-1.11307	0.745629	0.11082	0.914938	0.637902	0.0022287	0.467449	0.748488	0.525739	0.144681	0.000559879	0.0389792	0.230173	0.000132826	0.830406
ENSG00000001561	-0.135176	0.00451503	-0.122758	0.0922343	-0.059379	-0.137611	-0.00544736	0.0285383	-0.591631	1.45375	-0.37188	-0.825555	1.09846	0.0399199	0.0255283	0.137113	0.00950825	0.584526	0.308267	0.774022	0.685769	0.0167471	0.000551767	0.213217	0.0149356	0.000145473	0.097434
ENSG00000001617	0.343782	-0.0046721	-0.196216	-0.0551755	0.0552639	-0.374447	-0.0143714	-0.291986	0.286225	-1.48944	0.556852	1.34145	-1.5955	0.0133056	0.265006	0.253929	0.475539	0.816874	0.202197	0.729558	0.0516335	0.592066	0.0853021	0.396078	0.071603	0.00772637	0.0419893
ENSG00000001626	-0.307148	-0.00509451	-0.159622	-0.0584316	-0.712843	0.39131	-0.0465104	-0.0514659	1.70696	-1.84547	0.425954	0.14682	-0.729557	0.0240578	0.220881	0.333539	0.585739	0.013459	0.224555	0.328551	0.724624	0.0165668	0.067926	0.582126	0.871307	0.270297	0.0660426
ENSG00000001629	0.0214848	-0.000125811	-0.0337182	0.0418864	-0.0266486	0.117019	-0.0177614	-0.0679362	0.364529	-0.0943131	-0.00357008	-0.545104	0.477125	0.618722	0.924525	0.530317	0.163273	0.749428	0.238089	0.221802	0.151978	0.0710909	0.751166	0.987663	0.0459907	0.0205176	0.734099
ENSG00000001631	0.0139627	0.00203843	-0.0141443	-0.0441704	-0.0484663	-0.0837321	-0.00538823	-0.0336448	-0.0081793	-0.635176	0.584628	-0.0426658	-0.226986	0.66496	0.0420808	0.726672	0.0262219	0.405789	0.235772	0.5934	0.339491	0.95035	0.00381402	0.000754206	0.811212	0.106238	0.771065
ENSG00000002016	0.116824	-0.00287365	-0.0437055	0.00813152	-0.374363	-0.156295	-0.0419178	-0.23941	-0.571949	-1.03912	1.47689	1.05263	-1.62321	0.0983893	0.184727	0.61749	0.858796	0.00732888	0.322475	0.0732862	0.00239438	0.0697894	0.0328832	0.000258444	0.0153897	9.06719e-06	0.19231
ENSG00000002330	0.0205912	-0.00254037	0.146995	0.0749825	-0.0914426	0.205298	0.0460595	0.0384572	-0.338963	1.34395	-0.448983	-1.44897	1.16275	0.670521	0.0938233	0.0146408	0.0812255	0.375326	0.0882216	0.0123894	0.466055	0.198301	0.000798984	0.127705	0.000156785	3.33766e-05	0.775294
ENSG00000002549	0.298656	-0.00821142	-0.0227977	0.0653483	-0.0992664	0.0431422	0.0343384	-0.225141	0.271527	0.256821	-0.316729	-0.638588	0.299318	0.00247179	0.00617907	0.852161	0.0670314	0.426812	0.797341	0.12991	0.0312556	0.286923	0.561951	0.349176	0.0747666	0.328041	0.0118259
ENSG00000002586	0.529147	0.00114168	0.746987	0.0761202	-0.0194723	0.0551899	0.0135797	-0.29902	0.662994	-1.87631	-0.180233	0.166258	-0.886832	2.4253e-05	0.75254	3.08026e-06	0.247359	0.923948	0.824831	0.702893	0.022142	0.149238	0.0132908	0.746587	0.787998	0.0746572	0.000405269
ENSG00000002587	-0.240545	-0.00677225	0.0507438	-0.509913	-0.0889494	0.20901	0.0400928	0.0582712	0.022506	0.594879	0.205749	-0.39985	0.968495	0.0102278	0.0193592	0.650605	1.75581e-07	0.646093	0.350538	0.231344	0.559782	0.963296	0.393558	0.706459	0.537031	0.042189	0.0343714
ENSG00000002745	-0.0346692	-0.00146249	0.419161	0.239284	0.344932	-0.270875	0.0946476	0.108514	1.14838	1.48146	-1.45578	-0.0402302	0.164998	0.776111	0.695778	0.00765672	0.00117456	0.110407	0.298537	0.014331	0.414383	0.0195093	0.0553506	0.0161905	0.950175	0.743906	0.852392
ENSG00000002746	-0.350368	0.00756502	0.0252256	-0.0530165	-0.00163826	-0.221833	0.00175452	0.180663	0.444957	-0.520874	0.0157672	-0.281445	0.160727	2.06507e-06	0.000542941	0.768143	0.22409	0.989704	0.149119	0.936362	0.017477	0.13471	0.2533	0.964016	0.478929	0.594441	7.46768e-05
ENSG00000002822	-0.0954271	0.0013758	0.0223781	-0.042395	-0.0109635	-0.0566769	0.0172681	0.0356859	0.310172	0.0250769	0.223735	-1.50214	0.957251	0.0106801	0.226104	0.619314	0.149134	0.883759	0.515244	0.185396	0.372509	0.100582	0.925544	0.290813	5.52773e-07	5.13123e-06	0.0355183
ENSG00000002834	-0.0225641	-0.00699938	0.000334957	0.0541324	0.681733	0.485425	-0.00319527	0.133957	0.184802	0.248947	-0.0815679	0.303857	0.402074	0.647533	1.44083e-05	0.99568	0.0752131	6.28751e-09	6.54469e-05	0.836897	0.0145893	0.366354	0.435449	0.739913	0.275435	0.0650049	0.757087
ENSG00000002919	-0.0416618	0.00145663	-0.0648162	0.0377713	-0.061447	0.0484083	-0.0109261	0.0726918	0.291041	1.47765	-0.373057	-0.364039	0.534106	0.313779	0.254242	0.20576	0.225376	0.458984	0.615734	0.443858	0.109278	0.152947	1.52045e-05	0.112106	0.180004	0.00969923	0.455003
ENSG00000002933	0.832623	0.00390646	-0.251438	0.100876	-0.128432	-0.00949937	0.00767892	-0.425682	-0.00472998	-0.491476	0.951361	0.816255	-0.830621	3.18341e-07	0.393976	0.18245	0.239339	0.624722	0.976193	0.86634	0.0102755	0.993565	0.598002	0.19035	0.310872	0.188467	2.17231e-05
ENSG00000003056	-0.0218273	0.00299723	0.0897969	-0.00967612	0.325884	0.170065	0.0776293	-0.0152913	-0.477528	1.18622	-0.755459	-0.720793	0.758615	0.618566	0.0284157	0.104358	0.725467	0.000285222	0.0859162	3.16924e-06	0.749063	0.0145678	0.000216943	0.00170727	0.00701661	0.000355791	0.734061
ENSG00000003096	0.0531591	-0.00654136	0.179671	0.0166112	0.315647	-0.054658	0.0433259	0.13189	-0.601466	1.54734	-1.03505	-0.907446	0.775157	0.418939	0.001772	0.0292726	0.734828	0.0211155	0.721539	0.0619274	0.068693	0.066041	0.0021728	0.00748648	0.0391905	0.0174205	0.559855
ENSG00000003137	-0.683879	-0.00577091	-0.225193	-0.582883	0.34473	0.0162859	-0.00760211	0.483986	0.798296	-0.0771206	-1.32239	-0.617822	1.41805	2.02092e-07	0.122646	0.130793	3.47609e-07	0.164136	0.954168	0.856197	0.000396475	0.188661	0.929655	0.0594248	0.440991	0.0191591	1.65121e-05
ENSG00000003147	-0.254763	0.00455733	0.0402552	-0.123211	0.036881	0.144206	0.011622	0.130452	0.66494	-0.274226	-0.0718085	-1.1277	0.59279	0.000146949	0.022651	0.614819	0.00447888	0.757467	0.31376	0.574403	0.0644975	0.0206356	0.519677	0.827178	0.00448506	0.0423981	0.00147483
ENSG00000003249	-0.290502	-0.0073647	0.0866937	0.107925	0.373242	0.26301	-0.0205216	0.246492	1.43519	-1.75463	-0.633705	1.65223	0.510985	2.4457e-05	0.000415907	0.281062	0.0321391	0.00669537	0.08952	0.362106	0.000797807	6.14606e-05	0.000573364	0.0877143	0.000384031	0.10525	0.00040701
ENSG00000003393	-0.0890562	0.0011339	0.0583126	-0.115847	0.0543042	-0.00275869	0.026732	-0.0885042	-0.493451	0.359178	-0.298488	0.205066	0.0866619	0.0821779	0.474228	0.344081	0.0198884	0.623252	0.982552	0.162913	0.110947	0.0914357	0.367549	0.34499	0.585645	0.744094	0.168055
ENSG00000003400	0.102417	-0.0116066	-0.0492732	0.0588422	-0.300179	-0.0389079	-0.072568	0.120942	0.927164	-0.376065	0.344465	0.634955	-0.328793	0.426241	0.00409272	0.762555	0.327893	0.138808	0.877916	0.0452863	0.385921	0.0346795	0.595425	0.526001	0.281122	0.494343	0.567243
ENSG00000003402	0.345929	-0.00747059	-0.0414501	-0.0347779	-0.253262	0.106474	-0.0245843	-0.243276	-0.0911961	-0.614018	0.296104	0.0423107	-0.96945	1.96912e-05	0.00195672	0.666821	0.392059	0.0554598	0.503209	0.278462	0.00427224	0.74699	0.183971	0.40118	0.912827	0.0031198	0.000347427
ENSG00000003509	-0.0579972	4.02971e-05	0.0175281	0.0031348	-0.0297408	-0.189328	0.00507494	0.0811991	-0.449168	0.0262852	0.315649	-0.117467	-0.420255	0.138628	0.973253	0.714433	0.917981	0.70821	0.0458661	0.709919	0.0586142	0.0267302	0.926267	0.161535	0.651892	0.0316213	0.24823
ENSG00000003756	-0.0233835	-0.000892324	-0.0394583	0.00381477	-0.237	-0.170092	-0.0272652	-0.0465543	-0.173457	-0.158521	0.258697	0.457963	-0.983653	0.553646	0.461554	0.427507	0.86449	0.00150879	0.0494287	0.0289466	0.280104	0.266267	0.51973	0.177505	0.035556	8.0943e-07	0.679158
ENSG00000003987	-0.254377	0.0050243	0.0253392	0.00445797	0.154972	-0.0996992	0.0391098	0.107476	-0.557412	0.998765	-0.327664	-1.10628	0.520194	1.68448e-05	0.00418912	0.715084	0.900722	0.14299	0.422729	0.0356183	0.0791943	0.0260787	0.0103229	0.258138	0.00166326	0.0412495	0.000310771
ENSG00000003989	0.719449	0.00343574	0.0580716	0.144677	0.104913	0.462336	-0.0378813	-0.262807	-0.860352	-0.0824035	0.811915	0.930997	-1.51424	3.01622e-05	0.491488	0.777048	0.109766	0.707366	0.18215	0.438821	0.140232	0.169613	0.933679	0.29093	0.274146	0.0281532	0.000474822
ENSG00000004139	-0.0656331	-0.00304492	-0.00236032	-0.00855234	-0.0974602	-0.0954265	-0.0259202	0.0617917	-0.0290517	-0.920409	0.233889	0.26071	-0.51229	0.240365	0.0785511	0.972799	0.823134	0.368026	0.453187	0.168455	0.310826	0.909127	0.0211688	0.434709	0.448234	0.0511562	0.373273
ENSG00000004142	-0.131926	0.00149346	0.0417166	0.030983	0.277276	0.269401	0.0190364	0.0696557	0.150835	0.641918	-0.020792	-0.978151	0.929291	7.65934e-05	0.127156	0.295527	0.105234	2.24567e-05	0.000365855	0.0605552	0.0462619	0.246055	0.00297085	0.893996	2.60391e-06	5.5489e-08	0.000931956
ENSG00000004399	0.131034	-0.0103413	-0.0147988	0.0713619	0.25889	-0.0285212	-0.0203223	0.162891	0.0189726	-0.822684	-0.356163	0.528466	-0.0521842	0.0267942	1.38509e-07	0.839834	0.0386097	0.0159716	0.819172	0.26047	0.0118841	0.93444	0.0296383	0.211165	0.0993067	0.831095	0.0716608
ENSG00000004455	0.135808	-0.00159502	-0.0259423	-0.0408566	-0.0655008	0.118126	-0.00147266	-0.217946	0.101746	-0.64308	0.236306	0.420514	-0.181726	0.00463768	0.26768	0.658804	0.136774	0.43129	0.2438	0.918585	5.04645e-05	0.58559	0.0345025	0.30153	0.103914	0.35926	0.0189611
ENSG00000004468	0.0173947	-0.00258358	0.286683	0.466566	-0.129809	0.762542	0.0171318	-0.0592119	0.538233	-1.47056	0.664966	0.346493	0.174566	0.928384	0.664631	0.236439	0.00101645	0.726894	0.0886044	0.789288	0.779357	0.538943	0.270716	0.518672	0.768518	0.842946	0.955425
ENSG00000004478	0.12507	0.00314313	0.144297	-0.0554001	0.0128352	0.271421	0.0316057	-0.129217	0.0385156	0.905882	0.274034	-0.669343	0.818719	0.253185	0.346033	0.303704	0.0962585	0.915418	0.120148	0.155575	0.269877	0.872378	0.0419606	0.403657	0.0504835	0.00932859	0.387638
ENSG00000004487	0.00077711	0.00168026	-0.0222371	-0.0521736	0.108654	0.098733	0.0288108	0.0569853	0.0919548	0.511477	-0.127626	-0.932283	0.413185	0.982118	0.118125	0.607296	0.0288068	0.10639	0.211298	0.0155629	0.135052	0.552595	0.0353042	0.485485	7.36293e-05	0.0118628	0.989276
ENSG00000004534	0.0871784	-0.00100614	0.0637425	0.0108832	-0.172145	0.0262531	-0.0282397	-0.0350956	0.241678	-1.08387	0.906209	0.250491	-0.795755	0.123574	0.561174	0.362699	0.779502	0.120644	0.837694	0.139026	0.567592	0.35221	0.00813234	0.00471689	0.472063	0.00385243	0.228144
ENSG00000004660	-0.332978	0.0104523	-0.0306079	-0.25379	-0.0266911	-0.223844	-0.00257126	0.227447	0.371216	0.80026	-0.552675	-0.578461	0.559098	0.000304037	0.000228257	0.782167	3.14579e-05	0.867728	0.249571	0.926302	0.0202261	0.312273	0.165886	0.21428	0.247312	0.148049	0.00254023
ENSG00000004700	-0.01214	-0.000295782	0.112992	-0.0103981	0.345264	0.520261	0.0730868	-0.134219	-0.370253	-0.370703	-0.564165	-1.1743	0.372801	0.852063	0.882115	0.172599	0.753106	0.00259219	0.000386112	0.000399307	0.0605327	0.117612	0.331533	0.059284	0.000728417	0.15121	0.905401
ENSG00000004766	-0.176556	0.00233616	0.0224157	0.0234822	0.0371199	-0.0860504	0.00630852	0.1407	0.201127	1.23728	-0.402619	-1.05796	1.10146	0.000129425	0.0862854	0.683902	0.385596	0.644591	0.374246	0.65106	0.00424787	0.277501	0.000112585	0.0749584	0.000144265	1.4878e-06	0.00135481
ENSG00000004776	0.202885	0.00756542	0.140542	-0.389588	-0.176852	-0.520975	-0.0632183	-0.188014	1.18002	-2.75946	-0.331522	1.24844	0.00612354	0.132386	0.0702639	0.39558	0.000555245	0.515996	0.10509	0.180921	0.200505	0.0825803	0.00712118	0.662549	0.164675	0.992429	0.239844
ENSG00000004777	0.13044	-0.0123921	-0.0264029	0.137734	0.145868	0.126075	-0.0761451	0.0843378	0.742878	-1.96875	-0.120689	1.18337	-1.3547	0.0928659	1.44452e-06	0.780497	0.0270797	0.355485	0.489762	0.00741415	0.316545	0.0607483	0.0012027	0.783487	0.0263787	0.000854776	0.183961
ENSG00000004779	-0.18826	0.00431256	-0.0324451	0.0244218	0.0746381	0.0818616	0.0223452	0.186507	0.140494	2.19307	-1.27715	-2.29351	1.79008	0.000723981	0.0106492	0.625681	0.527505	0.481845	0.509603	0.224632	0.0020257	0.580329	1.33228e-06	0.000108152	8.0228e-08	2.60149e-08	0.00476682
ENSG00000004799	0.587964	-0.00102482	-0.34438	0.216775	-0.681464	-0.0433651	-0.0801402	-0.443611	-0.276524	-1.41487	2.2732	0.60141	-1.76101	0.000913128	0.845146	0.111478	0.038281	0.0321464	0.906802	0.139494	0.0193498	0.691221	0.200311	0.010274	0.525898	0.0205274	0.00565814
ENSG00000004848	-0.0806276	-0.00280242	-0.0311063	-0.0134129	0.205181	-0.254186	0.0230842	0.152535	0.865852	-0.557056	-0.393844	0.0558869	0.109193	0.355997	0.297653	0.774239	0.821288	0.22646	0.204115	0.427286	0.111743	0.0344028	0.35467	0.398928	0.916449	0.783946	0.498462
ENSG00000004864	-0.154914	0.00650215	-0.150509	0.0166111	-0.19462	0.00787526	-0.0288476	-0.224858	-0.201135	-0.228463	-0.00783699	-0.480616	0.121329	0.115392	0.0330268	0.217377	0.804297	0.305987	0.971714	0.377924	0.0375207	0.652476	0.734265	0.988031	0.425221	0.786403	0.216513
ENSG00000004866	-0.0221798	0.00273285	0.129961	-0.0882288	-0.165867	-0.0398008	-0.00685093	-0.000105325	-0.868361	0.0433065	0.418073	-0.0425823	-0.770392	0.575287	0.0291673	0.0080504	0.022691	0.060424	0.686053	0.642173	0.998042	0.000406089	0.888519	0.094432	0.884316	0.000653984	0.6983
ENSG00000004897	-0.112482	0.00240839	0.0437161	0.0251787	0.0954719	-0.0916324	0.0220539	0.0822088	0.161353	0.825404	-0.399708	-0.466848	0.960455	0.00112638	0.0209892	0.295017	0.253866	0.136482	0.225309	0.0492813	0.0262344	0.276635	0.000750905	0.0268865	0.0236151	2.13992e-07	0.0066342
ENSG00000004961	-0.211566	0.00139427	-0.0266503	-0.065796	0.20097	-0.186549	0.0347578	0.14839	0.0907935	1.53888	-1.42541	0.17435	1.3512	3.28654e-05	0.35194	0.649518	0.125987	0.0559511	0.118829	0.0537278	0.00569589	0.72764	0.000169411	1.91436e-05	0.612262	3.20917e-06	0.00050647
ENSG00000004975	0.101733	0.00178315	0.043599	-0.0286065	-0.0271725	0.261834	0.0189349	-0.167068	-0.469021	-0.175725	-0.120083	0.166458	-0.592746	0.0292834	0.209436	0.447435	0.351893	0.756258	0.0154831	0.215255	0.00129209	0.0272474	0.573651	0.619932	0.54771	0.00687656	0.0765112
ENSG00000005007	0.175837	0.00213046	-0.0323283	-0.0539271	-0.0476217	-0.0284485	0.0208332	-0.128882	-0.59836	0.705742	0.259989	-0.651865	0.0665585	3.53612e-05	0.0865851	0.522838	0.021763	0.498564	0.73916	0.0948376	0.00410763	0.000492251	0.00724661	0.18106	0.00410253	0.690392	0.000531037
ENSG00000005020	-0.0784813	-0.00133447	0.13889	0.105493	0.142172	-0.481925	0.00659356	0.283969	-0.59993	1.83883	-0.546192	-0.212523	0.510654	0.326133	0.584891	0.171356	0.010354	0.272128	0.00477513	0.769994	0.00149149	0.035807	0.000261158	0.124068	0.576454	0.103327	0.46809
ENSG00000005022	-0.183454	0.00169302	0.0289798	-0.134493	0.289922	0.118542	0.0483968	0.0966182	0.779636	0.774875	-1.23893	-0.145669	1.10887	0.00158871	0.329872	0.677522	0.00202153	0.0126735	0.364112	0.0153538	0.11829	0.00573168	0.0569555	0.000283888	0.683472	0.000161501	0.00851471
ENSG00000005059	0.422939	-0.0093664	0.196077	0.185922	0.517788	-0.0826458	0.0598161	-0.00564748	0.0607589	0.628054	-2.37861	-0.216095	1.05866	9.5802e-05	0.00419851	0.125353	0.0253387	0.0179535	0.734329	0.103506	0.959939	0.906113	0.40496	0.000254253	0.752872	0.039806	0.00108352
ENSG00000005075	0.170165	0.000261493	0.0447865	0.00474256	-0.0225163	0.282221	0.0562856	-0.101872	0.257185	0.119269	-0.843275	-0.680847	0.328596	0.00146539	0.870774	0.477768	0.917674	0.838406	0.0313862	0.00503048	0.073202	0.364326	0.763438	0.0102288	0.0733232	0.21892	0.00805576
ENSG00000005100	-0.0336842	0.000939771	-0.00216296	-0.0739526	0.154335	0.000279473	0.0116803	0.0476875	-0.275034	0.392479	-0.251318	-0.118821	0.272092	0.403873	0.448034	0.965829	0.00431858	0.0409514	0.997463	0.360423	0.279168	0.105438	0.137595	0.216221	0.600041	0.123956	0.545624
ENSG00000005108	-0.0696621	-0.00948826	0.0393227	-0.318552	0.537556	0.294587	0.0458025	0.321028	-0.0249342	0.376558	-0.291572	-1.79221	1.04932	0.476715	0.00230963	0.744437	0.000139872	0.00976759	0.205321	0.183449	0.00345224	0.958869	0.59519	0.59847	0.00834199	0.0311611	0.612909
ENSG00000005156	-0.0577357	0.00333957	-0.0326172	-0.0277793	-0.0238077	-0.0706562	-0.00628025	0.0697071	-0.344178	0.0344892	0.23624	-0.493477	-0.0485656	0.143008	0.00672097	0.506387	0.256329	0.741077	0.41427	0.615265	0.105496	0.0431056	0.892826	0.237614	0.0329983	0.776389	0.254203
ENSG00000005175	-0.111219	0.000855402	0.0487607	-0.00072737	0.206866	-0.134323	-0.0117648	0.0383512	0.381194	-0.269336	-0.29867	0.588885	0.710275	0.00445239	0.467359	0.301522	0.979729	0.0101041	0.137884	0.37374	0.357433	0.0466478	0.327994	0.167625	0.0225875	0.000388054	0.018388
ENSG00000005194	-0.205107	0.00161916	0.0377132	0.0134637	-0.0654464	-0.115173	0.0119456	0.14271	0.128464	1.45527	-0.521713	-0.701679	1.0044	1.16272e-05	0.232766	0.489165	0.662982	0.446889	0.256535	0.420558	0.00374891	0.530248	3.1452e-05	0.0338683	0.0143736	1.83805e-05	0.000238227
ENSG00000005238	0.0296762	-0.000160116	-0.0197364	0.0972498	0.0734251	0.0842093	0.0179889	-0.100845	0.430666	-0.28372	-1.17164	0.0906851	0.350507	0.440293	0.891827	0.68312	6.65013e-05	0.277296	0.305759	0.129685	0.0178381	0.00642044	0.237529	2.30761e-07	0.656688	0.0336001	0.580384
ENSG00000005243	0.328194	-0.00170338	-0.310308	-0.0518243	-0.136441	0.357746	-0.059136	-0.0372846	0.229076	-1.07539	0.563337	-0.332964	-0.429908	0.00339125	0.610876	0.0250434	0.451029	0.500426	0.14367	0.0972777	0.753623	0.62264	0.140448	0.314167	0.597415	0.372187	0.0149643
ENSG00000005249	-0.309756	0.00234164	0.0174226	-0.00680083	0.312428	-0.167006	0.0430269	0.305284	-0.237184	1.39659	-0.4497	-1.06807	0.81724	0.000211438	0.340446	0.86244	0.879037	0.0301137	0.327855	0.0825108	0.000722849	0.445758	0.00734795	0.241717	0.0155786	0.0179467	0.00194932
ENSG00000005302	-0.128309	0.000161072	0.0427067	-0.00506502	0.084572	-0.0413645	0.00627797	0.0859253	0.647689	0.757036	-0.635686	-0.558319	0.823925	0.000875878	0.888095	0.356038	0.846362	0.248716	0.627901	0.616337	0.0368606	0.000616231	0.00579058	0.00314083	0.0208659	2.94826e-05	0.00548311
ENSG00000005339	0.0193589	-0.00103102	0.0220242	-0.0688534	-0.0371514	-0.232308	-0.0324309	-0.0504818	0.412728	-1.02686	0.0734578	1.05538	-0.471134	0.589511	0.349847	0.625729	0.00161352	0.554836	0.0042374	0.00515684	0.198289	0.00546188	4.92547e-05	0.669105	3.16151e-06	0.00314866	0.710419
ENSG00000005379	0.087959	-0.00955512	0.0460092	0.0114555	0.297453	0.272779	-0.0128927	0.145283	0.734977	-0.599781	-0.130161	-0.240589	0.0997431	0.181446	8.76669e-06	0.574604	0.780117	0.018487	0.0658163	0.539742	0.0446196	0.0118818	0.169667	0.696416	0.524853	0.728761	0.303105
ENSG00000005381	0.0746057	0.00229863	-0.02201	0.297798	0.0790731	-0.0834277	0.0928812	-0.0703159	0.631732	-0.478327	-0.695499	1.54619	-0.999973	0.605822	0.60488	0.903052	0.00233216	0.768298	0.794323	0.0518318	0.655667	0.310556	0.616783	0.349443	0.0713819	0.122768	0.723464
ENSG00000005421	0.224797	0.00433457	-0.0103352	0.184391	-0.709707	-0.606527	-0.135258	0.0933665	0.480574	-0.0293349	2.21851	2.19604	-2.68949	0.0520054	0.223782	0.940979	0.0667019	0.00550804	0.034483	0.00229386	0.453923	0.432866	0.972939	0.00237664	0.00956237	4.17634e-05	0.119627
ENSG00000005436	-0.125052	0.00250768	-0.10286	-0.0502302	0.0272054	-0.0809706	-0.021878	0.00565499	0.09859	-0.507709	0.669589	0.447652	-0.347565	0.000948441	0.0274757	0.027344	0.0214329	0.673661	0.304307	0.0577559	0.886815	0.49739	0.0322214	0.000543155	0.0285581	0.0288639	0.00581946
ENSG00000005448	-0.340484	0.00357749	-0.0109874	0.0683642	-0.0472181	-0.419399	-0.00493904	0.167363	-0.517532	1.6098	-0.419112	-1.27872	0.832407	3.49634e-05	0.135914	0.910644	0.114601	0.723992	0.0142427	0.832213	0.0504867	0.0869831	0.00163342	0.255299	0.00306876	0.0125891	0.000527059
ENSG00000005469	-0.00140172	-0.000658706	0.0514103	0.112641	0.168538	-0.0362814	0.0228039	0.0859286	-0.555385	-0.0947506	-0.547651	0.783059	-0.0483761	0.983978	0.759044	0.555343	0.0188684	0.208406	0.817087	0.322254	0.261391	0.0792031	0.840768	0.14053	0.067191	0.877608	0.990354
ENSG00000005471	0.298253	-0.0044016	0.155372	0.0903917	0.0359172	-0.252646	0.0456847	-0.0543286	0.779453	-1.60298	-0.0462492	1.68406	-1.05408	0.0304472	0.293594	0.359125	0.328351	0.89037	0.413437	0.313175	0.713935	0.209065	0.0910205	0.948839	0.0476983	0.0948643	0.0789199
ENSG00000005483	-0.00282721	0.00112321	-0.0158479	-0.0439927	0.0163872	0.00553607	-0.0188981	-0.0543849	0.656045	-1.09195	0.21747	0.550992	-0.144724	0.938651	0.319467	0.734206	0.0120852	0.770865	0.9385	0.063609	0.174045	3.32086e-06	3.60545e-06	0.160169	0.00180909	0.288891	0.961647
ENSG00000005486	-0.214662	0.00446575	0.0234441	0.0648135	0.322918	-0.123305	0.0100707	0.232063	0.388169	1.25288	-0.919736	-0.143548	0.703479	0.00550557	0.0567195	0.803809	0.173483	0.0253422	0.459917	0.676262	0.00591814	0.229146	0.0153635	0.0209218	0.740257	0.0390085	0.0216569
ENSG00000005513	-0.0164767	-6.27432e-05	-0.271591	0.158963	-0.386374	0.0979265	-0.0220052	-0.161165	-0.553859	-0.135748	1.06584	-1.33701	-0.383157	0.872633	0.984275	0.0337498	0.0669559	0.077489	0.691753	0.549453	0.153133	0.303665	0.859353	0.0829665	0.0655783	0.454152	0.918755
ENSG00000005700	-0.0402912	0.00237645	-0.0379537	-0.0433849	-0.0646594	0.092891	-0.00541258	0.0159281	0.0716821	0.384375	-0.00466166	-0.533811	0.477523	0.285434	0.0414556	0.428888	0.00793595	0.233266	0.191295	0.571417	0.6947	0.521454	0.0497145	0.97441	0.00134261	0.000758443	0.423849
ENSG00000005801	-0.0514244	0.00105772	0.0191552	-0.0313076	-0.0608164	-0.0162829	-0.0134536	0.00447007	0.00563996	-0.31884	0.366608	-0.112413	0.0649333	0.204258	0.392471	0.707881	0.109004	0.341636	0.839174	0.233887	0.918478	0.966887	0.162644	0.0396115	0.548319	0.670578	0.330874
ENSG00000005810	-0.226214	0.00379294	0.0624654	-0.0144364	0.137719	-0.145976	0.0256898	0.197477	-0.196614	1.61735	-0.386253	-0.581187	0.760086	0.00124817	0.070128	0.468756	0.628609	0.179728	0.266925	0.157918	0.00839087	0.359067	6.7253e-05	0.165564	0.054225	0.00353468	0.00715765
ENSG00000005812	-0.0554054	0.00148737	0.0398877	0.0208902	0.137602	0.168115	0.0324735	0.03753	0.0616396	0.581946	0.0160697	-0.501872	0.532873	0.0725831	0.116473	0.295518	0.32031	0.0245016	0.0200079	0.00281371	0.262228	0.657976	0.00851564	0.921489	0.0106622	0.000507194	0.153178
ENSG00000005844	0.427335	-0.0111326	-0.119257	0.0154095	-0.29399	-0.365514	0.0333034	-0.235141	0.282913	1.27413	0.894166	0.827809	-0.719678	0.056866	0.104033	0.671933	0.880884	0.394986	0.404967	0.583578	0.329028	0.699091	0.299347	0.341239	0.412891	0.386417	0.127602
ENSG00000005882	-0.154812	0.00659187	0.0630558	-0.044256	0.214176	0.157228	0.0195794	0.00297151	0.19317	-0.295436	0.387222	0.291707	-0.292691	0.00636277	0.000211956	0.365149	0.18849	0.0384226	0.19741	0.264443	0.960721	0.398358	0.408838	0.165042	0.348385	0.223734	0.0241383
ENSG00000005884	-0.100095	0.00170629	0.16074	-0.0282364	0.264252	0.0117613	0.0270942	0.0528478	0.0662092	-0.523192	-0.376105	-0.504056	-0.11659	0.0546521	0.281695	0.0148413	0.345469	0.00620885	0.915243	0.0944637	0.347146	0.74691	0.112921	0.138687	0.0777195	0.59176	0.123881
ENSG00000005889	0.0460587	0.00182693	-0.611735	-0.0521588	-0.0194401	0.07904	0.00143015	-0.0195273	-0.0718924	0.367835	0.211231	-0.511943	0.678962	0.175516	0.0814697	1.36547e-23	0.0169911	0.754673	0.291809	0.894375	0.596596	0.614554	0.102806	0.221729	0.0115455	5.07905e-05	0.295987
ENSG00000005893	-0.0585181	0.0103429	-0.239192	0.0778128	-0.284167	0.127056	-0.0217192	-0.322325	-0.359326	0.723517	-0.0508797	-0.574967	0.0934425	0.603691	0.00373896	0.090543	0.32404	0.199869	0.622145	0.565897	0.0103473	0.490853	0.357183	0.933201	0.412673	0.857286	0.72163
ENSG00000005955	-0.0913137	0.00451672	-0.057961	0.0129709	-0.0314088	-0.18083	0.00716816	0.00588468	0.802921	0.134277	-0.673158	-0.181809	0.601535	0.00578732	1.80473e-05	0.155572	0.491129	0.585224	0.0129596	0.47436	0.867038	4.00761e-07	0.511507	0.000131925	0.305277	9.04834e-05	0.0224834
ENSG00000005961	0.177386	0.0102661	0.0429298	-0.214147	-0.324478	-0.512142	7.94944e-05	-0.116544	-0.149751	-1.25523	1.56875	0.960628	-2.6442	0.0896775	0.00181794	0.739092	0.00435843	0.110586	0.0351479	0.998157	0.304233	0.750583	0.0843206	0.00716512	0.135898	2.62167e-06	0.178989
ENSG00000005981	0.0811975	0.0160026	0.0574897	0.0408959	0.00436432	0.15624	-0.0288742	-0.0176428	0.672344	-1.66413	1.87676	0.992204	-0.658336	0.634511	0.00300025	0.789038	0.672188	0.988355	0.667907	0.580051	0.924364	0.31772	0.12342	0.02702	0.280089	0.357881	0.746734
ENSG00000006007	-0.188334	-0.000547708	-0.0400956	0.0254189	0.211853	-0.095135	0.0186443	0.19022	0.00342236	1.00101	-0.508571	-0.670706	0.919923	7.66297e-05	0.693105	0.480207	0.349336	0.0131466	0.335864	0.193429	0.000224363	0.985238	0.00139303	0.0283803	0.0110412	3.27303e-05	0.000931956
ENSG00000006016	-0.136703	0.0163035	0.017817	0.138213	0.161056	0.0502071	-0.00974659	0.0454056	0.0536008	-1.03906	-0.182436	0.700984	-0.163853	0.330379	0.000278004	0.919812	0.0621951	0.489797	0.861665	0.81077	0.765359	0.915753	0.212398	0.773344	0.316182	0.76803	0.47223
ENSG00000006025	0.0324749	-0.000138813	-0.0558849	-0.000788683	-0.186876	-0.126396	-0.00794619	-0.00775238	-0.281542	-1.14925	0.775372	0.549186	-0.942317	0.52252	0.929093	0.37824	0.981201	0.058739	0.27174	0.633253	0.88864	0.21572	0.00184456	0.00588459	0.0769913	0.000205605	0.65241
ENSG00000006042	-0.275328	0.0158002	-0.312538	0.0886137	-0.529625	0.158419	-0.0423587	-0.338738	0.389162	0.0852909	0.865717	-1.31381	-0.189586	0.126313	0.00518865	0.161284	0.489163	0.138319	0.700715	0.485601	0.0856396	0.64418	0.945797	0.378082	0.248812	0.820299	0.231883
ENSG00000006047	0.077462	-0.0100054	-0.0578536	0.219148	-0.362583	-0.421241	-0.0302667	0.178022	0.185474	-0.970235	1.18612	2.25363	-0.585121	0.440702	0.00177956	0.639783	0.00788947	0.0828881	0.0823658	0.391139	0.106803	0.71235	0.190256	0.0442651	0.00176537	0.233805	0.580753
ENSG00000006062	0.0551123	-0.00519925	0.0354433	-0.0627423	-0.295743	-0.11726	0.00547845	-0.0460645	-0.100829	-1.16773	0.716611	0.868518	-0.866718	0.413833	0.013695	0.674455	0.134308	0.0209715	0.42876	0.797428	0.530724	0.720108	0.0110134	0.0400735	0.0280833	0.00517948	0.554941
ENSG00000006071	-0.216462	0.00655083	0.111187	-0.0395578	-0.0842955	-0.139623	-0.0323683	0.115911	-0.542899	-1.01143	1.14786	0.338479	-0.895237	0.013069	0.0143697	0.301528	0.439786	0.585309	0.45376	0.231387	0.215628	0.126883	0.0714484	0.00985796	0.477698	0.019007	0.0414594
ENSG00000006114	-0.0182899	0.0033921	-0.0403815	0.0380871	0.176889	0.104469	0.00355542	-0.0938285	0.591296	-0.147252	-0.370608	0.00934684	0.430558	0.560715	0.000719788	0.305126	0.0654645	0.00464599	0.141572	0.726879	0.00750436	0.000109873	0.483217	0.0274937	0.959525	0.00378351	0.685305
ENSG00000006116	-0.354805	-0.00442514	0.143327	0.123862	0.229151	-0.386791	0.00350445	0.425287	0.283679	-0.813871	-0.706907	1.09547	0.0864438	0.000936178	0.166488	0.268755	0.0714865	0.243707	0.100804	0.917025	0.000307683	0.531628	0.244707	0.193394	0.0797059	0.851488	0.00575721
ENSG00000006118	0.0847055	-0.00470142	0.0374612	-0.0367948	0.241442	0.158861	0.00802734	0.220795	0.179294	1.1753	-0.529101	-0.931335	0.365442	0.151011	0.0104956	0.611565	0.275505	0.0243146	0.210063	0.65532	0.000855401	0.439835	0.00272533	0.0676846	0.00529671	0.142883	0.264964
ENSG00000006125	-0.103562	-0.000190092	-0.0342471	0.0238334	-0.0311975	-0.363388	0.00763883	0.165828	0.0500113	1.33708	-0.850451	0.202619	0.59851	0.0374291	0.899928	0.574088	0.495852	0.746139	0.00264551	0.645561	0.00266637	0.827999	0.000406831	0.00294182	0.512863	0.0124728	0.0927708
ENSG00000006128	-0.432136	-0.0115998	0.284507	0.202685	0.570957	-0.387341	0.0836197	0.385089	-0.525119	4.29884	-2.153	-1.34056	2.71028	0.019289	0.0394897	0.217957	0.0269572	0.0557212	0.292031	0.108003	0.0531593	0.402747	0.000176742	0.00953099	0.124535	0.00040253	0.0558268
ENSG00000006194	0.0747993	0.000117232	-0.0572339	-0.0304103	-0.0180373	-0.0709499	0.0242197	-0.00234646	-0.459506	1.56048	0.1983	-1.23069	1.13152	0.173285	0.944138	0.408038	0.282548	0.841925	0.528266	0.132645	0.968437	0.0247098	2.27739e-05	0.422955	5.74329e-05	7.52902e-06	0.293436
ENSG00000006210	-0.283241	-0.0140303	0.078406	0.0180775	0.292502	-0.0105505	-0.0222044	0.427077	1.29235	-0.403277	-1.06759	0.424813	0.187687	0.0061727	2.02241e-05	0.536722	0.758937	0.110536	0.961295	0.479086	0.000207008	0.00287303	0.528896	0.0360821	0.443048	0.66107	0.0235597
ENSG00000006282	0.182599	0.00441231	-0.0259314	0.117784	-0.10716	0.107722	0.00810415	0.0222065	0.0331893	0.101927	0.84576	-0.740639	0.090647	0.0197135	0.0639211	0.790646	0.00191839	0.368215	0.476538	0.698368	0.789771	0.894881	0.808052	0.0120642	0.0380625	0.750384	0.0567503
ENSG00000006283	-0.242734	-0.0166656	0.0932369	-0.0874966	0.273807	0.0283202	-0.00307057	0.318695	0.331413	-1.14105	-0.442184	0.663473	0.233897	0.00421733	4.91323e-09	0.3701	0.0745651	0.0687121	0.873298	0.904197	0.000652474	0.318978	0.0341989	0.275536	0.146129	0.503943	0.0176805
ENSG00000006432	-0.354527	0.0039225	0.0322732	0.0187716	0.14876	-0.204688	0.010829	0.253742	-0.110164	0.463876	-0.0919573	0.491955	0.611676	5.8688e-07	0.0539925	0.689524	0.69383	0.255167	0.181694	0.627474	0.00061147	0.724258	0.3193	0.798649	0.243506	0.0530362	3.20115e-05
ENSG00000006451	-0.00304006	-0.00778025	0.0207974	0.0480995	0.145404	0.12783	0.00583209	0.0834436	-0.0327739	0.82225	-0.442215	0.320371	0.696983	0.940113	2.42687e-08	0.675076	0.158415	0.0918444	0.194796	0.68743	0.0615187	0.876882	0.00976927	0.069379	0.257228	0.0013725	0.962541
ENSG00000006453	0.142506	-0.00524871	0.0498697	-0.120149	-0.231126	-0.107444	-0.0416586	-0.0819536	0.239898	-2.36047	0.96737	1.51489	-1.71919	0.200595	0.127427	0.715921	0.149902	0.300236	0.677535	0.277929	0.498585	0.654866	0.00493142	0.123322	0.0404405	0.00230986	0.326656
ENSG00000006459	-0.0429543	-0.00760196	-0.0253991	-0.0552094	-0.0980208	-0.101602	-0.00334308	0.0878888	0.0735123	0.0349173	-0.377661	0.0801561	0.364633	0.470428	7.23811e-05	0.737628	0.0229992	0.23646	0.351944	0.819095	0.172583	0.663508	0.904391	0.0952334	0.731288	0.0738312	0.607218
ENSG00000006468	-0.230864	-0.00170694	0.141135	-0.139016	-0.00540824	0.251391	0.016837	0.18646	0.085779	0.884209	0.300145	-0.97533	0.879248	0.0211249	0.575728	0.244168	0.092527	0.978908	0.290942	0.631862	0.0851912	0.866716	0.232553	0.602451	0.155959	0.0781895	0.0598864
ENSG00000006530	-0.180358	0.00295892	0.0278671	-0.00893855	-0.016784	-0.11476	0.00331725	0.0991798	0.59173	0.159077	-0.216597	-0.266402	0.270219	4.55602e-06	0.0100437	0.545888	0.670798	0.795355	0.149828	0.768302	0.0148259	0.000235391	0.489926	0.226299	0.183242	0.0857776	0.000125788
ENSG00000006534	0.198348	-0.00216256	-0.00108675	-0.0661327	0.273339	0.259128	0.0242956	-0.290677	0.571031	-1.16918	0.00693538	-0.041833	-1.1608	0.042717	0.467391	0.992794	0.308983	0.144381	0.239066	0.447052	0.00710597	0.191947	0.0816959	0.989137	0.942746	0.0114104	0.102686
ENSG00000006555	0.2274	-0.00711127	-0.231985	0.148546	0.0448225	-0.508688	-0.026565	0.307451	0.846155	-0.318373	0.479328	1.01518	-0.886917	0.0829106	0.0810629	0.145364	0.201205	0.871407	0.116014	0.576186	0.032103	0.235679	0.748745	0.541718	0.279362	0.186522	0.16908
ENSG00000006576	0.0279258	-0.00456424	-0.0357455	-0.0226317	-0.107156	-0.20718	-0.0228649	-0.0411616	-0.392677	0.100169	-0.196426	0.324901	-0.369805	0.49139	0.000418099	0.48772	0.234798	0.095516	0.0133061	0.0455993	0.349756	0.00568006	0.653833	0.255048	0.0847519	0.0190281	0.6261
ENSG00000006607	0.0336283	-0.00138204	0.00100782	-0.0293766	-0.122939	0.112819	-0.0314976	-0.0933133	0.372222	-0.824377	0.344456	-0.208812	-0.426423	0.520244	0.391121	0.987632	0.411032	0.226586	0.344461	0.0761642	0.104791	0.123071	0.0266544	0.22102	0.514311	0.0806224	0.650717
ENSG00000006611	-0.40612	0.00570737	-0.117607	-0.0857783	-0.339884	-0.0287124	-0.0728928	0.173442	-0.447368	-1.06264	0.987271	-1.9196	-0.253087	0.00335258	0.174667	0.47418	0.468668	0.239523	0.930338	0.14313	0.238389	0.539809	0.304115	0.227144	0.0517895	0.711764	0.0148287
ENSG00000006625	-0.176439	-0.00573477	0.152694	0.176084	0.466596	-0.0942537	0.0323966	0.245549	0.280561	0.874057	-1.11874	-0.46804	1.08701	0.00382639	0.00234977	0.0409078	0.000164045	0.000281641	0.490411	0.111925	0.000287231	0.314472	0.0408573	0.00132911	0.213042	0.000347949	0.0164266
ENSG00000006634	-0.0303806	0.00023762	-0.0481851	-0.109218	0.221051	0.0283116	0.00170183	0.109032	-0.0141933	-0.798585	0.201322	0.353092	-0.321872	0.649421	0.907767	0.565504	0.0101535	0.0753611	0.846067	0.935587	0.137173	0.959042	0.0708375	0.546957	0.349817	0.26857	0.758548
ENSG00000006652	0.206845	-0.00241605	-0.0446373	-0.00916665	0.0467808	0.09309	-0.0377121	-0.0771755	0.128203	0.0629851	-0.195471	-0.440849	0.07314	0.00692867	0.292008	0.640893	0.727609	0.621675	0.47192	0.0321098	0.338224	0.504596	0.851541	0.446646	0.103155	0.752533	0.0256934
ENSG00000006695	-0.0675795	-0.001008	0.0696355	-0.0282148	0.109136	0.199006	-0.00999974	0.0447958	-0.104064	0.0865766	0.137133	-0.171874	0.267718	0.103523	0.430139	0.16992	0.411117	0.209001	0.0507718	0.498407	0.319565	0.629025	0.778495	0.571127	0.54719	0.196649	0.199876
ENSG00000006704	0.144685	-0.000118302	-0.0934701	0.00952746	0.158172	-0.110006	-0.0362903	-0.193201	0.0128732	-1.56638	-0.240308	1.42924	-0.748722	0.0110604	0.944973	0.181561	0.794291	0.139897	0.381392	0.0527369	0.00209116	0.958217	0.000179603	0.411208	0.000120764	0.00481879	0.0364929
ENSG00000006712	-0.181061	0.00366559	0.0184384	-0.103177	0.229672	0.0484482	0.079304	-0.0471497	0.554721	-0.162374	-0.419164	-0.601719	0.903514	0.00121054	0.0316428	0.779227	0.0385016	0.0533474	0.71501	0.000291768	0.423301	0.0672937	0.695761	0.205787	0.128644	0.0023551	0.0069935
ENSG00000006715	-0.209383	-0.000238084	-0.0630003	0.0298833	0.0301929	-0.190899	0.00129959	0.201483	0.730859	1.14282	-0.572578	-0.608503	1.008	0.000465385	0.892859	0.379078	0.449246	0.785468	0.149989	0.945807	0.00186211	0.00813138	0.00627919	0.0688278	0.0909485	0.000481073	0.00347519
ENSG00000006740	-0.284815	-0.00465189	-0.00317415	0.000758358	0.106056	-0.121028	0.0033826	0.20508	0.353885	0.734774	-0.582113	0.00944804	0.545935	4.26867e-06	0.0101708	0.965001	0.982572	0.313965	0.338755	0.852086	0.00160355	0.142772	0.0543397	0.0488013	0.976644	0.0335468	0.000121497
ENSG00000006744	-0.06097	0.00409367	0.0069238	0.0456125	-0.0662442	-0.119648	0.0408282	0.0319614	-0.28978	1.40876	-0.205408	-1.04056	0.621212	0.0833982	0.000269497	0.872773	0.0754331	0.338643	0.143426	0.00141561	0.402337	0.0855564	1.65109e-06	0.286503	3.67206e-05	0.000519027	0.169742
ENSG00000006747	0.894004	-0.017712	-0.307308	-0.0375788	0.0494189	-0.692103	0.109435	-0.658016	-0.131884	1.97641	-0.427287	-0.907955	-0.565686	0.0158583	0.112815	0.511368	0.686483	0.888234	0.187209	0.0956052	0.0927318	0.847921	0.124367	0.653379	0.344788	0.520989	0.0480885
ENSG00000006756	0.187908	0.00291121	0.0878447	0.118337	-0.0602267	0.231387	-0.0143629	-0.117092	0.157968	-0.416787	0.21307	0.0601083	-0.402481	0.0560904	0.331164	0.470616	0.0607349	0.739043	0.286662	0.646462	0.271353	0.70485	0.517887	0.668812	0.915114	0.350891	0.126246
ENSG00000006757	0.0966271	0.00387656	-0.338797	0.024432	0.343679	0.401048	0.00984682	0.121906	0.701792	-0.707378	-0.502876	-0.296053	0.39553	0.0826495	0.0248139	4.03582e-06	0.534358	0.00298193	0.00309074	0.598018	0.045664	0.0098792	0.0737274	0.101026	0.396006	0.130068	0.16866
ENSG00000006831	0.034473	0.00282224	-0.252603	0.091756	-0.33438	-0.155463	-0.0539122	-0.210782	-0.462183	0.108212	0.147309	0.0430332	-0.246232	0.735855	0.371429	0.048868	0.219222	0.104522	0.51176	0.127432	0.061786	0.343925	0.880713	0.793173	0.947199	0.60822	0.823495
ENSG00000006837	0.102253	0.000103842	0.00938942	0.00768085	-0.0138425	0.0547707	-0.00582917	-0.0752823	0.902505	-1.12801	0.482888	0.286625	-0.318872	0.026898	0.940914	0.867782	0.812868	0.876931	0.601597	0.705134	0.132289	0.000156093	0.00111034	0.0582762	0.320971	0.139138	0.0718675
ENSG00000007001	0.0590175	-0.00416651	-0.0174535	0.0327692	-0.29721	-0.40171	-0.0372232	0.0299987	-0.705256	0.0633571	1.43252	0.649925	-1.83376	0.59855	0.226137	0.9027	0.472103	0.066616	0.0594219	0.191188	0.803967	0.0369278	0.909969	0.00186187	0.156474	2.92818e-05	0.717512
ENSG00000007047	-0.0246391	-0.00581121	-0.00341063	0.0774533	0.0562018	-0.178992	-0.0377888	0.0910068	1.06939	-1.2535	-0.388655	1.10127	-0.503154	0.588788	8.802e-05	0.95153	0.0344401	0.545555	0.102864	0.0225045	0.0700861	3.83987e-05	0.000561334	0.140456	0.000851839	0.0278347	0.709985
ENSG00000007062	-0.0604813	-0.0183611	0.0426073	0.195285	0.164444	0.071671	0.000213765	0.200836	0.292486	-0.35734	-0.469726	-0.480193	0.953532	0.562041	1.63417e-07	0.746338	0.000905403	0.346836	0.739016	0.994388	0.0791008	0.442593	0.562528	0.324394	0.358272	0.0267127	0.686514
ENSG00000007080	-0.157886	-0.00207779	-0.00710476	0.0185334	0.0998381	-0.146759	0.0482512	0.0757533	1.20918	-0.468427	-1.1919	-0.086119	0.593379	0.00507599	0.225042	0.915546	0.69748	0.393198	0.276382	0.0200704	0.207356	0.000223593	0.265814	0.00085931	0.824984	0.0387856	0.0203106
ENSG00000007168	-0.260582	0.00203848	0.0104536	0.014896	0.141323	-0.212307	0.0185983	0.204091	-0.208618	1.88662	-0.889619	0.00442563	0.994337	2.60896e-06	0.19951	0.871229	0.636461	0.139251	0.0662978	0.258437	0.000479737	0.334609	2.19862e-06	0.0014393	0.987879	7.86623e-05	8.71915e-05
ENSG00000007171	-0.682717	-0.00240722	-0.051874	-0.141784	0.327587	-0.0781521	0.034692	0.361699	0.516305	-1.23612	-0.0905301	-0.349995	0.836	2.28883e-07	0.515746	0.731394	0.0580609	0.140763	0.76636	0.363691	0.00717328	0.303694	0.118519	0.880252	0.605455	0.114338	1.76912e-05
ENSG00000007174	0.0359879	0.00369248	-0.0319772	-0.119993	0.113804	0.162838	-0.0178083	-0.0382901	-0.0971426	-1.20036	0.232241	-0.00915031	-0.228298	0.648761	0.129876	0.748869	0.00500351	0.384603	0.317641	0.436977	0.655415	0.731636	0.0130021	0.513654	0.981182	0.464874	0.758089
ENSG00000007202	-0.0126393	0.00113286	0.0186259	0.0560714	0.0190625	-0.070208	0.00263772	0.124625	-0.0297717	0.674712	0.0417776	-0.328386	0.635803	0.664851	0.211683	0.603371	0.0219433	0.751715	0.316709	0.798545	0.000184981	0.842231	0.0033695	0.804794	0.10475	8.36349e-05	0.771034
ENSG00000007237	-0.352964	0.00277294	-0.0651704	-0.025379	0.311275	-0.059149	0.0304986	0.225602	-0.189438	0.9929	-0.261125	-0.448257	0.723301	2.20093e-06	0.192774	0.457143	0.462224	0.00845648	0.673413	0.127859	0.00346186	0.436602	0.0167298	0.394717	0.18357	0.0103639	7.82026e-05
ENSG00000007264	-0.159373	-0.00238831	0.0652153	0.0497	0.121372	-0.106189	0.0162491	0.285115	0.43405	0.661038	-0.455257	-0.968894	0.937171	0.016819	0.237422	0.424849	0.257725	0.333313	0.47282	0.451928	0.000142676	0.143064	0.142644	0.191596	0.0181812	0.00301569	0.0503396
ENSG00000007341	0.0874402	0.00349341	-0.032045	-0.0921618	-0.077426	0.101051	0.0046837	-0.162577	-0.500348	-0.19698	1.0101	0.297991	-0.533558	0.00701887	0.000622111	0.409174	0.00140683	0.248473	0.192138	0.681189	1.02136e-05	0.00482921	0.410423	4.64677e-06	0.183419	0.00178677	0.0259394
ENSG00000007372	0.519537	0.0020093	0.246566	0.0395651	-0.0821457	0.773242	0.0352954	-0.322627	-0.612754	-0.0340525	1.41163	-0.105054	-0.32368	1.00127e-05	0.555505	0.0720338	0.647416	0.715316	0.00519865	0.363835	0.00869925	0.273093	0.966261	0.0305038	0.886699	0.54652	0.000214301
ENSG00000007376	-0.1491	-0.00130761	-0.01291	0.0240362	0.255549	0.231526	0.00665047	0.0862182	0.17862	-0.0757389	-0.163709	-0.465551	0.481674	0.000269305	0.281959	0.788651	0.441438	0.00294566	0.0171125	0.630257	0.046345	0.371401	0.792398	0.469003	0.0846133	0.015952	0.00231762
ENSG00000007384	0.306053	-0.00771723	-0.103558	0.144058	-0.273713	-0.0873762	-0.00885444	0.0205161	0.178065	-0.947784	0.596356	1.12525	-0.992166	0.000297839	0.00256939	0.312182	0.00228574	0.0548512	0.607969	0.714733	0.815861	0.562124	0.0605202	0.12182	0.0105331	0.0047166	0.00250384
ENSG00000007392	-0.0457913	-0.00155911	-0.0765518	-0.0195311	-0.127728	0.00119522	-0.0194535	0.0365844	-0.0203076	-0.772477	0.579136	-0.580826	-0.834195	0.343126	0.293855	0.206275	0.520999	0.158998	0.991052	0.213755	0.486934	0.92141	0.0196515	0.0234995	0.0432497	0.000359707	0.484799
ENSG00000007402	-0.273649	0.000895686	0.0494816	-0.111726	-0.124732	-0.283116	-0.0231207	0.144197	-0.393496	-0.455061	0.915717	0.179124	0.23661	9.34748e-05	0.664125	0.544552	0.0486313	0.371168	0.0834555	0.334166	0.0497086	0.261152	0.362585	0.0238427	0.696992	0.475918	0.00106894
ENSG00000007516	0.0064832	0.030413	0.118493	0.533556	0.143701	-0.565308	-0.00231681	0.0284742	0.00592007	-0.699381	-0.48304	-0.789478	-0.351135	0.957286	4.32166e-12	0.436554	1.01265e-08	0.509759	0.0368338	0.951048	0.829129	0.990387	0.367699	0.419797	0.242136	0.497918	0.97368
ENSG00000007520	0.0250509	-0.00088191	0.0348197	-0.00598027	-0.0580325	-0.10141	0.0389369	-0.0293253	-0.309733	1.3948	-0.608645	-1.20129	1.22216	0.552792	0.498196	0.505333	0.84631	0.489992	0.303709	0.0101643	0.524632	0.131603	4.22972e-05	0.0127373	8.07524e-05	4.88398e-07	0.678366
ENSG00000007541	0.0257094	-0.00102149	-0.0132773	0.0511715	-0.144088	-0.010138	-0.0315283	0.0432245	-0.0770826	0.525938	0.177033	0.393765	-0.276066	0.588598	0.485183	0.822492	0.114486	0.119059	0.92469	0.0505529	0.405502	0.717715	0.110553	0.482121	0.176057	0.205206	0.709889
ENSG00000007545	0.0478258	-0.000119298	-0.11003	-0.00871284	-0.0778921	-0.189087	-0.0353428	0.0515057	-0.800673	0.041037	0.748624	-0.0264598	-0.42507	0.243313	0.924344	0.0327869	0.755602	0.326505	0.0479135	0.013065	0.249773	0.000124291	0.883891	0.00149286	0.915903	0.0283371	0.376716
ENSG00000007866	0.512366	-0.00994764	0.0322183	0.000801396	-0.390914	0.154592	-0.0216962	-0.255083	0.744944	-1.30594	1.14365	1.58882	-0.573241	0.000619779	0.0264839	0.859585	0.991197	0.10397	0.59926	0.600381	0.105609	0.151297	0.124529	0.0814556	0.0287994	0.312931	0.00425599
ENSG00000007923	-0.142369	0.00142845	-0.00147609	0.00853084	0.0448922	-0.210504	-0.00879907	0.143037	0.115156	-0.0141313	-0.17388	-0.277742	0.389024	0.000365013	0.227194	0.97535	0.73383	0.536262	0.018625	0.483293	0.000963813	0.496259	0.956267	0.386715	0.227615	0.0288348	0.00290673
ENSG00000007944	-0.0882529	-0.00547621	-0.0349311	0.110859	0.000340515	0.0719091	0.0132605	0.127236	-0.0700449	-0.204706	-1.23378	-0.963794	0.54278	0.267248	0.0263332	0.728673	0.00365302	0.997748	0.641555	0.534957	0.140684	0.78374	0.632542	0.000575417	0.00915755	0.068343	0.40396
ENSG00000008018	-0.0109072	0.00179172	0.0255535	-0.0107344	0.181425	0.0657593	0.0377874	-0.0852757	0.0677359	0.866796	-0.547968	0.20442	0.398806	0.728412	0.070289	0.502357	0.716797	0.0113876	0.40216	0.00255458	0.0141883	0.70249	0.00111837	0.00756071	0.38165	0.019743	0.817986
ENSG00000008056	-0.195331	0.00736257	0.0771753	0.0205672	-0.248859	-0.916718	-0.0193586	0.165033	0.135524	0.273148	-0.573183	1.50071	-0.753611	0.0685509	0.0261033	0.56293	0.740665	0.194486	0.00029262	0.557442	0.156052	0.751218	0.685029	0.273817	0.0136528	0.100894	0.146854
ENSG00000008083	0.0462613	-0.0010203	0.000746251	-0.0526227	-0.141256	0.205335	-0.0299959	-0.0094936	0.423264	-1.59843	0.552921	0.227117	-0.546347	0.356005	0.505618	0.990609	0.0309959	0.0780931	0.0444513	0.0354763	0.860866	0.0154322	1.55422e-06	0.0131019	0.326682	0.00607589	0.498462
ENSG00000008086	-0.239171	-0.00527203	0.0531387	0.153121	0.121069	-0.198147	0.011644	0.274407	0.0708766	0.194068	-0.149857	0.0795285	0.450342	0.000786282	0.014281	0.535454	0.00149174	0.352243	0.202052	0.603096	0.000437312	0.813778	0.673712	0.674829	0.844838	0.148368	0.00506656
ENSG00000008118	-0.402625	0.0133224	0.0341062	0.0421468	0.2141	-0.443256	-0.00135727	0.219485	-0.0273693	-0.470674	-0.509205	0.442473	0.21191	0.000110954	3.46108e-05	0.785134	0.424545	0.205791	0.0373169	0.962961	0.0443358	0.940578	0.42937	0.268551	0.381119	0.596054	0.00121335
ENSG00000008130	0.117128	-0.00364331	0.0880738	0.0328121	0.215569	0.204064	0.00362766	0.0249009	-0.171515	0.446721	-0.0191265	-0.478825	0.338921	0.00205214	0.00178889	0.0603649	0.118532	0.00181671	0.0127618	0.74579	0.534833	0.235387	0.0563125	0.91323	0.0185863	0.0321075	0.0102569
ENSG00000008226	0.331612	-0.00186108	-0.0740143	-0.0790414	-0.279218	-0.104544	-0.0104635	-0.069491	-0.051732	-1.50903	1.93246	1.33829	-1.26402	0.00255145	0.570166	0.580144	0.227715	0.156775	0.654284	0.756263	0.550464	0.907011	0.034543	0.000875189	0.0315138	0.00923099	0.0120683
ENSG00000008256	-0.0137294	-0.00429847	-0.0287922	0.0191799	0.203603	0.102937	0.0178674	0.156012	-0.223619	0.0988647	0.403182	-0.147295	0.340464	0.750254	0.00168861	0.594335	0.472403	0.0139734	0.281383	0.198149	0.00134838	0.222193	0.725522	0.0705621	0.549802	0.0766971	0.833508
ENSG00000008277	-0.321281	0.00125527	0.0447305	-0.118965	0.0440017	-0.286202	0.0614817	0.185741	-0.590533	2.13537	-0.152173	-0.609415	0.817247	2.51813e-05	0.570375	0.6177	0.017054	0.747936	0.0837263	0.0129919	0.0199889	0.0719804	9.73072e-05	0.687636	0.164361	0.0159458	0.000414989
ENSG00000008282	0.0710091	-0.00129741	-0.0713568	0.0628641	-0.166193	0.254816	-0.0142876	-0.254411	-1.13501	0.900332	0.200802	-0.0179451	-0.43808	0.513557	0.697442	0.599473	0.362764	0.412478	0.293372	0.682808	0.0342904	0.0192658	0.214946	0.718047	0.977271	0.36317	0.645419
ENSG00000008283	-0.223884	0.00407967	0.106704	0.114326	0.25057	-0.161623	-0.0041966	0.212555	-0.217804	1.77784	-0.052157	-0.736849	0.445032	0.00946222	0.117402	0.319499	0.00912923	0.0726619	0.346539	0.860809	0.022483	0.460563	0.000738388	0.888103	0.0745799	0.17846	0.03242
ENSG00000008294	-0.0764147	0.00164369	-0.0519839	0.0110026	-0.00838531	0.113405	-0.0177399	0.0273381	0.307394	0.359693	-0.108329	-0.874838	0.722725	0.0424106	0.152436	0.265783	0.631822	0.902154	0.170696	0.139712	0.500388	0.0554845	0.144257	0.564377	0.000202691	7.629e-05	0.102143
ENSG00000008300	-0.0738739	0.00156613	0.0861058	-0.0955194	0.129713	-0.0599292	0.00366468	0.0647804	-0.636699	0.414758	0.420347	0.442241	-0.317972	0.19149	0.366171	0.22305	0.0108889	0.220829	0.631661	0.839844	0.292866	0.0120899	0.270124	0.151437	0.182474	0.206255	0.315743
ENSG00000008311	0.210473	0.00182318	-0.0403186	0.177801	-0.135875	0.448389	-0.00146586	-0.19509	0.0982273	-1.2663	0.659778	-0.524705	-0.944951	0.0289633	0.532292	0.733895	0.00567835	0.445462	0.0395277	0.961881	0.0624309	0.810858	0.0510993	0.182663	0.347498	0.0301488	0.0759303
ENSG00000008382	-0.0857354	-0.00489369	0.0450106	0.0516654	0.0408387	0.235042	-0.00883604	0.145282	0.360599	-1.08309	0.0405842	0.773572	-0.0736674	0.103094	0.00317699	0.484192	0.20857	0.700976	0.063068	0.628718	0.0124002	0.173109	0.00699279	0.891403	0.0315672	0.770787	0.199167
ENSG00000008394	0.816953	-0.00136369	0.167306	0.170198	0.296778	0.779756	0.0260299	-0.391705	0.777513	-1.72093	0.699261	1.62158	-0.955167	2.97667e-09	0.715947	0.276493	0.0243657	0.183254	0.00551076	0.497129	0.0041621	0.125705	0.0333715	0.251464	0.0215452	0.0744409	1.79802e-06
ENSG00000008405	0.158671	-0.0056954	0.138867	-0.0749211	0.285091	0.601616	0.0426198	-0.143414	0.184281	-0.822583	-0.181109	-0.446341	0.0284982	0.107383	0.0596054	0.267122	0.0591248	0.0412486	0.00179552	0.0841489	0.176001	0.510403	0.09349	0.621642	0.251785	0.930952	0.205497
ENSG00000008438	-0.106658	-0.00183494	0.0507977	-0.018797	-0.592383	-0.476518	-0.100859	0.140038	-0.981279	-1.21291	1.2258	2.06525	-1.84882	0.22243	0.49749	0.632724	0.802649	0.00265813	0.0297422	0.00280615	0.142165	0.041444	0.0728615	0.02328	0.00183646	0.000165334	0.352468
ENSG00000008441	-0.136257	0.000323638	-0.0837305	0.0675331	-0.0142519	-0.00171421	-0.0685813	0.00653055	0.742126	-1.67195	0.271797	1.52922	-0.390543	0.0410672	0.873167	0.306579	0.156002	0.912225	0.990969	0.00383635	0.927565	0.0211107	0.00086951	0.45098	0.000725989	0.208395	0.0995785
ENSG00000008513	0.0289005	-0.00285916	-0.0409357	-0.00416812	0.0914153	0.0203887	-0.0240492	0.146896	0.164914	0.358286	0.0384009	-0.0766518	0.422571	0.548176	0.0561522	0.495017	0.897053	0.323312	0.851058	0.135888	0.00632649	0.446338	0.277923	0.879855	0.792054	0.0590761	0.674152
ENSG00000008517	0.388962	-0.0174601	-0.100899	0.184239	-0.224466	0.38813	0.103232	-0.388481	2.42148	-3.03271	-0.0749401	1.64407	-0.76583	0.129431	0.0275477	0.754648	0.137034	0.578499	0.446953	0.151788	0.161945	0.00784991	0.0396776	0.945453	0.171843	0.430518	0.235959
ENSG00000008710	-0.0330405	-0.000585089	0.00214677	-0.03495	0.0421413	0.0714588	-0.0332655	-0.0398804	-0.251896	0.123356	0.623816	0.964182	-1.02428	0.576069	0.747354	0.976739	0.372935	0.70722	0.591022	0.0925076	0.536502	0.339401	0.757439	0.0502136	0.00949974	0.000454795	0.698832
ENSG00000008735	-0.152265	0.00319651	-0.0103283	0.0150739	0.184989	-0.166555	-0.00198953	0.12328	0.257482	0.810241	-0.33954	-0.425615	0.224903	0.00763239	0.0652287	0.881899	0.682598	0.0872305	0.18939	0.913329	0.0455477	0.301556	0.0374182	0.249974	0.207378	0.373105	0.0275696
ENSG00000008838	-0.0104488	-0.00297694	0.0138279	0.0369419	0.264286	0.162243	0.00436006	0.110646	0.224794	0.0756835	0.129614	-0.297849	0.104557	0.793696	0.0170685	0.783901	0.0909177	0.000400271	0.0582525	0.713121	0.0125937	0.138524	0.753136	0.485226	0.150812	0.519248	0.865518
ENSG00000008853	-0.283948	-0.00339849	-0.023131	0.06664	0.490175	0.205187	0.0101118	0.298457	0.361522	-0.390902	-0.472656	0.630304	0.380196	8.77516e-05	0.110468	0.788387	0.119356	0.000393883	0.178829	0.642904	0.000148578	0.21271	0.383902	0.176667	0.111907	0.207698	0.00103041
ENSG00000008869	-0.205401	0.00357782	-0.0320632	0.00649794	0.0750877	-0.236294	0.025789	0.0890624	-0.302301	1.59493	-0.547418	-0.447854	0.95722	2.29697e-06	0.00500425	0.522151	0.819689	0.344607	0.0146594	0.0644471	0.0458124	0.115013	2.07385e-06	0.0167001	0.0830744	1.10058e-05	8.1085e-05
ENSG00000008952	-0.0362183	0.00246973	-0.0232787	0.0104418	0.149114	0.0184552	0.0167989	0.0486179	0.570299	0.529237	-0.5886	-0.276419	0.830685	0.165476	0.00287372	0.464667	0.630524	0.00905171	0.768052	0.0776936	0.0886741	0.000171755	0.00967007	0.000453405	0.131528	2.16623e-07	0.283553
ENSG00000008988	0.160918	-0.00285702	-0.00663186	0.0656649	0.126231	0.171986	-0.0125335	-0.0382769	0.572622	-0.154685	-0.414187	-0.811151	0.671989	2.08262e-05	0.0111972	0.879015	0.0326696	0.0964176	0.0511882	0.32906	0.325082	0.00396328	0.562629	0.0543373	0.00222502	0.000548787	0.000360184
ENSG00000009307	-0.0832978	0.00208945	-0.0263783	0.00662615	0.0797927	-0.134707	0.0126341	0.0679087	0.53148	0.643012	-0.663315	-0.624108	1.17961	0.00319872	0.015381	0.439914	0.731676	0.14315	0.0382374	0.177346	0.0258449	0.000186392	0.00180414	7.77579e-05	0.000833081	6.53421e-11	0.0143122
ENSG00000009335	-0.124696	4.65504e-07	0.0699221	0.0115472	0.0682573	-0.026644	0.0276834	0.105415	-0.0494798	1.27311	-0.852491	-0.541455	0.572787	0.000561345	0.999652	0.111555	0.581162	0.282137	0.724932	0.015286	0.00660276	0.729515	1.89083e-06	1.86408e-05	0.00818132	0.00048113	0.00397351
ENSG00000009413	0.152962	-0.00307281	0.00313058	-0.0655675	-0.0940956	0.132292	-0.0255254	-0.0927262	-0.120108	-1.33103	0.512333	0.21691	-0.369123	0.0020612	0.0399339	0.958808	0.0175834	0.261208	0.197757	0.0844801	0.079435	0.51512	6.41164e-05	0.0291935	0.390442	0.0684681	0.0102896
ENSG00000009694	-0.0322407	-0.00699991	0.152129	0.0334109	0.114026	-0.0265076	0.0225866	0.200774	-0.492796	1.84167	-0.0634732	-1.08387	1.03367	0.705299	0.00997943	0.143403	0.677489	0.539612	0.900465	0.478062	0.0325243	0.309073	0.00863402	0.904227	0.0923952	0.0254851	0.801583
ENSG00000009709	-0.428539	0.00449779	-0.106644	0.13651	-0.195895	-0.379891	-0.00196025	0.390197	0.648066	0.763122	1.50962	0.118218	0.272604	0.00258167	0.289746	0.539328	0.090702	0.423077	0.203685	0.963076	0.0110272	0.239615	0.379755	0.0288202	0.873625	0.638234	0.0121795
ENSG00000009724	0.0453693	0.00286251	-0.0780692	-0.143276	-0.198854	-0.406398	0.0601916	-0.178306	-2.71972	0.665766	1.98937	2.10884	-1.11429	0.449299	0.128037	0.283456	0.0150403	0.133175	0.0094658	0.0101683	0.00737085	1.84063e-09	0.16054	5.05033e-06	3.14505e-05	0.00104102	0.588869
ENSG00000009780	-0.216148	0.00158119	0.0254348	0.0624451	0.12864	0.0155665	-0.0223516	0.198262	0.325247	-0.0514038	-0.330333	-0.550772	0.273075	0.00100956	0.417359	0.749887	0.0917064	0.254325	0.908641	0.255003	0.0051541	0.199443	0.89691	0.28434	0.113102	0.308064	0.00610262
ENSG00000009790	0.150877	0.00265493	0.0537178	-0.00219862	-0.194288	-0.109053	0.0342999	-0.196373	-0.186945	-0.0916402	0.11374	0.848848	-1.86795	0.0322825	0.215501	0.536784	0.959715	0.136924	0.478694	0.129623	0.0111358	0.528288	0.841093	0.747884	0.0399451	5.16467e-07	0.0826654
ENSG00000009830	-0.0105246	0.000769399	-0.0830232	0.0277119	-0.231765	0.159869	-0.0256479	-0.133028	0.150437	-0.26768	0.376506	0.222479	-0.330549	0.834475	0.621378	0.183312	0.482778	0.0294872	0.185305	0.152183	0.017529	0.552661	0.468175	0.195899	0.509634	0.181998	0.89336
ENSG00000009844	-0.140291	-0.00421375	-0.00658629	-0.0154102	0.136332	-0.160018	0.0136025	0.130114	-0.0638303	2.22429	-0.932962	-0.301326	1.45761	0.000491011	0.000687099	0.889985	0.609173	0.0901139	0.0865008	0.317936	0.0027533	0.741622	2.86603e-09	0.000149646	0.246688	3.96743e-09	0.00360879
ENSG00000009950	0.125446	0.00379235	0.0600313	0.13009	-0.549882	-0.621715	-0.0632823	-0.249173	0.061858	-1.74286	0.785071	2.81001	-2.6603	0.162237	0.169402	0.589933	0.0317355	0.0023874	0.0035676	0.0357735	0.0121843	0.875112	0.00614327	0.0987063	6.41944e-06	1.09665e-07	0.279518
ENSG00000009954	0.0134806	0.00419857	-0.0255665	-0.0701748	0.0877983	0.141009	0.0133351	-0.0664665	0.860383	-0.618498	0.0286494	-0.24438	0.645293	0.648986	1.52186e-05	0.488002	0.00145398	0.132022	0.0426323	0.182926	0.0424834	2.70206e-07	0.00442031	0.856831	0.186073	3.29411e-05	0.758243
ENSG00000010017	-0.053036	0.00228877	0.0334429	0.0251371	0.249283	-0.00233188	0.0368737	0.0579723	-0.607608	1.08601	0.236061	-0.394124	0.587493	0.17977	0.0622947	0.491249	0.403488	0.00327753	0.979842	0.0101278	0.179231	0.00331497	0.000490068	0.290945	0.133696	0.00351786	0.301105
ENSG00000010072	-0.00990312	0.000513981	-0.068606	-0.0447562	0.0158081	0.177248	0.0210314	-0.0508604	0.499712	-0.699856	-0.296845	-0.270166	-0.0126837	0.830942	0.718399	0.239682	0.125679	0.853018	0.0891681	0.160826	0.316296	0.0145519	0.0261959	0.211004	0.311682	0.950054	0.890978
ENSG00000010165	-0.203705	0.00424126	-0.0883697	-0.0251517	-0.0945148	-0.237993	0.0339366	0.0543962	0.513337	1.1625	-0.767688	-0.322516	1.32464	1.68658e-05	0.00265052	0.113234	0.411806	0.27553	0.0236161	0.02724	0.264628	0.0155536	0.000534606	0.00259744	0.242449	1.68981e-07	0.000310806
ENSG00000010219	0.0330113	0.00415847	0.00307463	-0.0434627	-0.000309423	0.210043	0.026255	0.00954387	0.392338	0.36179	0.515983	-0.932694	0.572489	0.524805	0.0110272	0.961658	0.277935	0.997648	0.0917391	0.151571	0.866084	0.132744	0.338299	0.0852203	0.00955331	0.0269926	0.654261
ENSG00000010244	0.0665957	1.1818e-05	-0.0387992	-0.0521754	-0.0446407	0.0497595	0.00976702	-0.146582	-0.557549	0.106354	0.227058	0.807081	-0.804966	0.0383451	0.990319	0.329548	0.0122973	0.448718	0.479078	0.33964	5.94505e-05	0.000203529	0.610968	0.165718	8.82725e-05	1.46021e-06	0.0944871
ENSG00000010256	-0.254981	0.00560975	-0.0164897	-0.0026717	-0.0311201	-0.267684	0.0278152	0.181874	-0.437925	2.5878	-0.452961	-1.59747	1.64018	4.25034e-06	0.000677555	0.797744	0.938236	0.752268	0.0267353	0.108661	0.00178413	0.0645895	1.28941e-08	0.102945	1.03757e-05	3.63835e-08	0.000121399
ENSG00000010270	0.0473734	-0.00178756	0.0598132	0.01123	0.17243	0.297962	0.0316347	0.0642081	0.339892	0.878468	-0.527369	-0.729589	1.04803	0.279616	0.183816	0.281032	0.60319	0.0189924	0.00173308	0.0146002	0.177784	0.0310083	0.00117792	0.00902541	0.00125337	4.06266e-07	0.417307
ENSG00000010278	-0.157502	0.00248849	-0.199451	0.0903128	-0.415556	0.717654	0.0615867	-0.35605	-0.237258	-1.0237	-0.453461	-2.09072	0.720232	0.259943	0.563186	0.247836	0.3976	0.146047	0.0339134	0.208085	0.0213556	0.730097	0.312578	0.564885	0.0278031	0.285661	0.395394
ENSG00000010292	-0.0398235	0.0035439	-0.142871	0.0226415	-0.310591	-0.277998	-0.0187135	-0.160889	-0.263102	0.223216	0.103281	-0.265745	0.0105493	0.584205	0.115366	0.120046	0.607169	0.0236563	0.0864929	0.416326	0.0451744	0.38412	0.634903	0.775928	0.516282	0.973169	0.706181
ENSG00000010295	-0.1058	0.00432679	0.0158643	-0.0777087	-0.0202705	-0.0642034	0.0107284	-0.0317511	0.0601895	-0.260764	0.183809	0.384587	-0.0837664	0.0207836	0.00235178	0.779262	0.0040528	0.796878	0.50396	0.435868	0.517126	0.732243	0.353644	0.395853	0.115207	0.655207	0.0591037
ENSG00000010318	-0.0836798	0.00457931	-0.171144	0.0156552	-0.21108	-0.209118	-0.0334251	0.0868349	0.640929	-0.682996	-0.0866837	0.378323	-0.439722	0.209211	0.0264887	0.0445378	0.621748	0.0504158	0.120354	0.0767753	0.229144	0.00689227	0.0726462	0.761035	0.225136	0.0871999	0.336989
ENSG00000010319	-0.525642	-0.00575933	-0.0807716	0.0443537	-0.0314575	-0.230098	-0.00206053	0.520587	0.175029	-0.277278	-0.144188	0.398186	0.94066	0.00281807	0.272133	0.71105	0.508726	0.893486	0.461535	0.960781	0.0058375	0.717577	0.739566	0.820594	0.552304	0.106265	0.0130309
ENSG00000010322	0.0502926	0.00277689	0.0392473	0.0598035	-0.0432485	-0.0228227	0.0122232	0.0614861	-0.114405	0.0918594	0.238667	-0.218435	-0.40196	0.356222	0.0982102	0.570161	0.0202642	0.603983	0.829869	0.40785	0.297821	0.517576	0.755528	0.294448	0.370906	0.0510969	0.498637
ENSG00000010327	0.353445	-0.0261073	0.0487635	0.0450244	0.504041	-0.26329	0.0736105	-0.369983	-0.931016	1.46135	-1.1154	0.0598631	0.146221	0.0896125	8.25462e-05	0.853743	0.475183	0.0356188	0.424245	0.0868391	0.0968693	0.0498447	0.08456	0.0819492	0.925439	0.798995	0.178885
ENSG00000010361	-0.0742594	0.000841138	-0.0767383	-0.047767	-0.127122	0.0716987	-0.0169749	-0.14376	-0.220762	0.698722	0.248432	-0.0724928	0.291234	0.234384	0.659736	0.325894	0.217652	0.269376	0.600246	0.39299	0.0366043	0.400205	0.0916061	0.43028	0.837773	0.28616	0.366533
ENSG00000010379	0.296785	-0.0020234	0.239933	0.122794	0.182532	0.312795	-0.0384993	0.486728	-1.04851	-0.440421	1.34603	1.02558	-1.22302	0.0724361	0.686602	0.246412	0.174925	0.516916	0.36589	0.434007	0.00752352	0.0982384	0.658751	0.0859637	0.23186	0.0742572	0.152895
ENSG00000010404	-0.0287883	0.00154502	0.0601152	0.0407397	0.361545	-0.254876	0.00955015	0.23994	-0.490266	0.634029	-0.318364	0.489	0.11514	0.669917	0.45843	0.473574	0.399721	0.00958391	0.107716	0.676276	0.0016376	0.128812	0.186182	0.390158	0.255022	0.714837	0.775068
ENSG00000010438	-0.212611	0.00863558	0.0211879	-0.148691	0.0153363	-0.586079	0.0129406	0.21828	-1.46641	3.92222	-0.40771	-1.1586	2.19036	0.0269308	0.00411039	0.855077	0.0612968	0.937722	0.0135136	0.700989	0.0369114	0.00480675	2.68461e-06	0.461577	0.0810316	3.99506e-05	0.0719308
ENSG00000010539	0.0129098	-0.00161902	0.0473363	0.0251108	-0.0257839	0.0346122	0.0109275	0.0639787	-0.233237	0.433796	-0.134767	-0.435167	0.0601116	0.815686	0.341699	0.498774	0.400253	0.784185	0.764919	0.50753	0.289795	0.264766	0.199063	0.600419	0.131076	0.788885	0.880762
ENSG00000010610	0.43649	-0.0100943	0.102521	0.0235524	0.130052	0.0524072	0.0500396	-0.255711	-0.431019	0.826702	-0.0472878	0.750924	0.202761	0.00282522	0.0223254	0.570471	0.701975	0.536859	0.846799	0.184334	0.0984978	0.331027	0.270912	0.933783	0.221292	0.689541	0.0130517
ENSG00000010626	0.0229242	0.00899329	0.0791739	-0.0704572	-0.0275541	0.290162	0.0462326	-0.15062	0.568948	-0.669715	0.818753	-0.522103	0.213373	0.722424	1.91363e-05	0.331915	0.0510228	0.803235	0.038124	0.0212959	0.0344499	0.0249577	0.0943495	0.00989339	0.124411	0.420191	0.813726
ENSG00000010671	0.364984	-0.0106995	0.102701	0.108466	-0.0942138	-0.496768	0.0201239	-0.218385	0.601336	1.9454	-0.433526	0.911911	-0.341217	0.0608554	0.0720272	0.676115	0.146656	0.717186	0.15775	0.665122	0.293852	0.263311	0.04094	0.538483	0.220816	0.590543	0.134157
ENSG00000010704	0.230795	-0.00301411	-0.148813	0.13605	-0.180988	-0.200786	-0.00792594	-0.238483	-0.107596	-0.180912	0.0904584	1.14968	-1.33562	0.0470802	0.395058	0.297472	0.103302	0.424545	0.449249	0.838348	0.0599242	0.842008	0.822243	0.885221	0.118739	0.0168615	0.110559
ENSG00000010803	0.0343851	-0.00199661	-0.0254368	0.0709333	-0.0138886	0.0702334	-0.0121227	0.081092	-0.147309	-0.430854	0.12671	0.109713	-0.15893	0.372022	0.0957362	0.591193	0.0232413	0.85947	0.441853	0.370837	0.056028	0.447294	0.131163	0.564745	0.669677	0.396865	0.514711
ENSG00000010810	0.150549	-0.00428776	-0.0531849	0.0124946	0.0452068	0.187479	0.0062496	-0.00543809	0.724704	-0.508763	-0.125878	-0.800863	0.176152	0.00224122	0.00441948	0.375681	0.665309	0.602821	0.0786381	0.678155	0.9168	0.000757247	0.105389	0.59772	0.00487546	0.394833	0.0109997
ENSG00000010818	-0.369929	-0.00866867	0.0839752	-0.0392352	0.192106	0.0514488	0.00547383	0.340352	0.893375	-0.513264	-0.269932	0.197935	0.775173	4.18699e-07	6.30157e-05	0.32382	0.243052	0.0837298	0.705067	0.774173	1.15478e-05	0.000517296	0.188024	0.363923	0.539882	0.0049837	2.61631e-05
ENSG00000011007	0.105917	8.09458e-05	0.0235147	-0.0427212	0.0049297	0.213038	0.01189	-0.130203	0.362556	-0.921071	-0.112195	-0.0603244	0.398407	0.0115258	0.948748	0.649033	0.0749664	0.94563	0.0197927	0.34772	0.00456975	0.0305953	0.000956985	0.571571	0.784596	0.0256346	0.0375949
ENSG00000011009	-0.0554552	-0.00359304	0.128308	0.0319183	0.163386	0.197341	0.0263624	0.0563429	-0.0775695	0.823558	-0.348199	-0.183167	0.602192	0.220874	0.0112615	0.0244524	0.305889	0.0673644	0.0609239	0.0860238	0.254343	0.706657	0.0114941	0.155072	0.509766	0.00592809	0.350958
ENSG00000011021	-0.120414	0.00774662	-0.0385217	0.0738517	0.0264296	-0.285115	-0.0379448	0.0744578	0.194837	0.156225	-0.0741563	0.66149	-0.108148	0.00795467	2.11652e-07	0.487549	0.0126729	0.749562	0.00622998	0.0115277	0.126552	0.312081	0.596361	0.745112	0.0145321	0.582523	0.0284627
ENSG00000011028	0.10769	-0.00503735	0.0991202	0.103931	0.34016	0.0457529	0.0222368	0.104071	-0.416687	0.976543	-0.95885	-0.130292	0.726163	0.302687	0.117647	0.450717	0.0785365	0.0659741	0.83548	0.481061	0.359711	0.302258	0.133462	0.058303	0.811799	0.0976769	0.442892
ENSG00000011083	-0.373529	0.0124139	0.084702	-0.0459024	0.283727	0.00826701	-0.0124116	0.349896	-0.1466	0.294988	0.134488	0.422406	-0.266545	0.00073244	0.000269343	0.531651	0.344694	0.087671	0.968235	0.665916	0.00318352	0.670389	0.609169	0.760544	0.375313	0.497187	0.00480898
ENSG00000011105	-0.10924	-0.00297861	-0.0151596	-0.185046	-0.0542486	0.352095	0.0105272	0.00147871	-0.263204	0.725784	0.111617	0.514542	0.594134	0.281582	0.340939	0.903465	0.0181882	0.788526	0.141482	0.762146	0.989309	0.591733	0.318506	0.842981	0.433842	0.221075	0.419315
ENSG00000011114	0.120113	0.00347196	0.0591022	0.0223275	-0.118382	0.0972845	0.0104468	-0.0716024	0.168221	-0.0694997	0.176971	-0.0855905	0.0554894	0.00632787	0.00980837	0.278202	0.306913	0.0990949	0.270971	0.399399	0.127262	0.274495	0.780484	0.35833	0.682851	0.741684	0.0240226
ENSG00000011132	0.229901	-0.00253501	-0.0466771	-0.0646326	-0.365048	-0.222328	-0.0213227	-0.258998	-0.238626	0.0452475	0.10834	0.705723	-0.644477	0.00697046	0.321055	0.658477	0.102932	0.0076017	0.181777	0.353571	0.00510167	0.38991	0.921487	0.758296	0.069774	0.0446007	0.0258132
ENSG00000011143	0.0449744	0.00304361	-0.0517579	-0.0803546	-0.361495	-0.192614	-0.021739	-0.0739857	-0.725703	0.442687	1.00923	0.201009	-0.935748	0.48977	0.130407	0.525591	0.0517819	0.00442218	0.183519	0.297389	0.298487	0.0114678	0.30096	0.00391006	0.588582	0.00212703	0.624523
ENSG00000011198	0.245048	-0.00369744	0.0178251	0.0165421	-0.170689	0.257922	0.00919274	-0.182557	-1.23333	0.828346	0.315824	0.101207	0.0923423	8.41882e-05	0.0450986	0.808809	0.680787	0.139911	0.0611195	0.640048	0.00585936	5.07228e-05	0.0472915	0.319304	0.779238	0.732433	0.000997113
ENSG00000011201	0.29147	-0.00719428	0.215654	0.0928159	0.385146	0.451321	0.0365956	0.0652002	0.120357	-0.305434	-0.0233088	-1.01209	0.196367	0.000739336	0.00621446	0.038838	0.134931	0.0250147	0.0244975	0.203972	0.473407	0.763287	0.605984	0.959646	0.0648199	0.617882	0.00484639
ENSG00000011243	0.13157	-0.0017452	-0.0135141	-0.00618712	-0.207238	-0.140753	0.0121522	-0.101737	-0.362438	-0.148103	0.6143	-0.229791	-0.670227	0.07948	0.44441	0.885169	0.880367	0.113562	0.372774	0.588413	0.210441	0.209491	0.745517	0.0870923	0.55636	0.034259	0.163936
ENSG00000011258	0.0243131	0.000474084	-0.0663352	-0.0641538	-0.221347	-0.0554556	-0.00175971	-0.087565	-0.56532	-0.0626196	0.548663	0.00717513	-0.987487	0.442055	0.627136	0.0913961	0.0119053	0.00139017	0.457719	0.872943	0.0127959	0.000921109	0.784677	0.00400379	0.972617	1.76975e-07	0.581926
ENSG00000011260	-0.110001	0.00225905	-0.0249472	-0.00433439	-0.0847809	-0.0902117	-0.0011248	0.0408096	0.803321	0.474461	-0.392791	-0.593484	0.675447	0.00574047	0.0637204	0.599405	0.896039	0.303948	0.341172	0.936067	0.336046	0.000412046	0.112495	0.0955537	0.0355015	0.00139185	0.0223546
ENSG00000011275	0.0704805	0.00230181	0.00856401	-0.0197498	0.135821	0.282041	0.0142188	-0.0791943	0.183855	-0.183601	0.131018	-0.347524	0.236214	0.0150796	0.00998343	0.809693	0.278278	0.0142628	7.49843e-05	0.127344	0.0124173	0.139169	0.333237	0.371971	0.0417914	0.0668419	0.0462801
ENSG00000011295	-0.187048	0.00169171	0.0826817	-0.0241996	0.126067	-0.00486601	0.0382847	0.0773812	0.184137	0.417935	-0.126318	-0.370251	0.30344	8.08502e-05	0.223065	0.147391	0.346733	0.117381	0.959606	0.00830679	0.117527	0.301254	0.142629	0.560172	0.130784	0.113316	0.000968836
ENSG00000011304	0.3243	-0.00794212	-0.00764157	-0.019864	0.125001	0.273877	0.00870731	-0.23522	-0.273362	-1.0374	0.480466	0.777458	-0.650796	2.40033e-06	0.00011289	0.924123	0.58515	0.269391	0.0507314	0.656013	0.0010815	0.280248	0.0128742	0.124055	0.0283653	0.0192573	8.32103e-05
ENSG00000011332	-0.185324	-0.00337472	0.0173973	-0.0469974	0.432111	0.072302	0.0254333	0.218528	0.894421	-0.380048	-0.844917	-0.188452	0.562342	0.00784796	0.110862	0.836702	0.341978	0.0026991	0.646365	0.276177	0.00423628	0.00856244	0.430758	0.0292444	0.663519	0.0849558	0.0281427
ENSG00000011347	-0.124163	0.00148361	0.0854656	0.0320887	0.135235	-0.236475	-0.0216045	0.231927	0.160334	-0.44441	0.088035	1.00553	-0.335252	0.108266	0.528574	0.377201	0.455639	0.31434	0.15213	0.355681	0.00668021	0.590098	0.350873	0.809339	0.0174103	0.295044	0.206563
ENSG00000011376	0.110602	-0.00100814	-0.00401696	0.0655559	-0.133748	-0.0886998	0.00445899	0.135963	-0.148566	0.910513	0.264266	-0.635099	0.50173	0.0254229	0.499492	0.948103	0.0076222	0.0892522	0.364029	0.74236	0.0116461	0.370572	0.00192813	0.211968	0.00790824	0.00982902	0.0687598
ENSG00000011405	0.237998	0.00246404	0.0577818	0.04961	0.00533828	0.400684	-0.00628221	-0.154795	-0.0453731	-0.979097	0.661896	0.213793	-0.0451822	0.00167625	0.274526	0.533042	0.201195	0.965299	0.0117769	0.769926	0.0548446	0.865841	0.0298282	0.0542807	0.561837	0.877444	0.00884149
ENSG00000011422	0.830175	-0.0134168	0.250919	-0.0304172	-0.343738	-0.213062	0.0186739	-0.580523	1.33241	-1.60597	-0.338068	2.32432	-0.251609	1.89973e-05	0.0181021	0.28528	0.597403	0.110254	0.47324	0.625524	0.00389154	0.0030845	0.0389269	0.554462	0.000315838	0.629838	0.000337502
ENSG00000011426	-0.372481	0.0164129	-0.132157	0.207762	-0.944909	0.112345	-0.113719	-0.370502	0.162601	-0.386869	1.33783	-1.11707	0.632275	0.0754251	0.0123019	0.60363	0.226862	0.0339412	0.821294	0.130213	0.104263	0.8798	0.802101	0.27338	0.435168	0.539182	0.157747
ENSG00000011451	0.0791075	-0.00825161	0.00458824	0.0513916	0.294773	0.17679	-0.0589231	0.0684872	1.08693	-1.71365	-0.0201829	1.07731	-0.279154	0.0907008	1.57594e-07	0.935788	0.170752	0.00371174	0.115498	0.000922385	0.177952	5.00181e-05	1.43312e-05	0.939789	0.00146509	0.223681	0.180615
ENSG00000011454	-0.059523	0.00298113	-0.057119	0.0565877	-0.157051	-0.16431	-0.0358777	0.0485642	0.661978	-0.12851	-0.169036	-0.22607	0.377863	0.0377207	0.000969517	0.104988	0.0101673	0.00829013	0.0167687	0.000707692	0.118206	2.44726e-05	0.525079	0.286429	0.220881	0.00756309	0.0933516
ENSG00000011465	0.207817	-0.00548275	0.138988	0.0435579	0.799413	0.484066	0.0684651	0.132344	0.980225	-0.699239	-2.17389	0.46515	0.00209718	0.130723	0.193916	0.415509	0.626494	0.00366343	0.120155	0.131114	0.375549	0.109721	0.448478	0.00413147	0.567549	0.997266	0.237598
ENSG00000011478	-0.092138	0.00321753	0.0716838	0.0237453	0.303915	-0.0180032	-0.0214419	0.10548	0.337661	-0.126341	-0.580686	0.475165	0.0378628	0.0596342	0.0354687	0.223256	0.602652	0.00631645	0.880988	0.238326	0.0472698	0.220888	0.738165	0.058879	0.189752	0.880978	0.132233
ENSG00000011485	-0.116376	0.00223823	0.0661969	0.0511254	0.137487	-0.166872	0.0309176	0.134418	-0.342582	1.4461	-0.360307	-1.13222	1.04676	0.0286194	0.168188	0.308589	0.188044	0.19199	0.17546	0.0908857	0.0208431	0.178027	0.000406367	0.218643	0.0017507	0.000149078	0.0752344
ENSG00000011523	-0.128471	-0.00245587	0.063401	-0.0105743	0.388363	0.192589	0.0346061	0.0969387	0.142466	0.574312	-0.610772	-0.781867	0.524977	0.00103124	0.0363432	0.188037	0.557054	1.57726e-07	0.0143433	0.00212141	0.020007	0.267621	0.00964911	0.000565858	7.58176e-05	0.000755559	0.00619467
ENSG00000011566	-0.0603245	-0.000946058	-0.00318251	0.0335315	-0.0306843	-0.160164	0.00281193	0.044758	-0.265862	0.337759	-0.0292679	-0.0984726	-0.128638	0.0154797	0.212058	0.916082	0.0737409	0.532644	0.0078482	0.738892	0.0964654	0.0310842	0.0604778	0.830564	0.536932	0.273751	0.0471876
ENSG00000011590	0.196261	0.00109067	0.0738735	-0.099676	-0.369104	-0.227506	-0.0382047	-0.140159	-0.946413	-0.992446	0.739716	1.68701	-1.51794	0.0145597	0.654628	0.446261	0.12049	0.0281548	0.230186	0.17564	0.105821	0.0234538	0.0941096	0.110515	0.00309896	0.000362959	0.0450279
ENSG00000011600	0.347856	-0.0209024	0.234584	0.00228712	0.706287	-0.0320024	0.265875	-0.643476	-0.957996	0.933173	-1.545	1.64664	0.636841	0.118207	0.00270625	0.403596	0.982402	0.0470358	0.941657	0.000100605	0.00859346	0.198713	0.447454	0.106103	0.110614	0.444472	0.220501
ENSG00000011638	0.27996	-0.00634649	0.302584	0.175001	0.172898	-0.228845	-0.0490961	0.0857804	-1.45495	3.66023	-1.23547	-0.435608	0.00656398	0.00704481	0.0458773	0.0172568	0.0362429	0.409315	0.346064	0.175893	0.439067	0.00755341	2.0495e-05	0.0405459	0.52639	0.989449	0.0259823
ENSG00000011677	-0.192973	0.0048604	0.107201	0.244948	0.293026	-0.644635	0.0398338	0.357275	-0.211975	1.46452	-0.972361	0.205834	-0.27731	0.129727	0.212225	0.501627	0.00115036	0.184548	0.0202293	0.298563	0.0110065	0.66131	0.0648238	0.109164	0.75523	0.594026	0.236287
ENSG00000012048	0.060368	0.00477403	-0.11991	0.0430034	-0.292315	0.118542	-0.0217794	-0.1896	0.393666	-0.889536	0.957596	-0.119965	0.0668091	0.492374	0.0809835	0.271631	0.507996	0.101672	0.562581	0.471128	0.0508365	0.355136	0.160925	0.0559781	0.832118	0.872336	0.626753
ENSG00000012061	-0.0937345	0.000209424	0.0344757	-0.00905321	0.196082	0.123051	-0.00940669	0.0791698	0.464794	-0.0428953	-0.601885	-0.481976	0.922585	0.00866216	0.845503	0.427713	0.708795	0.00626079	0.129039	0.422909	0.0404745	0.00628916	0.859153	0.00276185	0.0312182	1.66223e-06	0.0303157
ENSG00000012124	-0.359827	0.0115225	-0.333397	0.237816	-1.1549	-0.707045	-0.131675	-0.226545	-0.253046	-1.38817	2.21328	-0.0515651	-0.543601	0.117835	0.105338	0.237955	0.186134	0.0172873	0.19534	0.105751	0.364402	0.824685	0.406225	0.0955209	0.972942	0.623579	0.219983
ENSG00000012171	-0.347348	0.015809	-0.31027	0.0807367	-0.840789	0.0764376	-0.0274077	-0.257304	-0.0953933	-0.815493	0.720572	-1.55987	-0.336135	0.0206818	0.000820741	0.0917898	0.465859	0.00711088	0.824444	0.59058	0.113035	0.894267	0.44224	0.384788	0.110388	0.632857	0.0588757
ENSG00000012174	-0.320317	0.00259343	-0.0430251	-0.067598	0.158535	-0.0964995	0.0167251	0.161704	-0.0193026	0.573804	-0.717854	0.399772	0.476973	9.76349e-07	0.163467	0.572023	0.0448849	0.130784	0.447531	0.35596	0.015622	0.932473	0.123306	0.0147919	0.204495	0.0589022	4.54951e-05
ENSG00000012211	0.477823	-0.00614307	0.0470937	-0.0140036	-0.337003	-0.28574	-0.0108936	-0.179355	0.215645	-0.454462	-0.145915	1.76482	-0.969598	0.00119991	0.163198	0.791571	0.876411	0.208338	0.368106	0.812129	0.250522	0.724102	0.629927	0.84137	0.0385914	0.129202	0.00694587
ENSG00000012232	-0.15727	-0.00134379	-0.0635073	0.014064	0.188084	0.000341168	0.0148254	0.210325	0.457026	1.08031	-0.818619	-0.336795	0.750103	0.00227789	0.383992	0.307207	0.693551	0.0621301	0.997634	0.383437	0.000230188	0.0583301	0.00382663	0.00474111	0.2892	0.00266339	0.0111428
ENSG00000012660	0.332161	-0.00513919	0.0537241	0.0960879	-0.120242	0.239209	0.0133879	-0.340534	-0.209489	0.0564533	0.207845	0.290738	-0.161548	0.00490515	0.147279	0.712741	0.0847669	0.507704	0.299283	0.674706	0.00762624	0.588787	0.929823	0.672775	0.58529	0.710192	0.019803
ENSG00000012779	0.276531	-0.00992024	-0.0370697	-0.0323584	-0.439828	-0.230015	0.00379294	-0.507951	-1.71595	0.989692	1.18347	-0.63516	0.395527	0.111577	0.0631048	0.86542	0.687927	0.108013	0.500658	0.936105	0.00787608	0.00472672	0.301832	0.1111	0.421541	0.5408	0.211203
ENSG00000012817	-0.347195	0.0070112	8.63711	0.200672	-0.401361	-0.343569	-0.02222	-0.125451	0.279556	0.733523	-1.38317	-0.092105	-0.319637	0.0544787	0.206885	1.592e-52	0.179871	0.284398	0.425148	0.727635	0.519374	0.763959	0.582659	0.191523	0.940419	0.718711	0.123625
ENSG00000012822	-0.076802	0.00183635	-0.000360953	-0.0239311	-0.184478	-0.175005	0.00725497	-0.032217	-0.000517506	0.0739018	0.685244	-0.393796	0.126153	0.120709	0.224178	0.995378	0.300947	0.0206139	0.0780385	0.591462	0.545221	0.997468	0.785301	0.00214597	0.085908	0.494138	0.223906
ENSG00000012963	-0.0154228	-0.00336092	-0.015471	0.0102034	0.311838	0.173545	0.037654	0.0484456	-0.0170037	1.04832	-1.06247	-0.0276599	0.755948	0.713683	0.0109409	0.767724	0.716412	0.00040986	0.0738363	0.00971358	0.29265	0.927931	0.000763973	2.85496e-05	0.913089	0.000320438	0.807454
ENSG00000012983	0.0616153	-0.00184029	-0.0745889	0.0563588	-0.264719	-0.0529967	-0.0426358	-0.18183	0.206426	-1.31958	0.474489	0.286965	-1.09059	0.317489	0.331498	0.332218	0.166065	0.0277848	0.700397	0.0393915	0.00807261	0.446661	0.00282747	0.144588	0.433493	0.00033091	0.459199
ENSG00000013016	-0.340496	0.00759376	0.00157166	-0.0563547	-0.000253204	-0.504172	0.0280128	0.211154	-0.230742	1.76678	-0.258536	-0.471416	0.642745	6.32188e-05	0.00286425	0.987691	0.18831	0.998506	0.00451819	0.241068	0.0180491	0.437777	0.000730558	0.484651	0.249406	0.0528597	0.000806476
ENSG00000013275	-0.171177	0.0012253	0.0768729	-0.0276468	0.253268	-0.113725	0.0448581	0.00794779	-0.207029	1.17492	-0.673607	-0.604924	1.28596	0.000224257	0.369863	0.167301	0.342695	0.00442855	0.256432	0.00362902	0.869499	0.292032	0.000350057	0.00588825	0.0267239	1.80437e-07	0.00202852
ENSG00000013288	0.0466419	0.00250352	0.0579907	0.143848	0.125259	-0.187556	0.0183564	0.108252	0.0838259	0.492736	-0.252128	-0.333581	-0.0323651	0.362093	0.113477	0.364691	8.70261e-05	0.194161	0.104895	0.269721	0.0548323	0.703803	0.152247	0.340014	0.267243	0.88616	0.504259
ENSG00000013297	-0.42754	0.0074316	-0.31427	0.0729161	-0.169189	0.57553	-0.0252893	-0.449966	0.168744	-0.725577	-1.1185	-0.126838	0.406796	0.039612	0.242825	0.215029	0.651691	0.686849	0.240833	0.725503	0.0469804	0.870323	0.629173	0.343892	0.926481	0.683774	0.0968274
ENSG00000013306	0.202174	0.000295522	0.0520642	0.0118373	-0.0165492	0.204355	0.0215458	-0.183101	-0.173687	0.509672	0.386392	0.454446	-0.575391	6.47734e-07	0.797888	0.260362	0.680638	0.827079	0.0252524	0.104404	2.35403e-05	0.351929	0.0665059	0.0746465	0.0725714	0.00282607	3.33246e-05
ENSG00000013364	0.332455	-0.000428234	-0.217006	0.0231139	-0.305429	0.0189692	0.0429505	-0.58673	0.0331294	-0.00337733	-0.497332	0.0121495	0.312802	0.0174836	0.918896	0.214534	0.730308	0.171183	0.945256	0.271143	0.000171723	0.944222	0.996544	0.408315	0.985094	0.554155	0.051806
ENSG00000013374	-0.0106902	0.0017181	0.020696	-0.0313926	0.0979744	0.0932335	0.0281394	-0.0867967	0.187836	0.140499	-0.179397	-0.722497	0.59724	0.799541	0.187879	0.691896	0.301547	0.241978	0.339961	0.0550766	0.0619358	0.347207	0.635376	0.438021	0.00983579	0.00431671	0.86943
ENSG00000013375	0.1871	-0.0025668	-0.0233241	0.0050176	-0.122458	0.0774356	0.00941231	-0.195333	-0.900564	0.428281	0.146946	-0.176139	-0.322175	0.000274558	0.0915105	0.70839	0.833974	0.126288	0.435512	0.497751	0.000443573	5.82412e-06	0.131076	0.493738	0.45043	0.0944235	0.00233948
ENSG00000013392	-0.146827	0.00308625	0.062888	0.0136382	0.0853893	-0.20997	0.00169887	0.0875136	0.0567731	0.566131	-0.230511	-0.0644604	0.38473	0.0067855	0.0603284	0.346297	0.652569	0.362932	0.0703511	0.916647	0.131836	0.785966	0.0940525	0.369488	0.820952	0.0897012	0.0253378
ENSG00000013441	0.131423	0.000705326	-0.0874106	-0.0123077	-0.242343	0.100664	-0.028279	-0.116439	-0.436448	0.217085	0.41237	-0.431568	-0.309586	0.0822047	0.758006	0.361962	0.661066	0.0194255	0.452287	0.1188	0.15127	0.0376575	0.540045	0.131865	0.131344	0.207421	0.168089
ENSG00000013503	-0.184041	0.00255805	0.0245508	-0.0285172	0.174276	-0.16797	0.0177088	0.169502	-0.0917743	0.679853	-0.45294	-0.285738	0.535511	0.00354705	0.176408	0.751318	0.384907	0.099769	0.1942	0.332126	0.0127982	0.687662	0.0712989	0.116162	0.362568	0.0363057	0.0155049
ENSG00000013523	-0.0231535	0.00219065	-0.114144	0.0183174	-0.154102	-0.176442	-0.0252471	-0.0690765	-0.697063	0.664649	0.736775	0.389897	-0.670005	0.6536	0.169004	0.0808692	0.550287	0.103286	0.121014	0.123476	0.221256	0.00201399	0.0499368	0.00620053	0.177673	0.0042609	0.761941
ENSG00000013561	-0.144541	0.00192912	0.0510807	0.02016	0.172705	-0.0343409	0.0316834	0.169695	-0.200161	1.96552	-0.631646	-1.16986	1.31303	0.000175202	0.0906531	0.267869	0.394549	0.0161917	0.674952	0.0111593	6.0829e-05	0.213924	1.94953e-09	0.00194608	4.15443e-06	1.86749e-09	0.00169511
ENSG00000013563	-0.0233036	0.00476752	0.0373688	0.108682	0.0965255	-0.151667	0.00581198	0.150686	0.314671	0.838361	-1.00581	-0.360132	0.329826	0.778345	0.062861	0.722457	0.00591405	0.444987	0.349182	0.793869	0.0955518	0.241505	0.0666939	0.00544964	0.32892	0.28054	0.854011
ENSG00000013573	0.113678	0.000702934	-0.0586238	-0.0663569	-0.0587051	0.0888012	3.93793e-05	-0.104643	0.368126	0.179805	0.23238	0.771404	-0.0836503	0.46769	0.882981	0.76924	0.241908	0.770479	0.74467	0.999129	0.533919	0.370004	0.801441	0.669434	0.17806	0.864987	0.604978
ENSG00000013583	0.0171807	-0.000671564	-0.120061	0.0782828	-0.0568343	-0.294332	-0.0148401	-0.07396	0.786644	-0.740587	-0.638556	0.544033	-0.179893	0.79179	0.737843	0.139549	0.100962	0.658338	0.0565338	0.503173	0.299648	0.01454	0.112619	0.0801778	0.192711	0.55583	0.863988
ENSG00000013619	0.171945	-0.00303868	0.00853952	-0.0226489	0.0336402	-0.247814	-0.0699211	0.203559	0.647743	-2.33582	-0.647949	2.47973	-1.12823	0.0378843	0.2292	0.93288	0.69359	0.833023	0.191207	0.0149664	0.0247526	0.094962	0.000219272	0.149439	2.32937e-05	0.00498707	0.0936569
ENSG00000013725	0.301169	-0.000496276	-0.0843737	0.365891	-0.0726507	-0.48365	0.01502	0.00894959	0.362651	-0.781682	1.56789	1.16355	-1.50767	0.0496005	0.914997	0.657318	0.00025561	0.790334	0.147679	0.751568	0.956762	0.559034	0.422625	0.0424805	0.172611	0.0252371	0.115332
ENSG00000013810	0.160269	-0.00140126	0.148579	-0.238363	-0.213956	-0.241584	-0.00395157	-0.288809	0.374422	-0.975861	0.176328	1.73406	-1.05003	0.130403	0.664068	0.264612	0.000172918	0.238667	0.277419	0.899773	0.0133603	0.348446	0.132195	0.719533	0.00280675	0.0187114	0.237174
ENSG00000014123	0.0724974	0.00321209	-0.0698521	0.0725344	-0.0114813	0.0699015	0.00511617	-0.0787707	-0.1856	0.378142	0.00849098	-0.589184	0.125356	0.126986	0.0293459	0.235853	0.0301058	0.899623	0.515652	0.744645	0.128835	0.390593	0.248465	0.973121	0.0479402	0.562468	0.23278
ENSG00000014138	0.00408452	-0.00195203	-0.0879503	-0.0210449	-0.192192	-0.263913	-0.00980891	-0.128613	0.113018	-0.426874	-0.186766	0.284808	-0.635916	0.944876	0.285646	0.231739	0.623762	0.106976	0.0601121	0.626546	0.0490363	0.688005	0.310252	0.566709	0.451239	0.0272255	0.96613
ENSG00000014164	0.103221	-0.00130799	-0.100167	-0.0423474	-0.0508779	-0.0463249	-0.0529276	-0.0472753	-0.0135995	-1.32694	0.330229	1.15457	-0.939782	0.0494716	0.414473	0.12213	0.263791	0.620645	0.699747	0.00478009	0.405042	0.956012	0.000874067	0.25177	0.00124282	0.000447459	0.115094
ENSG00000014216	-0.15481	0.00490717	0.0379774	0.00342944	0.319965	0.0902909	0.0229439	0.0311485	0.0629099	0.778196	-0.453144	-0.193562	0.346258	0.000832508	0.000614726	0.491646	0.918627	0.0010194	0.389779	0.143035	0.523194	0.773111	0.0197891	0.076865	0.507553	0.110886	0.00528097
ENSG00000014824	-0.225787	0.000242508	0.0242525	0.0271303	0.219314	-0.0842455	0.0416596	0.200361	0.218051	1.00436	-0.696671	-1.02722	1.29907	8.77058e-06	0.867961	0.684364	0.341605	0.0144392	0.416535	0.00793322	0.000219272	0.266133	0.0021358	0.00522409	0.000407751	2.40629e-07	0.000197841
ENSG00000014914	0.488188	-0.00306783	0.142639	-0.0441873	0.301961	0.326018	0.0028227	-0.192048	-0.0293991	-0.945544	0.918975	1.72718	-2.28211	6.10226e-07	0.267418	0.212965	0.318507	0.0425533	0.0785996	0.911402	0.0519063	0.92462	0.071218	0.0242356	0.000258823	1.26127e-07	3.23131e-05
ENSG00000015133	0.00229743	-0.00367197	-0.0659987	-0.216562	0.50257	0.150813	0.0121182	0.100921	1.44659	-2.56035	-0.855097	0.55844	-0.26166	0.981135	0.224177	0.580856	0.00836799	0.0162441	0.516137	0.724499	0.342471	0.00592271	0.00100515	0.134257	0.399328	0.583941	0.988652
ENSG00000015153	0.0195444	-0.0024591	0.0270202	-0.026528	0.0427848	-0.0278683	0.00927414	0.0433663	-0.100272	0.387503	-0.130465	0.0375338	0.365865	0.534266	0.0128011	0.48889	0.23835	0.488715	0.699778	0.38452	0.208451	0.496682	0.0845495	0.447304	0.84912	0.0165046	0.662465
ENSG00000015171	-0.0641159	-6.94193e-05	0.0415385	-0.0081919	0.0138689	0.110149	-0.00890857	0.165542	0.610413	-0.196317	-0.00645626	-1.13259	0.947095	0.0844193	0.950914	0.372666	0.671514	0.822169	0.154459	0.411349	8.47489e-05	6.47182e-05	0.372138	0.969374	5.16678e-07	2.06702e-07	0.171179
ENSG00000015285	0.312359	-0.00878926	-0.0530163	-0.00961727	-0.343764	-0.58753	-0.0312034	-0.436119	0.0708419	-0.273444	1.09205	2.41185	-1.58663	0.0135537	0.023354	0.732445	0.902872	0.143135	0.0386863	0.437133	0.00180401	0.894399	0.739579	0.0929343	0.00190875	0.00624322	0.0426403
ENSG00000015475	0.0167928	0.00224757	0.0698783	-0.042497	0.126715	0.0399179	0.0340194	0.00140253	-1.00022	2.19675	0.163612	-0.531612	1.08435	0.773182	0.211235	0.340362	0.230249	0.234853	0.753255	0.0699311	0.982379	0.00018174	1.15768e-06	0.573179	0.109454	0.000114966	0.850521
ENSG00000015479	-0.0832079	0.00136677	0.0184358	-0.0705102	0.228873	0.111685	0.0321466	0.0241231	0.440869	1.0477	-0.698556	-0.977684	1.29721	0.0250079	0.224973	0.68757	0.00255712	0.00132803	0.165273	0.00774654	0.544898	0.00542022	7.40123e-05	0.000441958	2.69889e-05	9.62773e-10	0.0679077
ENSG00000015532	0.0696289	0.00470186	-0.0515643	-0.0364739	-0.0544461	-0.0573134	-0.0135839	0.0315984	0.0273528	0.0365042	0.59944	-0.829738	0.0943256	0.0915346	0.000338242	0.31438	0.170203	0.478429	0.530068	0.308459	0.47944	0.877366	0.893369	0.00713355	0.00136486	0.604107	0.181965
ENSG00000015568	0.173346	-0.00278857	-0.171785	-0.00694541	-0.417529	-0.483999	-0.0726478	-0.114756	-0.00317784	-1.99777	1.15831	2.24414	-3.10941	0.0570622	0.315094	0.129741	0.903723	0.0172783	0.0201695	0.0166953	0.244754	0.993474	0.00190296	0.0165767	0.000135259	3.79735e-09	0.127869
ENSG00000015592	-0.0771167	-0.00120985	-0.183482	-0.0150799	-0.170468	-0.194272	0.00724511	0.12049	0.873604	0.0640195	-0.77939	-1.41687	0.636994	0.321937	0.61103	0.0652082	0.685122	0.171265	0.215028	0.73775	0.154859	0.00201999	0.883093	0.0246155	0.00037742	0.0365119	0.463833
ENSG00000015676	-0.252425	0.00381754	-0.0467376	0.00100749	0.0927526	-0.0987352	0.0292133	0.193918	0.0085044	1.8319	-0.131195	-1.13685	0.957218	0.000328112	0.0670477	0.583881	0.975643	0.393973	0.468529	0.130911	0.0094008	0.970895	3.00001e-05	0.65621	0.00106394	0.000717885	0.00268364
ENSG00000016391	0.33967	0.00184534	0.0655763	0.0816348	-0.383752	0.140974	-0.0168053	-0.133532	-0.758584	-0.178047	1.27239	0.216819	-0.776512	0.000364069	0.510814	0.568044	0.131941	0.0233254	0.475401	0.553508	0.182076	0.0447632	0.758191	0.00694217	0.664391	0.0511196	0.00290279
ENSG00000016402	0.406832	0.0170111	0.064354	0.131783	-0.0248306	0.467935	0.0507157	-0.0862191	0.238548	-1.35346	1.57388	-0.179832	-0.614885	0.0279592	0.00310512	0.779164	0.199402	0.937446	0.230344	0.360658	0.663845	0.734842	0.23285	0.0755308	0.85149	0.416621	0.0739878
ENSG00000016602	-0.372988	0.0156443	-0.161312	0.126166	-0.654325	-0.160732	-0.0857342	-0.268287	0.506098	-2.25527	0.432158	0.18555	-0.331417	0.0595988	0.0111184	0.50694	0.369862	0.0959874	0.721738	0.201357	0.211659	0.583693	0.107427	0.68652	0.88064	0.717083	0.132207
ENSG00000016864	-0.0444507	-0.00150479	0.0307929	-0.0269274	-0.0557758	0.0262019	0.0110726	0.0452596	-0.4571	1.13167	-0.159325	-0.519753	0.161289	0.117549	0.086118	0.379318	0.187961	0.318413	0.687067	0.251078	0.144052	0.00145721	1.78457e-06	0.305223	0.00588721	0.225766	0.219525
ENSG00000017260	-0.036818	-0.00556146	0.084403	-0.0110843	0.270601	-0.0222757	0.0243684	0.095117	0.12331	0.738192	-0.575378	0.662401	0.320022	0.465593	0.000554483	0.183232	0.724791	0.00602063	0.841194	0.136881	0.0864694	0.565025	0.0312013	0.0300496	0.0274549	0.153493	0.603355
ENSG00000017373	-0.256922	-0.00380174	-0.0773711	-0.0291197	-0.0898503	-0.146056	-0.0255994	0.0882254	0.905764	-0.39595	-0.306771	0.25033	0.111135	4.70826e-05	0.0414326	0.298824	0.485014	0.441052	0.288504	0.206203	0.178592	0.00221406	0.342191	0.343793	0.500563	0.686985	0.000646899
ENSG00000017427	-0.453392	-0.0135734	0.185462	-0.0764656	0.616362	-0.445271	0.0842566	0.589997	0.506543	0.552637	-0.618554	0.105109	0.569999	0.00385087	0.00470009	0.33782	0.331246	0.0190289	0.161037	0.0630912	0.000618306	0.359091	0.537492	0.370643	0.888887	0.347418	0.0165143
ENSG00000017483	-0.733135	-7.27457e-05	0.149234	0.0821378	0.0619902	-0.0946557	-0.0238622	0.39628	-0.227276	0.633186	0.403898	0.705092	1.08118	0.000320321	0.99027	0.549364	0.282198	0.816127	0.789212	0.616543	0.0623961	0.678489	0.504504	0.576182	0.354726	0.102106	0.00263945
ENSG00000017621	-0.12028	0.00153314	0.146662	0.0289547	-0.307131	-0.200629	-0.0125047	0.0575137	0.179763	1.46232	0.26564	-0.710756	0.547689	0.134664	0.533318	0.142036	0.603396	0.0544241	0.275813	0.640883	0.509898	0.626603	0.0118405	0.538422	0.157648	0.143513	0.243054
ENSG00000017797	-0.109309	0.00304909	-0.0535895	0.0573896	0.00996115	-0.116224	-0.00294363	0.0757502	0.549551	0.738198	-0.124096	-0.424571	0.896495	0.00127031	0.00323467	0.194664	0.00608272	0.866946	0.110422	0.775443	0.0365923	0.000246647	0.00124734	0.44895	0.0259021	2.63949e-07	0.00724896
ENSG00000018189	-0.13981	0.00239365	0.0205707	0.0202263	0.229282	-0.0347778	0.0450161	0.0940913	-0.00812147	1.60853	-0.553481	-1.30212	1.13112	0.00143413	0.0685502	0.700662	0.378652	0.00299487	0.695385	0.00101617	0.0440644	0.959335	3.26458e-07	0.00779856	8.01075e-07	1.38019e-07	0.00794525
ENSG00000018236	-0.153713	0.00206794	0.12423	0.0940306	0.147467	0.010794	0.0265908	0.24815	-0.0164541	2.04093	-0.475772	-1.12702	0.820281	0.0275766	0.326645	0.157075	0.00440038	0.164842	0.935672	0.156468	0.00125756	0.940748	3.35867e-06	0.100523	0.000707939	0.00240236	0.073213
ENSG00000018280	1.09412	-0.0148857	-0.463009	0.132339	-0.365081	-0.499492	-0.0296681	-1.04475	-0.499984	1.94501	0.721278	0.701826	-0.100614	0.00198198	0.156828	0.294666	0.152457	0.29095	0.322006	0.636086	0.00537509	0.459045	0.120514	0.43824	0.454115	0.906333	0.0100106
ENSG00000018408	0.668154	-0.0109193	0.0872533	0.0773572	0.245574	0.380274	-0.0227562	-0.334793	0.619028	-1.81	-0.191544	1.34383	-0.182577	6.25182e-06	0.0114822	0.61781	0.265762	0.278106	0.180657	0.564373	0.0278763	0.207593	0.02818	0.753962	0.0499623	0.734153	0.000155404
ENSG00000018510	-0.0577171	-0.00126	-0.0308696	0.000829273	0.006771	0.012904	0.0129239	0.0828462	0.0366598	1.40496	-0.763906	-0.836089	0.789881	0.0763003	0.205359	0.445558	0.966375	0.90839	0.854915	0.21051	0.0205558	0.784978	8.81661e-08	3.50264e-05	5.27379e-05	2.13913e-06	0.158966
ENSG00000018607	-0.0301364	-0.00288359	0.404888	0.146809	-0.576164	-0.664635	-0.0667024	0.0644297	-0.464954	-0.239231	1.57962	1.16939	-1.56911	0.822257	0.484217	0.0184746	0.0625347	0.0194596	0.0257564	0.111896	0.659375	0.383355	0.775912	0.0192889	0.112258	0.00818908	0.885179
ENSG00000018610	-0.142856	0.00414886	-0.096534	-0.10367	0.1286	-0.149343	0.021689	0.112281	0.49127	0.705411	-0.291394	-1.01925	1.2179	0.00162144	0.00287542	0.0788925	0.00209812	0.142489	0.145733	0.150562	0.0212109	0.0222399	0.0272375	0.229165	0.000742658	8.84542e-07	0.00863904
ENSG00000018625	0.402021	0.00209378	0.0912706	0.169287	-0.0171708	0.337366	-0.015358	0.0279635	-0.508597	0.142572	1.05846	0.427849	-0.477119	0.00356321	0.610462	0.591638	0.0123006	0.935742	0.213679	0.682209	0.847491	0.269731	0.850165	0.0741593	0.496817	0.353322	0.0155464
ENSG00000018699	-0.0331837	0.000156111	0.167947	0.0566662	-0.139451	0.0549819	0.011207	-0.0377963	-0.429928	-0.2283	0.0475409	-0.69267	-0.786722	0.463898	0.911457	0.00314325	0.152251	0.15093	0.61759	0.495385	0.44374	0.0825252	0.506869	0.860209	0.0360122	0.00144147	0.601934
ENSG00000018869	-0.0313802	0.00182221	-0.0900593	-0.0750292	-0.0243223	0.103134	-0.00732096	0.0856562	0.599493	-0.176756	-0.029778	-0.135909	-0.123909	0.488215	0.19241	0.113277	0.0156118	0.776417	0.312885	0.621173	0.085581	0.00471151	0.562892	0.899723	0.614685	0.542794	0.623202
ENSG00000019102	-0.0677434	-0.00276146	0.124229	-0.237908	-0.392199	-0.432996	-0.00816313	-0.122163	-0.193831	-1.3713	1.06489	2.84067	-0.607922	0.55823	0.43789	0.390928	0.00267562	0.0763336	0.0989588	0.82721	0.334216	0.698718	0.0813343	0.0805543	0.000166612	0.24064	0.683599
ENSG00000019144	-0.176456	0.0027439	-0.18616	0.107806	-0.114207	0.160588	-0.0251753	-0.230559	0.745403	-1.45729	-0.323472	-0.254066	-0.277169	0.181306	0.499638	0.250895	0.304277	0.671909	0.607213	0.5868	0.110342	0.267078	0.136973	0.668606	0.774073	0.665896	0.302963
ENSG00000019485	-0.153008	0.00152196	-0.0196987	-0.00423226	0.0520778	-0.125574	-0.00864472	0.186939	-0.460813	0.316637	0.0252004	0.116322	0.282329	0.0161695	0.428199	0.801064	0.912636	0.650232	0.363079	0.66395	0.00732985	0.0861681	0.439394	0.936299	0.744135	0.303474	0.0488253
ENSG00000019505	-0.41311	0.00472793	0.0646127	0.00800475	0.314906	-0.311306	0.0383515	0.321318	-0.281332	2.43697	-1.1149	-0.54998	1.15182	1.31097e-05	0.0861652	0.563387	0.877568	0.0535259	0.111066	0.170084	0.00134936	0.433433	0.000114429	0.0142361	0.2627	0.00410441	0.000260034
ENSG00000019549	-0.107399	-0.00447607	0.224504	-0.118711	-0.052858	-0.0686467	-0.0339749	0.117388	0.0439163	-0.966256	-0.436466	1.06636	-2.09516	0.370955	0.228169	0.131791	0.195872	0.826636	0.806852	0.414842	0.370416	0.940441	0.266917	0.51816	0.179767	0.000798696	0.513705
ENSG00000019582	0.0390462	0.00224789	-0.189524	-0.07479	0.505215	-0.0644018	0.0881506	-0.541686	-0.459965	1.84736	-0.64916	0.455992	0.659547	0.844391	0.711378	0.458048	0.238504	0.0341704	0.841997	0.0405668	0.0127966	0.321112	0.0301611	0.301272	0.476498	0.25111	0.900505
ENSG00000019991	0.983955	-0.00758643	0.41358	0.256522	0.214185	0.621909	0.0665204	-0.446066	0.559039	-0.28124	0.937913	1.23864	-0.308177	1.36917e-07	0.147723	0.0573793	0.00441019	0.439982	0.0780884	0.175709	0.0175763	0.35228	0.773917	0.217121	0.137022	0.641526	1.29074e-05
ENSG00000019995	-0.14259	0.00141148	-0.0447031	-0.0559555	0.00762047	-0.223071	0.0102899	0.0707334	0.474826	0.446288	-0.147463	-0.103007	0.785059	6.84837e-06	0.124911	0.225216	0.0128017	0.89652	0.00239689	0.311138	0.0311912	0.00175172	0.0387996	0.368309	0.585766	2.19979e-06	0.000166206
ENSG00000020129	-0.286191	0.00861228	-0.0078312	-0.126973	0.306836	-0.197457	0.0134938	0.182643	0.0219404	1.04384	-0.450018	-0.29741	-0.0256403	0.003109	0.00365586	0.947474	0.0119072	0.0546973	0.309655	0.62063	0.0766794	0.948258	0.0645968	0.291472	0.522214	0.94494	0.0140357
ENSG00000020181	-0.0114512	-4.54054e-05	0.0565876	-0.0692117	0.0410592	-0.0352065	-0.0339487	0.138904	-0.230742	-1.33552	0.543108	1.46551	-0.953318	0.862936	0.982237	0.495078	0.114908	0.742626	0.812409	0.122528	0.0579433	0.42911	0.00470643	0.121648	0.000635783	0.0026715	0.912568
ENSG00000020256	-0.160027	2.75503e-05	-0.0179744	0.0279996	-0.0419101	-0.396474	-0.00887895	0.120192	0.339652	-0.261361	-0.637467	0.169193	0.137531	0.00259551	0.986242	0.775907	0.51684	0.697735	0.00285722	0.631472	0.0350386	0.214483	0.500098	0.0417126	0.637042	0.593609	0.0122235
ENSG00000020426	0.00552934	0.000208048	-0.0353056	0.0166068	-0.23256	-0.13349	-0.0478725	0.0639901	0.151023	-0.759131	0.599122	0.0288995	-0.909159	0.88595	0.861331	0.458478	0.576928	0.00508831	0.147908	0.00103166	0.131222	0.432632	0.00986584	0.00923246	0.90987	2.1516e-05	0.927248
ENSG00000020577	0.223126	-0.00905585	0.123761	0.046855	0.0476366	0.337234	0.00277164	-0.0573901	0.565457	-0.76401	-0.543501	-0.312253	0.245679	0.0049476	0.000257017	0.208625	0.225942	0.703658	0.0370249	0.899591	0.494675	0.0423438	0.0915566	0.116868	0.401978	0.414403	0.0199137
ENSG00000020922	-0.0463876	-0.000991432	-0.0715838	-0.0417328	-0.196572	-0.0699923	-0.010181	-0.0989242	-0.47642	-0.755076	0.585019	-0.0206198	-0.709744	0.397278	0.555206	0.298414	0.208137	0.0532039	0.557222	0.553962	0.0999471	0.039766	0.0374446	0.0369141	0.946087	0.00447561	0.539215
ENSG00000021300	0.0248728	0.011875	-0.116039	0.106916	-0.165079	0.431224	-0.0424057	-0.193293	0.232356	-0.731669	1.06923	-0.351216	0.0726723	0.826099	0.00100541	0.411932	0.161916	0.445994	0.0976614	0.259321	0.120703	0.645994	0.344075	0.0795413	0.60676	0.887055	0.887393
ENSG00000021355	0.318187	-0.00675091	-0.109274	0.0531244	0.124635	0.086562	0.000720803	-0.482606	-0.474989	-0.481123	0.373535	0.245618	-0.364553	0.0399844	0.150953	0.576201	0.337038	0.527827	0.745587	0.983713	0.0042503	0.239459	0.493078	0.484248	0.657528	0.450804	0.0975622
ENSG00000021574	-0.053325	-0.00179258	-0.028381	0.0227025	0.113538	0.0968656	0.00581391	0.073602	-0.137435	1.14486	-0.35172	-0.744523	0.660719	0.101595	0.0741845	0.481058	0.300354	0.0731683	0.190345	0.586833	0.0394923	0.347687	8.56261e-06	0.0459992	0.000526638	6.80303e-05	0.196994
ENSG00000021645	-0.358559	-0.00219551	0.111794	0.0139165	0.136265	-0.104838	0.0301089	0.236345	0.385416	0.114837	-0.341243	-0.0136812	0.481399	1.41513e-05	0.35637	0.256938	0.712423	0.276161	0.502339	0.173164	0.00610368	0.154571	0.793941	0.315164	0.970203	0.112022	0.000272805
ENSG00000021762	-0.0681513	-0.00740818	-0.0353916	0.151924	0.115283	0.0606802	-0.00605217	0.054677	-0.118148	-0.891755	-0.215162	0.143771	-0.214634	0.235175	6.37364e-05	0.620965	0.00014412	0.279446	0.631149	0.741011	0.381602	0.627313	0.0224961	0.461092	0.662604	0.394599	0.367499
ENSG00000021776	0.0750742	0.00271157	0.0465111	-0.00496082	-0.0379022	0.0209741	-0.00140198	-0.022429	-0.265029	0.38739	-0.0179593	-0.224485	0.220273	0.0134447	0.00407753	0.208534	0.823542	0.526433	0.76296	0.891283	0.490734	0.0738469	0.075913	0.914017	0.250335	0.126651	0.0423815
ENSG00000021826	-0.0300096	0.0101922	-0.217545	-0.0688626	-0.465872	-0.0321106	-0.0329739	-0.199905	0.750839	-0.851889	0.895805	0.337287	-0.40059	0.80168	0.00666698	0.15021	0.322684	0.0336405	0.900451	0.373829	0.12739	0.121689	0.262115	0.129379	0.603868	0.428881	0.87135
ENSG00000022267	0.0864164	0.00373416	0.0820511	-0.0407872	0.148853	0.0040207	0.0186788	0.0640042	-0.4535	0.965109	0.00540489	-0.0800433	0.316885	0.0218095	0.00147891	0.0813904	0.05652	0.0265055	0.959263	0.103882	0.115253	0.00322905	0.000162734	0.975612	0.684303	0.0456483	0.0613683
ENSG00000022277	-0.0537561	0.00160161	-0.0117957	-0.00927758	0.102643	0.0688095	0.0124041	-0.00663432	0.930534	0.460689	-0.945553	-0.829657	1.04442	0.0441134	0.0541754	0.711837	0.708704	0.0800886	0.297545	0.211262	0.816587	3.45653e-07	0.0306798	1.3873e-06	0.000141186	7.11418e-09	0.105244
ENSG00000022355	-0.57873	0.00478844	0.142154	-0.0196878	0.183922	-0.401935	0.0728431	0.369676	-0.348072	2.26293	-0.481736	-0.800052	1.12454	1.05847e-06	0.155933	0.305237	0.731017	0.318791	0.0824917	0.0283143	0.00255254	0.387688	0.00127901	0.337821	0.150999	0.01399	4.71656e-05
ENSG00000022556	0.0921668	-0.0108971	-0.301977	-0.069269	0.346797	-0.19483	0.0267917	-0.0285305	1.08737	1.70946	-0.560153	1.29055	0.77829	0.757476	0.234245	0.429604	0.516932	0.367147	0.707472	0.696451	0.92913	0.166729	0.213557	0.588509	0.234109	0.407735	0.839358
ENSG00000022567	-0.126664	0.00619182	-0.0835011	-0.0393913	0.0606267	-0.0835493	-7.0414e-05	0.0753878	0.128584	0.374572	0.597461	-0.123843	0.380932	0.0502003	0.00216645	0.303114	0.22667	0.563096	0.522554	0.996936	0.278782	0.571687	0.315813	0.0419146	0.690867	0.134262	0.116361
ENSG00000022840	-0.063881	-0.00138324	-0.0969935	0.00852001	0.160784	0.081838	-0.022642	0.0776802	0.540536	-0.0810935	-0.515965	0.589073	0.373624	0.0890349	0.231681	0.0366431	0.774457	0.0417409	0.358484	0.0915399	0.0586238	0.00695823	0.767407	0.020924	0.0243271	0.0465972	0.178029
ENSG00000022976	-0.0916039	0.00349679	0.0662244	-0.0248478	0.154064	0.0836353	0.00387913	0.0668804	0.262453	0.108549	-0.233928	-0.73494	0.281476	0.0350858	0.00928437	0.221221	0.315564	0.0479713	0.364919	0.768323	0.154423	0.128365	0.68639	0.263129	0.00294406	0.124274	0.0881514
ENSG00000023041	-0.0819449	-0.0028598	0.0258865	0.0154961	0.0166672	-0.060404	0.0199615	-0.0358182	-0.131944	0.679417	-0.337561	0.326112	0.0116073	0.00466651	0.00154707	0.454894	0.506625	0.776599	0.375272	0.0538177	0.246168	0.371462	0.00257199	0.0471049	0.100253	0.933917	0.0190539
ENSG00000023171	-0.202692	0.00155277	-0.00976707	-0.0124853	-0.0752353	-0.157605	0.00848245	0.173939	-0.213385	1.20307	0.133362	-0.173462	0.649761	0.00052503	0.369066	0.88966	0.71413	0.463267	0.204214	0.632714	0.00561098	0.362187	0.00205293	0.63512	0.583802	0.0107781	0.00378379
ENSG00000023191	0.0234678	0.00581467	-0.0669527	-0.00126185	-0.211591	0.0809599	-0.00330198	-0.16555	-0.0391764	0.930946	-0.535624	-1.38507	0.727897	0.648376	0.000442802	0.293387	0.974246	0.047765	0.503764	0.853155	0.00412076	0.877043	0.0163049	0.0712649	0.000221696	0.00539502	0.757747
ENSG00000023228	-0.244736	0.00237964	-0.0447182	-0.0131141	0.204502	0.0143171	0.00846885	0.136392	0.425427	1.19901	-0.548814	-0.676596	1.09505	1.6954e-09	0.0334571	0.319688	0.571625	0.004291	0.857959	0.468532	0.000789261	0.0096013	1.51269e-05	0.00530165	0.00274708	5.84083e-08	1.45527e-06
ENSG00000023287	-0.0223493	-0.00199859	-0.0409755	0.0699371	-0.0334306	-0.125166	-0.0252534	0.15474	0.835064	0.439007	-0.0534535	-0.717808	1.06255	0.606268	0.13627	0.450121	0.0155937	0.679939	0.199285	0.0780252	0.00154888	7.7048e-05	0.133835	0.810633	0.00726466	3.07971e-06	0.723765
ENSG00000023318	0.0261564	-0.000946472	0.0224313	-0.0374145	-0.0424678	-0.0862768	0.0107208	0.0198161	0.00523595	-0.227939	0.235556	0.482218	0.00172877	0.38797	0.310187	0.552476	0.0656505	0.459488	0.208372	0.281997	0.548528	0.968667	0.267246	0.141936	0.0107359	0.989831	0.530511
ENSG00000023330	-0.0860966	0.00098059	0.0895374	-0.0262739	0.024127	-0.0539043	0.0542562	-0.0029972	0.194868	1.07178	-0.566471	-0.201104	1.22185	0.0346584	0.429562	0.0746504	0.377063	0.763164	0.564692	0.000351461	0.945509	0.316969	0.000609078	0.0150414	0.438656	2.07705e-07	0.0873907
ENSG00000023445	0.550496	-0.00101905	-0.0289377	0.119017	0.207408	0.159604	0.0082783	-0.178725	1.09404	0.235384	-0.577894	-0.679244	0.676471	0.000143902	0.809605	0.868077	0.108998	0.374684	0.578301	0.838522	0.235495	0.0376374	0.775125	0.364506	0.333291	0.227331	0.00145281
ENSG00000023516	-0.22194	0.00340994	-0.0658283	0.0148608	0.0779941	-0.331982	-0.0104124	0.210196	0.144897	0.799095	-0.427999	0.148255	0.540032	7.14824e-05	0.0388643	0.323359	0.645283	0.421582	0.00673539	0.535304	0.00047983	0.511868	0.0249834	0.113339	0.620468	0.0234838	0.000885871
ENSG00000023572	-0.195565	0.00644875	-0.0320508	-0.00907612	0.000648407	-0.368216	0.0236722	0.152718	-0.949487	3.48243	-0.578257	-0.961076	1.73519	0.00489367	0.00261909	0.705554	0.827916	0.995836	0.0176428	0.275753	0.0413145	0.0019176	2.96992e-09	0.0971881	0.0169622	1.07023e-06	0.0197747
ENSG00000023608	0.0498272	-0.00112197	0.1223	0.0886916	-0.105767	0.0684399	-0.0221489	-0.0858575	1.19364	-1.18887	-0.86539	0.482718	-0.20873	0.451204	0.582683	0.135657	0.090034	0.433068	0.660978	0.340167	0.235591	0.000876683	0.0176926	0.0264178	0.275706	0.514766	0.590285
ENSG00000023697	0.163423	-0.00397234	0.0306918	0.1006	0.0138612	0.217418	0.0268241	-0.197163	-0.349136	-0.168511	0.10282	-0.798075	-0.537948	0.01955	0.062652	0.722497	0.0158845	0.909715	0.147809	0.212096	0.0100094	0.209621	0.698099	0.758947	0.0389695	0.0708284	0.0564119
ENSG00000023734	-0.0991174	-0.000183462	-0.0125304	0.010497	0.111066	-0.237054	0.0259502	0.12111	0.487451	1.06156	-1.10784	0.802404	0.831512	0.0298442	0.894601	0.822011	0.745604	0.215466	0.0275706	0.0957695	0.0154704	0.0271181	0.00183457	6.93589e-05	0.00761977	0.000341731	0.077655
ENSG00000023892	0.206929	-0.00993146	-0.0676159	-0.0942855	-0.0311278	-0.38867	0.0343191	-0.29036	-0.509737	0.356587	-0.319142	0.377976	0.342573	0.109786	0.0132774	0.677799	0.132674	0.878541	0.136173	0.341362	0.0395854	0.24769	0.621787	0.565132	0.529886	0.484678	0.208613
ENSG00000023902	0.120731	-0.0020604	0.077579	-0.0825378	0.106027	0.154544	0.0196526	-0.0463182	0.538593	0.105222	-0.20657	-0.670065	0.716342	0.03404	0.233609	0.273696	0.0138328	0.287416	0.203158	0.257704	0.449344	0.0195149	0.764353	0.447019	0.0318572	0.00419328	0.0861779
ENSG00000023909	0.0487545	0.00225282	0.0611243	0.00805916	0.275059	0.183044	0.0328842	-0.0530026	0.79988	-0.362232	-0.484104	0.035423	0.175689	0.514962	0.32706	0.518491	0.833708	0.0317784	0.238087	0.13564	0.514599	0.00515099	0.41116	0.157051	0.923577	0.553427	0.646438
ENSG00000024048	0.100808	0.000324827	-0.037458	-0.0139822	-0.153063	-0.00526484	-0.0124239	-0.111502	-0.244945	0.177147	0.0419636	-0.0813544	-0.172836	0.00333753	0.750376	0.380208	0.290963	0.00199937	0.931165	0.136768	0.00263894	0.013647	0.282393	0.736509	0.536049	0.129076	0.014789
ENSG00000024422	0.107797	-0.00786359	-0.153651	-0.198628	-0.149734	-0.310004	-0.0395856	-0.0286553	0.708839	-1.13516	-0.540838	1.78863	-0.467838	0.20288	0.00325692	0.143539	0.00249788	0.372596	0.118665	0.17409	0.755381	0.0844884	0.0634859	0.248901	0.00199108	0.242626	0.329362
ENSG00000024526	0.127004	-0.00282324	-0.00154966	-0.143053	-0.140032	-0.0709542	0.0249233	0.0675513	-0.469019	0.460809	1.33954	0.240226	-0.871012	0.0724396	0.194166	0.985646	0.0127891	0.33049	0.668777	0.313322	0.377436	0.188182	0.370264	0.00186529	0.608512	0.0143389	0.152895
ENSG00000024862	-0.0715417	0.00826088	-0.0143212	0.055104	-0.0364836	-0.318891	-0.00890927	0.0806668	-0.641953	1.98009	-0.408347	-1.12776	0.360091	0.269416	7.42896e-05	0.86047	0.112835	0.737352	0.0221819	0.639745	0.252114	0.0104227	1.01501e-05	0.174249	0.0013906	0.171004	0.406466
ENSG00000025039	0.10252	-0.00234064	-0.0416834	-0.0286524	0.327121	0.303729	0.017236	0.112708	-0.359872	0.92274	-0.377712	-0.585583	0.615756	0.0202128	0.0818066	0.444136	0.280157	0.000194839	0.00274518	0.213149	0.0192335	0.051681	0.00218592	0.0881196	0.021139	0.00221292	0.0578575
ENSG00000025156	-0.0740735	0.0041106	-0.0469533	-0.00948738	0.0622252	-0.109226	0.0034245	-0.0141152	-0.473353	0.601889	0.0359843	-0.550945	0.392603	0.0968279	0.00325408	0.398517	0.718921	0.436945	0.259581	0.804574	0.769618	0.0124189	0.0394421	0.869284	0.0302581	0.0442488	0.189941
ENSG00000025293	-0.0517417	0.00236356	-0.0327333	-0.00821913	0.0731017	-0.0353919	0.00905928	0.0751985	0.424334	0.580255	-0.299195	-0.791212	0.720872	0.0859612	0.0117795	0.378904	0.690411	0.211549	0.60366	0.366473	0.0232864	0.00366874	0.00766465	0.0685657	0.000125365	7.1578e-06	0.173529
ENSG00000025423	0.385292	0.00318862	0.310001	0.113096	0.0593727	0.719965	0.0665291	-0.132671	-0.986739	-0.151912	0.989764	0.0787949	-0.475057	0.025117	0.538308	0.153396	0.105198	0.803361	0.0267219	0.12339	0.468101	0.0518494	0.857387	0.131471	0.907944	0.413558	0.0681335
ENSG00000025434	0.186969	0.000706074	0.0679986	0.0172529	-0.174583	0.00393921	0.00871708	-0.107503	0.24777	0.771598	0.653604	-0.531087	0.0207154	0.000667247	0.66703	0.294247	0.70323	0.123891	0.975493	0.648651	0.0648782	0.381815	0.0601106	0.0438174	0.159629	0.938005	0.00449489
ENSG00000025708	0.630634	-0.0176933	-0.0256443	-0.0212866	0.146641	0.244884	0.0521321	-0.623202	-0.280909	0.41679	-0.362168	0.380021	0.23177	0.00157459	0.0034736	0.917599	0.687379	0.461088	0.396694	0.155166	0.00330845	0.472697	0.558343	0.500166	0.483918	0.639039	0.00846686
ENSG00000025770	-0.0864304	0.000666	0.00563439	-0.0141712	-0.379898	-0.345082	-0.00568745	0.0436878	-0.244989	1.2227	-0.0880321	-0.910928	0.230409	0.038436	0.600275	0.911902	0.642034	4.74007e-05	0.000926905	0.687625	0.332528	0.222707	0.000183324	0.700779	0.0014977	0.242411	0.094629
ENSG00000025772	-0.127017	0.00614881	0.11319	0.0851111	0.0617677	-0.272179	0.0488596	0.1252	-0.0506827	1.60952	-0.120157	-0.742482	0.699906	0.147394	0.0235892	0.303754	0.085196	0.682862	0.146024	0.0700894	0.188922	0.879989	0.00468866	0.771083	0.111726	0.0581052	0.260241
ENSG00000025796	-0.0234534	-4.02373e-05	-0.00834834	-0.0147172	-0.00820182	-0.280419	-0.00666525	0.112781	0.422542	-0.423828	-0.695748	0.57628	0.143863	0.442856	0.966166	0.822129	0.590367	0.900035	0.000616963	0.552073	0.00104188	0.015505	0.0771766	0.000587844	0.0124174	0.360629	0.582698
ENSG00000025800	-0.128968	0.00237898	-0.0676384	0.0293027	0.117276	-0.0786271	0.0118343	0.108649	-0.00740752	1.1414	-0.391259	0.272271	0.559406	0.00614985	0.0945539	0.242162	0.29609	0.166205	0.434994	0.416159	0.0325314	0.968929	0.000462545	0.0947306	0.29552	0.00752678	0.0234898
ENSG00000026025	0.889585	0.00184905	0.232551	0.00107884	0.901745	0.83263	0.0683499	-0.441631	-0.666701	-1.24224	-0.125478	0.250028	-0.411593	4.59682e-06	0.738867	0.309321	0.991291	0.00611567	0.0343446	0.212645	0.0271823	0.335632	0.264082	0.882466	0.790217	0.579096	0.000125788
ENSG00000026103	0.581927	-0.000577177	-0.139383	0.173561	-0.154819	-0.182676	-0.0280672	-0.323977	0.677524	-0.337556	0.432853	2.2163	-0.341954	0.000296252	0.902394	0.478678	0.00594526	0.462366	0.513678	0.455501	0.0536514	0.122477	0.650751	0.447611	0.00066351	0.504364	0.00249307
ENSG00000026297	0.192729	-0.00500995	-0.134455	0.0334581	0.00777042	-0.344225	0.0273872	-0.17997	-0.0713425	0.0744379	0.256007	-0.432833	-1.13254	0.0870033	0.144703	0.34591	0.452975	0.960081	0.0996088	0.325628	0.137396	0.823853	0.89248	0.543386	0.331629	0.00469432	0.175134
ENSG00000026508	1.08792	-0.00358894	-0.109153	0.177883	-0.029273	0.260499	0.0413061	-0.824107	-0.720212	-0.213698	-1.13128	0.748132	-0.920585	0.00159664	0.725394	0.795941	0.288603	0.956915	0.700589	0.664426	0.0250903	0.539892	0.911383	0.444849	0.642207	0.479407	0.00853994
ENSG00000026559	0.264952	-0.0257556	0.135746	0.592337	0.789912	0.360557	-0.0288668	0.614314	0.66943	0.206746	-2.24194	-0.710316	0.122945	0.0731989	1.80565e-07	0.458465	3.38035e-07	0.00657477	0.273761	0.544627	0.000236518	0.297836	0.832656	0.00528899	0.41226	0.850477	0.154238
ENSG00000026652	-0.148285	0.000455762	-0.0939404	0.0284197	-0.0156325	0.00402452	-0.0164222	-0.00558275	-0.354806	0.638318	-0.264198	-0.671855	0.0362795	0.0179233	0.809702	0.222081	0.496572	0.894732	0.976958	0.422595	0.933723	0.20745	0.135862	0.421105	0.0795929	0.896995	0.0527256
ENSG00000026950	0.420426	-0.0044317	-0.04791	0.0800724	-0.0686197	-0.0155113	0.0140624	-0.185094	-0.441108	0.260994	0.131666	-0.606969	0.528434	0.000125419	0.167618	0.718762	0.0656861	0.642295	0.936132	0.592851	0.103155	0.155001	0.6184	0.741773	0.156499	0.145853	0.00132221
ENSG00000027001	-0.137327	0.00244946	-0.0998753	0.0370073	-0.0756612	-0.142649	-0.0127183	0.0112526	-0.712582	0.48839	-0.0061533	-0.477235	0.189468	0.0210608	0.175072	0.1764	0.28926	0.473214	0.264634	0.487408	0.85988	0.00477961	0.196251	0.982965	0.146142	0.449882	0.0597462
ENSG00000027075	0.0311626	-0.00822886	-0.11095	0.0913299	-0.142441	-0.0998835	0.017079	0.0212139	0.291989	-0.908687	0.132896	0.626419	0.192735	0.775356	0.0157807	0.423784	0.0871244	0.412065	0.64712	0.575199	0.857758	0.432171	0.144037	0.77725	0.223163	0.64249	0.851878
ENSG00000027697	0.0999331	-0.00372395	-0.161401	0.0558939	-0.114666	-0.177775	0.0011627	-0.0993026	-0.290894	0.94328	-0.23767	-0.352809	0.367206	0.260915	0.171732	0.155107	0.133956	0.369019	0.287421	0.958873	0.300468	0.274331	0.0420566	0.490622	0.3359	0.236931	0.396465
ENSG00000027847	0.0637971	0.00332992	0.0578782	0.00932889	-0.198865	-0.215289	0.00217398	0.0188348	-0.415064	0.974277	0.463791	-0.53106	0.550547	0.150422	0.0160212	0.293053	0.755912	0.0240664	0.0371812	0.881914	0.695566	0.0441244	0.00262803	0.0546752	0.0550199	0.00933399	0.264299
ENSG00000028116	-0.0831513	0.00577871	-0.232073	0.0127373	-0.429661	0.588183	-0.032688	-0.330002	-0.172448	-1.28189	1.25975	-1.61031	-0.329698	0.537717	0.171206	0.158771	0.918185	0.146196	0.0842727	0.51307	0.0266054	0.818293	0.224938	0.133912	0.109024	0.6375	0.665336
ENSG00000028137	0.570547	-0.0190135	-0.079489	0.0839863	0.27283	-0.00314876	0.0137059	-0.475003	-0.318992	0.545841	-0.824336	0.526889	-0.25988	0.00467455	0.00212384	0.752181	0.187237	0.24099	0.992184	0.742115	0.0264486	0.489901	0.507571	0.19087	0.411395	0.647687	0.0190599
ENSG00000028203	-0.0360764	-0.00100923	0.0534242	0.0644133	0.0298063	0.0793576	-0.00628131	0.0911807	0.122237	0.0630056	-0.229683	-0.410165	0.191798	0.363907	0.40749	0.285887	0.00659821	0.668222	0.350531	0.60416	0.0372412	0.43289	0.798325	0.23169	0.0590425	0.250455	0.506396
ENSG00000028277	0.120561	-0.00791423	0.0718465	-0.06839	-0.0534513	-0.129065	-0.0124998	-0.248842	0.361156	-1.57833	0.487513	2.50548	-1.33123	0.191009	0.0060451	0.534803	0.176573	0.734042	0.504257	0.649121	0.014449	0.302562	0.00733802	0.260546	6.69063e-06	0.0010589	0.315173
ENSG00000028310	-0.043466	0.00232118	-0.00442884	-0.0288156	-0.164788	-0.0386197	0.0062212	-0.0246517	0.287588	0.421941	0.229646	-0.401593	0.574545	0.227569	0.0374264	0.921905	0.151495	0.0112703	0.61063	0.56558	0.527974	0.042498	0.0614212	0.180649	0.0382609	0.000403429	0.358522
ENSG00000028528	-0.0375488	0.00102219	-0.10143	-0.0282378	-0.0120795	0.157199	0.0102345	-0.0368679	0.285896	-0.145513	-0.462976	-0.0134691	-0.00219607	0.485061	0.535264	0.136808	0.341732	0.89616	0.170876	0.527252	0.528545	0.169318	0.658021	0.0737826	0.961646	0.992052	0.620216
ENSG00000028839	-0.0261411	0.00141375	0.0767205	-0.00275444	0.299262	0.292311	0.0252235	-0.0135338	-0.938543	1.564	-0.121348	-0.0146127	0.376845	0.639207	0.408781	0.277936	0.923583	0.00252506	0.0147474	0.125734	0.823105	4.29293e-05	3.03515e-05	0.630482	0.957789	0.0947227	0.750906
ENSG00000029153	-0.16298	-0.00583511	0.165514	0.0898623	0.107543	-0.233311	0.00593808	0.303574	0.00334137	1.24365	-0.866266	-0.193571	0.27139	0.0251536	0.00934814	0.0697324	0.0263215	0.383589	0.127388	0.78171	0.000198313	0.990175	0.00686711	0.0135671	0.602327	0.356505	0.0682126
ENSG00000029363	-0.0302508	0.00246461	0.0349375	-0.0395915	0.177517	0.097679	0.0301682	0.0175747	0.714207	-0.0109824	-0.440009	-0.715823	0.744675	0.479566	0.0626012	0.519114	0.0645652	0.0134136	0.260585	0.0164835	0.704613	2.48225e-05	0.963936	0.0231695	0.00112224	6.21039e-05	0.61541
ENSG00000029364	-0.0187254	0.000109772	0.00108945	0.0487578	0.240487	0.145534	0.0485594	0.0617395	-0.056688	1.6665	-0.61414	-0.457668	1.02371	0.639702	0.92872	0.98268	0.0459525	0.00188408	0.0997881	0.000408492	0.159162	0.727799	1.55977e-07	0.00350659	0.0447276	7.6938e-07	0.751271
ENSG00000029534	-0.383186	0.010522	0.0747346	-0.363994	-0.123746	-0.338508	0.0321314	0.0449285	-0.246565	0.722977	0.452394	0.331973	1.05332	0.0007738	0.00261589	0.580783	0.000142807	0.581097	0.197593	0.40542	0.707708	0.654499	0.369317	0.471672	0.650789	0.0542796	0.00502385
ENSG00000029639	-0.128106	0.00519152	-0.0910759	-0.0383698	-0.279289	-0.322438	-0.00809998	-0.0458927	-0.817506	0.580057	0.634105	-0.458757	0.011594	0.00856557	0.000682957	0.124162	0.294649	0.00611755	0.00643571	0.624843	0.378576	0.00130363	0.0985842	0.0232373	0.149464	0.959578	0.0300745
ENSG00000029725	-0.0976116	-0.000474554	-0.00349066	0.0136059	0.211267	0.163536	-0.00688871	0.140543	0.530389	0.258897	-0.374412	-0.801347	1.08743	0.00105793	0.592862	0.921959	0.515776	0.000683224	0.0184825	0.483707	2.4962e-05	0.000429221	0.208279	0.0230009	0.000100961	1.898e-09	0.00631887
ENSG00000029993	-0.0981842	0.000626674	-0.00357786	-0.0045715	0.425586	0.246657	0.04272	0.284339	1.23639	-0.101594	-1.12202	-1.43177	1.26522	0.229663	0.8019	0.972048	0.924737	0.00607865	0.168288	0.0998455	0.00190107	0.00065457	0.84528	0.00811355	0.00299781	0.000844323	0.36081
ENSG00000030066	0.17721	-0.00223014	-0.00675267	-0.0297382	-0.220029	0.0446263	0.00661211	-0.299955	-0.671542	-0.710729	0.0984509	0.629312	-0.646506	0.00476217	0.235739	0.930606	0.307938	0.0273016	0.713589	0.696314	2.05703e-05	0.00230682	0.0429385	0.706342	0.031328	0.00789092	0.0193344
ENSG00000030110	-0.00266158	-0.00382687	0.0575751	0.0385492	-0.0276385	0.588589	-0.0111655	-0.105621	-0.0547567	-1.01417	0.147936	0.726003	-0.909934	0.965757	0.0472122	0.460105	0.301849	0.805052	0.000101251	0.566445	0.121017	0.8293	0.0147466	0.630618	0.041382	0.00152554	0.979268
ENSG00000030582	0.0782669	-0.00371704	0.01797	-0.0262442	0.153043	-0.230713	0.0528084	-0.209323	0.142993	0.744701	-0.222346	0.0532336	-0.0837114	0.464926	0.257239	0.895454	0.487981	0.263567	0.216649	0.0359664	0.0715108	0.603225	0.129005	0.545216	0.888659	0.80111	0.602843
ENSG00000031003	-0.0593511	0.00181069	-0.0105996	-0.122983	-0.132207	-0.113263	-0.0210278	0.0559275	0.170101	-0.120766	-0.200037	0.173303	0.530234	0.295146	0.29615	0.883192	1.49366e-06	0.0866736	0.266505	0.125879	0.359135	0.27482	0.652753	0.33057	0.419331	0.00645173	0.434317
ENSG00000031081	0.334961	-0.00779303	-0.00272047	0.147118	0.031907	0.263452	-0.026234	-0.0674849	0.161213	-1.37962	0.476835	0.472345	-0.205985	0.000382062	0.00615048	0.980889	0.00825684	0.843218	0.182283	0.352387	0.493871	0.657918	0.0206831	0.284762	0.342894	0.591835	0.00299714
ENSG00000031691	0.0905521	0.0016787	0.0448155	0.0632096	-0.104428	0.179165	-0.0364295	-0.245911	0.44295	0.754901	0.177943	-0.754134	0.633764	0.335647	0.562081	0.69948	0.363061	0.577109	0.413539	0.261457	0.0183828	0.329863	0.262457	0.732577	0.216817	0.159319	0.477168
ENSG00000031698	-0.261259	0.00529281	0.0319973	-0.0119883	0.102862	-0.25494	0.0613142	0.0970896	0.612965	1.04313	-0.739161	-1.04339	1.4397	5.02847e-06	0.00177067	0.632557	0.713259	0.295121	0.0348546	0.000857472	0.0981852	0.00888741	0.004601	0.00876948	0.00138609	3.86861e-07	0.000134545
ENSG00000031823	0.0139925	0.00271674	-0.0117508	-0.0327897	0.0853784	0.0134343	0.00765656	-0.0219951	0.666981	-0.577911	-0.106391	0.111227	-0.000319582	0.611797	0.00189224	0.732996	0.0692359	0.103937	0.826469	0.392452	0.465128	2.51322e-06	0.00314767	0.455081	0.491358	0.997912	0.728466
ENSG00000032219	-0.0808942	-0.000451438	0.0955295	0.0073218	0.117308	0.124473	0.000541792	0.0620062	0.693904	-0.671997	-0.273519	-0.325548	0.426756	0.0454535	0.712559	0.0596474	0.754582	0.106798	0.15473	0.965134	0.156601	0.000119961	0.0114811	0.167855	0.143433	0.0159857	0.107732
ENSG00000032389	-0.0774644	0.000291597	0.0678951	0.017582	0.163735	0.0226018	0.0273413	0.101189	-0.249693	1.27692	-0.0846112	-1.28604	1.23824	0.141518	0.856149	0.300489	0.603905	0.102561	0.846572	0.114364	0.0793766	0.278128	0.000809811	0.755128	0.000181446	6.06085e-06	0.252104
ENSG00000032444	-0.039604	0.00161293	-0.0353873	0.0585398	-0.0172566	-0.309734	-0.0135128	0.0799812	-0.00187942	0.514947	0.0632581	-0.237063	-0.104034	0.340327	0.207016	0.496309	0.0241682	0.81847	0.00149404	0.303846	0.0794934	0.991229	0.0603998	0.759339	0.310907	0.560986	0.481931
ENSG00000032742	0.0624971	0.00460459	-0.0712961	0.00418464	-0.0922096	0.0325986	-0.0153679	-0.00420841	-0.806885	0.366791	0.359561	-0.934504	0.140216	0.331686	0.021527	0.379305	0.905762	0.407528	0.809853	0.428418	0.951949	0.00222044	0.353626	0.239605	0.00822319	0.595864	0.473518
ENSG00000033011	-0.011009	0.00196016	0.0666598	0.0156891	0.037755	0.184379	-0.00455376	-0.000546022	0.798759	-0.541978	-0.249315	-0.626743	0.0362485	0.795775	0.138552	0.206124	0.632301	0.662056	0.0723891	0.758749	0.990615	0.000556692	0.0857066	0.304873	0.0315028	0.859744	0.866998
ENSG00000033030	0.194605	-0.00371081	-0.0363014	-0.0416779	-0.286602	-0.0274904	-0.0455732	-0.128859	0.385816	-1.62939	0.527802	0.821263	-0.915687	0.00164313	0.0458047	0.630625	0.202293	0.00776469	0.826335	0.0144766	0.0504412	0.0933155	6.79895e-05	0.064724	0.0110266	0.000584634	0.00872893
ENSG00000033050	-0.105983	0.00739368	0.0324262	-0.0379225	0.0177421	0.0316942	0.0339723	0.0218084	0.117651	1.18671	-0.120734	-0.892594	1.09806	0.00492604	6.07382e-09	0.476242	0.165558	0.80821	0.71045	0.0101313	0.586786	0.506041	5.9522e-05	0.55383	0.000553479	2.80852e-07	0.0198447
ENSG00000033100	-0.0455167	0.000209929	0.0773719	-0.00836613	-0.0835027	-0.104755	0.0104051	0.0692288	-0.486736	0.428438	-0.0496841	-0.0353015	-0.0592306	0.285402	0.872247	0.146933	0.76368	0.302096	0.275239	0.455032	0.137985	0.0130245	0.140254	0.822636	0.888864	0.755943	0.42384
ENSG00000033122	-0.0432235	-0.00772583	0.00292957	0.0641009	0.114254	-0.146527	-0.0171829	0.260131	0.0657363	-0.330118	0.301631	0.0751008	-0.463574	0.530674	0.000458452	0.972854	0.148965	0.375837	0.340805	0.440819	0.000849562	0.824414	0.471096	0.395738	0.851384	0.134168	0.659611
ENSG00000033170	-0.0918013	-0.000423524	-0.106001	0.0310444	-0.0903071	0.267128	-0.00462821	-0.0257705	0.120681	0.370631	0.165066	-1.31563	0.775172	0.0756333	0.788275	0.0972843	0.406038	0.375626	0.0295154	0.790788	0.644658	0.621247	0.309385	0.559154	0.000272574	0.00263055	0.158
ENSG00000033178	0.0758133	-0.00182249	0.0362413	0.0460639	0.0437331	0.125553	0.000734883	-0.0554962	-0.213924	0.702979	-0.286529	-0.667418	0.401649	0.0300272	0.0871137	0.404171	0.020007	0.464012	0.0908522	0.943514	0.141041	0.111893	0.00195722	0.0847273	0.00069728	0.00726398	0.0780795
ENSG00000033327	-0.0610335	0.00511202	-0.0912299	0.114278	-0.264289	0.106869	-0.0054882	-0.150653	0.656328	-1.12654	0.256196	-0.0674345	0.126951	0.441523	0.0399385	0.347848	0.092042	0.117495	0.57665	0.846896	0.0837714	0.121667	0.0645695	0.583971	0.902611	0.748475	0.581531
ENSG00000033627	-0.244522	0.00365516	-0.0165377	0.0135385	0.146164	-0.196668	0.0116594	0.170098	0.275088	0.7209	-0.386094	-0.317515	0.801835	1.15498e-05	0.0253959	0.799248	0.704884	0.15318	0.104364	0.503764	0.00373994	0.252233	0.05113	0.172343	0.324811	0.00183938	0.000237535
ENSG00000033800	-0.00199231	0.00155714	-0.00774795	0.0151889	0.0457638	-0.216527	0.0157344	0.0518975	-0.537738	0.143486	0.573233	0.474575	-0.363942	0.961172	0.220006	0.878229	0.622255	0.578778	0.029117	0.27004	0.247537	0.0104862	0.62604	0.0167118	0.0822317	0.0692294	0.976136
ENSG00000033867	0.0559384	0.000697048	0.0619299	-0.0704335	0.139888	-0.154848	0.0280972	0.038252	0.368037	1.53463	-0.701667	-0.440771	0.838657	0.368038	0.713941	0.428787	0.0454266	0.196701	0.24134	0.138572	0.570986	0.12758	0.000262939	0.0211387	0.179676	0.00218873	0.510532
ENSG00000034053	-0.092404	0.00493603	0.0101746	-0.0475445	0.0899559	-0.00351656	0.0482871	0.0621786	0.255154	0.554799	-0.148422	-1.40711	0.836814	0.247161	0.0454893	0.91948	0.233133	0.486578	0.982581	0.0386685	0.471808	0.362149	0.229231	0.672339	0.000733319	0.00987688	0.381247
ENSG00000034063	0.455083	-0.000797571	-0.175271	-0.0424306	-0.580698	-0.221857	-0.0749853	-0.390435	0.0300076	-0.35849	2.01567	0.800847	-1.17846	0.00863269	0.877943	0.412732	0.646898	0.0522739	0.534563	0.145822	0.0367286	0.962811	0.728436	0.0152154	0.365268	0.0958102	0.0302339
ENSG00000034152	0.415755	-0.00387964	0.0980057	0.0650014	0.0186791	-0.0218924	-0.0433472	-0.225956	-0.106341	-0.853431	0.257734	1.1575	-0.977549	0.00175236	0.325301	0.550869	0.195322	0.914877	0.924972	0.170727	0.105872	0.76699	0.174633	0.586386	0.0246379	0.0267489	0.00912494
ENSG00000034239	0.136912	-0.00527039	0.0159862	0.113815	0.049699	-0.276163	-0.0462016	0.461702	-0.952408	1.64479	-0.968808	1.14656	-0.423748	0.437974	0.330166	0.942943	0.182992	0.858637	0.434391	0.349741	0.0176641	0.117603	0.102819	0.206613	0.168667	0.527838	0.578086
ENSG00000034533	0.000650883	0.00300876	0.0928264	-0.0613696	0.0416828	0.109717	0.0240671	-0.0945154	-1.12075	-0.242208	0.143628	0.416482	-0.690988	0.989999	0.0622689	0.156071	0.0642781	0.66383	0.341028	0.153027	0.0982056	1.14536e-05	0.478564	0.586431	0.168078	0.00427351	0.994389
ENSG00000034677	0.0849249	0.00350973	-0.019949	-0.0282456	0.0906898	0.11825	0.0347925	-0.0296366	-0.736587	1.27481	-0.0197643	-1.28652	0.638747	0.105838	0.0311429	0.757825	0.439993	0.374265	0.324554	0.0530223	0.602471	0.0041285	0.00115562	0.944009	0.000324298	0.0114705	0.20319
ENSG00000034693	-0.100646	0.00333608	-0.021333	0.0315108	-0.0503417	-0.105287	-0.0248093	0.0298086	0.0324175	-0.0749919	0.240426	-0.353267	-0.271405	0.0169173	0.0104582	0.677221	0.298295	0.540063	0.275786	0.0852353	0.509717	0.8694	0.797776	0.295407	0.186457	0.168903	0.0505412
ENSG00000035115	-0.0110483	0.000386736	-0.0384575	0.0176208	-0.253801	-0.109544	-0.0200495	-0.0217831	-0.810316	0.498387	0.39967	-0.0142353	-0.752859	0.83553	0.812517	0.568281	0.511963	0.00588246	0.315968	0.194414	0.706226	0.000124881	0.112646	0.0982053	0.956104	0.000885782	0.894079
ENSG00000035141	-0.0829344	-2.50978e-05	0.0259657	0.0434831	0.0151172	-0.312406	0.0184956	0.0751604	-0.434099	2.21471	-0.0669723	-0.757986	1.45147	0.0971215	0.986876	0.673282	0.214543	0.875578	0.00888584	0.270501	0.167375	0.0651848	2.06225e-07	0.802539	0.0183696	2.74159e-07	0.19047
ENSG00000035403	0.237015	-0.00306464	0.0133602	-0.00839094	0.189408	0.20692	0.000744472	-0.0566408	-0.271262	-1.14113	0.049508	0.446822	-0.69873	0.00115605	0.15868	0.880159	0.83341	0.131516	0.173988	0.972372	0.460807	0.328968	0.0129359	0.883498	0.239705	0.0222247	0.00676009
ENSG00000035499	-0.00125622	-0.00673057	-0.0494449	-0.0674269	-0.389266	-0.446638	-0.0302835	-0.0309193	0.875912	0.663781	0.322738	1.02728	-1.03881	0.990232	0.0359706	0.697729	0.3625	0.0607668	0.0658042	0.386916	0.782649	0.0773405	0.360634	0.566598	0.120246	0.0362108	0.994439
ENSG00000035664	-0.076757	0.00629925	-0.346031	0.160609	-0.455726	-0.0937931	-0.06355	-0.146089	0.672233	-0.567235	1.35617	-0.407545	-0.380415	0.551746	0.11488	0.0338337	0.0665645	0.0695156	0.746453	0.139422	0.300587	0.245361	0.516852	0.0514131	0.598652	0.513987	0.67749
ENSG00000035681	0.0322894	0.000398356	-0.0132619	-0.057418	-0.0890348	-0.0924921	0.00117313	0.00623458	-0.681351	-0.341729	1.01557	0.201459	-0.892088	0.344893	0.70501	0.753097	0.0290654	0.19742	0.249401	0.920344	0.866972	0.000209817	0.166957	5.5083e-06	0.364859	3.35721e-06	0.487001
ENSG00000035687	-0.360759	0.000146812	-0.0871054	0.0042763	0.0306029	-0.198555	-0.00435117	0.146974	0.245885	0.999671	-0.877366	-0.806572	0.650806	6.80247e-09	0.931688	0.206017	0.918737	0.784205	0.133035	0.820744	0.0172492	0.368772	0.0164982	0.00764634	0.0318226	0.0186797	2.41177e-06
ENSG00000035862	0.189323	0.00173372	-0.0318183	0.13127	0.196893	-0.101538	0.0290862	0.095083	0.0571284	0.149097	-0.558016	-0.0855916	-0.139563	0.00436859	0.383229	0.695865	0.000982179	0.0894104	0.463304	0.147099	0.17936	0.821819	0.711406	0.0789665	0.804522	0.605814	0.0181383
ENSG00000035928	-0.0171735	0.00193412	-0.0410707	0.0227982	0.00450626	0.0695429	-0.00481936	-0.0681184	0.255819	0.205863	0.144978	-0.773682	0.627855	0.699044	0.158361	0.463068	0.36863	0.953906	0.464708	0.72274	0.161548	0.148509	0.458675	0.498193	0.00240079	0.00168954	0.796863
ENSG00000036054	0.0421884	-0.00167713	0.0177391	-0.0262393	0.0657413	-0.0335188	0.0238651	-0.00735049	-0.386328	1.05839	-0.292719	-0.483122	0.195253	0.0950249	0.03211	0.569539	0.131689	0.179284	0.556814	0.0067286	0.78808	0.00167514	4.83351e-07	0.034288	0.00320251	0.0951088	0.187237
ENSG00000036257	-0.0741646	0.00130771	0.013226	-0.0409903	0.12162	-0.13303	0.0222358	0.0964273	0.348962	0.723352	-1.00604	-0.0459315	0.801767	0.021047	0.180884	0.73702	0.0576571	0.0495913	0.0682525	0.0382482	0.00636578	0.0176234	0.00173646	6.47491e-07	0.809061	2.39139e-06	0.0597175
ENSG00000036448	-0.116	0.00938304	-0.0405517	0.137056	-0.230695	-0.477425	0.00593819	0.259381	0.20297	0.225897	0.00636675	-0.13595	-0.0663003	0.355374	0.0161961	0.799466	0.00933152	0.19283	0.0444726	0.848883	0.057605	0.575197	0.716027	0.989269	0.785491	0.875942	0.497835
ENSG00000036530	-0.145941	-0.00939932	0.0231684	0.102931	0.233154	-0.145739	-0.036341	0.321112	1.80376	-1.79093	-1.32286	0.642731	-0.167305	0.0846219	0.00047091	0.824107	0.0813868	0.156834	0.447194	0.199362	0.000730702	3.80486e-05	0.00368034	0.00549475	0.218375	0.664206	0.171441
ENSG00000036549	0.118233	0.00302678	-0.0347696	0.0393792	-0.0900043	0.00842706	-0.00162107	-0.112356	-0.127022	0.374732	0.432704	-0.700844	0.247144	0.00505752	0.0188537	0.496418	0.176302	0.26536	0.928594	0.90647	0.0141024	0.505954	0.19499	0.0578412	0.00920853	0.198756	0.0202638
ENSG00000036672	-0.0603692	0.000339046	-0.0800703	-0.0310678	-0.20814	-0.323148	-0.0448354	-0.0231295	0.0312041	-0.396315	-0.0421107	1.75411	-0.20643	0.462799	0.892576	0.444927	0.354083	0.0792634	0.0396546	0.0354714	0.793988	0.896565	0.338153	0.893231	6.38965e-06	0.464428	0.600939
ENSG00000037042	-0.291219	-0.00184501	0.0199039	0.0726269	0.107362	-0.215644	-0.0360398	0.195886	0.770896	-1.40557	0.392072	1.46307	-0.135647	1.49606e-05	0.343748	0.800302	0.0936737	0.377084	0.137215	0.0907757	0.00561061	0.00980475	0.0023452	0.245379	0.000490712	0.636617	0.000284042
ENSG00000037241	-0.0213957	0.00104875	0.107951	-0.00538649	0.316883	0.373874	0.0495783	0.11948	0.105227	1.90931	-0.94396	-1.72456	1.65664	0.674279	0.506601	0.0863046	0.898903	0.00498554	0.00414949	0.0097053	0.0338137	0.693339	1.48178e-05	0.00314773	2.15675e-05	1.53237e-07	0.778472
ENSG00000037280	0.136738	-0.00402857	0.145932	-0.0219588	-0.203642	-0.525409	0.00568732	0.046462	0.417757	-0.113653	0.0404187	2.77802	0.183264	0.264745	0.284166	0.343092	0.757058	0.351454	0.0519142	0.880264	0.726985	0.395137	0.88282	0.945831	0.000177995	0.722833	0.400978
ENSG00000037474	0.0107252	0.00310988	0.00513673	-0.016953	-0.131394	-0.188919	-0.00107628	0.0778944	-0.152162	-0.0121939	0.0103134	-0.151402	0.0898037	0.853981	0.0836159	0.945111	0.386037	0.0698678	0.0595871	0.932712	0.215213	0.288289	0.961376	0.956956	0.443922	0.606189	0.90639
ENSG00000037637	-0.0564005	0.000193371	-0.036859	-0.0204377	0.00649551	0.0125817	-0.0033275	-0.0129001	-0.0257265	0.557627	-0.364074	0.385133	-0.213398	0.0564279	0.83005	0.30987	0.341241	0.910832	0.852697	0.738977	0.686049	0.853962	0.0104026	0.0294927	0.045671	0.127733	0.126848
ENSG00000037749	0.0571641	-0.00314866	0.0428252	-0.0251843	0.0690066	0.160735	0.0079519	0.00659597	-0.10918	0.799617	0.208632	-0.354205	0.248642	0.157069	0.0120658	0.402425	0.160689	0.255557	0.043715	0.456559	0.879223	0.390607	0.000602056	0.205891	0.0484469	0.0930715	0.272719
ENSG00000037757	-0.187879	-0.00322361	-0.0597955	-0.00536698	-0.0593384	-0.375072	-0.0152981	-0.0834121	0.00980006	-0.641698	-0.0628024	-0.174432	-0.283853	0.0145639	0.165601	0.531037	0.889365	0.634281	0.0198919	0.48475	0.310003	0.971151	0.152187	0.853127	0.639134	0.343454	0.0450279
ENSG00000037897	-0.170964	-0.00501835	0.229345	0.0176854	0.212525	0.111434	0.0449046	0.149628	0.211355	0.810131	-0.26478	0.0356628	0.802941	0.0323574	0.0408554	0.0216747	0.733466	0.160661	0.52968	0.0883861	0.084533	0.545438	0.133971	0.521926	0.939571	0.0287235	0.082818
ENSG00000038002	-0.123828	0.00758773	0.131772	0.131637	0.271257	0.253192	0.00504928	0.122847	-0.241325	0.373834	-1.05478	-1.85757	0.89471	0.258898	0.0260241	0.337767	0.0503669	0.175195	0.290389	0.882827	0.303826	0.590807	0.594679	0.0579904	0.00413214	0.0629405	0.394135
ENSG00000038210	0.239572	-0.0069257	-0.0541217	0.0667604	0.0764588	0.381321	0.00281208	-0.0764911	0.653641	-1.5743	0.10168	0.540439	-0.836551	0.00032018	0.000660493	0.500105	0.0769584	0.500454	0.00826268	0.886313	0.272581	0.0140164	0.00037372	0.742915	0.124969	0.00354237	0.00263945
ENSG00000038219	-0.114166	2.54875e-05	0.0359202	-0.0266014	-0.0563288	-0.0752107	-0.00749244	0.0657243	1.04092	-0.6281	-0.403158	-0.552338	0.840917	0.00627274	0.983703	0.487629	0.175675	0.383226	0.356797	0.50897	0.139532	7.17316e-09	0.0087857	0.0260345	0.00577149	3.90322e-06	0.0238419
ENSG00000038274	-0.171856	0.00483821	-0.0537286	-0.0416491	-0.00655633	-0.228337	0.0334514	0.0469948	0.0246542	1.47564	-0.788616	-0.0209781	0.997866	2.40309e-06	1.32246e-05	0.202187	0.0930875	0.921635	0.00572885	0.00590322	0.205271	0.877384	4.09251e-07	0.000140202	0.921958	2.9888e-07	8.32103e-05
ENSG00000038295	0.106602	-0.00407045	0.179316	-0.415827	-0.103854	0.186318	0.0226157	-0.0392041	0.325475	0.341815	-0.309548	-0.744035	1.03944	0.351173	0.253589	0.197818	0.000311955	0.673134	0.509457	0.591802	0.751774	0.607828	0.698841	0.657809	0.373899	0.0848323	0.493601
ENSG00000038358	-0.0855082	0.000989742	-0.0366278	-0.0793186	0.0473689	0.0438459	0.00570793	0.0530067	0.220418	0.293794	-0.00478001	-0.219738	0.151857	0.0545429	0.46288	0.511069	0.000728968	0.503634	0.621046	0.645885	0.268012	0.153238	0.244904	0.980133	0.29635	0.372083	0.123702
ENSG00000038382	0.0716443	-0.00627288	0.120853	-0.0291403	0.0840009	0.0975347	0.0133301	0.0993781	-0.215492	0.47203	-0.0623515	-0.490048	0.420653	0.0923504	6.14346e-06	0.024682	0.254183	0.275279	0.291942	0.317747	0.0332079	0.21896	0.088473	0.766091	0.0435316	0.0254203	0.18314
ENSG00000038427	0.0457245	-0.00665099	0.0617454	0.0866177	-0.108925	0.248384	-0.0318329	-0.147739	-0.28911	-0.849697	0.595628	-0.899512	0.518245	0.584823	0.0119332	0.54732	0.215791	0.533079	0.22165	0.29071	0.108065	0.508682	0.179326	0.229253	0.125912	0.21757	0.706771
ENSG00000038532	-0.0112423	3.74965e-05	-0.0350445	-0.0213567	-0.117117	-0.0581238	-0.0273054	0.00288393	0.266507	-0.530928	0.481739	0.407505	-0.316435	0.698154	0.966382	0.33641	0.226122	0.0313289	0.360324	0.00479887	0.927257	0.0311899	0.00709498	0.00190964	0.0161769	0.0152717	0.796405
ENSG00000038945	0.63187	-0.0230734	0.463814	-0.182938	0.554845	0.0737405	0.0614095	-0.607788	0.525399	-0.474696	-1.29013	0.131213	0.684186	0.0456663	0.0173886	0.248696	0.0539646	0.111962	0.879809	0.326846	0.0716908	0.440877	0.69855	0.169238	0.889183	0.422438	0.108048
ENSG00000039068	-0.320429	0.0137797	-0.153847	0.113797	0.150151	0.218416	-0.0364193	0.0517852	1.4425	-1.80146	0.0316434	-0.392419	0.121219	0.0440337	0.00554524	0.42946	0.327723	0.631595	0.550477	0.499681	0.762658	0.0626126	0.11333	0.971	0.697854	0.870313	0.10513
ENSG00000039123	0.00334753	0.00238967	0.0221095	-0.0568315	0.0657846	-0.0285018	0.025153	-0.0249148	-0.361896	1.05445	-0.18128	-0.659315	0.8337	0.899439	0.00467236	0.494723	0.0178406	0.245973	0.659058	0.0125861	0.388839	0.0150976	7.52373e-06	0.25749	0.00120207	4.00261e-07	0.935699
ENSG00000039139	0.00293255	-0.00200576	0.202313	0.230244	0.0877261	-0.190661	-0.026428	0.21043	0.313012	-0.00195597	-0.497157	-0.33594	-0.501666	0.971331	0.425306	0.049507	0.000158246	0.574467	0.304414	0.329434	0.0203277	0.394499	0.997189	0.253172	0.496912	0.180648	0.982111
ENSG00000039319	-0.114481	0.00342476	-0.0573835	0.00278368	-0.1294	0.216842	-0.0170632	-0.132585	-0.180286	-0.250473	0.329462	-0.26154	-0.272022	0.110307	0.119574	0.520621	0.947811	0.317283	0.166648	0.445958	0.0901246	0.537303	0.583864	0.352964	0.510269	0.375378	0.209425
ENSG00000039523	-0.0262636	-0.00167771	0.0593151	-0.0191738	-0.189624	-0.4949	-0.0631866	0.112859	0.205109	-1.13283	0.159925	0.997837	-0.781716	0.615283	0.301854	0.35461	0.663858	0.0903278	0.0003728	0.00178966	0.0502006	0.458863	0.00640662	0.605187	0.00933061	0.00489342	0.731442
ENSG00000039560	0.19003	-0.0109696	0.0679663	-0.0586938	0.0869593	0.399901	-0.0255166	-0.108048	0.653775	-1.57507	-0.522792	0.185241	0.550454	0.0873741	0.00166979	0.624546	0.335477	0.647353	0.0917339	0.442819	0.368355	0.126743	0.0243367	0.316954	0.747318	0.228454	0.175556
ENSG00000039650	0.0217902	0.0008527	0.0899666	0.0710046	-0.0934017	-0.132675	0.0240225	-0.00806253	0.182365	-0.178291	-0.379236	0.0145431	0.491674	0.686439	0.606552	0.188511	0.0203635	0.316395	0.246638	0.143167	0.890736	0.37559	0.587752	0.139783	0.958512	0.0312901	0.787289
ENSG00000040199	-0.0493219	0.00212953	0.0630854	0.00293161	0.174255	-0.0271539	0.0015313	0.130592	0.226623	0.784421	-0.458761	0.205577	0.205425	0.275815	0.126544	0.268098	0.90868	0.0332305	0.777746	0.911456	0.00929175	0.205268	0.0080506	0.0399938	0.39616	0.279197	0.413444
ENSG00000040275	-0.0681842	0.00106007	0.00514927	0.0141663	-0.252907	0.0362721	-0.0411668	-0.0200585	0.888533	-1.55702	0.0724094	-0.284508	-0.0308527	0.187621	0.507322	0.934728	0.748012	0.0248578	0.771529	0.0324621	0.720524	0.00251313	0.000296414	0.813133	0.434404	0.905299	0.310842
ENSG00000040341	-0.23383	0.00119842	0.0309968	0.0395502	0.0619614	-0.186939	-0.000700674	0.158804	0.359873	0.604189	-0.21539	-0.287869	1.06275	3.89034e-06	0.409285	0.598366	0.206683	0.488951	0.0838109	0.963745	0.00273121	0.090557	0.0638164	0.384536	0.309189	1.44335e-05	0.000113299
ENSG00000040487	-0.0235303	0.0024255	0.0485612	-0.0661042	0.144545	0.141756	-0.00674745	-0.0829507	0.0526982	0.0185842	-0.250617	-0.0833842	0.113753	0.631182	0.110104	0.428739	0.0397729	0.119973	0.197848	0.669683	0.123549	0.802761	0.954371	0.322485	0.77024	0.600238	0.744266
ENSG00000040531	0.148735	-0.00105367	0.0608288	0.0212943	-0.2059	0.00694658	-0.0604132	-0.135265	-0.22506	-0.867115	0.489495	0.414969	-0.709224	0.0402222	0.634398	0.488711	0.716218	0.171317	0.967663	0.0224976	0.0857975	0.544354	0.109583	0.24527	0.400329	0.0513771	0.0980063
ENSG00000040608	-0.342458	0.000269478	0.0774878	-0.0319045	0.0320193	0.167146	-0.0196796	0.275603	-0.0491678	0.161463	-0.411644	-0.0505981	0.0489446	0.000273264	0.922043	0.499774	0.396428	0.804563	0.325483	0.394309	0.00569926	0.855025	0.724967	0.244646	0.891644	0.875816	0.00233456
ENSG00000040633	-0.0906148	0.00293849	0.0512735	-0.0137691	0.0623942	-0.0141667	0.0475912	0.00458622	0.0920976	0.875355	-0.0971078	-0.428539	1.2321	0.0556267	0.044463	0.377057	0.688988	0.504164	0.896293	0.0051083	0.928451	0.68232	0.0120697	0.708219	0.160148	2.73111e-06	0.125566
ENSG00000040731	-0.113156	-0.00466557	0.19538	0.257093	0.0706919	-0.093191	0.0168069	0.156728	0.105499	0.212397	0.184684	-0.239148	-0.166382	0.170162	0.0662047	0.0628226	2.63569e-07	0.594255	0.574876	0.471557	0.0811266	0.712215	0.651299	0.608846	0.543108	0.600563	0.289502
ENSG00000040933	-0.196042	-0.000369345	0.123502	0.0485094	0.106996	-0.0765948	0.0436233	0.202738	-0.570635	1.48869	-0.214896	-0.91208	0.468735	0.00287686	0.850205	0.130035	0.118688	0.293493	0.54873	0.0185964	0.00436363	0.0119057	0.000187031	0.435744	0.00397017	0.0596644	0.0132426
ENSG00000041353	-0.146085	0.00166087	0.129843	0.26242	0.218778	-0.488128	0.0406876	0.390047	-0.739943	3.33725	-1.01753	-1.60811	1.52869	0.198742	0.633301	0.357918	0.00140365	0.315736	0.0627598	0.280227	0.00219384	0.151805	0.00011416	0.0958628	0.0238839	0.00503065	0.324193
ENSG00000041357	-0.170748	0.000870384	0.0469797	-0.0762845	0.212579	-0.107396	0.0416282	0.0784698	0.0111218	1.65943	-0.738247	-0.260106	1.308	0.00011115	0.501171	0.371614	0.0083729	0.0107644	0.258327	0.00432155	0.0901011	0.95201	1.10272e-06	0.0017548	0.301086	4.47456e-08	0.00121335
ENSG00000041515	0.188729	-0.019987	0.210138	0.196245	0.41692	0.116428	0.0270249	0.337341	-0.414519	0.970522	-0.314589	-1.11776	-0.0243754	0.0641521	7.76853e-09	0.102664	0.000372434	0.014693	0.569577	0.34915	0.00276303	0.244889	0.10038	0.480668	0.0261716	0.950304	0.139613
ENSG00000041802	-0.014729	0.00129529	0.0292731	-0.00969703	0.162792	-0.0514791	0.0159216	0.0221179	0.531254	0.123885	-0.894372	-0.40252	0.888547	0.761029	0.383967	0.632361	0.704189	0.051948	0.609036	0.267802	0.674447	0.00504584	0.668197	0.000273785	0.106116	5.52473e-05	0.841388
ENSG00000041880	-0.10663	0.00624602	-0.113235	0.0199474	-0.094557	-0.281512	-0.0119933	0.0879871	-0.0634217	0.070042	0.114874	-0.269767	0.560554	0.0853613	0.00135046	0.145362	0.568993	0.383679	0.0376457	0.524439	0.190517	0.792967	0.854954	0.697659	0.41478	0.0347597	0.172638
ENSG00000041982	0.173913	-0.0153549	-0.114319	0.158682	0.28862	0.914292	0.132654	-0.482591	0.908	-0.88135	-2.40762	-0.436424	2.50809	0.520569	0.067395	0.735895	0.340084	0.55994	0.129077	0.127844	0.104614	0.422884	0.616255	0.0827898	0.775563	0.0383536	0.65102
ENSG00000041988	-0.0410827	0.00482638	-0.0943783	0.000545142	-0.18478	-0.144236	0.00314327	0.0327936	0.0942416	0.990627	0.519376	-0.909506	0.813965	0.414526	0.00234425	0.142114	0.98078	0.0201833	0.146149	0.815886	0.546881	0.560308	0.000783906	0.0163818	0.000228412	8.55091e-05	0.555424
ENSG00000042062	0.174233	-0.00334311	0.0520123	0.030083	-0.243854	-0.0609117	-0.0732942	-0.0770144	-0.600821	-2.04686	0.849237	1.38	-1.6679	0.0461443	0.210527	0.627507	0.619591	0.153521	0.757996	0.0155737	0.414447	0.139925	0.00157718	0.0756096	0.0141935	0.000177593	0.108831
ENSG00000042088	-0.0322888	0.000991657	0.0672931	-0.0629272	-0.0510439	-0.0396317	-0.00537168	0.0382526	-0.304003	0.79086	0.163082	-0.604001	0.24976	0.577164	0.577204	0.354593	0.0834545	0.630673	0.755075	0.770106	0.544814	0.214961	0.0418662	0.576473	0.0728535	0.324395	0.699901
ENSG00000042286	0.213374	-0.000499275	-0.169433	-0.0358023	-0.195253	-0.0394737	-0.0196733	-0.147431	-0.330831	-0.842387	0.57059	0.580394	-0.968908	0.001648	0.804168	0.0424883	0.356044	0.102954	0.78071	0.337972	0.0418838	0.217082	0.0496156	0.082949	0.114024	0.00132418	0.00874624
ENSG00000042317	-0.149845	0.00285067	0.0599323	-0.0359319	0.233679	0.182217	0.0038543	0.000975078	-0.0556361	-0.188519	0.299393	-0.438455	-0.1872	0.00531749	0.0803188	0.358485	0.330104	0.0273548	0.135053	0.826642	0.986401	0.818775	0.60537	0.294283	0.184421	0.441649	0.02108
ENSG00000042429	0.0401968	0.00168896	-0.0102933	-0.0590058	0.0914151	0.203762	0.0248376	-0.117408	0.270657	0.126928	-0.269432	0.0994363	-0.317372	0.341734	0.194261	0.845857	0.0223377	0.231145	0.0308973	0.0649972	0.0123091	0.119325	0.636642	0.198741	0.668728	0.0838102	0.483294
ENSG00000042445	-0.109669	0.00217247	-0.00730332	0.0354379	-0.102084	-0.00630705	0.0159314	0.0427562	-0.333312	1.26061	0.391119	-0.640723	0.583315	0.080311	0.255105	0.926123	0.228612	0.296451	0.959056	0.354269	0.525516	0.113645	0.0007664	0.14386	0.029696	0.0164956	0.165211
ENSG00000042493	0.551684	0.00393846	0.237116	0.128417	-0.269301	0.15032	0.0571148	-0.383446	-0.900048	0.0505856	0.459238	-0.998292	0.237858	0.00222985	0.462984	0.28625	0.140169	0.341151	0.670111	0.251974	0.0460676	0.143236	0.95948	0.548903	0.234468	0.724099	0.0109571
ENSG00000042753	-0.253847	0.0037411	0.0264308	0.0090156	-0.0559559	-0.577376	0.0236373	0.193983	-0.422	2.82718	-1.36097	-1.32365	1.61518	0.000141713	0.0585709	0.738819	0.830412	0.643722	0.000265869	0.261656	0.00637236	0.141529	1.36182e-07	0.00023653	0.00132149	2.25264e-06	0.00144359
ENSG00000042781	0.0228026	0.00079933	-0.0638728	-0.296293	-0.355784	-0.358766	-0.00925507	-0.104596	-0.52412	1.58715	2.13148	1.36036	-1.11006	0.783818	0.755316	0.53472	2.88421e-05	0.0383098	0.0708706	0.746369	0.251057	0.198956	0.010967	5.11442e-05	0.0156507	0.00773793	0.858227
ENSG00000042832	0.505201	-0.0082139	0.3825	-0.0294223	0.071624	0.12637	0.0794559	0.309727	1.38732	-1.55728	0.302731	1.79491	-2.70844	0.000193813	0.0424287	0.0188737	0.760891	0.782474	0.676083	0.0814354	0.0308614	0.0330514	0.0995289	0.675741	0.0386009	9.29519e-05	0.00182184
ENSG00000042980	-0.191436	-0.00958371	0.121148	0.0585319	0.0483018	-0.65362	0.0539513	-0.104012	-0.102389	0.57153	-0.45527	0.60352	-0.749152	0.287144	0.0827962	0.598221	0.300088	0.814786	0.0292942	0.154235	0.588306	0.803287	0.439058	0.415861	0.293412	0.147311	0.425652
ENSG00000043093	0.0189847	0.000318247	-0.0330582	-0.00489208	-0.0940339	0.107184	-0.0122361	0.000121446	0.390661	0.291474	0.136403	-0.473724	0.616106	0.649937	0.804191	0.529127	0.844689	0.217877	0.242773	0.353268	0.997873	0.0277336	0.281025	0.511346	0.0479081	0.00146344	0.758811
ENSG00000043143	-0.211907	0.00875528	0.00147813	-0.0353337	0.220061	-0.0668125	0.0238638	0.0892505	0.168144	0.262817	-0.0827503	-0.142929	0.171364	0.00157026	3.08548e-05	0.985761	0.147289	0.0138536	0.56165	0.12525	0.203198	0.337702	0.388928	0.720381	0.554203	0.41345	0.00844915
ENSG00000043355	0.375734	0.00301963	0.10297	-0.0416085	-0.123722	0.308263	-0.0583907	-0.170864	-0.804671	-0.571693	0.894266	1.56158	-0.820733	0.0220345	0.544547	0.605677	0.73114	0.702667	0.415855	0.298009	0.333316	0.310032	0.621862	0.325481	0.143459	0.290004	0.061852
ENSG00000043462	0.388253	-0.00918007	0.155917	0.254537	0.0626168	-0.430339	0.036218	-0.24399	0.275543	-0.478274	-0.110038	2.76127	-0.380918	0.00523276	0.0292242	0.36773	5.32974e-05	0.745341	0.0948403	0.294369	0.0981876	0.492038	0.48536	0.832953	1.52184e-05	0.416841	0.0208098
ENSG00000043514	0.0112988	0.000606281	0.048187	-0.00958605	-0.0779934	-0.0770737	0.00847148	-0.0545394	-0.670112	-0.119419	0.203862	-0.321439	-0.414718	0.812704	0.679187	0.420122	0.750174	0.381051	0.467098	0.581227	0.296155	0.00222367	0.704808	0.40534	0.249192	0.0548338	0.878756
ENSG00000043591	-0.0228752	-0.00410868	-0.110108	-0.154436	0.576723	0.411843	-0.0134166	0.162591	0.409744	-0.879729	0.44296	0.0519994	0.395121	0.754909	0.0714446	0.229401	0.00371725	0.000231564	0.0176427	0.58239	0.0448758	0.223526	0.0870837	0.261312	0.907622	0.242705	0.837197
ENSG00000044090	0.00839558	0.0012655	0.0808138	-0.0139692	-0.0272458	-0.134386	0.0258887	0.0403231	-0.338682	1.43323	-0.105515	-0.308692	0.123635	0.87244	0.431073	0.22171	0.637202	0.766305	0.232707	0.111272	0.479469	0.104643	8.99847e-05	0.67415	0.272832	0.571522	0.918627
ENSG00000044115	0.102533	0.000755894	-0.135289	0.0182913	-0.0766726	0.216373	0.0150901	-0.252635	0.0552392	0.368954	0.033705	-1.1108	0.791943	0.136726	0.719391	0.11614	0.680941	0.552781	0.163145	0.499442	0.00109223	0.853698	0.42327	0.924441	0.00910909	0.0133535	0.245851
ENSG00000044446	-0.00563609	0.00284237	-0.0103101	-0.0917442	-0.0159866	0.259629	0.00411501	-0.118473	-0.326981	-0.877306	0.76654	-0.273835	-0.642888	0.901133	0.0449322	0.854512	0.00803223	0.858609	0.0177027	0.789958	0.0188741	0.135704	0.00926106	0.00392062	0.346069	0.00451902	0.936803
ENSG00000044459	0.222292	0.000500949	0.0562982	-0.0918462	-0.129725	0.354722	-0.0476576	-0.142164	0.700238	-2.03096	1.08248	-0.501736	-0.402883	0.00579308	0.836357	0.562088	0.128584	0.414539	0.0605278	0.0864106	0.100361	0.0759069	0.000953063	0.0186945	0.332553	0.287939	0.0224951
ENSG00000044524	-0.0297223	-0.00925875	0.129063	-0.0618977	0.325273	0.352739	0.00571846	0.288669	0.0387092	0.706447	-0.0728453	-0.816881	0.423212	0.716582	0.000408319	0.211584	0.204432	0.0320958	0.0526154	0.822409	0.0017333	0.906965	0.180658	0.856222	0.0764985	0.229491	0.809892
ENSG00000044574	0.134111	-0.00670823	0.0777551	-0.0496459	0.52845	0.208209	0.0474322	-0.0910096	1.55185	-1.07628	-1.33165	0.890695	0.389986	0.152284	0.0207934	0.509834	0.287324	0.00122896	0.274069	0.0802206	0.36875	3.19186e-05	0.0505833	0.00249314	0.0530623	0.28463	0.26671
ENSG00000046604	0.250814	-0.018484	0.233708	0.234686	0.994891	0.00527441	0.110458	0.194156	-0.260095	-0.893124	-2.16564	2.48019	-0.940461	0.12672	0.000424378	0.247875	0.0621411	0.00430068	0.988963	0.0562583	0.277078	0.744159	0.447431	0.022651	0.0247212	0.231831	0.232456
ENSG00000046647	-0.00504548	0.00365856	-0.097309	0.0209544	-0.0950746	0.17298	-0.0219071	-0.0150361	-0.231535	-0.0189284	0.495031	-0.779997	-0.487333	0.929557	0.0402573	0.171922	0.608137	0.399649	0.193979	0.261633	0.809395	0.391541	0.962326	0.119133	0.0362261	0.0741785	0.956235
ENSG00000046651	0.117108	0.00103284	-0.00890428	0.014112	-0.273015	0.0946373	-0.0436594	-0.14176	0.189843	-1.42489	0.753738	-0.303532	-0.851534	0.0120396	0.466022	0.873729	0.706529	0.00650867	0.390064	0.0106397	0.00553105	0.424796	0.000169485	0.0074101	0.33673	0.00058293	0.0389575
ENSG00000046653	0.165987	0.00116619	-0.0223298	0.073717	0.081963	0.370765	-0.000563337	-0.055024	-0.243396	0.615697	0.1719	-0.760486	0.253553	0.0283742	0.610214	0.811996	0.0826479	0.527956	0.0238814	0.980082	0.498182	0.400621	0.185888	0.627821	0.0595848	0.413128	0.0747942
ENSG00000046889	0.32881	-0.00930087	0.122613	0.141863	-0.294418	0.345095	-0.0370307	-0.0875636	0.428387	-1.21219	0.739104	0.2359	-0.117717	0.00493226	0.0092045	0.395315	0.0221122	0.129173	0.14941	0.271377	0.480075	0.308396	0.0797403	0.161218	0.680078	0.796089	0.0198569
ENSG00000047056	-0.114942	0.00231234	0.0181004	-0.0138661	0.0856244	-0.128889	0.015676	0.18521	-0.0912304	0.651862	-0.256295	-0.123568	0.171147	0.0150109	0.107179	0.755452	0.623011	0.314021	0.20858	0.288242	0.000436777	0.63591	0.035539	0.273211	0.636606	0.395683	0.0461213
ENSG00000047188	-0.151559	-0.00320934	-0.0143035	-0.0552926	0.0925691	-0.080502	0.00826601	0.0740393	-0.151501	-0.0367581	-0.492012	0.367698	-0.0870284	0.000548244	0.0148836	0.787696	0.0219808	0.208344	0.368077	0.515796	0.109317	0.350573	0.88669	0.0176145	0.101663	0.615982	0.00389939
ENSG00000047230	0.119337	0.00358434	-0.037566	-0.0278796	-0.218533	0.23291	0.0296308	-0.247254	-0.912693	0.342466	1.03865	-0.684984	-0.309429	0.0874814	0.0944025	0.665453	0.498545	0.0858352	0.126933	0.176134	0.0015157	0.0025102	0.440467	0.00423726	0.0804468	0.299155	0.175706
ENSG00000047249	-0.154558	0.00639594	0.0205883	0.056725	0.220171	-0.180276	0.0240275	0.182137	-0.111262	2.11142	-0.989533	-0.822002	0.822908	0.0274969	0.00334733	0.812016	0.176849	0.0847109	0.234966	0.271902	0.0174685	0.695277	3.17811e-05	0.00636712	0.0388683	0.00848254	0.073025
ENSG00000047315	-0.145129	0.00329371	0.0210817	-0.0545891	0.200322	-0.199927	0.0559881	0.0542404	-0.638424	2.22177	-0.982562	-0.577381	1.29621	0.00134666	0.0163775	0.698877	0.0716456	0.021836	0.0499107	0.000439152	0.258063	0.00256598	1.10788e-08	0.000151966	0.0357924	1.64577e-07	0.00759407
ENSG00000047346	-0.0516143	-0.00227866	-0.0538024	-0.133015	-0.135832	0.126206	-0.00805757	-0.118943	-0.936879	-0.619432	0.477052	0.10483	-0.521214	0.351404	0.180454	0.44344	1.09559e-05	0.123048	0.253689	0.597814	0.0497409	1.233e-05	0.0496434	0.048657	0.680126	0.0163219	0.493774
ENSG00000047365	-0.100576	0.00399336	-0.103548	-0.0142935	-0.0791375	0.151823	-0.014775	-0.0226335	0.252427	-0.117734	0.288507	-0.926879	0.529708	0.0571945	0.0149409	0.114082	0.691344	0.43587	0.207396	0.399193	0.691747	0.295229	0.744137	0.306687	0.00645452	0.0328361	0.128042
ENSG00000047410	0.0322127	-0.000171841	0.0131332	-0.0252566	0.0380888	0.169954	-0.0194647	0.0117577	0.589246	-0.290515	0.0862773	-0.721964	0.771702	0.456811	0.896736	0.810217	0.25024	0.590613	0.0601576	0.122795	0.802134	0.00046071	0.250565	0.65416	0.00146218	5.63857e-05	0.595296
ENSG00000047457	1.31251	0.0113303	-0.325519	-0.0086546	-0.134244	0.138215	0.00671953	-1.0683	-0.0455713	0.42589	1.35071	1.99167	-2.60648	0.000176329	0.268532	0.446702	0.940978	0.75002	0.80986	0.929233	0.00377476	0.957319	0.776185	0.240045	0.0979805	0.015629	0.00170062
ENSG00000047578	0.0133772	-0.000102046	-0.065668	0.0327803	-0.153589	-0.251899	-0.027473	0.0190709	0.162604	-0.835149	0.380099	-0.00882838	-0.364852	0.694242	0.922391	0.123284	0.171354	0.0252394	0.00249236	0.0205569	0.607926	0.303631	0.00109022	0.0441693	0.966587	0.0250648	0.793774
ENSG00000047579	-0.0988002	0.00120138	-0.00143169	-0.0187474	-0.0761072	-0.469161	-0.013025	0.261609	0.0315774	0.339854	-0.129194	-0.612503	0.355623	0.142518	0.559645	0.986319	0.668405	0.54802	0.00335757	0.551859	0.000574275	0.914545	0.45183	0.711265	0.129687	0.240265	0.253526
ENSG00000047617	0.11302	-0.00768022	-0.0585691	-0.0437747	-0.15791	-0.210456	-0.0758355	0.00307013	0.142129	-1.99925	1.35475	1.32513	-2.28271	0.310188	0.027278	0.670119	0.591382	0.476039	0.416436	0.0522077	0.97979	0.789636	0.0152703	0.0331059	0.0695802	0.000105284	0.450678
ENSG00000047621	-0.148932	-0.00127776	0.120607	0.0408685	0.0746621	-0.143816	0.00526743	0.140905	-0.136384	0.754509	-0.268946	-0.131294	0.427967	0.00716046	0.440972	0.0820706	0.102949	0.369411	0.178811	0.718528	0.018106	0.438036	0.0138721	0.235497	0.586819	0.0373719	0.0263255
ENSG00000047634	0.254633	0.00069963	-0.0174432	0.0460633	-0.0270703	0.430337	-0.0136682	-0.114257	0.937766	-1.2082	0.0992688	0.0316872	-0.240634	0.00777147	0.806873	0.882935	0.307257	0.854927	0.0262592	0.600465	0.261302	0.00530491	0.0264238	0.805145	0.94204	0.499424	0.027942
ENSG00000047644	0.0770623	0.00231306	-0.0416879	0.00773504	-0.189525	0.169744	-0.0190317	-0.175709	-0.413317	-0.883166	0.855167	-0.290207	-0.193928	0.179121	0.189091	0.560044	0.82478	0.0759204	0.180243	0.296391	0.00586554	0.0895718	0.0220123	0.00494703	0.372084	0.43557	0.300328
ENSG00000047648	0.444118	-0.00312043	0.220439	-0.203553	0.152787	0.115857	0.0236742	0.0190775	-0.125614	-0.0565046	-0.35756	-1.15694	-0.704297	1.14897e-06	0.231186	0.0381796	0.00114345	0.350835	0.546523	0.401292	0.835752	0.744029	0.922393	0.42954	0.0307779	0.0747797	4.91969e-05
ENSG00000047662	0.104496	-0.00260724	-0.0342441	0.0564573	0.0343908	-0.0240031	-0.00728677	-0.0150899	-0.646832	-0.0451227	0.439106	0.548039	-0.476744	0.00287029	0.0145838	0.420892	0.0156436	0.59428	0.753392	0.51404	0.684686	0.000122452	0.84411	0.0179502	0.0101666	0.0034646	0.0132166
ENSG00000047849	-0.0190421	0.00147613	-0.0541077	0.0106751	0.0532801	0.171722	-0.0360351	0.048472	0.849995	-0.144119	-0.086685	-0.354773	0.987003	0.719035	0.368777	0.405894	0.804105	0.627382	0.18068	0.0618072	0.402013	0.00349344	0.713688	0.778288	0.330236	0.000559119	0.811258
ENSG00000047932	-0.165844	0.0026334	0.00270663	0.00400926	0.108384	-0.190861	0.0373121	0.0558236	0.152006	0.73945	-0.4587	-0.395983	0.51098	0.000932746	0.0784682	0.964529	0.880482	0.199607	0.0680003	0.0142802	0.289963	0.414136	0.0167616	0.0506556	0.123935	0.0140508	0.00574239
ENSG00000047936	-0.55115	0.0319456	-0.00589994	0.138063	-0.424617	-0.559755	-0.0187472	0.0283442	0.408593	-0.669301	1.64624	-0.356382	-1.06041	0.000752799	4.0838e-09	0.976388	0.0850915	0.103575	0.0865465	0.676557	0.868283	0.461667	0.461956	0.0228795	0.63905	0.0899833	0.00491489
ENSG00000048028	0.0641763	0.0004599	-0.0334038	-0.0948395	-0.296826	-0.172091	-0.033672	-0.158399	-0.926855	-0.752192	0.472258	0.621809	-1.06243	0.198705	0.763857	0.588051	0.0107866	0.00426302	0.138751	0.0515211	0.00446723	0.000324609	0.0366522	0.088309	0.053463	5.30995e-05	0.324165
ENSG00000048052	-0.159075	-0.00525091	0.0292634	0.199578	0.442623	0.246897	0.0468993	0.194945	0.400543	0.422632	-0.643592	-0.621786	1.14832	0.00864426	0.00515883	0.688743	9.77654e-05	0.000730301	0.0834111	0.0283145	0.00337735	0.178917	0.328466	0.0617464	0.119119	0.000279113	0.0302596
ENSG00000048140	-0.0280556	-0.0070373	0.119301	0.0413135	0.0782614	0.129757	0.00729654	0.165179	0.126456	1.09798	-0.75949	0.198119	0.375206	0.676957	0.0010051	0.162708	0.259155	0.496484	0.359923	0.715877	0.0264179	0.617686	0.0102194	0.0198588	0.567525	0.175882	0.780277
ENSG00000048342	0.242348	-2.68021e-05	-0.0396934	0.00188106	-0.210838	-0.0521837	-0.0204823	-0.199615	-1.07395	-0.589571	1.21634	0.394697	-1.19485	0.000556909	0.989671	0.639977	0.961612	0.0851742	0.719212	0.328847	0.00797262	0.000308779	0.171602	0.000688308	0.285871	0.0001685	0.00395069
ENSG00000048392	-0.136049	0.00166482	-0.0728266	-0.0236912	0.144454	0.0266209	0.0642168	0.128648	-0.18874	1.27075	-0.298576	-0.926279	1.31158	0.00736264	0.276379	0.241878	0.456869	0.125597	0.809289	0.00029214	0.0194982	0.381516	0.000452949	0.247019	0.00283892	8.37063e-07	0.0268509
ENSG00000048405	0.142396	0.000343479	-0.0589885	-0.00581923	0.0381054	0.267074	-0.0179811	-0.117502	-0.065031	-0.00584824	0.191023	-0.254706	-0.0456819	0.00456523	0.819415	0.333891	0.860614	0.685338	0.0206003	0.271497	0.0301805	0.768903	0.98606	0.464098	0.394995	0.837599	0.0187268
ENSG00000048471	0.040012	0.0024888	-0.093052	0.0174918	-0.219367	-0.0114452	-0.0337044	-0.0590781	0.173135	-0.0959719	0.0680318	-0.195779	0.298047	0.450878	0.128802	0.164368	0.579567	0.0266894	0.920677	0.0481411	0.307834	0.425216	0.777136	0.794982	0.506454	0.19408	0.590063
ENSG00000048540	-0.111161	-0.00244705	0.092068	0.3974	0.15289	-0.0610085	0.0172665	0.27981	-0.122907	1.63109	-0.179808	-1.21326	0.500048	0.205716	0.362836	0.402792	3.96379e-09	0.330093	0.74626	0.525123	0.00423737	0.726707	0.00544891	0.674208	0.015208	0.182912	0.33284
ENSG00000048544	-0.0408831	0.00389607	0.0253069	0.011531	0.106267	-0.0915315	0.0200129	0.026511	-0.328493	1.1783	-0.580714	-0.189049	0.816714	0.236848	0.000455514	0.548389	0.689935	0.146584	0.274483	0.111881	0.480246	0.0763867	5.69671e-05	0.00678645	0.43211	3.26612e-05	0.36943
ENSG00000048545	-0.0228031	-0.0138075	-0.0841711	0.175504	-0.134211	-0.398371	0.0351555	0.384984	0.087442	3.1072	-1.35308	-0.469434	1.96503	0.878305	0.00345812	0.648809	0.106344	0.647601	0.250508	0.487658	0.0200604	0.900878	0.00513386	0.103397	0.618551	0.00746758	0.921895
ENSG00000048649	-0.015496	0.000365889	0.00184354	-0.0268603	0.0017145	-0.0483222	-0.0139147	0.000456121	0.925838	-0.453772	-0.33569	0.0332062	0.678605	0.472949	0.585949	0.943876	0.17822	0.970552	0.366518	0.0868643	0.984466	4.39026e-09	0.00966501	0.0148676	0.832606	5.73835e-07	0.609546
ENSG00000048707	-0.0717893	0.0022622	-0.00273748	0.0292731	-0.00738197	-0.0480329	-0.00142343	0.0746107	0.00153797	0.935023	-0.187873	-0.12212	0.679368	0.0188073	0.0159676	0.942095	0.10316	0.890577	0.460296	0.878653	0.0248067	0.989865	2.03049e-05	0.206806	0.460256	5.72501e-06	0.0547534
ENSG00000048740	-0.101089	-0.00373545	0.0937664	0.0381165	0.15809	-0.0501662	-0.021622	0.235349	0.178542	-0.427901	-0.199142	0.690501	-0.552238	0.136907	0.0736604	0.274855	0.243756	0.145803	0.710062	0.255237	0.00184048	0.438166	0.263367	0.494832	0.0341038	0.0372563	0.246067
ENSG00000048828	0.0255042	-0.00224402	0.0220411	0.0121677	0.05344	0.0932137	-0.0109507	0.0498206	0.459696	-0.588155	-0.456864	0.199808	-0.112728	0.413199	0.0209765	0.572298	0.520462	0.348364	0.176046	0.269081	0.144582	0.00103065	0.00579042	0.00557169	0.25836	0.404174	0.554457
ENSG00000048991	0.0322245	-0.0100118	0.163121	0.0766084	0.161138	-0.00340246	-0.0144706	0.087887	-0.476456	-1.21251	0.43831	0.75069	-0.888829	0.698381	0.000180431	0.121563	0.115549	0.277128	0.984764	0.572284	0.333144	0.154705	0.025217	0.280233	0.101413	0.0150168	0.796507
ENSG00000049089	-0.409058	0.00999258	-0.077925	0.102866	-0.394782	0.0821421	-0.0237446	-0.0164995	0.819186	-0.943889	0.463451	-1.80117	0.44091	0.00317553	0.0182708	0.640049	0.309574	0.149623	0.793948	0.609385	0.91067	0.215753	0.330871	0.538843	0.0455372	0.49294	0.0142319
ENSG00000049130	-0.145408	0.00300724	-0.0340054	0.0470078	0.354749	-0.0776776	0.0349451	0.216876	-0.496774	1.9721	-1.22147	-0.504728	1.36638	0.0397557	0.166943	0.690399	0.426044	0.019911	0.645258	0.169395	0.00541189	0.182863	0.000590094	0.00521348	0.303578	0.000382475	0.0970767
ENSG00000049167	0.0279371	-0.00214957	-0.0192258	0.0392683	-0.263157	-0.26631	-0.0306929	0.101144	-0.708232	0.438963	0.998261	0.00691159	-0.570102	0.464242	0.0717287	0.680613	0.220933	0.002094	0.00611097	0.029938	0.016885	0.00107122	0.130262	7.79418e-05	0.979124	0.0047123	0.602298
ENSG00000049192	-0.0041259	-0.00829477	-0.0124804	-0.0728445	0.306931	0.242604	0.0293225	0.266856	0.806898	-0.55275	0.142925	-0.72434	-0.273271	0.966459	0.00717415	0.919347	0.211474	0.0871287	0.256902	0.339561	0.0144188	0.0479639	0.377954	0.766571	0.184677	0.51374	0.979553
ENSG00000049239	0.0353451	0.0024151	-0.137667	-0.0244141	0.0299836	0.115286	-0.00661424	-0.152093	0.0484533	-0.700712	0.29146	0.232991	-0.218438	0.634636	0.290421	0.147002	0.489382	0.797565	0.437058	0.748031	0.0619717	0.846141	0.0972558	0.361408	0.498715	0.438141	0.746827
ENSG00000049245	0.0875548	0.0040054	-0.0788092	0.0747032	-0.282789	0.147171	-0.0258662	-0.261418	0.0333079	-0.95558	0.666773	0.0615383	-0.42999	0.320749	0.141966	0.470804	0.235225	0.107417	0.467982	0.386	0.00780969	0.93545	0.126586	0.169248	0.911206	0.296811	0.462601
ENSG00000049246	-0.0144159	0.00206449	-0.0012065	-0.0422027	-0.0878306	0.180225	-0.0576258	-0.119666	0.767966	-1.44937	-0.204556	0.728948	-0.509161	0.853444	0.389186	0.990236	0.303819	0.502188	0.268207	0.0156968	0.160886	0.0104139	0.00332839	0.566024	0.0686974	0.108815	0.905995
ENSG00000049283	-0.109311	0.0155957	0.0410917	-0.285056	-0.121741	-0.390156	-0.0461686	-0.0262089	1.42906	-1.96495	0.25905	1.84366	-0.702995	0.33019	2.00134e-05	0.769104	0.000284377	0.559993	0.1226	0.205743	0.830067	0.00511078	0.0115263	0.652139	0.00730299	0.161127	0.472084
ENSG00000049323	0.5222	-0.00462529	0.136988	0.0253103	0.205409	0.468908	0.074786	-0.265998	-0.701348	-0.576727	0.0432116	-0.0715008	0.184969	4.67022e-05	0.216456	0.36969	0.724343	0.348664	0.0809397	0.0544342	0.0470181	0.160478	0.457677	0.942311	0.914963	0.720972	0.000643299
ENSG00000049449	0.2601	-0.0015128	-0.117456	-0.113147	0.420939	0.0868605	0.051407	0.018889	-0.0695433	0.764603	-1.00889	-0.130169	0.211676	0.0013279	0.534303	0.221155	0.103533	0.0153088	0.649385	0.0774874	0.824642	0.869013	0.204612	0.0373861	0.815025	0.594773	0.00751184
ENSG00000049540	-0.122636	-0.00306379	-0.0807742	-0.103216	0.253197	0.304974	-0.0544677	-0.0638379	0.393466	-1.50499	-0.83054	0.386822	-0.238769	0.350148	0.44677	0.62281	0.199913	0.292235	0.29049	0.193325	0.654844	0.470785	0.082468	0.210026	0.600725	0.673611	0.492502
ENSG00000049541	-0.0962396	-0.000199449	0.0474897	-0.0474815	0.110758	0.0613027	0.0382056	0.0104615	0.0925111	0.893842	-0.765107	-0.845355	0.962122	0.041219	0.890391	0.401836	0.265506	0.272479	0.593449	0.0312023	0.836059	0.719143	0.0170751	0.010295	0.0165967	0.000288179	0.0998539
ENSG00000049618	-0.0211763	-0.00073479	-0.0700564	-0.0539579	0.12936	0.0470629	-0.00973821	0.0399534	0.154271	-0.14824	0.184191	0.534112	-0.438392	0.509021	0.455568	0.0844945	0.00697172	0.0298488	0.498669	0.332688	0.254293	0.240077	0.469468	0.247268	0.00447642	0.00271962	0.641696
ENSG00000049656	-0.06054	0.00237585	0.0266269	0.0221679	-0.00898372	-0.118633	0.0338121	0.0599055	-0.451344	1.78034	-0.201236	-0.975494	1.16726	0.138399	0.0602122	0.597362	0.4399	0.909814	0.207692	0.0176844	0.178806	0.0217089	3.13037e-07	0.363416	0.000463974	4.09889e-07	0.247993
ENSG00000049759	-0.0381532	-0.00174008	0.0590216	-0.115915	0.301667	0.0809292	0.0124172	0.175282	-0.396583	0.678913	-0.390137	0.0131923	0.118054	0.544608	0.368857	0.455279	0.00399985	0.0116269	0.5557	0.531148	0.0122956	0.132076	0.100275	0.217435	0.970075	0.663105	0.67115
ENSG00000049769	-0.210735	0.00552967	-0.0752845	-0.00892762	0.0665567	-0.203656	0.0116759	0.160113	0.357506	1.02692	-0.307018	-0.855354	0.568789	0.000406188	0.00219688	0.300794	0.740577	0.459347	0.0791352	0.461156	0.0113798	0.0682176	0.00253719	0.212295	0.00242185	0.0117273	0.00312104
ENSG00000049860	-0.0117343	0.0023801	0.00870264	-0.0346212	0.155123	-0.158255	0.0389379	0.0443	0.069788	0.200853	-1.17245	-0.338656	0.372945	0.820199	0.137881	0.891617	0.367133	0.138509	0.193404	0.0336255	0.432827	0.7795	0.586004	0.000231763	0.312969	0.133862	0.883762
ENSG00000049883	-0.130219	0.00212052	0.0011638	0.0335422	0.0620961	-0.159569	-0.0187404	0.0892679	0.222305	0.626386	-0.275562	-0.0692302	0.40862	0.00891102	0.157979	0.984882	0.202894	0.45385	0.1227	0.199342	0.0946476	0.226151	0.0382841	0.226268	0.780641	0.0441094	0.0309633
ENSG00000050030	-0.167788	-0.000517656	0.147003	-0.00497751	0.2821	-0.0901673	0.0399916	0.238812	0.196389	1.42955	-0.635914	-0.505611	1.06393	0.0235202	0.816711	0.112556	0.899331	0.0285765	0.55552	0.0720583	0.00339258	0.475562	0.00248468	0.0675519	0.183132	0.000954638	0.0649382
ENSG00000050165	-0.0940394	0.0142543	0.0261495	0.013871	0.187874	-0.162889	0.0423596	0.0893681	-0.573915	2.72092	-0.175375	-1.64657	0.820774	0.249914	1.88161e-07	0.799344	0.742111	0.171121	0.334661	0.0806244	0.313719	0.0585844	2.03387e-06	0.635006	0.000243477	0.0151855	0.383966
ENSG00000050344	0.322953	-0.00260969	0.051781	-0.0477301	-0.294688	0.223099	0.0153963	-0.366593	-2.37861	-0.0288011	1.06016	0.667508	-1.67798	0.000773235	0.358207	0.659021	0.284024	0.050214	0.231402	0.550693	0.000450403	6.7383e-09	0.955664	0.0110426	0.127335	2.95153e-05	0.00502307
ENSG00000050393	0.0546544	0.00148244	-0.0123799	0.0317726	0.380165	0.34015	0.00999114	0.0746684	0.982071	-0.105745	-0.340717	-0.137322	0.444261	0.247766	0.307198	0.8335	0.289972	0.000108954	0.00237263	0.510864	0.148827	2.30453e-05	0.734323	0.163482	0.615871	0.0383337	0.381857
ENSG00000050405	0.0907018	-0.00715313	0.0469241	-0.0234408	-0.0193368	0.58653	-0.0377651	-0.154402	0.815291	-1.88387	-0.0984468	-0.223132	-0.346567	0.428121	0.0448014	0.741118	0.767759	0.93057	0.03001	0.326963	0.218068	0.128035	0.0221142	0.872871	0.75267	0.511737	0.569002
ENSG00000050426	-0.115639	0.00172625	-0.119051	-0.0292914	0.0168863	-0.00906884	0.00387969	0.0428582	-0.296296	1.22762	-0.133956	-0.204829	0.277508	0.0317581	0.28881	0.081741	0.152819	0.813	0.924148	0.761115	0.453837	0.0489204	2.43624e-05	0.489149	0.314503	0.117027	0.0815879
ENSG00000050438	-0.39611	0.0046965	-0.066303	-0.0745892	-0.113466	-0.326929	0.0185447	0.164882	0.0812783	0.742811	-0.0904128	-0.155688	0.30588	1.29952e-09	0.00927243	0.360719	0.0290697	0.268171	0.0114365	0.297729	0.0100352	0.721319	0.045508	0.745178	0.616318	0.210624	1.2467e-06
ENSG00000050555	-0.0133273	-0.0102455	0.0471797	0.173215	0.455582	0.195776	-0.00893325	0.207036	0.624036	-1.0107	-0.0361609	-0.0952468	-0.231089	0.898816	0.00200863	0.721552	0.00343656	0.0137921	0.371644	0.772585	0.0722019	0.114288	0.113375	0.940192	0.857596	0.584487	0.935289
ENSG00000050628	0.260291	-0.0286235	0.392122	0.641423	0.961892	-0.281227	0.078871	0.480598	-0.492849	2.86478	-0.954533	-1.47406	0.32194	0.195013	1.17174e-05	0.123567	2.98302e-07	0.00576608	0.493042	0.177007	0.0291932	0.491953	0.0184123	0.29044	0.138833	0.682546	0.319742
ENSG00000050748	-0.358388	0.00183372	-0.00481124	-0.0202563	0.236637	-0.182643	0.0143095	0.263659	0.262467	1.24092	-1.0582	-0.11602	0.899281	6.13704e-08	0.321426	0.948522	0.621275	0.0467397	0.185288	0.47427	0.000124225	0.339097	0.00457389	0.00207929	0.752044	0.00223859	8.12637e-06
ENSG00000050767	0.152718	-0.00234921	-0.0187631	0.160475	0.0278054	-0.0348779	-0.0255946	0.218747	-0.121407	-0.313618	-0.0902191	0.326584	-0.779614	0.063931	0.349076	0.85457	0.00188827	0.848984	0.843129	0.31648	0.0157035	0.71302	0.546327	0.821721	0.468245	0.0300823	0.139268
ENSG00000050820	0.0205174	-0.00319725	-0.0351988	-0.0397323	0.128688	0.0810297	0.00366687	-0.141337	-0.0498737	-0.106745	-0.0957078	0.1619	-0.310399	0.697553	0.0509908	0.597499	0.164177	0.156148	0.463176	0.814461	0.0156907	0.799818	0.736486	0.69505	0.548159	0.151678	0.795888
ENSG00000051009	-0.0650485	-0.00262545	-0.021259	0.0616804	0.0612343	-0.0666374	0.00514082	0.186103	-0.399962	0.930557	-0.176626	0.302227	-0.199531	0.124825	0.044874	0.686826	0.0212078	0.427753	0.471209	0.699924	0.00011333	0.0279801	0.00159231	0.405343	0.209661	0.27838	0.229771
ENSG00000051108	-0.0398442	-0.00405767	-0.02513	-0.0104184	0.106698	-0.0851159	-0.000601244	-0.0454257	0.214299	-0.1348	-0.855501	1.04968	0.24292	0.609006	0.0913865	0.799966	0.746505	0.341679	0.559856	0.975785	0.589117	0.357911	0.733211	0.00727303	0.0022358	0.371017	0.725884
ENSG00000051128	0.0783809	0.000146133	-0.0419732	0.0359002	-0.144573	-0.0397616	0.0123911	-0.189348	-0.190552	0.174634	0.128241	-0.694826	0.457423	0.443331	0.963025	0.738908	0.647129	0.485939	0.868524	0.727402	0.0922183	0.706632	0.813334	0.824379	0.306428	0.355102	0.583229
ENSG00000051341	-0.0809433	0.00309302	0.0644919	-0.120763	-0.607479	-0.500201	-0.0216625	-0.218752	-0.956941	-0.940319	2.29421	1.98434	-2.97403	0.382869	0.276811	0.583279	0.00774856	0.000152358	0.00916927	0.394859	0.0316026	0.00335133	0.0713071	1.06966e-06	3.56287e-05	3.84425e-10	0.525263
ENSG00000051382	-0.303952	0.00598908	-0.0511458	-0.0548305	-0.101786	-0.52157	0.000892585	0.152603	-0.00377224	1.29378	-0.42838	0.0314363	0.820076	2.96668e-07	0.000544905	0.454021	0.0865537	0.293445	7.27078e-05	0.957404	0.0114409	0.986056	0.00053958	0.110244	0.914829	0.000959394	2.05103e-05
ENSG00000051523	0.396014	-0.0136521	-0.091178	0.189715	0.0142453	0.0216078	0.102656	-0.369495	-0.58963	1.33451	0.00981747	-1.72761	0.0617398	0.0231761	0.0108066	0.67731	0.00543033	0.950246	0.943672	0.0161187	0.0481471	0.211587	0.106399	0.987312	0.0108161	0.911698	0.0641949
ENSG00000051596	-0.237346	0.00321738	-0.218661	-0.233738	-0.0755995	-0.24411	0.000658368	0.232789	0.826982	0.67145	-1.01495	-1.33388	0.20507	0.0127472	0.262242	0.0680094	4.33163e-06	0.601226	0.189157	0.979372	0.0235839	0.0103148	0.194791	0.0133886	0.00310957	0.555625	0.0406361
ENSG00000051620	0.63273	-0.000262654	0.0878997	-0.00407698	-0.10865	0.279287	0.0349525	-0.498877	-0.878735	0.537035	0.746576	0.405776	0.293089	7.21488e-07	0.941826	0.554665	0.945239	0.573411	0.248703	0.304253	0.000189333	0.041424	0.433292	0.160397	0.480257	0.525657	3.63171e-05
ENSG00000051825	0.0566631	-0.000734594	-0.0302151	-0.0108818	-0.182537	-0.00609098	-0.054528	-0.0283227	-0.00858941	-0.690865	1.01325	0.114444	-0.847349	0.13592	0.532833	0.50909	0.759467	0.0316707	0.948229	0.00041615	0.489785	0.967805	0.0240361	0.000110289	0.682155	0.000125583	0.24482
ENSG00000052126	0.0230058	-0.00150895	0.0482828	-0.0117252	0.111223	0.122869	-0.0039921	0.0495486	-0.235222	-1.17287	0.846129	-0.237693	-0.769232	0.722914	0.451154	0.548881	0.800355	0.38603	0.41328	0.855837	0.484892	0.443124	0.013869	0.0217704	0.562527	0.0151173	0.814171
ENSG00000052723	-0.0636851	-0.00248622	-0.0141879	-0.0309161	-0.0404869	-0.00408034	0.012485	0.0296647	-0.012603	0.537025	-0.149579	-0.353572	0.712883	0.0372977	0.00856115	0.709328	0.0613996	0.430297	0.948253	0.167975	0.366711	0.910735	0.00521104	0.287358	0.0266674	1.18696e-06	0.0925294
ENSG00000052749	-0.164746	0.00338337	0.0981911	-0.0627135	0.0598688	-0.209889	-0.0011085	0.0215341	0.501265	0.0496804	-0.830298	-0.171303	0.731751	0.0252295	0.130278	0.284729	0.106386	0.623187	0.168099	0.958439	0.784407	0.0666769	0.908282	0.0165111	0.639204	0.0158506	0.0683842
ENSG00000052795	0.00793998	-0.00030375	-0.00482573	0.0593701	0.166475	-0.0154614	0.0314006	0.0621208	0.0825943	0.335583	-0.74595	-0.331444	0.452278	0.883507	0.855157	0.94339	0.0762912	0.0973308	0.895925	0.0724712	0.294747	0.712349	0.34026	0.00873982	0.279577	0.0594156	0.925762
ENSG00000052802	-0.0267843	0.000309941	0.10275	0.194604	0.235907	0.199094	-0.0194784	0.199727	-0.0761722	1.35304	-1.09189	-0.2709	1.06602	0.814284	0.929189	0.479972	0.000212172	0.155291	0.354161	0.50402	0.107644	0.822773	0.0246382	0.0180717	0.564748	0.0104092	0.879713
ENSG00000052841	0.0513799	-0.00203022	-0.0232085	0.00367778	-0.137565	-0.0572888	-0.00131323	-0.0801385	-0.506955	0.072739	0.551608	0.366625	-0.592918	0.111141	0.0429432	0.555496	0.885503	0.0426227	0.453586	0.907409	0.0239401	0.00353055	0.757587	0.00486553	0.0969855	0.000551358	0.210522
ENSG00000052850	0.165412	0.0011644	-0.0178056	-0.0838666	-0.332701	-0.4723	-0.0700104	0.10697	-0.765168	0.104345	1.95132	2.06412	-1.87074	0.126119	0.723835	0.894855	0.193176	0.0914739	0.0485975	0.0427817	0.361686	0.0865954	0.879022	0.000728823	0.00131434	0.000235774	0.231604
ENSG00000053108	-0.444	0.0108555	0.0332582	-0.132189	0.137627	-0.204355	-0.0385734	0.21525	0.0442574	-0.721042	-0.343773	0.524128	-0.375348	5.33601e-06	0.000205773	0.770869	0.0192412	0.403691	0.304518	0.181165	0.0324815	0.905205	0.220869	0.44667	0.303161	0.338531	0.000139257
ENSG00000053254	0.0409946	-0.000262188	-0.0649197	-0.0858357	0.0152941	0.0736229	-0.0152892	-0.0595666	0.443128	-0.2704	0.292422	0.974404	0.14209	0.419288	0.866676	0.30262	0.0244552	0.87878	0.531134	0.378307	0.283316	0.0727281	0.451917	0.298216	0.00451937	0.551565	0.560184
ENSG00000053328	0.00959514	0.0116546	-0.176282	-0.0558125	-0.138379	-0.0221456	-0.0101082	0.142358	-0.841602	0.346074	1.118	-0.169979	-0.293757	0.905061	1.06207e-05	0.0805718	0.329664	0.382337	0.904585	0.709734	0.108117	0.0305621	0.53911	0.0145007	0.736215	0.433967	0.939629
ENSG00000053371	0.169586	0.00525704	0.00310974	0.0834951	-0.0276206	0.077803	-0.00374248	-0.0459386	-0.811909	1.15093	0.484042	-0.680388	0.437458	0.00302778	0.00274206	0.964573	0.00921816	0.772848	0.507511	0.822544	0.448018	0.000481493	0.00165289	0.0705884	0.0236571	0.0614249	0.0137626
ENSG00000053372	-0.169147	-8.79197e-05	0.000975283	0.0489689	0.0061312	-0.029342	-0.000641471	0.181181	0.129598	0.839076	-0.301808	-1.07902	1.44825	0.000572191	0.951545	0.986936	0.0587177	0.938933	0.765826	0.963407	0.000681424	0.463494	0.00530741	0.17282	7.26174e-05	6.95459e-09	0.0040293
ENSG00000053501	-0.129385	-0.00123383	0.0356566	0.0646122	-0.293005	-0.00289869	-0.00210509	0.124811	0.892158	-0.344909	0.0322362	-0.814741	0.834613	0.00845632	0.403698	0.55431	0.030672	0.00176417	0.977884	0.889066	0.0192051	6.56509e-05	0.268656	0.892587	0.00432186	0.00026437	0.0298449
ENSG00000053524	0.10838	0.00743952	-0.12934	-0.0288132	-0.0774907	-0.0470456	-0.0137694	-0.0505907	0.602406	-0.517053	-0.17771	-0.266675	-0.119707	0.0259558	2.5657e-06	0.0348876	0.266361	0.344164	0.638654	0.335989	0.332652	0.00180327	0.0799065	0.425718	0.280666	0.538426	0.069923
ENSG00000053747	0.128719	0.005543	-0.091359	-0.0501763	-0.366072	-0.423416	-0.059094	0.217714	-0.225169	-0.309643	0.94285	0.556148	-0.801451	0.252916	0.110663	0.515016	0.484674	0.087113	0.0960195	0.109412	0.0781322	0.642348	0.677979	0.108796	0.398171	0.113276	0.387414
ENSG00000053770	0.0102986	0.0024497	-0.0028798	-0.0378047	0.0562096	-0.208942	0.0223912	-0.00534906	-0.364408	0.713424	-0.376442	0.304845	0.462094	0.719852	0.00694614	0.935327	0.0839243	0.331431	0.00345895	0.028814	0.864488	0.0125872	0.00132055	0.0237467	0.108238	0.00168965	0.811956
ENSG00000053900	-0.0507345	-0.00132309	-0.143823	-0.0392134	-0.126191	-0.150858	-0.000589484	0.0176253	-0.690981	0.449759	0.250213	0.159992	-0.795378	0.273333	0.351182	0.0151795	0.136572	0.123604	0.13041	0.966471	0.725722	0.000458565	0.121999	0.260275	0.514748	0.000191951	0.410881
ENSG00000053918	0.303555	-0.0112767	0.127789	0.0526933	-0.361685	-0.527879	0.0181675	0.0173481	-0.382437	1.31757	0.981021	0.485598	-1.17039	0.0158972	0.00389795	0.407069	0.528509	0.1332	0.0655964	0.65712	0.897614	0.493861	0.125011	0.140631	0.518777	0.0433457	0.0481731
ENSG00000054116	-0.149226	0.00309738	-0.00166083	-0.0348675	0.0926466	-0.0338008	0.0395645	0.0331677	-0.316755	1.4808	-0.00994479	-0.59165	0.661032	7.94001e-05	0.00641784	0.970066	0.211917	0.208355	0.689547	0.00306762	0.398266	0.08221	1.9208e-06	0.961004	0.0169852	0.000498796	0.000956777
ENSG00000054118	-0.088399	0.00261609	-0.0334584	-0.0397277	0.342734	0.342999	0.0253024	0.0214621	1.05454	-0.539159	-0.352409	-0.0471404	0.372023	0.00921976	0.0118369	0.425219	0.0321628	6.418e-07	1.87113e-05	0.0144244	0.552619	6.17968e-10	0.0105872	0.0278828	0.782554	0.00886604	0.0317964
ENSG00000054148	0.180418	0.00217949	0.136214	0.0299562	0.146475	0.0143632	0.0404968	-0.0713669	-1.08483	1.99754	0.643026	-1.38854	0.484816	8.93742e-05	0.113017	0.0118277	0.468676	0.130175	0.894948	0.0171609	0.135624	9.32022e-05	1.19443e-06	0.0223886	0.000127334	0.0400171	0.00103757
ENSG00000054179	0.210942	0.00779648	0.105365	-0.00933846	-0.152688	-0.116301	-0.0705139	-0.0589327	-0.571525	-0.936049	-0.361253	1.27097	-0.791085	0.136435	0.0747991	0.547114	0.923758	0.57697	0.717437	0.140515	0.701247	0.380322	0.339714	0.633737	0.150553	0.227126	0.245598
ENSG00000054267	0.000795366	0.00238752	-0.0348105	-0.0491078	-0.110589	-0.00165293	-0.0198317	-0.0544703	0.647457	-0.583585	-0.162838	-0.340342	0.224054	0.980671	0.0196054	0.405684	0.00137629	0.0279416	0.978963	0.0262235	0.127706	2.50438e-07	0.00164595	0.220666	0.0198077	0.0623925	0.988368
ENSG00000054277	-0.343611	0.00792951	-0.0584381	0.0666286	-0.00538498	-0.139328	-0.0290866	0.230439	-0.632811	2.33492	-0.693741	-1.0732	0.927797	0.000698851	0.00954187	0.63455	0.225089	0.974644	0.50164	0.327997	0.0325134	0.0998741	0.0004149	0.140531	0.0430071	0.0266504	0.00464114
ENSG00000054282	0.0168591	0.000515408	-0.046734	0.0284622	-0.0407373	0.0803919	-0.0210544	0.0439422	0.817978	-0.665686	0.0312227	-1.02275	0.540028	0.64088	0.643154	0.300183	0.252673	0.559392	0.330475	0.0862796	0.267091	1.63321e-05	0.0106487	0.871299	4.7045e-05	0.00230951	0.752258
ENSG00000054356	-0.237821	0.000706392	0.149684	-0.0051863	0.436152	0.00189284	0.0327641	0.240226	0.830365	-0.00945131	-1.04975	-0.169833	0.163807	0.00484431	0.779882	0.148022	0.921347	0.0071814	0.991738	0.222651	0.00885959	0.0244704	0.986202	0.017458	0.72402	0.653563	0.0195967
ENSG00000054392	0.208657	0.0159053	0.0326667	0.100484	-0.0969888	-0.196655	-0.00423682	-0.00133424	-0.640232	0.978456	0.812565	0.725239	-0.91421	0.00308972	7.31264e-11	0.70174	0.0369785	0.46383	0.211153	0.852281	0.985766	0.0456943	0.0434759	0.0315336	0.0899085	0.00580323	0.0139701
ENSG00000054523	-0.116763	0.00244263	-0.0607432	-0.00500657	0.0273612	-0.131282	-0.00392183	0.0860461	0.330942	0.821917	-0.734219	-0.018121	0.656171	0.00666309	0.0612562	0.250077	0.84762	0.723627	0.161668	0.769776	0.0632672	0.0685962	0.00486513	0.0013988	0.93988	0.000995065	0.0250066
ENSG00000054598	0.0940344	-0.00917758	0.0199677	0.103439	0.895413	0.531568	-0.0087879	0.121053	1.01991	-1.30456	-0.837669	1.45205	-0.678164	0.469614	0.025176	0.899684	0.363521	0.00243735	0.099762	0.852306	0.392861	0.151195	0.192338	0.285955	0.122245	0.307086	0.606456
ENSG00000054611	-0.0445991	0.000604236	-0.0763101	0.0775077	0.17147	0.0906158	-0.00446842	0.0633719	0.479978	-0.509725	-0.0127781	-0.0801362	-0.0356174	0.209233	0.579027	0.0854096	0.00302983	0.0165915	0.265384	0.70559	0.103493	0.00533787	0.0431199	0.946363	0.713901	0.826679	0.336992
ENSG00000054654	-0.0416079	-0.00476836	-0.172056	-0.0528947	-0.266343	-0.234807	-0.0442875	-0.0435467	1.21403	-2.56576	0.37427	0.727695	-0.853722	0.509187	0.0159611	0.0298235	0.252869	0.038761	0.11404	0.0453646	0.526908	0.000263713	1.56439e-06	0.285138	0.0771207	0.00645151	0.641856
ENSG00000054690	-0.55149	0.0149372	-0.299373	0.119618	-0.720341	-0.134642	-0.0861953	-0.193491	0.0640791	-1.48125	0.96743	-0.9402	-0.429011	0.00104297	0.00384496	0.135436	0.371704	0.0385438	0.729568	0.142381	0.276045	0.939302	0.225056	0.310937	0.401718	0.594249	0.00625821
ENSG00000054793	-0.250408	0.00347592	0.0274588	0.0367745	0.190957	-0.229375	0.0308781	0.234671	-0.00468919	1.34753	-0.582326	-0.789678	0.791079	7.57229e-05	0.0618306	0.717386	0.246312	0.0640586	0.0714849	0.0858327	0.000547637	0.982988	0.000555768	0.0395013	0.0123629	0.00214867	0.000925761
ENSG00000054803	-0.568646	0.000491317	-0.143869	-0.198775	0.662757	-0.017651	0.0610592	0.348122	0.150714	1.45604	-1.52011	-0.770028	1.61647	1.01814e-06	0.882183	0.278356	0.021766	0.00431728	0.944442	0.110066	0.00383477	0.778651	0.0689148	0.0170763	0.284657	0.00351889	4.63321e-05
ENSG00000054965	-0.0218188	-0.002922	-0.0464365	0.0445311	0.138796	0.10952	-0.00744698	0.117479	-0.0267059	0.540164	-0.125883	-0.214531	0.638359	0.553723	0.0115	0.313377	0.0733384	0.0532778	0.190991	0.538109	0.00442176	0.869952	0.0356096	0.515186	0.332992	0.000453133	0.679202
ENSG00000054967	0.176981	-0.00119441	-0.0283637	-0.160929	0.0361944	0.107357	0.0605751	-0.354098	0.387738	-0.464104	-0.307884	-0.201241	-0.181244	0.169352	0.760033	0.862556	0.000667532	0.817739	0.619882	0.038061	0.0116246	0.224909	0.408613	0.469716	0.646286	0.638897	0.288486
ENSG00000054983	-0.0243817	0.00532002	-0.11828	-0.00177556	-0.0746701	0.0809832	0.0216738	-0.0708586	-0.810127	1.67658	0.134105	-0.790798	0.361364	0.698843	0.00722614	0.137791	0.961746	0.509084	0.552855	0.27272	0.303604	0.00292098	0.000172085	0.664742	0.0276321	0.183139	0.796797
ENSG00000055044	0.0681991	-0.000408726	0.0248637	-0.0388821	-0.0318541	-0.0202955	-0.0200761	-0.0306659	0.525579	-1.5377	-0.207433	0.142881	-0.104426	0.278526	0.831243	0.755751	0.133792	0.719659	0.861545	0.208517	0.65053	0.006795	2.13507e-05	0.390075	0.574207	0.627765	0.416169
ENSG00000055070	0.143791	0.00222593	-0.0658996	0.0155093	-0.117491	0.129344	-0.0163458	-0.100854	0.630924	-0.639723	-0.00470098	0.935244	-0.290805	0.0100013	0.188146	0.332993	0.683709	0.272947	0.303876	0.374682	0.0937874	0.016587	0.0979972	0.987262	0.0087843	0.253108	0.033821
ENSG00000055118	-0.126254	-0.00374251	0.107991	-0.0870533	0.210941	-0.00777927	0.016106	0.151332	-0.142965	-0.0840625	-0.233219	0.245207	0.00684412	0.0305736	0.0364864	0.138185	0.0114878	0.0433387	0.949535	0.363609	0.01766	0.529579	0.815121	0.402485	0.429566	0.977329	0.0791844
ENSG00000055130	-0.0985978	0.00271719	-0.0237881	-0.0186117	0.102206	-0.0711127	0.00361155	0.0686118	-0.197469	0.838962	-0.312225	-0.412009	0.656751	0.00928007	0.0190066	0.609394	0.399944	0.131749	0.378843	0.75522	0.0923652	0.196337	0.00109169	0.0945084	0.0510067	0.000194452	0.0319436
ENSG00000055147	0.102193	-6.05338e-05	0.0204326	0.000936826	0.0684922	0.131442	-0.00693493	-0.0417384	0.676011	-0.732495	-0.177813	-0.29594	0.344882	0.012766	0.960881	0.685618	0.968879	0.34841	0.138805	0.582781	0.342259	0.000217965	0.00714779	0.37465	0.191395	0.0518195	0.0406881
ENSG00000055163	-0.18826	0.00285514	0.0503495	0.0216228	0.11917	-0.180466	0.0170507	0.220951	0.0207092	0.957587	-0.104268	-0.272768	0.431023	0.00171077	0.111514	0.494619	0.444707	0.204262	0.128134	0.299591	0.000734914	0.917227	0.00593145	0.679575	0.322502	0.0590922	0.00897426
ENSG00000055208	0.19253	-0.00380033	0.0295886	0.10824	0.0393323	-0.0249726	-0.026926	-0.0358524	0.124127	-0.448602	0.26331	0.768254	-0.206901	0.000115933	0.0106512	0.622688	7.80414e-05	0.616694	0.797781	0.0565654	0.487907	0.468692	0.113243	0.222807	0.00222026	0.274026	0.00124473
ENSG00000055211	0.118236	-0.00116448	-0.0420021	0.0260158	-0.0137125	0.144375	-0.0317705	-0.0973471	0.115998	-1.09136	0.0292474	0.0374632	-0.507567	0.011485	0.4108	0.4594	0.442944	0.880614	0.181054	0.0493402	0.0544779	0.599731	0.00187471	0.908416	0.898957	0.0242278	0.0374992
ENSG00000055332	0.0376579	-0.000863656	0.0958087	0.011269	0.157833	-0.171258	0.0461629	-0.0438249	0.943657	-0.440652	-0.550817	0.602647	0.515922	0.545673	0.65127	0.223721	0.748059	0.153121	0.201439	0.0194015	0.5184	0.000411899	0.258287	0.0709004	0.0754532	0.0527423	0.671764
ENSG00000055483	0.0953753	-0.000298201	-0.0965502	-0.0414825	-0.212251	-0.188336	-0.0403705	-0.104843	-0.134676	-1.00319	0.401138	0.989463	-1.00047	0.0830663	0.858337	0.162816	0.16407	0.0275962	0.105418	0.0171042	0.0798709	0.512266	0.00421139	0.120226	0.00112132	6.50898e-05	0.169235
ENSG00000055609	0.167213	-0.00203679	0.0154642	-0.00399621	-0.0938949	0.0733464	-0.0303906	-0.0708836	0.0229235	-0.645325	0.16101	0.38584	-0.112497	0.000101431	0.108253	0.7619	0.88143	0.229662	0.425803	0.0282608	0.115182	0.898801	0.0240816	0.452513	0.119407	0.540816	0.00112917
ENSG00000055917	-0.0529904	-0.00076638	-0.0554723	0.00613843	0.0683955	-0.0398797	-0.0223962	0.106786	-0.100635	0.403248	-0.117512	0.558671	0.0304623	0.182648	0.527735	0.267853	0.774217	0.314718	0.630863	0.0640633	0.0148865	0.50095	0.0989241	0.525011	0.00917542	0.84992	0.304715
ENSG00000055950	-0.0576232	0.00287787	-0.0229697	-0.0313228	0.0885568	0.124746	0.016824	-0.0299774	-0.443503	1.21631	0.243025	-1.79683	0.931568	0.152732	0.0218512	0.643995	0.274904	0.263977	0.181187	0.218754	0.493479	0.0230094	0.000110158	0.269481	2.56122e-08	1.54795e-05	0.267265
ENSG00000055955	0.120675	-0.0109868	0.149053	-0.0575301	-0.564799	0.00241967	-0.075033	0.0403509	-0.483441	-2.07971	2.78142	0.779004	-2.94197	0.364434	0.00858611	0.367766	0.529806	0.0334719	0.993611	0.096836	0.780691	0.428188	0.0284081	0.000384099	0.343453	2.55903e-05	0.507
ENSG00000056050	-0.254947	0.00173386	-0.0700774	0.0431779	0.0689879	-0.270548	0.031101	0.0726049	0.414517	1.11427	-0.721453	-0.0903433	1.21812	9.3785e-07	0.241813	0.242076	0.191265	0.456445	0.0171479	0.0571713	0.167818	0.0633489	0.00167158	0.00744295	0.757847	2.78948e-06	4.42064e-05
ENSG00000056097	0.0849834	-0.000973985	0.00695481	-0.00664143	0.197964	0.0807081	0.0186722	0.0604732	0.326266	0.469012	-0.382686	-0.345525	0.656885	0.0167518	0.365292	0.872641	0.780124	0.00544876	0.311653	0.113742	0.115046	0.0457564	0.0566281	0.0458006	0.111958	0.00020864	0.0501847
ENSG00000056277	-0.00141342	-0.00241155	-0.0217348	0.0887704	0.121783	-0.0476528	-0.0339776	0.099561	-0.0532523	-1.42812	0.447802	0.771856	-0.586901	0.978139	0.131805	0.734787	0.0170753	0.228341	0.685768	0.0552109	0.0801459	0.822222	0.000293018	0.112758	0.019997	0.0177369	0.986575
ENSG00000056291	-0.269855	0.0109707	0.13002	0.466028	-0.541503	-0.490767	0.102283	0.226185	1.06992	1.98607	1.37876	0.626467	0.272398	0.1595	0.0672079	0.57539	0.0096352	0.190526	0.298461	0.149826	0.277025	0.310096	0.181177	0.238323	0.649544	0.780866	0.27594
ENSG00000056487	0.488553	-0.0152012	-0.192504	-0.113019	0.318763	0.375508	0.0134975	-0.136321	-0.143612	-2.02223	0.746431	0.935749	0.131922	9.36303e-05	7.5741e-05	0.200733	0.0944622	0.12899	0.142176	0.707745	0.29354	0.754596	0.00874776	0.191458	0.141639	0.788441	0.00106894
ENSG00000056558	0.0848197	0.00501245	-0.210242	0.054006	-0.327724	-0.0442053	-0.0141643	-0.238979	-0.314078	-0.548855	0.528459	0.288622	-0.770186	0.370908	0.0881725	0.0766592	0.412756	0.0810734	0.837802	0.654975	0.0228872	0.47253	0.404332	0.302929	0.622585	0.0838463	0.513684
ENSG00000056586	0.0304987	-0.000382254	-0.0254841	-0.00808555	0.085817	-0.0265678	0.00711955	0.0255979	-0.176648	1.03112	-0.175019	-0.00906855	0.23801	0.324668	0.686306	0.514243	0.612491	0.100846	0.676201	0.429774	0.446109	0.120663	2.00669e-06	0.215355	0.952781	0.05848	0.466644
ENSG00000056661	-0.016637	-0.00220809	-0.0460266	-0.00513893	-0.287441	-0.647212	-0.0402637	-0.12995	1.05958	-3.08918	-0.563937	3.39217	-1.33706	0.823047	0.340555	0.612431	0.93666	0.0751012	0.00100731	0.142512	0.11158	0.0116488	3.82641e-06	0.210922	2.12265e-07	0.00108435	0.885532
ENSG00000056736	0.356666	-0.000731338	0.0758415	0.0873901	-0.321787	0.0157574	-0.00354205	-0.194812	-0.615458	0.281301	1.14995	0.674624	-0.497971	1.76676e-07	0.702543	0.330227	0.0386951	0.00950393	0.910206	0.861997	0.00520746	0.0308103	0.504307	0.00112494	0.0760289	0.0818215	1.51653e-05
ENSG00000056972	0.470289	-0.00505712	-0.00156057	-0.0110193	-0.166424	0.010743	-0.000552336	-0.311254	0.0224256	-2.03838	0.805055	1.7315	-1.36068	2.23328e-08	0.0315761	0.986936	0.78738	0.202384	0.945894	0.980431	0.00028964	0.937197	7.80392e-05	0.0274909	7.93289e-05	8.55317e-05	4.67511e-06
ENSG00000056998	0.00768767	-0.00211669	-0.241865	0.213568	-0.0697488	-0.203522	0.0324421	-0.0733129	-0.282457	-0.461824	0.45183	-0.0665643	0.358327	0.933442	0.456399	0.0368339	0.00243382	0.700274	0.340341	0.301709	0.46658	0.51551	0.476261	0.371625	0.908737	0.406563	0.958354
ENSG00000057019	-0.0565528	-0.00129879	-0.0343953	-0.169408	0.149572	0.127685	0.0305071	-0.0432717	0.155642	-0.350413	-0.140091	0.335561	0.136166	0.238992	0.377885	0.565626	2.39129e-06	0.0987276	0.232656	0.0535018	0.407812	0.448651	0.271354	0.567388	0.230571	0.519261	0.371814
ENSG00000057252	0.249035	-0.00105861	0.071532	-0.0277944	0.0713141	0.00430137	0.0115753	-0.172818	0.779388	-0.534023	-0.301066	0.694278	-0.498697	0.00289152	0.670788	0.484908	0.537177	0.61232	0.979997	0.636973	0.0532759	0.0167037	0.287887	0.434911	0.10966	0.142346	0.0132914
ENSG00000057294	-0.142742	0.0012233	0.185527	-0.155616	0.650819	0.451082	0.0595352	0.25171	0.786312	-1.44589	-0.287396	-0.688203	0.362724	0.212398	0.729156	0.185545	0.112578	0.00967203	0.108067	0.152564	0.0453306	0.197096	0.0983844	0.670152	0.389939	0.526433	0.340845
ENSG00000057468	0.185486	0.000586078	0.0766709	-0.282666	-0.307616	-0.123852	-0.0262279	-0.105329	0.698787	-1.64248	1.01426	2.2638	-2.19448	0.199543	0.894216	0.673276	0.000548795	0.204657	0.676683	0.532937	0.500869	0.187479	0.0597076	0.126911	0.00312126	0.000478976	0.325239
ENSG00000057593	-0.160911	0.000638782	0.236859	0.0146997	0.548099	0.174928	0.0161366	0.156964	0.399626	-0.773001	-0.719027	1.29806	1.5177	0.159681	0.854958	0.0986668	0.838986	0.0135309	0.489843	0.660381	0.208124	0.416723	0.309037	0.223235	0.0565705	0.00452907	0.276136
ENSG00000057608	-0.0478898	0.00140167	-0.0198165	-0.00696569	0.241767	0.116738	0.0545	-0.0725913	-0.3202	1.42786	-0.433866	-0.594264	1.21711	0.18078	0.202505	0.655492	0.765387	0.000951431	0.149626	3.93562e-05	0.064522	0.0475567	8.54555e-07	0.024567	0.00783108	6.28101e-09	0.302395
ENSG00000057657	0.0925616	-0.00653838	0.0835317	-0.00351273	0.0567133	-0.218045	-0.0164345	-0.0211039	0.777842	-0.853071	0.379455	0.821477	-0.661212	0.328623	0.026508	0.48209	0.949559	0.737482	0.289399	0.576661	0.837559	0.0478476	0.161443	0.415224	0.120215	0.106536	0.470504
ENSG00000057663	-0.127856	0.00232344	-0.0288183	0.0367783	-0.0271246	-0.190487	0.000553841	0.132875	-0.0508385	1.32769	-0.2895	-0.631396	0.729304	0.00136438	0.052325	0.554954	0.0728676	0.6734	0.0214273	0.960735	0.00213087	0.717421	1.26615e-06	0.105056	0.00222074	3.24616e-05	0.00767564
ENSG00000057704	-0.233253	0.00620384	-0.196126	0.0582537	-0.165204	0.0980005	-0.0438992	-0.169158	0.503532	-1.0631	-0.55819	-1.08526	0.230013	0.0770648	0.127439	0.224234	0.575872	0.539107	0.752445	0.343525	0.237253	0.449802	0.272484	0.459664	0.223435	0.718959	0.160088
ENSG00000057757	-0.194952	0.00498309	0.00606004	0.00987887	0.137731	-0.242183	0.0487716	0.0974896	-0.190305	2.27541	-1.07885	-1.17136	1.52933	0.000388567	0.00277735	0.927063	0.747902	0.148571	0.0387897	0.0048784	0.0924355	0.370951	6.39563e-08	0.000168864	0.000242319	5.90738e-08	0.0030294
ENSG00000057935	-0.0338636	0.00123666	0.0190015	0.0815345	0.268071	-0.0126873	0.00183848	0.14262	0.231649	0.133348	-0.574031	0.26	0.0428341	0.487417	0.409766	0.754755	0.0134337	0.0057051	0.907091	0.907504	0.00870982	0.279818	0.682624	0.0282649	0.368085	0.843645	0.622496
ENSG00000058056	-0.119449	0.0022284	-0.0628823	-0.110954	0.0108297	0.030314	-0.00438778	-0.0196872	-0.0160843	0.306337	-0.297868	-0.5165	0.342966	0.00924066	0.107898	0.270517	1.26151e-05	0.880366	0.73727	0.72878	0.68597	0.917248	0.234373	0.134277	0.0196983	0.0530724	0.0318482
ENSG00000058063	0.0445846	-0.00356325	-0.0537084	-0.0844797	0.0381528	-0.0318798	0.0172856	-0.0357663	-0.651838	0.727786	-0.214497	-0.170775	0.136553	0.248606	0.00334347	0.269844	0.000322488	0.567349	0.695278	0.142608	0.394094	8.88848e-05	0.00381372	0.24294	0.399578	0.391465	0.382718
ENSG00000058091	-0.398405	0.00697973	0.0246064	-0.0357738	0.049311	-0.454405	0.0149752	0.251329	0.100011	1.65438	-0.4431	-0.398376	1.26915	2.32614e-06	0.00462274	0.80273	0.417911	0.718253	0.00940541	0.530123	0.00408521	0.742728	0.00155773	0.240207	0.340627	0.000390899	8.17607e-05
ENSG00000058262	0.302928	-0.00301901	0.0706863	0.0266937	-0.00608107	0.293021	0.0337467	-0.138776	-0.446336	0.904406	-0.156854	-0.679285	0.431747	1.61391e-06	0.0942932	0.342944	0.296287	0.943986	0.0123637	0.0333739	0.0304935	0.0183805	0.00541953	0.505094	0.00986143	0.0449592	6.38865e-05
ENSG00000058272	-0.0210331	0.00273477	0.0190172	0.040893	0.0943446	0.0371459	-0.0215645	0.0873319	0.675984	-0.357032	-0.0889934	-0.561626	0.651706	0.597082	0.0280834	0.69971	0.159585	0.234301	0.686202	0.117095	0.0470826	0.000959547	0.207929	0.683734	0.0315985	0.00123705	0.71661
ENSG00000058335	-0.458585	-0.00529757	0.0737277	0.0509832	0.152669	-0.178676	0.0059161	0.381648	0.581936	-0.749522	-0.615519	0.474052	0.724761	8.07856e-08	0.0282436	0.450768	0.242785	0.261438	0.280816	0.801061	2.06866e-05	0.0586896	0.123311	0.101305	0.250971	0.0291867	9.31581e-06
ENSG00000058404	-0.277681	-0.000144033	0.0907175	-0.0383518	0.18312	0.0916672	0.0324263	0.250805	-0.269144	1.22819	-0.0544551	-0.713486	0.513716	0.000164402	0.946666	0.308698	0.293697	0.12287	0.527184	0.118857	0.0014878	0.293665	0.00510479	0.863908	0.0467341	0.0718723	0.00160939
ENSG00000058453	0.0396553	-0.00112543	-0.140897	-0.126612	-0.344619	-0.149563	-0.0177461	-0.0901043	0.494233	-0.736695	0.196788	0.634378	-0.869025	0.613805	0.639816	0.160697	0.000896896	0.00606545	0.328767	0.399904	0.290605	0.054688	0.0863839	0.541814	0.0724359	0.00426472	0.730484
ENSG00000058600	-0.0930571	0.00167988	-0.0303072	0.00791258	0.113229	0.136477	0.00752127	0.0255992	0.00889924	0.178553	0.310448	-0.87075	-0.0888909	0.0242107	0.179901	0.553865	0.726545	0.114952	0.119207	0.541591	0.562793	0.954747	0.477016	0.113904	0.00024365	0.597203	0.0663393
ENSG00000058668	0.0708694	0.00468922	0.0819173	0.0280416	0.140684	-0.243318	-0.0102977	0.198313	-0.125942	0.984689	-0.816559	-0.24925	0.0581166	0.319975	0.0346805	0.354721	0.572089	0.312486	0.140488	0.665976	0.0122787	0.701596	0.0521763	0.0390726	0.572944	0.859378	0.461567
ENSG00000058673	0.0335198	-0.000820159	-0.0294371	0.00686725	-0.187844	-0.0747683	-0.0336089	-0.00415406	0.760534	-0.989889	-0.0519345	0.159195	-0.167475	0.331349	0.439319	0.492862	0.766302	0.00691271	0.339363	0.00527963	0.911928	1.94279e-05	0.000155661	0.775432	0.446452	0.287381	0.47319
ENSG00000058799	-0.0695434	-0.00141055	0.0404784	-0.0154957	0.148296	-0.107938	0.0529954	0.0683116	-0.601428	1.47986	-0.44188	-1.12031	1.19469	0.146539	0.336717	0.495055	0.630446	0.110975	0.319895	0.00178823	0.19089	0.00794302	5.92673e-05	0.0869329	0.000429363	3.23672e-06	0.258984
ENSG00000058804	-0.0658105	-0.00261468	-0.0456583	0.0170291	0.154354	0.00420787	0.0079325	0.16313	-1.04669	2.51665	-0.776924	-0.704856	1.25132	0.127809	0.0508669	0.391406	0.584355	0.0756578	0.966172	0.58781	0.000795018	1.03245e-05	9.04631e-10	0.00217609	0.0137054	3.99159e-07	0.233786
ENSG00000058866	0.128683	0.00623634	0.046912	-0.20485	-0.423571	-0.19631	-0.0441086	0.0164523	-0.0437064	-0.264059	0.456046	-0.496025	-0.565713	0.0608901	0.00379424	0.576142	0.000294265	0.00362125	0.221761	0.0667976	0.824298	0.895331	0.589197	0.236094	0.267656	0.087954	0.134215
ENSG00000059122	-0.0882643	0.0054652	-0.143402	-0.0874876	-0.0337347	-0.0743071	0.00304312	-0.0212694	0.53624	0.466857	-0.209696	-0.619804	0.058166	0.0952579	0.00102094	0.0338468	0.000790055	0.675142	0.470251	0.830263	0.707955	0.00321193	0.107874	0.339668	0.011771	0.76378	0.187583
ENSG00000059145	0.00702619	-0.000798345	-0.0233556	-0.0261908	-0.119156	0.0595482	-0.00223567	-0.0902562	-0.224969	-0.236902	0.205496	-0.0660454	-0.33891	0.885666	0.594233	0.705601	0.29674	0.145142	0.552773	0.874098	0.0919872	0.204016	0.408701	0.351632	0.783181	0.0849961	0.927177
ENSG00000059377	0.183671	-0.00994809	-0.141383	0.0604631	-0.169252	-0.353739	0.0264134	-0.136254	-0.361401	1.67738	-0.268313	0.166018	-0.252231	0.182311	0.0197205	0.417811	0.316854	0.409402	0.184242	0.466579	0.358728	0.401927	0.0255167	0.628358	0.779	0.609224	0.304206
ENSG00000059378	0.386237	-0.0138923	-0.17747	0.0566201	-0.178724	-0.264836	0.0185967	-0.201085	-0.0236645	-0.780989	-0.325625	1.33461	0.00522158	0.0128341	0.00366041	0.362362	0.314408	0.372307	0.326968	0.602896	0.221291	0.953475	0.273839	0.546403	0.0222605	0.991434	0.040873
ENSG00000059573	0.0632076	0.00152227	-0.000619529	-0.0124574	0.107249	0.123954	0.0383677	0.00450145	0.137331	0.718609	-0.109786	-0.845367	0.603667	0.0958239	0.189635	0.989544	0.567792	0.114605	0.131455	0.0020903	0.912501	0.362729	0.00434141	0.549042	0.000197822	0.000520394	0.188379
ENSG00000059588	-0.30919	0.00451559	-0.0106598	-0.0324744	-0.225357	-0.153918	-0.021413	0.127968	-1.22282	-0.232036	0.719084	-0.456646	-1.1826	0.00252612	0.140484	0.932498	0.500962	0.160991	0.441686	0.44404	0.236885	0.000946163	0.679697	0.101697	0.331958	0.00351549	0.0119938
ENSG00000059691	-0.13026	0.00560482	0.0653702	0.0705294	0.0395389	-0.214213	0.029104	0.181794	0.244747	1.38945	-0.437433	-0.92741	1.01354	0.0458207	0.0057603	0.417195	0.096731	0.743904	0.142299	0.169904	0.0113034	0.385911	0.00258842	0.195175	0.0190026	0.00112315	0.108271
ENSG00000059728	0.178398	-0.0028544	0.023894	-0.0546541	0.0990585	0.279226	-0.0332669	-0.0739647	0.246237	-0.667877	0.189644	0.488859	-0.379065	0.0117684	0.180475	0.787693	0.0294948	0.261034	0.0241002	0.0399863	0.322376	0.16901	0.0373352	0.423769	0.0519182	0.0832365	0.0382235
ENSG00000059758	-0.104839	-0.00328718	0.00198449	0.0458495	0.323676	0.183706	0.0318868	0.146543	-0.17459	1.2276	-0.48618	-1.13796	0.402344	0.0103292	0.00884623	0.968513	0.0541517	5.75404e-05	0.0384906	0.0136218	0.00116598	0.278228	2.26934e-05	0.0166491	7.54129e-06	0.0219539	0.0346194
ENSG00000059804	0.0135944	-0.0016	0.245437	-0.0241175	0.533332	0.266146	0.0402407	0.1357	0.532539	0.883395	-1.2691	-0.265446	0.57915	0.890715	0.597073	0.0551559	0.506916	0.000205805	0.133107	0.0890307	0.204735	0.0492634	0.0609026	0.000849868	0.467704	0.0732966	0.930206
ENSG00000059915	0.014161	1.7416e-05	0.00561595	0.00564802	0.105516	-0.0715753	-0.0114922	0.224364	-0.0670118	0.832027	-0.175851	-0.828298	0.629119	0.802909	0.99206	0.936214	0.893114	0.354824	0.588842	0.55636	0.000504625	0.807034	0.0460574	0.578377	0.0292551	0.0244372	0.872142
ENSG00000060069	0.0176779	0.00142645	-0.0660274	-0.0387431	-0.331955	-0.159729	-0.00593971	-0.0224481	0.153812	-0.249778	0.132271	-0.601825	0.0236332	0.696983	0.30543	0.256774	0.0260741	2.85366e-06	0.0531365	0.579454	0.645937	0.211762	0.243699	0.414989	0.00100543	0.871236	0.795681
ENSG00000060138	0.818969	-0.0184801	0.0892754	0.0936595	0.633138	0.282286	-0.0255577	-0.387187	1.22294	-2.66173	-0.790468	1.0849	-2.07911	0.000129595	0.00391244	0.731278	0.248695	0.0300799	0.450548	0.61157	0.0809305	0.0412029	0.011188	0.303597	0.182121	0.00430622	0.00135491
ENSG00000060140	-0.343185	-0.00568008	0.167012	0.169358	0.490381	-0.263356	0.0223751	0.485881	-0.256603	1.48106	-1.02517	-1.0978	0.737128	0.0122725	0.170324	0.324594	0.0297254	0.042111	0.358471	0.583773	0.0013141	0.62305	0.0811032	0.115614	0.129037	0.191158	0.0395244
ENSG00000060237	0.00281803	0.00455521	-0.0572088	0.0394795	-0.238938	-0.0763785	-0.0444197	-0.0516208	0.310357	-1.18744	0.658448	0.50679	-0.31756	0.961975	0.0148132	0.430049	0.429247	0.0603726	0.593324	0.0425844	0.423917	0.322666	0.0108958	0.0658583	0.223866	0.286996	0.976769
ENSG00000060339	0.0789504	-0.000806156	-0.0738751	-0.0403735	-0.00610613	0.133097	-0.0387948	-0.0410752	0.531549	-1.38459	0.360541	0.060708	-0.336592	0.0783422	0.554187	0.189171	0.105459	0.936485	0.161459	0.0060971	0.396234	0.00338591	1.1587e-05	0.0918044	0.793706	0.0718597	0.162117
ENSG00000060491	0.0622683	0.000281814	0.0436931	-0.00991255	0.0370612	0.112023	0.0341802	-0.0405068	0.297179	-0.160526	-0.160108	-0.738256	-0.0173755	0.281279	0.873197	0.547469	0.755287	0.709808	0.359866	0.0552837	0.518479	0.184055	0.649736	0.556919	0.0188095	0.941549	0.419053
ENSG00000060558	-0.0289584	-0.000265339	0.113427	0.226176	0.323261	-0.34315	0.0896513	-0.116234	0.207189	0.702493	-1.63379	0.428059	1.40563	0.810033	0.94283	0.452925	0.00433272	0.150624	0.200734	0.0245009	0.377492	0.683428	0.37506	0.0106516	0.534932	0.0108939	0.877271
ENSG00000060642	0.119689	0.00388143	0.0547423	0.0497615	-0.0747685	0.148919	0.0160984	-0.0254562	-0.445494	1.42437	0.210481	-0.250622	0.351913	0.0277372	0.0202342	0.417025	0.111402	0.430766	0.199228	0.330708	0.662459	0.0414583	0.000144337	0.417951	0.387648	0.123834	0.0734838
ENSG00000060656	-0.150879	0.0101711	0.0743103	0.0602404	-0.161186	-0.453128	-0.0234794	0.0639497	-0.249739	1.31329	0.307869	-1.14222	0.153479	0.0927085	0.000354392	0.50669	0.247274	0.311155	0.0226456	0.395068	0.509668	0.483619	0.024187	0.478346	0.0230937	0.683102	0.183752
ENSG00000060688	-0.0508108	0.0005778	-0.0335145	-0.0618825	0.00240492	-0.0558026	0.0154173	-0.114874	-0.154138	0.325993	-0.932748	-0.0769787	0.574643	0.226135	0.652876	0.521857	0.0239999	0.975279	0.547536	0.255634	0.0135231	0.391516	0.242421	0.000102219	0.750764	0.00345453	0.356918
ENSG00000060709	-0.0857962	-0.00640619	0.0948809	0.00435749	0.304377	-0.0385185	0.00821701	0.388829	0.312747	-0.630809	-0.402025	-0.164022	0.105258	0.345035	0.0233809	0.407391	0.929252	0.0558407	0.839371	0.761313	0.000168054	0.363329	0.255297	0.344848	0.72583	0.775651	0.48716
ENSG00000060718	0.078881	-0.0155713	0.119494	0.226249	0.15018	0.245055	-0.00899564	0.19939	0.443212	-1.08676	0.148454	-0.838325	-0.30211	0.404124	7.26179e-07	0.317385	6.08086e-05	0.347634	0.216218	0.746215	0.0547532	0.208759	0.0602199	0.732054	0.0855212	0.42764	0.545782
ENSG00000060749	0.101584	0.000648611	0.0441779	-0.0396106	-0.0802076	0.0723902	-0.0275164	-0.0688022	0.369162	-1.09826	0.546454	0.619214	-0.141794	0.0196843	0.623236	0.405258	0.211368	0.348697	0.467699	0.0666255	0.143574	0.0785714	0.0008881	0.026121	0.0294335	0.484081	0.0566892
ENSG00000060762	-0.108687	0.000861724	0.0251488	-0.0299773	0.217464	0.320122	-0.00215842	0.0316078	0.158315	0.0178511	-0.140784	-1.35827	0.697316	0.0196614	0.539735	0.662693	0.246692	0.00952442	0.00215847	0.876518	0.526239	0.375451	0.94968	0.519653	2.46759e-06	0.000754166	0.0566533
ENSG00000060971	-0.0724914	0.000619034	-0.105924	-0.0283911	-0.0838642	-0.119685	0.00504883	-0.0119602	1.20276	-0.727153	-0.597059	-0.34945	0.0609237	0.0518229	0.585289	0.0229973	0.265547	0.243263	0.159204	0.681054	0.766119	2.46295e-08	0.00669152	0.0043813	0.128938	0.71837	0.119291
ENSG00000060982	-0.195496	-3.58258e-05	0.0490305	-0.0223838	0.306614	-0.168068	0.0938386	0.118032	-0.146226	1.27259	-1.03567	-0.369005	1.55813	0.0159359	0.988278	0.625777	0.594653	0.027274	0.31252	0.000290287	0.174884	0.619114	0.0107043	0.00723338	0.361418	2.22851e-05	0.0482725
ENSG00000061273	0.216095	-0.00254139	-0.019529	-0.0362192	-0.0363495	0.0510545	-0.0100175	-0.230388	-0.3429	-0.827773	0.613135	1.60912	-1.06302	0.00278636	0.238007	0.827531	0.166508	0.693018	0.680521	0.544246	0.00303041	0.0739768	0.0153533	0.018083	4.06579e-07	3.42495e-05	0.0129209
ENSG00000061337	-0.401661	0.00542703	-0.0722513	-0.0346171	0.449783	0.0101734	-0.0215155	0.345487	0.425721	-1.10319	-0.383056	0.303392	0.212466	5.86681e-06	0.0354201	0.485062	0.517005	0.00615549	0.955994	0.42466	0.000252329	0.241351	0.0520545	0.373188	0.53377	0.564657	0.000149037
ENSG00000061656	0.161801	0.000561642	0.0925974	0.0311425	0.038592	-0.203353	-0.0174797	-0.234275	-0.226467	-2.01316	0.559358	2.27499	-1.43418	0.0813578	0.842663	0.419082	0.621371	0.827883	0.333898	0.568782	0.0217882	0.589805	0.00292364	0.259424	0.000269534	0.00158985	0.166796
ENSG00000061676	-0.123879	-0.00086517	0.0820697	0.0339655	0.169911	-0.162279	0.0235373	0.206246	-0.317144	2.05566	-0.860074	-0.69569	1.24864	0.0134299	0.567827	0.18066	0.332489	0.0843174	0.156609	0.16177	0.000236925	0.17349	7.88254e-07	0.00265716	0.0294634	3.77043e-06	0.0423489
ENSG00000061794	-0.102299	0.00181918	-0.0366644	-0.0169578	0.241231	0.0268155	0.0163108	0.0656313	0.0509949	1.16987	-0.566804	-0.534	1.52348	0.000333144	0.0335058	0.278946	0.41222	9.44043e-05	0.675249	0.0907893	0.0302085	0.703016	8.51515e-07	0.00070402	0.00482059	1.56966e-13	0.00271255
ENSG00000061918	-0.341838	0.00379861	0.123165	0.0422082	0.542204	-0.259219	0.062898	0.283085	-0.347537	1.67724	-0.709707	-0.185797	0.748894	0.000363417	0.179809	0.291163	0.365125	0.000915739	0.172393	0.0218705	0.00566701	0.29047	0.0032139	0.0897156	0.678147	0.0434582	0.00290253
ENSG00000061936	-0.0296816	0.000109488	-0.0538054	-0.0113221	-0.210276	-0.065861	-0.0168977	-0.0550251	0.538744	-1.5706	0.41919	0.239289	-1.04031	0.51698	0.937903	0.348724	0.692332	0.017146	0.515446	0.252906	0.272033	0.0084835	7.79295e-06	0.0781974	0.36601	8.77679e-06	0.648172
ENSG00000061938	-0.0624632	0.00127212	-0.0648725	-0.0167095	0.112893	0.0857999	-0.0386881	0.0371416	1.26842	-1.72444	0.023724	0.724353	-0.546642	0.132014	0.319633	0.201764	0.616843	0.19038	0.385696	0.0115741	0.409125	7.70153e-07	2.11659e-06	0.920917	0.0137481	0.0103227	0.239464
ENSG00000061987	-0.083792	0.0015708	-0.0699586	-0.00812183	-0.0222394	0.00507654	0.00631931	-0.0632203	-0.266222	0.201183	-0.0393915	0.136264	-0.322135	0.00261085	0.0612435	0.0414198	0.625508	0.653734	0.931763	0.46318	0.0344426	0.0236904	0.257473	0.772336	0.377662	0.0092134	0.0122887
ENSG00000062038	0.00270446	-0.0137726	-0.106391	-0.0255901	-0.0325497	-0.206693	0.023595	-0.0367619	-0.864213	0.593274	0.526501	-0.345471	-0.658208	0.977469	1.11306e-05	0.379328	0.626601	0.843517	0.309268	0.414224	0.724313	0.0228402	0.313935	0.24702	0.490024	0.10049	0.986186
ENSG00000062096	0.0743921	-0.00263892	0.223511	0.247027	-0.51138	-0.291598	-0.0821181	0.321305	-1.32155	1.5834	1.56588	0.682673	-0.128467	0.616309	0.563782	0.228078	0.0197775	0.0811398	0.390162	0.103335	0.0501589	0.0575634	0.1277	0.0549534	0.455588	0.850161	0.732234
ENSG00000062194	0.0564283	0.000760743	-0.0233959	-0.0342604	-0.0469357	-0.00239866	-0.0216419	-0.0404625	0.638647	0.0592122	-0.244458	-0.214443	0.742869	0.0941701	0.459275	0.576263	0.105469	0.44759	0.973991	0.0486329	0.268666	6.39506e-05	0.786797	0.15484	0.266755	1.18794e-05	0.18589
ENSG00000062282	0.0599342	-0.00515529	0.112822	0.142361	0.0831324	0.0259085	0.00662678	0.180104	-0.217122	0.295947	-0.895998	-1.46203	0.39329	0.637966	0.188552	0.485019	0.0257523	0.68215	0.919093	0.852584	0.194407	0.618469	0.68071	0.110646	0.0189773	0.420721	0.750042
ENSG00000062370	0.0373494	0.000404625	0.00801883	0.022111	-0.274463	-0.0552063	-0.0276715	-0.0343307	-0.321961	-0.279937	0.387518	-0.461645	-0.163468	0.45242	0.792132	0.89541	0.57821	0.01053	0.640836	0.120931	0.526479	0.208459	0.44579	0.181768	0.175354	0.502845	0.591386
ENSG00000062485	-0.127419	0.00204488	-0.0317054	-0.0569824	0.0247533	-0.293337	-0.00602305	0.0917176	0.302329	0.146646	-0.471145	1.31479	0.0456588	0.00283633	0.113234	0.535247	0.0828657	0.769134	0.0047536	0.677716	0.0453772	0.150071	0.627259	0.0520213	3.0366e-05	0.81988	0.0130968
ENSG00000062524	0.0450319	-0.00356381	-0.0404409	-0.225478	0.225898	-0.291092	-0.020562	0.396941	-0.851599	-0.951124	-0.586967	2.50954	-1.35436	0.756786	0.427605	0.822235	0.0401684	0.436429	0.390895	0.679524	0.0142358	0.226732	0.359703	0.467273	0.0104331	0.0548496	0.838878
ENSG00000062598	0.0495812	-0.00078968	0.00154278	-0.0109563	-0.00959128	0.0639859	0.000567563	-0.0310161	0.566667	-0.0393	-0.472562	0.053514	0.30702	0.274918	0.569001	0.978556	0.605883	0.891974	0.476198	0.96362	0.52736	0.000584281	0.875193	0.018137	0.796132	0.0770479	0.412402
ENSG00000062650	0.0832405	0.00160943	-0.0268715	-0.0633547	0.0674977	0.171344	0.0110019	-0.0279362	0.0217027	0.0381773	-0.0904327	-0.429482	0.364081	0.00474465	0.0720948	0.450371	0.00463841	0.241979	0.0140543	0.267079	0.374021	0.874853	0.851536	0.570338	0.0248756	0.0105933	0.0192824
ENSG00000062716	0.134999	-0.0047228	0.0962618	0.00737997	0.257521	0.149194	0.03794	-0.185404	0.60593	0.405234	-1.11378	-0.345157	0.77676	0.124557	0.0794142	0.389166	0.812771	0.0263598	0.328498	0.0651215	0.050864	0.0108923	0.311211	0.000726315	0.275491	0.00715193	0.229391
ENSG00000062725	-0.130988	0.00158336	-0.0489543	-0.0583327	0.148514	-0.0285648	0.0485261	-0.0192109	-0.0952987	1.10294	-0.437848	-0.453776	0.977489	0.00306682	0.232234	0.364972	0.0295503	0.0631488	0.760431	0.000954027	0.681846	0.591192	0.000309979	0.046804	0.0657876	6.52821e-06	0.0138843
ENSG00000062822	0.33057	-0.00685511	0.0727699	-0.0957307	0.117172	-0.175323	0.0540898	-0.327736	-0.6219	0.104435	-0.67063	0.470639	-0.587626	0.000202653	0.0100104	0.498174	0.0382125	0.414101	0.323186	0.0360649	0.000639905	0.0532889	0.836567	0.0916925	0.276023	0.091367	0.00188265
ENSG00000063046	-0.0668172	0.00514851	-0.097273	-0.0403733	0.0392309	-0.0677458	0.0180987	0.00377588	-0.0394739	1.60251	-0.139459	-1.33121	1.40512	0.147007	0.00044708	0.0914241	0.185341	0.651351	0.510838	0.23179	0.939736	0.845303	8.62889e-06	0.561048	2.22812e-05	6.27841e-08	0.259699
ENSG00000063176	-0.208582	0.00316246	-0.0589783	0.0595529	0.0399695	-0.107813	-0.0306575	0.0182781	0.707656	-0.698804	-0.126379	0.985111	0.154753	0.000306469	0.0658455	0.394828	0.0978722	0.698877	0.382966	0.0927668	0.76207	0.00517992	0.0636531	0.657162	0.00413364	0.528641	0.00255648
ENSG00000063177	0.17398	-3.44576e-05	-0.0347783	-0.00611992	0.0274468	0.0463669	0.0192479	-0.0936106	-0.0475264	1.22863	-0.296902	-1.6637	0.934088	3.39291e-05	0.977545	0.476739	0.843028	0.734176	0.62117	0.17108	0.0329291	0.810897	0.000142432	0.19447	3.11053e-07	2.32643e-05	0.000518118
ENSG00000063241	0.0198545	0.00243512	-0.107734	0.00330375	-0.248438	-0.167344	-0.0107566	0.0552208	-0.177217	1.93938	0.587386	-1.59648	1.12592	0.695399	0.123186	0.0871621	0.934232	0.0214951	0.170064	0.547257	0.319649	0.490739	7.95038e-06	0.0497693	3.94967e-05	5.80718e-05	0.794522
ENSG00000063244	0.0408111	0.00171453	0.0139028	-0.02851	-0.0710814	-0.0132769	0.0205925	-0.046511	0.13643	0.785369	-0.060092	-0.662932	0.560935	0.284781	0.1444	0.77116	0.199868	0.29558	0.870829	0.0857341	0.263271	0.370599	0.00223846	0.74499	0.00268731	0.00123069	0.423074
ENSG00000063245	-0.0570272	-0.0012832	-0.0569162	-0.0654753	0.048844	-0.364114	-0.0653504	0.109784	0.592444	-0.818153	-0.507756	0.954963	-0.162322	0.264702	0.417003	0.363153	0.126533	0.645779	0.00506285	0.000951933	0.0508626	0.031157	0.0372368	0.0956136	0.00981627	0.52246	0.400978
ENSG00000063322	-0.0605761	0.000492544	-0.00813966	0.0766037	0.115207	0.110381	0.0117742	0.0732849	0.732876	-0.58749	-0.55859	-0.0873821	0.411718	0.148123	0.699385	0.87695	0.00108593	0.103408	0.203873	0.335374	0.107919	2.5033e-05	0.0216352	0.005326	0.674024	0.0172333	0.261338
ENSG00000063438	0.125348	-0.00829673	0.0395973	0.0480137	0.141532	-0.0908809	-0.0387968	0.0894603	-0.701024	-0.973952	-0.534194	0.75464	-0.819648	0.245064	0.0139213	0.766639	0.523066	0.499884	0.711626	0.285637	0.446253	0.164298	0.197026	0.35982	0.262632	0.10518	0.37873
ENSG00000063587	0.0140177	-6.65708e-05	-0.0424577	-0.0152104	0.0893587	0.0951137	-0.0114707	0.0243515	0.121648	-0.721083	-0.344116	0.145302	0.0445168	0.796699	0.968197	0.534936	0.634043	0.361071	0.420258	0.498631	0.681374	0.580088	0.0428676	0.202097	0.626957	0.847285	0.867529
ENSG00000063601	0.0398114	0.00127725	0.0325432	-0.0669448	0.0656895	-0.0201909	0.0222427	-0.00101201	-0.361495	0.874457	-0.106513	-0.0378659	-0.0312091	0.35838	0.338912	0.544855	0.0332341	0.438618	0.838596	0.132721	0.982895	0.0789541	0.00609754	0.649828	0.88846	0.876228	0.50097
ENSG00000063660	-0.0389389	-0.000885211	0.0507505	0.0591876	0.441869	0.38136	-0.0201457	0.0916651	0.777527	-1.11637	-0.259001	1.01416	-0.248162	0.491997	0.610703	0.475229	0.0901341	0.000123758	0.00374906	0.262833	0.140128	0.00198847	0.00407791	0.36156	0.00283352	0.312829	0.626433
ENSG00000063761	-0.285871	-0.00168945	-0.0690681	0.0129797	0.098337	0.0221011	-0.0434974	0.176733	0.40398	-0.460159	-0.186101	0.147705	-0.0925502	0.000377916	0.476088	0.475613	0.780895	0.484282	0.895499	0.080207	0.0381448	0.210565	0.358293	0.629119	0.733214	0.780977	0.00297365
ENSG00000063854	-0.188899	0.00559998	0.0370366	0.0357679	-0.101339	-0.272723	0.0275161	0.182695	-0.192101	1.83231	-0.033459	-1.69338	1.10745	0.00108898	0.00158948	0.595739	0.319819	0.334652	0.0336719	0.133729	0.00354105	0.42826	1.85999e-05	0.90734	8.74588e-06	7.39606e-05	0.00647437
ENSG00000063978	-0.0174289	-0.000150437	0.0144368	-0.0228483	0.404195	0.367181	0.0444208	-0.00552426	0.332552	0.128312	0.114624	0.0147072	0.357237	0.645173	0.896846	0.761788	0.288318	5.45896e-07	5.74286e-05	0.00045222	0.893289	0.0298075	0.585631	0.527821	0.941797	0.0286645	0.755249
ENSG00000064012	0.146801	-0.00534234	-0.0901242	0.0222408	0.00398819	0.219149	-0.0183734	-0.197728	-0.074842	-2.07335	0.204578	2.0812	-1.47776	0.132183	0.0749987	0.460039	0.686521	0.981295	0.292896	0.536044	0.0636011	0.844126	0.0014752	0.660753	0.000286769	0.000804707	0.239687
ENSG00000064042	-0.0498014	0.00287775	-0.116467	0.0435492	-0.0297323	0.0048514	-0.0127948	0.0246893	0.102937	-0.0462574	0.0464272	-0.532776	0.325772	0.199803	0.0174815	0.0176407	0.0964858	0.686378	0.955532	0.317308	0.558707	0.550894	0.859859	0.819332	0.0269647	0.0685391	0.325501
ENSG00000064102	-0.123802	-0.000855158	0.0363518	-0.0151795	0.00764098	0.0926059	-0.0105749	-0.0235066	0.226176	-1.15239	-0.312902	-0.386654	0.0822459	0.0317265	0.625518	0.605228	0.716055	0.946079	0.484135	0.587154	0.704644	0.409238	0.0068863	0.323345	0.293153	0.759324	0.0815361
ENSG00000064115	-0.117294	0.00147583	-0.0249203	0.000194986	0.153238	0.114209	0.0304065	0.0385826	-0.689808	1.29859	0.0785547	-0.742856	0.635932	0.013955	0.304663	0.673798	0.993399	0.0515903	0.235822	0.0288143	0.448119	0.000187739	2.89621e-05	0.706334	0.00234223	0.00131979	0.0436138
ENSG00000064199	-0.0471973	0.00276724	0.313172	-0.0916124	0.355772	0.373529	0.0224742	0.136759	1.52424	-1.31068	-0.277418	0.0794505	0.342238	0.552159	0.263198	0.00172757	0.191977	0.0406894	0.0600757	0.438085	0.116079	0.00104281	0.0358485	0.561092	0.88813	0.39819	0.677811
ENSG00000064201	0.130013	-0.00850988	-0.150542	-0.0616658	-0.0231117	-0.162303	-0.0388886	-0.099428	-0.0163807	-1.14794	0.951349	1.65671	-1.06816	0.194325	0.00665453	0.229883	0.318906	0.899407	0.46013	0.224695	0.361417	0.968773	0.0841102	0.0649973	0.00584287	0.0182698	0.319004
ENSG00000064225	-0.0945918	-0.000453514	-0.01582	-0.165181	-0.1823	-0.250361	0.0156114	-0.0478234	-0.893356	1.00462	0.354063	0.129425	-0.192502	0.0622889	0.768624	0.801038	7.33618e-06	0.0562143	0.0293439	0.33508	0.383323	0.000176758	0.00426443	0.172047	0.655303	0.385238	0.136578
ENSG00000064270	0.24422	-0.00455713	-0.0418069	0.257136	-0.113155	-0.0840986	-0.0400683	0.154565	0.565052	-1.23681	0.280468	0.134478	-0.625724	0.00147613	0.0482563	0.65522	3.51864e-07	0.381464	0.592991	0.0805687	0.0587566	0.0542436	0.00990994	0.426848	0.730273	0.0472196	0.00809217
ENSG00000064300	0.585038	0.0091964	-0.241874	-0.292658	-0.709136	-0.709336	0.0153198	-0.848192	0.00924002	1.03429	0.620478	0.78911	-0.646412	0.0662259	0.341609	0.545965	0.0466192	0.146622	0.252739	0.856888	0.0147174	0.992756	0.5449	0.63494	0.574279	0.577428	0.143114
ENSG00000064309	-0.178803	0.00365258	0.199288	-0.149691	-0.00548398	0.0313694	0.0036756	-0.0710945	-0.160171	-0.392063	0.646101	0.870496	-1.15471	0.0253804	0.137754	0.0405886	0.0347362	0.973791	0.87008	0.897734	0.407519	0.705904	0.5139	0.176625	0.126145	0.00627348	0.0687447
ENSG00000064313	-0.0557169	-0.00011447	0.026702	-0.0494059	-0.0166813	0.0191986	0.00390749	-0.0269867	0.216876	0.0791026	-0.0328498	-0.387483	0.327196	0.133444	0.919427	0.563899	0.0318299	0.803105	0.811249	0.736477	0.502411	0.160052	0.739414	0.85803	0.0673354	0.0455865	0.241225
ENSG00000064393	-0.0639445	0.00526398	-0.0981182	0.105756	-0.490807	-0.160649	-0.0958127	-0.0897588	1.1373	-1.94845	0.531636	0.368467	0.0481362	0.599835	0.165669	0.51147	0.2989	0.0598796	0.58421	0.0334692	0.499612	0.0805197	0.0381781	0.458698	0.662219	0.936672	0.718496
ENSG00000064419	0.0732015	0.00235578	0.0518977	0.0291155	0.0361618	-0.0957848	0.0277917	-0.0526801	-0.412253	1.11775	-0.113576	-0.544989	0.366536	0.0347474	0.0270914	0.228479	0.156946	0.557163	0.201324	0.0129147	0.159818	0.00520957	1.06624e-05	0.501759	0.00643336	0.0162284	0.0874945
ENSG00000064490	0.198335	-0.000604317	0.134936	0.0904031	-0.0294076	0.116499	0.0474842	-0.145215	-0.0442049	-0.0528509	0.671146	-1.03797	0.294872	0.00111358	0.738255	0.0675568	0.0313822	0.796199	0.386848	0.0201439	0.0258776	0.869774	0.896382	0.0392592	0.00674901	0.278966	0.00658021
ENSG00000064545	0.0943991	0.000300587	0.0449006	0.01069	-0.0901961	-0.0641571	-0.00853466	-0.0265421	-0.475261	0.858968	0.0683572	-0.083826	-0.32252	0.0592468	0.844001	0.462744	0.777058	0.369771	0.581684	0.619886	0.62327	0.0580751	0.0209595	0.806657	0.796882	0.180482	0.131714
ENSG00000064547	0.239109	-0.00217863	0.148834	-0.0661448	-0.121416	-0.31892	0.059968	-0.0958837	-0.469547	0.696013	1.19328	2.06731	-2.03753	0.0247567	0.498121	0.261926	0.246527	0.498108	0.152082	0.061078	0.400993	0.238179	0.276066	0.0188762	0.000473018	2.93156e-05	0.067381
ENSG00000064601	0.0516669	-9.48849e-05	0.0188749	-0.039651	0.19319	0.00857742	0.028073	-0.149302	-0.407736	0.374267	-0.0435769	0.831427	-0.709883	0.333385	0.953619	0.779488	0.142716	0.0313818	0.93682	0.0716549	0.0114447	0.0354997	0.228109	0.853475	0.00257046	0.0015264	0.475058
ENSG00000064607	-0.131594	0.00106253	0.0526413	-0.0319358	-0.0877187	-0.103526	0.00701526	0.131492	-0.00336898	0.346222	0.373723	-0.677682	0.299586	0.00421799	0.44107	0.346942	0.285375	0.306277	0.307584	0.633592	0.00852893	0.986488	0.257689	0.118377	0.01567	0.144005	0.0176805
ENSG00000064651	-0.29505	0.00622204	-0.158454	0.116128	-0.155025	0.0924743	-0.0280716	-0.0838796	0.118371	0.232977	-0.51888	-0.644969	0.208153	0.000794201	0.0191931	0.134879	0.0572829	0.35153	0.634301	0.32783	0.365745	0.763718	0.693135	0.262369	0.227276	0.596443	0.00509745
ENSG00000064652	-0.112228	0.000250861	0.00320955	0.0688475	-0.117739	-0.282764	-0.00199083	0.119359	0.142616	0.112253	0.43922	-0.135784	0.52892	0.0180595	0.86075	0.956279	0.0154488	0.162493	0.00763176	0.890346	0.0208902	0.448108	0.703845	0.0602558	0.594792	0.0107732	0.053021
ENSG00000064655	0.627786	-0.000772578	0.0879263	0.17223	0.149351	0.398561	-0.0449433	-0.154728	0.103047	-0.635178	0.350632	1.44465	-0.860699	6.05688e-07	0.828344	0.540536	0.0418421	0.511497	0.140172	0.254404	0.222668	0.849125	0.434521	0.578449	0.053185	0.116367	3.23131e-05
ENSG00000064666	0.57712	-0.00635223	-0.164268	-0.175105	0.344109	0.20763	0.010163	-0.335347	0.123847	-1.47442	-0.295295	2.30506	-0.840699	0.000848293	0.217566	0.430222	0.119062	0.281431	0.580512	0.852638	0.0682658	0.867201	0.196695	0.735911	0.0261967	0.267518	0.0053561
ENSG00000064687	-0.0465686	-0.00213131	0.0350707	0.0715595	-0.151534	-0.270397	-0.0409084	0.0257202	0.61132	-0.802298	0.344382	0.5937	-1.5827	0.571033	0.398987	0.733682	0.151316	0.310663	0.136273	0.118683	0.773898	0.0760444	0.134326	0.39997	0.199652	7.02713e-05	0.69448
ENSG00000064692	0.101678	-0.0076773	0.371902	-0.00526866	0.220332	0.520989	0.0161182	0.00527007	-0.0556626	-1.60825	0.398594	0.28965	-0.286006	0.315382	0.0152914	0.00407758	0.936431	0.252798	0.0264693	0.625521	0.961848	0.900366	0.0227931	0.450987	0.629969	0.528661	0.456962
ENSG00000064703	-0.00766593	4.16619e-05	0.265258	-0.0741498	0.397786	0.451131	0.0262138	0.0136302	0.659313	-0.28551	-0.859355	-0.574866	0.584011	0.926957	0.987022	0.0141335	0.0751082	0.0050914	0.0106112	0.269368	0.880546	0.0271545	0.548067	0.0230667	0.151903	0.0753211	0.954704
ENSG00000064763	-0.211679	0.00338462	0.0511487	-0.0160473	0.0322384	-0.0870024	0.036728	0.112138	-0.71536	1.3226	0.550085	-1.00599	0.567038	0.000105542	0.0368182	0.429179	0.653128	0.748187	0.463237	0.0397594	0.0507227	0.00456228	0.000707318	0.0542203	0.00317406	0.022034	0.00116951
ENSG00000064787	-0.127726	0.0109014	-0.128561	0.130502	-0.461032	0.57048	-0.0564565	-0.114335	1.64099	-2.80484	1.4784	-1.93524	0.696229	0.447604	0.0388105	0.532513	0.352204	0.193713	0.163898	0.350349	0.532658	0.0681293	0.0309431	0.139975	0.102523	0.40709	0.587429
ENSG00000064932	0.553094	-0.0133702	-0.135082	-0.0681461	-0.115228	-0.0231852	-0.0251782	-0.549286	0.215812	-0.731975	0.0679137	0.821841	-0.628272	0.000137061	0.0021382	0.445636	0.15568	0.502056	0.921315	0.415785	0.000385126	0.532707	0.234127	0.883232	0.0922079	0.140954	0.0014122
ENSG00000064933	-0.061823	0.00235926	-0.0223683	-0.0575943	-0.217256	-0.177184	-0.0173849	0.0293752	-0.160371	0.442358	0.348056	-0.357363	0.188806	0.0598615	0.0207744	0.577374	0.0239431	0.00200471	0.0249375	0.128391	0.408354	0.31746	0.0650509	0.0630898	0.0993862	0.229345	0.132609
ENSG00000064961	0.41322	0.000271996	-0.0322732	0.0753148	-0.225739	0.0160181	0.0482906	-0.3472	-0.0783544	-0.151032	0.204905	-0.319471	0.106318	1.56074e-06	0.911906	0.742117	0.227623	0.169188	0.932045	0.089182	0.000139902	0.843749	0.79434	0.651386	0.54714	0.782574	6.2235e-05
ENSG00000064995	-0.10388	-0.00326889	-0.0625473	-0.0178855	0.0198634	0.0558162	0.000752396	0.103446	0.443132	0.430678	-0.300728	-0.317702	0.138542	0.00581649	0.00477054	0.176621	0.430105	0.767944	0.490061	0.948552	0.01145	0.00646729	0.0784733	0.110559	0.134295	0.388329	0.0225484
ENSG00000064999	-0.0864498	-0.00263413	0.00541173	0.00490398	-0.173269	-0.188912	-0.0384435	0.113582	-0.35568	-0.0180389	0.903887	0.548431	-0.270867	0.0322231	0.0341264	0.912673	0.861826	0.031743	0.0448466	0.00673985	0.0104738	0.0624754	0.948271	0.000177104	0.0336684	0.149249	0.0825407
ENSG00000065000	-0.0964343	0.00170032	-0.00540139	0.0151452	0.142754	0.028593	0.0168857	0.107568	0.531807	0.0138074	0.0951683	-0.651474	0.55477	0.00492319	0.100678	0.89709	0.477839	0.0271622	0.700178	0.123719	0.00408618	0.000711632	0.950317	0.579984	0.00188036	0.000602804	0.019841
ENSG00000065029	-0.0216607	0.000567443	0.00414541	0.00918554	-0.210266	-0.124498	-0.0220908	0.0430205	0.0284732	-0.24418	-0.0425981	-0.543813	-0.167558	0.659212	0.706694	0.946313	0.756889	0.0232566	0.249648	0.159231	0.422444	0.88837	0.442732	0.861847	0.054764	0.430753	0.766839
ENSG00000065054	-0.163761	0.00520837	-0.163217	-0.0206864	-0.0913764	-0.263401	0.000862847	0.0780502	0.624083	-0.60795	0.0650752	1.03387	-0.0833491	0.0210434	0.016805	0.0669237	0.571198	0.435619	0.074536	0.966285	0.304708	0.0189962	0.147888	0.837923	0.00528906	0.764936	0.0597175
ENSG00000065057	-0.318548	0.0046125	-0.00912882	-0.0974784	0.00418384	-0.20249	0.00674478	0.144275	-0.429292	1.42645	-0.249234	-1.9386	1.922	5.0274e-06	0.0241408	0.909251	0.0633224	0.974913	0.19462	0.767911	0.0449283	0.196022	0.00479089	0.504896	8.08317e-05	6.09377e-07	0.000134545
ENSG00000065060	0.0682453	0.00178901	-0.0174395	-0.119759	0.0488844	0.100695	0.0125063	-0.104321	-0.302128	-0.0932549	0.154019	0.765973	-0.240479	0.0805699	0.135534	0.717347	5.23167e-05	0.511004	0.254412	0.331671	0.0153684	0.0898672	0.724303	0.454446	0.0023632	0.177332	0.165545
ENSG00000065135	0.274925	-0.00454661	0.0281546	0.0168343	0.0280708	0.253508	0.00435646	-0.159743	-0.229163	-0.117347	-0.139722	0.115962	-0.242415	8.26962e-08	0.00195968	0.63495	0.376123	0.669853	0.00557072	0.709884	0.00203769	0.099257	0.615398	0.434542	0.538779	0.134836	9.36592e-06
ENSG00000065150	-0.154852	0.00320114	-0.0260444	-0.0291971	0.0741871	-0.0953524	0.00537868	0.109971	-0.12828	1.44358	-0.368181	-0.664393	1.34206	0.000390869	0.0153831	0.612975	0.3881	0.392695	0.342713	0.716768	0.0180985	0.550213	4.12628e-05	0.134884	0.0244941	1.55393e-07	0.00303557
ENSG00000065154	-0.19578	0.00260497	0.0220083	0.0636165	0.119546	-0.000117004	0.0199261	0.122454	0.0194773	1.91395	-0.881937	-0.822879	1.3451	5.347e-06	0.0372277	0.661214	0.0157473	0.114456	0.998947	0.128065	0.00633936	0.909386	1.90709e-08	0.000120138	0.0010664	6.24817e-09	0.000139304
ENSG00000065183	-0.0325411	-0.00160507	0.066683	0.0257826	0.113513	0.0118331	0.0432747	0.0852983	-0.450811	1.24071	-0.908471	-0.773296	0.994636	0.45869	0.237201	0.221747	0.420724	0.196873	0.907226	0.00623132	0.0777915	0.0368635	0.000297486	0.000593338	0.00871576	2.6192e-05	0.597029
ENSG00000065243	0.194194	-0.000726646	0.00778183	0.0827371	-0.0619659	0.179021	-0.0340589	-0.105647	0.160307	-0.856012	0.351835	-0.00920381	-0.47408	7.58827e-06	0.562521	0.876105	0.0132176	0.456694	0.0691057	0.0214865	0.0190423	0.434825	0.00638721	0.136088	0.972987	0.0209797	0.000179098
ENSG00000065268	-0.110843	-0.00556125	-0.00478168	0.0675151	-0.455365	-0.141152	0.00957612	0.178662	0.135652	0.888579	-0.564737	-0.867375	0.343629	0.0804206	0.00490281	0.951751	0.0618639	0.000187429	0.293834	0.616264	0.010511	0.579197	0.0274582	0.0659353	0.0128948	0.192925	0.165369
ENSG00000065308	0.180797	-0.00309718	-0.0565497	0.000866308	-0.0809203	-0.226023	-0.0423388	-0.100672	-0.00271411	-0.650512	0.0901756	1.82373	-1.0807	0.00916226	0.138846	0.511289	0.978872	0.455228	0.102814	0.0312285	0.173695	0.990647	0.0956421	0.758664	1.68826e-06	0.000178193	0.0316315
ENSG00000065320	0.328947	-0.0109988	-0.0780123	-0.00460073	0.0342073	0.210488	-0.0296515	-0.0820581	0.0989987	-0.833036	0.097784	0.0449818	0.455308	0.000122068	3.36475e-05	0.445522	0.927053	0.819145	0.244438	0.257103	0.35712	0.772585	0.123718	0.81208	0.922808	0.205074	0.0012961
ENSG00000065325	0.342199	0.029287	0.394789	-0.0413719	-0.0613125	-1.24904	-0.0773765	0.349632	-1.10174	1.50798	-0.704468	0.97795	-0.349393	0.151675	0.000128758	0.186427	0.775888	0.887584	0.0209603	0.3071	0.178845	0.270497	0.331326	0.555444	0.468593	0.73456	0.265955
ENSG00000065357	0.147394	-0.00482748	0.209617	-0.0911071	-0.00599906	-0.2922	0.0263906	0.118079	-0.93396	-0.625922	0.286753	1.29071	-1.46413	0.0844057	0.0667215	0.0491918	0.123138	0.970723	0.135391	0.352224	0.203432	0.0202936	0.286799	0.527645	0.0173407	0.000566016	0.171179
ENSG00000065361	-0.510758	0.0120119	-0.296835	0.138605	-0.655054	0.0514172	-0.0385912	-0.210446	-0.171909	-0.658835	0.435268	-1.2428	-0.106497	0.0026604	0.0209265	0.144969	0.312466	0.0631378	0.896775	0.513704	0.244063	0.841429	0.593182	0.652757	0.278988	0.896568	0.0124715
ENSG00000065413	-0.0839177	-0.00291333	-0.0420312	0.0528368	-0.0327491	-0.0574562	0.022243	-0.0444479	-0.361227	-0.25107	0.143446	-0.913829	0.136184	0.196004	0.14405	0.605061	0.156717	0.773111	0.677275	0.264685	0.527664	0.161162	0.534361	0.644794	0.0118668	0.614732	0.320989
ENSG00000065427	0.0750915	0.00220709	-0.0099019	-0.012725	0.176385	0.0704456	0.0329975	-0.0660732	0.379134	0.970423	-0.73658	-0.960283	1.27155	0.0212398	0.0280702	0.802283	0.601809	0.00949621	0.351703	0.0051159	0.0617599	0.0208773	0.000166218	0.000234551	5.63095e-05	9.82395e-10	0.0600659
ENSG00000065457	-0.112479	0.00463032	0.0007904	-0.0107441	-0.132014	-0.076142	-0.0324323	0.0729001	0.112036	-0.105836	0.354143	0.00610623	0.389092	0.0112895	0.00080777	0.988543	0.615222	0.0657426	0.387694	0.0118562	0.124958	0.459004	0.669736	0.0693001	0.976454	0.0253163	0.0370167
ENSG00000065485	0.0946028	-0.00733057	-0.107215	-0.329753	-0.335746	-0.505327	-0.0494091	-0.0378372	-0.364627	-1.3275	1.17197	2.19929	-1.4695	0.279375	0.0076479	0.323117	5.17879e-06	0.0554004	0.015618	0.0992469	0.690984	0.372602	0.0348087	0.0176091	0.000272123	0.000849839	0.417094
ENSG00000065491	-0.163218	-0.00461099	0.054465	0.00423439	0.367402	0.193498	0.0178228	0.0804457	-0.156952	0.352474	-0.510951	0.692669	-0.18263	0.000695436	0.0017133	0.348767	0.883801	0.000127143	0.065057	0.234223	0.114258	0.427338	0.251629	0.0358793	0.0131279	0.371596	0.00462744
ENSG00000065518	0.0141296	0.00372105	-0.0194273	-0.0125104	0.15228	0.264747	0.0252808	0.014948	0.263727	0.741186	-1.02367	-0.435673	0.352153	0.71271	0.0025436	0.676122	0.728643	0.0745322	0.00841261	0.08318	0.71971	0.227369	0.0176519	0.000118336	0.13082	0.0856633	0.80697
ENSG00000065526	0.072207	0.00311516	-0.0641464	-0.0811572	-0.224565	-0.169507	-0.0285613	-0.0906022	0.487176	-1.11296	0.543419	0.681461	-0.165619	0.122325	0.0308982	0.27534	0.00187459	0.00625482	0.0839729	0.0414692	0.075179	0.00666222	0.000260874	0.0141104	0.00567595	0.374221	0.226242
ENSG00000065534	0.0123652	0.00220968	-0.085088	0.0959504	-0.0694361	0.0110372	-0.0186811	-0.063425	0.492525	0.601696	-0.223211	-0.400842	1.1323	0.885972	0.405006	0.432323	0.0718573	0.657692	0.95319	0.492864	0.500485	0.172377	0.283297	0.604081	0.409294	0.00419541	0.927248
ENSG00000065548	-0.15288	-0.000546735	-0.00760844	-0.00860975	0.356546	0.0516045	0.0236065	0.126762	0.711694	0.450874	-0.71638	-0.255852	0.714828	0.000698964	0.681382	0.889341	0.719938	3.2547e-05	0.574484	0.0780039	0.00870454	0.00013487	0.0971577	0.00125517	0.265107	0.000298418	0.00464114
ENSG00000065559	-0.299057	0.000646592	0.120533	0.0343451	0.289512	-0.201415	0.0363501	0.221311	-0.271758	2.02201	-0.891306	-0.710067	1.37702	1.5062e-05	0.745484	0.141735	0.37406	0.0173152	0.157932	0.079286	0.00240081	0.306534	2.17842e-05	0.00817942	0.0540939	1.67273e-05	0.000284973
ENSG00000065600	-0.153205	0.0025967	-0.087052	0.115696	-0.227737	0.146533	0.00108155	-0.278763	-0.594378	0.429326	-0.218813	-1.07753	0.1507	0.186123	0.466792	0.539835	0.207422	0.337289	0.592381	0.978677	0.0290768	0.31012	0.611439	0.740478	0.169271	0.788297	0.308797
ENSG00000065609	-0.29176	0.00231923	0.110248	-0.0145198	0.147992	-0.357337	0.0371749	0.214872	-0.625329	2.18326	-0.46259	-0.256255	0.571605	0.0006304	0.357559	0.291172	0.71234	0.259703	0.0350132	0.110972	0.0177901	0.0302982	3.37657e-05	0.196136	0.504821	0.0736724	0.00430716
ENSG00000065613	-0.0259839	0.00316572	0.0149054	-0.0451906	0.135364	0.18346	-0.00283976	0.0691937	0.657144	-0.383283	-0.0814671	-0.888751	0.931444	0.545368	0.0183198	0.782203	0.0802493	0.0849341	0.0544058	0.831602	0.141829	0.000549041	0.166212	0.69929	0.000583519	1.13729e-05	0.67153
ENSG00000065615	-0.0772562	-0.00132032	0.00347252	-0.122061	0.0247008	-0.059143	0.0162938	-0.0952226	-0.694403	0.513042	-0.234519	0.881187	-0.101717	0.0389706	0.247776	0.939484	5.1934e-05	0.734701	0.489185	0.199183	0.0202639	0.000320392	0.0548995	0.251312	0.000585752	0.557259	0.0956322
ENSG00000065621	0.114788	0.00172421	0.0140314	-0.0508815	0.0395425	-0.110023	0.0310221	-0.059081	-0.632874	-0.478763	0.351705	0.650157	-1.26186	0.144327	0.472587	0.886244	0.271208	0.777152	0.515397	0.206375	0.488085	0.0509747	0.337579	0.361119	0.135791	0.000524664	0.255823
ENSG00000065665	-0.173229	0.00115369	0.0234603	0.0538007	-0.0180378	-0.132474	-0.00918371	0.150548	-0.268927	0.389582	-0.480819	0.0927894	0.0860079	0.00539398	0.535154	0.760501	0.0688915	0.85045	0.276895	0.586274	0.0243793	0.194186	0.254843	0.0709495	0.741612	0.708172	0.0213024
ENSG00000065675	-0.364183	-0.00205568	-0.186682	0.0623496	-0.172505	-0.103696	-0.0411768	0.152768	0.134902	-0.180169	-0.305887	-2.17547	1.67168	0.00110201	0.53619	0.165063	0.41902	0.417362	0.676215	0.263026	0.19644	0.789969	0.811548	0.603565	0.00275876	0.00197563	0.00652839
ENSG00000065717	-0.0723219	0.00401952	0.118563	-0.208634	-0.157516	-0.195836	-0.0537367	0.0637217	0.114276	-1.42597	0.933614	0.137267	-1.03026	0.373878	0.113697	0.232864	0.00566069	0.364124	0.326298	0.0757153	0.471247	0.79471	0.0263912	0.0622	0.812585	0.0168129	0.516482
ENSG00000065802	-0.0536942	0.00384758	-0.057854	0.05306	-0.0611943	-0.0236247	-0.00614741	0.110418	-0.00937893	0.730057	-0.403459	-0.341078	0.498766	0.149426	0.00116786	0.206043	0.0770952	0.422224	0.788133	0.637494	0.0075565	0.9601	0.0105177	0.064397	0.176953	0.0087561	0.263173
ENSG00000065809	-0.288069	0.0134066	-0.20034	0.0778097	-0.443648	0.486184	-0.00832295	-0.446225	0.379635	-1.10761	0.236987	-0.618331	-0.109735	0.0771119	0.00874754	0.312332	0.562419	0.193121	0.215577	0.885355	0.0129104	0.653086	0.361436	0.802507	0.580622	0.891311	0.160104
ENSG00000065833	0.206819	-0.00285051	0.0696438	0.183985	0.146689	0.0382384	-0.00126953	0.00607019	0.440699	-0.331341	-0.598548	1.01294	0.0531373	0.00208535	0.157467	0.391762	0.000158666	0.243355	0.79492	0.952879	0.931941	0.137802	0.456756	0.0887252	0.0139589	0.8572	0.0103847
ENSG00000065882	0.119317	0.00339739	-0.0676124	0.00465169	-0.00332524	0.0679048	-0.00951345	-0.0383359	0.0418	-0.2514	0.586622	-0.0099409	-0.239472	0.0249029	0.0364064	0.312215	0.827169	0.964177	0.486035	0.471848	0.497724	0.785366	0.341499	0.00573759	0.962577	0.18788	0.0676676
ENSG00000065883	0.0496569	0.00203654	-0.0108846	-0.0503622	0.12424	0.190061	0.00941999	-0.0428926	0.302402	-0.479366	0.158284	-0.418923	0.0434364	0.113535	0.0360035	0.779235	0.0185436	0.0413523	0.00974271	0.35856	0.209075	0.0339174	0.0278684	0.334822	0.0297212	0.756559	0.213914
ENSG00000065911	0.538342	-0.014146	0.141735	-0.000257738	0.282873	0.357528	0.0346443	-0.446045	-0.19701	0.516224	-0.0963249	0.355952	0.593444	0.0070374	0.0196925	0.57034	0.996953	0.250419	0.28755	0.431359	0.0358333	0.689245	0.552551	0.883737	0.602231	0.324222	0.0259687
ENSG00000065923	-0.1682	0.00333815	0.0341196	-0.034345	0.274698	-0.218459	0.0377747	0.255768	-0.181633	1.50914	-0.441438	-0.712489	1.06137	0.011588	0.0988544	0.676053	0.405462	0.0285365	0.136564	0.0780633	0.000553725	0.515865	0.00120694	0.190687	0.0656301	0.000709023	0.0377599
ENSG00000065970	0.015003	-0.00354705	0.0242985	-0.0853526	0.172492	0.0562454	-0.00639011	0.0544675	0.585508	-0.0777876	-0.49908	0.446246	0.266522	0.784523	0.0381165	0.723075	0.0200852	0.100048	0.645843	0.719466	0.364196	0.0183944	0.831626	0.0849044	0.1717	0.278593	0.858762
ENSG00000065978	0.335046	-0.0071856	0.0778934	-0.0268752	0.207845	0.45754	0.062328	-0.215958	-0.657797	0.181329	0.126014	-1.3208	0.676744	5.87566e-05	0.00408783	0.42729	0.636924	0.188044	0.0163118	0.0252713	0.0141205	0.0852684	0.744667	0.771279	0.0119507	0.0740881	0.000767223
ENSG00000065989	-0.159383	0.00567661	0.0297526	-0.000734947	-0.235385	-0.540125	-0.0386313	0.0743783	0.0328698	-0.667493	0.172695	1.52675	-0.457171	0.0122713	0.00421402	0.69738	0.988504	0.075613	0.000889976	0.0884916	0.275732	0.918877	0.155954	0.635335	0.00101608	0.144569	0.0395244
ENSG00000066027	0.232962	-0.00740112	-0.0857369	0.133955	0.25833	0.541368	-0.0123232	-0.0118215	0.537975	0.231464	-0.311875	-0.698092	0.230006	7.6468e-05	4.75218e-05	0.219284	0.00144433	0.0223283	0.000148653	0.512027	0.846405	0.0432604	0.551506	0.30454	0.0504785	0.375283	0.000931379
ENSG00000066032	-0.0136704	0.000662943	0.0759623	0.0407471	0.11682	0.138232	0.0224174	0.175659	0.511585	0.85913	0.044894	-1.28431	1.39506	0.804122	0.69647	0.268237	0.306788	0.286282	0.281143	0.235528	0.00449218	0.055909	0.0322972	0.881796	0.000742089	4.45965e-06	0.873073
ENSG00000066044	-0.0221231	-0.00283754	-0.0409119	-0.0421452	0.00384368	-0.213841	-0.0147847	0.123578	0.356003	-0.272057	-0.675522	0.377927	0.153077	0.592971	0.0286008	0.424691	0.175744	0.962916	0.032081	0.302152	0.00752398	0.0821517	0.359975	0.00565672	0.163912	0.437684	0.713499
ENSG00000066056	-0.181497	-0.0108231	-0.0948874	0.218299	-0.144223	-0.367331	-0.0425839	0.190888	-0.125908	-0.0839581	-0.0255915	1.23494	-0.0774153	0.168874	0.00848956	0.566983	0.00308238	0.514053	0.182487	0.273335	0.182916	0.794388	0.914405	0.96602	0.0683624	0.882972	0.287814
ENSG00000066084	-0.133669	0.00402496	-0.167554	0.0149586	0.0829949	0.135961	0.0080981	-0.161817	-0.127627	0.270563	-0.36964	-0.0318733	0.41099	0.0998331	0.106692	0.0992343	0.767564	0.578786	0.446899	0.753993	0.0683904	0.710365	0.610711	0.370761	0.945342	0.250264	0.194316
ENSG00000066117	0.0595685	-0.00179827	0.0347823	0.0277601	0.0106121	-0.0193058	0.0126249	0.00354235	-0.173413	-0.282723	-0.00337998	0.317472	-0.246819	0.0829796	0.0880667	0.416707	0.170287	0.861532	0.792803	0.23714	0.923871	0.211773	0.196141	0.983826	0.0958728	0.0945377	0.169145
ENSG00000066135	-0.0737748	0.00175391	-0.0498898	-0.00775983	-0.219672	-0.135161	-0.00741192	0.074077	-0.19461	0.0713867	0.20953	-0.405431	0.207603	0.0100272	0.0442475	0.159188	0.637478	9.66415e-05	0.0310249	0.39707	0.0172923	0.0919702	0.68861	0.133558	0.0119646	0.0880479	0.0338763
ENSG00000066136	-0.016333	0.00180843	0.0454196	-0.0938908	0.0104377	-0.0653302	0.0133812	0.0319946	-0.571529	0.844759	0.241591	-0.214896	0.0802567	0.599004	0.0638737	0.231587	0.00163602	0.874981	0.393095	0.243544	0.344712	0.0017524	0.00107182	0.20372	0.338957	0.614068	0.717951
ENSG00000066185	0.0985267	0.00887311	-0.155356	0.0194434	-0.405702	-0.103706	-0.00722164	-0.0613764	-0.767983	0.69225	1.71093	0.0326642	0.163873	0.28372	0.00229404	0.174331	0.763912	0.0289971	0.622439	0.815137	0.539815	0.0791987	0.283165	0.00145628	0.9546	0.700346	0.421881
ENSG00000066230	0.172401	-0.00953323	-0.114733	-0.0464584	-0.409936	-0.530703	-0.0163594	0.0362423	0.730858	0.299763	-0.998225	1.99953	-1.20845	0.11311	0.00512633	0.395579	0.509491	0.0502099	0.0335691	0.642219	0.75837	0.128884	0.679245	0.0820196	0.00337385	0.0164812	0.213261
ENSG00000066248	-0.558684	0.00152933	0.0205512	-0.0870236	0.297921	-0.0554524	0.0149779	0.342111	0.133572	0.550322	-0.097422	-0.540548	0.977213	2.21714e-08	0.578574	0.856122	0.0715519	0.0543541	0.76569	0.570523	0.000733929	0.685904	0.30641	0.812519	0.236162	0.00975101	4.67511e-06
ENSG00000066279	0.12636	-0.00467265	0.157279	-0.145177	-0.163207	-0.300887	0.0652872	-0.210947	-0.0895144	0.0762704	1.81924	1.3688	-1.80746	0.308596	0.220366	0.314172	0.042236	0.450873	0.256506	0.0888874	0.120105	0.852171	0.920569	0.00377871	0.0427702	0.00115481	0.448925
ENSG00000066294	0.133896	-0.0122053	0.0742244	0.00169344	0.585974	-0.568115	0.118004	-0.116591	-0.378087	1.07612	-2.06754	0.550667	0.823695	0.544212	0.0730305	0.792621	0.981963	0.0367162	0.134344	0.0204234	0.622676	0.490745	0.269672	0.00757556	0.468944	0.2217	0.670719
ENSG00000066322	-0.285988	0.00889158	-0.228079	0.0353197	-0.319586	0.481508	0.0034123	-0.422434	-0.867223	0.7655	0.050242	-1.26298	0.144165	0.0423938	0.0409766	0.186631	0.736066	0.257433	0.14519	0.943378	0.00660592	0.207504	0.445488	0.94863	0.170048	0.828213	0.102142
ENSG00000066336	0.56996	-0.0121172	-0.0926772	0.0273158	-0.0779147	-0.292236	0.0359271	-0.607284	0.179208	-1.53465	-0.360607	1.02954	0.283535	0.000747153	0.0170493	0.653465	0.727082	0.763077	0.371905	0.431268	0.000908454	0.746399	0.100299	0.608139	0.181834	0.647694	0.00488586
ENSG00000066379	0.1439	-0.00130798	0.126984	-0.0541469	0.115963	0.278576	0.0338554	-0.0771629	-0.539906	0.855516	-0.76854	-0.248993	0.521145	0.0897195	0.614091	0.223841	0.388161	0.491473	0.160928	0.245858	0.401268	0.190134	0.160089	0.107314	0.647511	0.197001	0.179011
ENSG00000066382	-0.26927	-0.00154692	0.039107	-0.0983617	0.212372	0.0171113	-0.00868174	0.225341	-0.302197	-0.152305	-0.112313	0.295117	-0.0209739	0.00011525	0.449137	0.638858	0.0196111	0.0863501	0.906275	0.679751	0.00254553	0.278251	0.723746	0.735934	0.433312	0.941871	0.00124093
ENSG00000066422	-0.0692349	0.00233507	0.0863096	-0.0120649	0.0672143	0.0080931	0.0207488	0.0283724	0.246832	0.0880361	-0.136919	-0.290169	0.765352	0.19601	0.1542	0.206898	0.544338	0.34377	0.931856	0.106909	0.620866	0.0931943	0.725418	0.474437	0.151392	7.99683e-05	0.320989
ENSG00000066427	-0.223956	0.00226246	-0.0433099	-0.0164748	-0.142937	-0.301749	-0.0298113	0.141025	1.3707	0.226051	-0.224434	0.0540533	0.724976	7.92521e-07	0.0828045	0.400386	0.618577	0.101677	0.00422687	0.0487556	0.00267196	1.75905e-07	0.462344	0.352402	0.847478	0.00104461	3.92864e-05
ENSG00000066455	-0.0138424	0.00282024	-0.0393939	0.0316432	0.079367	-0.0354129	-0.00452058	-0.0383209	0.695562	-0.177205	-0.423628	-0.246177	0.562871	0.68222	0.00808253	0.350137	0.177446	0.228834	0.645422	0.688207	0.300682	6.61041e-05	0.448035	0.0240299	0.240014	0.000839374	0.784428
ENSG00000066468	-0.0101734	0.00608761	-0.112881	0.0791407	-0.242769	0.349314	0.00370782	-0.198095	-0.133322	-0.377012	0.726163	-0.929668	-0.0273853	0.92848	0.0830291	0.429662	0.223226	0.22722	0.154653	0.914717	0.111447	0.764378	0.593983	0.187701	0.131465	0.953847	0.955428
ENSG00000066557	-0.198888	-0.00177742	0.107139	0.0293261	0.156862	-0.00281726	0.0165756	0.133716	0.210786	0.510329	-0.445085	-0.719061	0.714249	7.10089e-06	0.164282	0.042001	0.23223	0.0399987	0.974847	0.202732	0.00391485	0.212186	0.0586613	0.0338923	0.00306548	0.00024886	0.000170809
ENSG00000066583	0.0431271	-0.00130545	-0.0452944	0.0376364	0.25636	0.0375273	0.00770287	0.110538	0.353343	1.36046	-0.938897	-1.02154	0.606518	0.437346	0.447146	0.507016	0.394949	0.0296526	0.775811	0.693536	0.070553	0.214176	0.00190458	0.00547521	0.00939433	0.0305968	0.577543
ENSG00000066629	-0.175844	-0.00188252	-0.0762605	0.0881406	0.0225029	-0.097836	0.0166047	0.114836	-0.906395	1.12375	-0.502591	-0.538639	0.618198	0.00826704	0.347361	0.351444	0.0296734	0.848604	0.491414	0.419038	0.108383	0.00169193	0.0106299	0.126802	0.144973	0.0328257	0.0293103
ENSG00000066651	-0.107614	0.00465627	-0.0347721	-0.059645	-0.0712765	-0.189301	-0.0208093	0.0147735	0.0619689	-0.292196	0.49819	-0.57426	-0.1518	0.00694696	0.000215469	0.469578	0.0520122	0.368648	0.0448447	0.130779	0.728079	0.748019	0.303604	0.0290516	0.0309192	0.420063	0.0257378
ENSG00000066697	-0.193035	-0.00222678	0.115862	-0.00908014	0.302634	0.288631	0.0256002	0.109529	0.610702	-1.01734	-0.331651	-0.596435	0.963591	0.00048151	0.173958	0.086479	0.754126	0.00201457	0.01354	0.114085	0.0608473	0.00439784	0.00321483	0.188364	0.0361627	8.26337e-05	0.00356143
ENSG00000066735	0.227426	-0.0104027	-0.0427372	0.157025	0.33581	0.339394	-0.0102755	0.195322	0.253255	-1.77861	0.0493473	0.563699	-0.16489	0.0162224	0.000457965	0.713902	0.00689585	0.0504615	0.0982322	0.723048	0.056401	0.50371	0.00472209	0.914112	0.276275	0.677787	0.0489064
ENSG00000066739	-0.22342	0.00391723	-0.0239619	-0.0519626	-0.0203419	-0.143792	0.0208083	0.0614164	-0.391249	0.918593	-0.0336159	-0.398772	0.451566	1.91552e-08	0.000578045	0.595287	0.00869169	0.734786	0.0586504	0.053765	0.116303	0.00506514	0.000117252	0.83724	0.0323216	0.00316137	4.27949e-06
ENSG00000066777	-0.0200801	-0.00108908	0.0534803	-0.00341739	0.0228158	-0.096009	-0.00866802	0.0465317	0.0887561	0.571439	-0.162844	-0.285863	0.428987	0.491658	0.226054	0.146317	0.846571	0.667344	0.137923	0.348994	0.146042	0.463976	0.00434695	0.267683	0.087884	0.00158804	0.626295
ENSG00000066827	-0.0166277	0.00228016	-0.063168	-0.0807524	-0.189529	-0.206105	-0.034216	0.0471378	0.122754	-0.0544339	0.147434	-0.248579	0.0438426	0.675881	0.0663563	0.199841	0.0121475	0.0238873	0.0335354	0.018008	0.279138	0.536255	0.850515	0.514981	0.348906	0.819436	0.779458
ENSG00000066855	-0.040326	0.000746585	-0.117413	-0.0383748	-0.135724	0.0108567	-0.0193062	-0.28696	0.00192698	-1.4585	0.0774736	0.705768	-0.702517	0.503698	0.688656	0.115986	0.42333	0.276028	0.939487	0.365357	3.72339e-05	0.99496	0.00213291	0.822907	0.0885695	0.021637	0.637202
ENSG00000066923	-0.0776379	0.00287179	-0.0961208	-0.0726299	-0.255248	-0.0767938	-0.0552202	-0.135987	-0.502102	-0.709339	1.15778	1.09598	-1.51239	0.251594	0.167439	0.260514	0.0515276	0.0316845	0.586798	0.00888957	0.0666499	0.0535216	0.0880841	0.00070835	0.003027	3.13516e-06	0.386043
ENSG00000066926	-0.139163	0.00220677	-0.0264107	0.010485	0.0614513	0.105299	0.0255433	-0.0266207	-0.0397638	0.393373	-0.860086	-0.741296	0.567222	0.00444106	0.133238	0.661289	0.662772	0.432517	0.282264	0.0682986	0.606868	0.814045	0.160462	0.000254118	0.00280278	0.00424052	0.0183525
ENSG00000066933	-0.0233215	0.00137377	-0.00840689	-0.00564107	0.0777097	-0.069622	0.0144672	0.0947111	-0.0744325	0.885618	-0.237593	-0.701467	0.718418	0.511683	0.210404	0.849549	0.806737	0.249645	0.382885	0.215718	0.0164457	0.632471	0.000658768	0.202948	0.00190046	6.25985e-05	0.643785
ENSG00000067048	-0.294635	0.00234059	8.02415	-0.00559853	-0.215166	-0.602051	0.0250077	-0.174277	-0.617461	-0.123605	-1.11517	1.292	0.367576	0.0510653	0.61204	1.00208e-55	0.962035	0.48262	0.095512	0.633857	0.286011	0.414663	0.909942	0.19777	0.202545	0.613633	0.117914
ENSG00000067057	-0.232704	0.0129611	0.100167	0.0213046	-0.0107378	-0.417823	0.0167518	0.117071	0.270163	0.867504	-0.392346	-1.23926	1.28303	0.00341158	5.08121e-07	0.305471	0.611761	0.93523	0.0137761	0.469344	0.166134	0.357613	0.0708254	0.280914	0.00357595	0.00023985	0.0150218
ENSG00000067064	-0.110378	0.00329665	0.123466	0.113441	0.208953	0.381512	0.0129602	0.164851	-0.0201375	1.06412	-0.354302	-1.32477	1.2311	0.224184	0.235052	0.286149	0.00257346	0.0975518	0.0251084	0.557697	0.0935163	0.936792	0.0198052	0.293098	0.000569429	0.000224895	0.354594
ENSG00000067066	0.486253	-0.0150159	-0.0761313	0.0936421	0.308944	0.121066	-0.00672937	-0.17652	0.486674	-0.566804	0.0756686	0.509598	-0.144501	0.000812167	0.000731899	0.669135	0.121245	0.136286	0.648	0.852502	0.244818	0.257724	0.435075	0.891088	0.388458	0.769633	0.0051903
ENSG00000067082	0.219079	-0.00897225	0.211663	0.145833	-0.00896401	0.0563828	-8.18648e-05	0.012721	0.331561	-0.665182	-0.755513	-0.046458	0.00292809	0.0122106	0.000957821	0.0551493	0.000241531	0.942175	0.726418	0.997023	0.890568	0.203049	0.135324	0.0293896	0.895946	0.992188	0.0393796
ENSG00000067113	0.0691907	0.00369601	-0.0433011	0.0706828	0.0240091	0.182532	0.00720176	-0.132345	-0.858843	0.969558	-0.263606	-0.6601	-0.0865061	0.25051	0.0472793	0.566652	0.041428	0.818348	0.157813	0.69273	0.0453715	0.00072485	0.0126022	0.359256	0.0438153	0.728234	0.384778
ENSG00000067141	0.122689	0.00352201	-0.126039	0.0850604	-0.186028	0.00460215	-0.0185889	-0.132665	-0.160785	0.214969	0.382265	-0.0230628	-0.410318	0.0511253	0.0676889	0.109252	0.0245144	0.100499	0.972618	0.338439	0.0528761	0.522083	0.586313	0.214201	0.946027	0.126415	0.117985
ENSG00000067167	0.159657	0.00101396	-0.0385943	-0.000467364	-0.0340861	0.167593	0.0157027	-0.169195	-0.37578	0.619208	-0.00875752	-0.379036	0.118391	0.00253849	0.520061	0.550243	0.987315	0.706876	0.133544	0.322405	0.00326235	0.0708318	0.0606066	0.971816	0.176343	0.583339	0.0120315
ENSG00000067177	0.309791	-0.0137101	0.0135028	-0.00553465	-0.0343076	0.411978	0.00430834	-0.0456646	-0.336522	-1.1625	0.803312	0.351711	-0.265542	0.0129743	0.000437763	0.930551	0.923886	0.85838	0.0966002	0.898719	0.73026	0.415032	0.0945893	0.130447	0.534672	0.565894	0.041223
ENSG00000067182	0.598898	-0.0110363	-0.062222	-0.0749066	0.230172	-0.0335601	0.0103734	-0.324984	-0.121835	-0.259935	-0.336202	0.474489	-0.470981	9.51397e-06	0.00550219	0.699119	0.189442	0.23288	0.891012	0.758777	0.0197766	0.762262	0.701063	0.517367	0.394738	0.309675	0.000208273
ENSG00000067191	-0.385161	0.00252989	0.1086	0.0475847	0.167203	-0.0826085	-0.00543255	0.293731	0.721003	-0.101471	-0.949498	-0.115803	0.639842	1.24946e-06	0.263252	0.240604	0.27661	0.209499	0.603689	0.812313	0.000425059	0.0200809	0.82829	0.0121561	0.774984	0.0471147	5.25193e-05
ENSG00000067208	-0.0519623	0.00277025	-0.0878815	0.035927	0.0565507	0.0291682	-0.0189676	-0.0460894	0.360215	-0.608396	0.0174028	-0.287143	0.326836	0.176158	0.0204003	0.0686889	0.144464	0.428546	0.730808	0.129659	0.270513	0.0338724	0.020858	0.929185	0.201533	0.0592561	0.296701
ENSG00000067221	-0.20201	0.00148561	0.0467143	0.0882355	-0.0695533	-0.290099	-0.00195072	0.277702	0.116949	2.53939	-0.975289	-1.73642	1.19979	0.00827381	0.519001	0.615883	0.0896046	0.629438	0.0940012	0.937363	0.00102928	0.730553	1.77925e-05	0.0188192	0.000525297	0.00118023	0.0293215
ENSG00000067225	-0.27533	0.0099995	0.0309474	-0.0686747	0.0751675	-0.123546	0.0747624	0.116999	0.500111	1.64574	-0.513734	-1.2317	1.82605	9.9789e-05	6.14429e-06	0.714285	0.0872805	0.532126	0.396698	0.000967914	0.113279	0.0710911	0.000440832	0.124698	0.00187203	2.2487e-07	0.00111623
ENSG00000067248	0.0611348	0.000287877	-0.0107188	-0.0305161	0.218924	0.231249	-0.0129407	-0.064813	0.140005	-0.477236	-0.277693	-0.295004	0.3088	0.142987	0.820832	0.837418	0.186669	0.00403304	0.0117009	0.303174	0.153394	0.379921	0.0665413	0.161245	0.178808	0.0765548	0.254193
ENSG00000067334	0.0134182	0.000372282	0.0275161	-0.0586398	-0.0108445	-0.000495854	0.00296554	-0.0278984	1.20981	-0.960834	-0.288157	0.309578	0.536017	0.767576	0.78926	0.630137	0.0289993	0.892105	0.995923	0.831243	0.57287	7.84126e-08	0.00168322	0.193433	0.209739	0.00757044	0.846524
ENSG00000067365	-0.0672105	0.00179968	-0.0631473	-0.0542799	-0.203772	-0.283636	-0.0306517	-0.0328137	0.061116	-0.90731	0.615954	0.580559	-0.759922	0.0991144	0.153013	0.204806	0.108543	0.0198151	0.00573298	0.039219	0.457049	0.770785	0.00453945	0.0127507	0.0427571	0.00053347	0.193217
ENSG00000067369	-0.0606514	-0.000231132	0.0906969	0.00249503	0.150869	0.0573972	0.0260477	0.0686795	0.0424252	0.706495	-0.356862	-0.806616	0.924619	0.110757	0.84163	0.0592209	0.905043	0.026122	0.473552	0.0274807	0.0972719	0.770254	0.00418684	0.0520831	0.000242464	8.97477e-07	0.210039
ENSG00000067445	-0.205698	0.000260361	0.0897364	0.0628315	-0.0142775	-0.183351	0.0292171	0.136421	-0.322613	1.38705	-0.0996326	-1.14065	0.481913	0.00480773	0.904752	0.320713	0.0712149	0.898969	0.201389	0.146083	0.0795428	0.186042	0.00129343	0.744532	0.00142634	0.0807853	0.0194817
ENSG00000067533	-0.1307	-0.0004708	0.0181375	-0.0524618	0.0631084	-0.0338864	0.0134912	0.121948	0.658873	0.219024	-0.343727	-0.536599	0.795971	0.00573141	0.739399	0.754777	0.0503449	0.436522	0.73033	0.340542	0.017163	0.00079818	0.446589	0.126209	0.0347784	0.000196507	0.0223354
ENSG00000067560	0.0407276	-0.00124306	-0.0295692	0.0260871	0.180984	0.23296	0.0032027	-0.0507641	0.269877	0.0912309	-0.300394	-0.295475	0.512767	0.359753	0.362322	0.596233	0.311741	0.026464	0.0188973	0.814779	0.295062	0.132737	0.74383	0.168731	0.224042	0.00914077	0.502039
ENSG00000067596	-0.00491909	0.0024936	0.0130732	-0.0395524	-0.0163569	-0.0180779	0.0100451	0.00718303	0.48343	0.0979823	-0.34534	-0.685468	0.618038	0.843038	0.00161827	0.671981	0.0283801	0.73587	0.750825	0.233787	0.791199	0.000168881	0.571624	0.0140697	8.4762e-05	4.94611e-06	0.899634
ENSG00000067601	-0.0791226	-0.00249468	0.0519965	-0.0205996	0.371545	0.42353	0.0147145	0.0643537	0.505438	-0.761549	-0.329341	-0.668422	0.614355	0.29327	0.283336	0.574789	0.718676	0.0186732	0.0209056	0.572836	0.432883	0.177551	0.165793	0.438377	0.18114	0.0947946	0.432248
ENSG00000067606	-0.182942	-0.00148202	0.0336565	0.0147086	0.0505767	-0.244462	0.0282213	0.18847	0.119068	1.04337	-0.160658	-0.880649	1.21104	0.00316067	0.425443	0.65234	0.733547	0.670242	0.0851054	0.172895	0.00521953	0.675641	0.0181338	0.626558	0.0259476	0.000123318	0.0141965
ENSG00000067646	-0.330292	0.00386891	7.73477	0.0881638	-0.0780782	-0.289709	-0.0229642	-0.0733047	0.184527	1.05077	-1.27063	-0.429287	0.583202	0.0471149	0.446203	2.09822e-51	0.477893	0.813208	0.452974	0.686198	0.682795	0.818449	0.376205	0.173863	0.689362	0.459258	0.110609
ENSG00000067704	-0.0640744	-0.00104899	-0.0216154	0.0739984	-0.0854362	-0.206782	-0.0130153	0.10176	-0.0622909	1.75674	-0.767319	-0.591964	1.04978	0.0954716	0.371277	0.650224	0.00382637	0.231744	0.0186378	0.291431	0.0162693	0.702423	3.98624e-08	0.000350456	0.0106058	3.47064e-07	0.187867
ENSG00000067715	-0.463897	0.00427844	0.0928621	0.0404784	0.125621	-0.653929	0.0395911	0.314607	-0.0728962	2.26194	-0.997874	-0.477218	1.01837	0.000115485	0.225797	0.518035	0.562929	0.548624	0.0127441	0.278509	0.0135077	0.878452	0.00419394	0.088811	0.462352	0.0462559	0.00124093
ENSG00000067798	-0.0525611	-0.00587992	0.0177101	0.0706232	0.0398288	-0.0783955	-0.0113815	0.186882	0.390647	0.0902349	0.084931	-0.671963	0.454452	0.336059	0.000699715	0.79716	0.0150219	0.657763	0.483857	0.471102	0.0022006	0.0517375	0.776839	0.728516	0.0162038	0.0402063	0.477587
ENSG00000067829	-0.222391	0.005462	-0.0354484	-0.012601	0.164557	-0.254259	0.0676357	0.0783369	-0.385022	0.676522	-0.0127303	-0.299225	0.766922	4.38858e-05	0.000992303	0.571924	0.783502	0.140962	0.0501952	0.000953621	0.164349	0.176601	0.0932336	0.96739	0.421053	0.00596789	0.000620758
ENSG00000067836	-0.192205	0.00399705	-0.00324151	0.053862	-0.109605	0.0822702	0.0177036	0.0631264	-0.154843	1.21259	0.313922	-0.877338	0.413878	0.00148496	0.0289262	0.964427	0.191064	0.338328	0.539242	0.369153	0.324437	0.567049	0.00486011	0.32276	0.0201797	0.131432	0.00812965
ENSG00000067840	-0.14011	-0.00737545	-0.0644664	-0.0439522	0.148451	-0.0793768	0.00311307	0.303157	0.302417	0.0355137	0.0706233	-0.712225	0.752195	0.0218325	0.000140294	0.391833	0.250496	0.188602	0.551452	0.87184	1.40647e-05	0.243836	0.928628	0.81805	0.0467856	0.00710475	0.0614101
ENSG00000067842	-0.300295	0.0120877	0.135742	-0.146174	0.186125	-0.127753	0.0429904	0.133759	0.118214	0.504825	-0.227611	0.0734817	-0.0551679	0.00360631	0.00017556	0.286496	0.00648643	0.262484	0.533993	0.142534	0.221615	0.74084	0.389282	0.612072	0.88074	0.888523	0.0156507
ENSG00000067900	0.225681	-0.0012202	-0.0815186	-0.0294846	-0.0969748	0.0894965	-0.0387533	-0.189607	0.320696	-1.24194	0.402706	0.230743	-0.452525	0.000151516	0.483362	0.259865	0.268284	0.275614	0.426082	0.0169352	0.00276473	0.0941477	0.000318671	0.0992355	0.374158	0.0386242	0.00150859
ENSG00000067955	0.485571	-0.00102715	-0.0384519	0.0539519	0.15421	0.496508	0.0231471	-0.282791	-0.271586	-0.532241	-0.44715	-0.658098	-0.483937	2.40852e-07	0.697144	0.720575	0.318824	0.33471	0.0124737	0.402232	0.0033478	0.458625	0.348952	0.309728	0.188791	0.204405	1.807e-05
ENSG00000067992	-0.394357	0.00143377	0.00723949	0.0534586	0.0315107	-0.61407	0.0176904	0.22465	-0.193645	0.921833	-1.19767	0.983768	0.472395	4.19793e-05	0.608138	0.949401	0.335883	0.849076	0.0037466	0.538941	0.0259067	0.608293	0.123689	0.0120129	0.0612161	0.234409	0.000598469
ENSG00000068001	0.209254	-0.00117919	-0.0162146	0.00988986	0.150802	0.218899	0.0431241	0.00476583	-1.16766	0.0338113	0.308154	-0.0720813	-0.351868	0.108994	0.766062	0.921535	0.862293	0.438432	0.382464	0.213753	0.972845	0.00673095	0.960721	0.558453	0.89791	0.453322	0.207597
ENSG00000068024	0.102663	0.000383075	-0.0822286	0.00992344	-0.153296	-0.137901	-0.0160534	-0.0561877	-0.329121	0.268139	0.441628	0.117838	-0.432858	0.0407261	0.800508	0.191908	0.684659	0.0615307	0.173783	0.256944	0.297002	0.0626702	0.346561	0.0483439	0.618903	0.0290123	0.0988984
ENSG00000068028	0.181511	-0.00327073	-0.0389718	-0.0853018	-0.407458	-0.0650918	-0.00441475	-0.108602	-1.03994	1.22731	0.16486	-0.188411	-0.0582916	0.00800446	0.114925	0.639928	0.066485	0.00301679	0.667974	0.842187	0.139683	0.00146482	0.0107191	0.643355	0.644278	0.848364	0.0285906
ENSG00000068078	0.284819	0.00815962	0.0701496	0.0119843	-0.0844208	0.199628	-0.0274705	0.0845961	-0.416098	0.135636	0.716441	-0.539837	-0.135378	0.0382268	0.0519907	0.684039	0.840793	0.677506	0.445967	0.445838	0.564141	0.332577	0.850277	0.197948	0.361355	0.781994	0.0942751
ENSG00000068079	0.516815	-0.0101204	0.0330313	-0.0430928	-0.0135593	0.132682	0.0658674	-0.445236	-0.28855	-0.920992	-0.0210414	0.217797	0.659327	0.00112784	0.0334449	0.865367	0.521603	0.952635	0.652335	0.109826	0.00861159	0.548473	0.259377	0.972874	0.742025	0.236142	0.00663565
ENSG00000068097	0.00529223	0.00384667	-0.107198	-0.0268636	-0.274228	-0.215667	-0.014773	-0.0609494	-0.636344	0.568876	0.577986	-0.761664	0.138977	0.902022	0.00462657	0.0482911	0.351505	0.00188069	0.031597	0.300348	0.196484	0.00205105	0.0578582	0.0146933	0.0055157	0.476356	0.937309
ENSG00000068120	-0.0417888	-0.00166531	-0.106573	0.0311935	-0.335126	-0.496854	-0.0161555	-0.051539	0.387528	0.568494	-0.119665	1.46951	-0.288982	0.458805	0.337919	0.131633	0.411521	0.00353939	0.000390935	0.387499	0.402894	0.131925	0.144814	0.688168	0.000119569	0.262504	0.597054
ENSG00000068137	0.154162	0.00185205	0.0657004	-0.0240387	0.124484	0.229237	-0.0125647	-0.108074	0.331854	-0.998598	-0.110128	0.149475	-0.187798	0.0470782	0.431481	0.497404	0.561649	0.343818	0.159097	0.582574	0.197168	0.253913	0.0369469	0.757572	0.704548	0.547558	0.110559
ENSG00000068305	-0.07009	-0.00187727	0.0226169	-0.0365882	0.344573	-0.0383304	0.0314344	0.0979646	-0.324495	0.759336	-0.322383	0.0989304	0.227353	0.232664	0.2974	0.757595	0.309258	0.00259382	0.764755	0.0962264	0.1272	0.188744	0.0517682	0.275998	0.764962	0.372602	0.364539
ENSG00000068308	-0.11672	0.00406108	0.00635536	-0.0565071	0.217273	-0.0207953	0.0398069	0.0526148	-0.0904915	1.03639	0.0458546	0.00804126	0.672316	0.0076961	0.00274761	0.905061	0.0559906	0.0114761	0.829793	0.00761932	0.261833	0.638679	0.00106457	0.839589	0.975254	0.0013714	0.0277383
ENSG00000068323	0.0402756	-0.000201563	-0.0277027	-0.026993	0.0470646	-0.111856	0.0133675	0.0148054	0.472505	-0.335219	-0.412266	0.763558	0.120652	0.212117	0.838758	0.486602	0.256281	0.463012	0.140012	0.228781	0.673044	0.00398671	0.147981	0.0255385	0.00069521	0.428468	0.340494
ENSG00000068354	-0.227439	0.000848692	0.0193886	-0.0375198	0.0107825	-0.328453	-0.00102521	0.119095	0.274079	0.536455	-0.546431	0.275657	0.200928	0.000125887	0.624111	0.785725	0.212208	0.909543	0.00784769	0.950739	0.0552031	0.193205	0.117439	0.0407174	0.336211	0.377754	0.00132587
ENSG00000068366	-0.226408	-0.00551099	0.0772977	0.0996719	0.303644	-0.105452	0.0674562	0.24316	-0.08498	1.6044	-0.933047	-0.728625	1.16403	0.000874243	0.00740085	0.352135	0.00572692	0.00837782	0.43762	0.00114067	0.000993458	0.72204	0.000196715	0.00333627	0.0313405	7.71337e-05	0.00547964
ENSG00000068383	-0.085643	0.00416629	-0.0428761	-0.0880371	-0.0318424	-0.20446	-0.0166961	0.0859671	-0.751155	1.03366	0.327447	-0.495894	0.284941	0.0962482	0.00963491	0.497675	0.0244589	0.754519	0.0917929	0.343324	0.125725	0.00412473	0.00710672	0.25259	0.138109	0.243152	0.189054
ENSG00000068394	-0.160949	0.00234345	-0.0191343	-0.0130896	0.0626595	-0.100323	0.0228773	-9.54392e-05	0.187349	0.155776	0.0504943	-0.908225	1.10694	0.000213069	0.069715	0.711033	0.647628	0.437573	0.292715	0.105409	0.99832	0.327974	0.587415	0.820607	0.0010656	1.34941e-06	0.00196214
ENSG00000068400	-0.168239	0.00480448	0.0898643	0.0239919	-0.13248	-0.205614	-0.00944717	0.168965	1.35389	-0.701508	-0.510915	-0.702621	0.389761	0.000774163	0.00164332	0.143283	0.327931	0.100211	0.0426425	0.496573	0.00177265	2.83284e-09	0.0164016	0.0223277	0.00486443	0.045257	0.0050242
ENSG00000068438	-0.197479	-0.00143382	0.08423	-0.0168506	0.18073	-0.0538442	0.0279477	0.0470823	-0.469487	1.19115	-0.382831	-0.768947	1.18486	1.40519e-06	0.22145	0.0749994	0.546634	0.021271	0.541619	0.0369957	0.256376	0.0138205	8.6171e-05	0.0749937	0.00314008	1.18912e-07	5.71501e-05
ENSG00000068489	0.0721904	-0.00582143	-0.0638397	0.0404792	0.26547	0.276179	-0.00651544	-0.0625087	1.49167	-1.78916	0.165755	0.675717	0.179281	0.484367	0.0703876	0.616163	0.605855	0.20716	0.257997	0.855367	0.578918	0.00553172	0.0208052	0.775405	0.321482	0.71708	0.619474
ENSG00000068615	-0.310463	0.001158	0.185457	0.0399685	0.30234	-0.125575	0.0300258	0.312377	-0.410808	1.75692	-1.11916	-0.785678	1.05571	0.000411831	0.654278	0.0843155	0.377568	0.0403891	0.476765	0.234095	0.00101148	0.196907	0.00134768	0.00663984	0.0744223	0.00367357	0.00315021
ENSG00000068650	0.0180155	0.00111788	-0.120771	0.0330571	-0.288981	-0.183446	-0.0316502	-0.219443	0.301445	-1.28338	0.23622	0.412767	-0.740523	0.816547	0.641559	0.209171	0.585308	0.0744679	0.320968	0.248651	0.0112547	0.440054	0.0286967	0.594289	0.42722	0.0555425	0.881575
ENSG00000068654	-0.0664902	0.00105652	0.010278	-0.0138315	0.0241545	-0.137187	-0.00306583	0.0164562	0.211569	-0.221305	-0.246879	0.284124	0.0641013	0.0590093	0.323448	0.815262	0.444881	0.677023	0.0623977	0.762504	0.663585	0.100957	0.285116	0.124291	0.107539	0.64362	0.131321
ENSG00000068697	0.307424	0.000523594	0.0872872	-0.0139007	0.10809	0.430115	0.028713	-0.140252	-0.0254576	0.621037	-0.743412	0.426139	-0.396907	1.69141e-05	0.799442	0.302406	0.723699	0.370021	0.00513214	0.173944	0.0581288	0.924961	0.150772	0.0290107	0.251173	0.169532	0.000311293
ENSG00000068724	-0.0131006	-0.00249901	-0.073015	-0.0189234	-0.245138	-0.166758	-0.0368601	-0.240446	-0.365781	-0.77532	0.268148	0.711751	-1.01228	0.834272	0.198704	0.345914	0.693551	0.0596867	0.261969	0.0972857	0.000709922	0.242736	0.0939383	0.450867	0.091735	0.00181375	0.893319
ENSG00000068745	0.00561791	0.00361073	0.0135712	-0.113783	-0.00685882	0.0508855	0.0321909	-0.0226871	-0.828455	1.42026	0.159562	-1.06238	0.569399	0.888288	0.00440468	0.783759	0.000510719	0.931785	0.58652	0.0244847	0.603684	0.000138286	1.7304e-05	0.476664	0.000228038	0.00484997	0.928639
ENSG00000068784	-0.0621761	0.0025137	0.00232011	-0.0414967	0.0457441	0.100547	-0.00738449	-0.0458239	0.531681	-0.761687	-0.287893	-0.420059	0.713436	0.345912	0.21497	0.977681	0.251744	0.685556	0.468788	0.707929	0.522452	0.0390819	0.0636386	0.353255	0.223063	0.0114679	0.488135
ENSG00000068793	0.36363	-0.0075921	-0.0347766	-0.0209166	0.16425	0.166277	0.0562659	-0.228692	-0.228345	0.593511	-0.174993	-0.885462	0.423476	0.000182735	0.00890198	0.768341	0.595586	0.229293	0.346544	0.0239461	0.0247576	0.420688	0.220518	0.633278	0.0282938	0.200499	0.00174896
ENSG00000068796	-0.0756121	-0.0013865	0.0184801	0.0718595	0.114433	-0.0572675	-0.0120256	0.0903842	-0.0738992	0.384276	-0.456595	-0.262539	0.538188	0.037877	0.212956	0.67758	0.00992682	0.116665	0.494492	0.332213	0.0234171	0.669865	0.139399	0.0273165	0.261194	0.00306829	0.0936569
ENSG00000068831	-0.0948299	-0.00179707	0.150122	-0.00549344	0.0476662	-0.189017	0.0306183	0.110246	-0.00704575	0.26427	0.00570659	-0.706244	0.60191	0.189453	0.419854	0.0923181	0.923726	0.747279	0.273377	0.232374	0.162363	0.98464	0.618111	0.989014	0.152555	0.0939943	0.31327
ENSG00000068878	-0.0771604	-0.00456677	-0.0802971	0.0300032	-0.0990909	0.0220885	-0.0143631	-0.0194689	0.258302	-0.735665	-0.170114	0.462399	-0.327607	0.315513	0.0546593	0.40853	0.440303	0.432117	0.887672	0.515454	0.814989	0.346154	0.104992	0.619333	0.220878	0.279487	0.45707
ENSG00000068903	0.0298152	0.00086684	-0.116257	0.0648057	-0.0985565	0.209359	0.00237668	-0.138859	-0.666349	1.10352	0.376809	-1.68564	0.674902	0.668267	0.686018	0.180223	0.198478	0.473281	0.197085	0.919686	0.0704565	0.0483913	0.0293151	0.325339	0.000477772	0.0439332	0.773731
ENSG00000068971	-0.209019	0.00171371	-0.0440161	0.0409374	-0.00259268	-0.129171	-0.0161739	0.151947	-0.0686952	1.30937	0.0927801	-0.334415	0.461896	4.04388e-05	0.249961	0.461239	0.243114	0.978237	0.249972	0.326283	0.00485159	0.763506	0.000446196	0.725729	0.278154	0.0468681	0.000583643
ENSG00000068976	0.133554	-0.00145645	0.187803	-0.0201268	-0.16616	0.399807	-0.030013	0.228055	-0.190655	-0.37718	1.28345	-0.495316	0.110856	0.453145	0.788816	0.407806	0.78492	0.515847	0.234595	0.508963	0.236719	0.71932	0.6768	0.0696893	0.499895	0.85751	0.592011
ENSG00000069020	-0.0510358	-0.000623338	-0.0153512	0.0722447	0.0923832	-0.00682595	0.00314747	0.0888854	0.369224	-0.692932	0.356459	0.517197	0.243404	0.218549	0.625244	0.762949	0.0288909	0.274812	0.944089	0.827053	0.0513749	0.0792343	0.0260142	0.134833	0.0655735	0.227228	0.348384
ENSG00000069122	0.0460662	-0.00551892	-0.103852	0.292103	0.0524006	-0.0954389	-0.00194343	0.254985	-0.256343	0.0650102	0.160855	0.259733	0.534948	0.629474	0.0624582	0.387342	8.14699e-06	0.759038	0.643863	0.947756	0.0161337	0.507325	0.914608	0.73127	0.620895	0.192925	0.742843
ENSG00000069188	-0.0772742	-0.0106367	0.0559537	0.256944	-0.00109244	-0.100488	-0.029361	0.352671	0.227198	-1.24828	-0.0855874	0.381158	-0.483267	0.405109	0.000348615	0.627988	0.00020122	0.995079	0.631612	0.340161	0.000782426	0.585665	0.05437	0.861296	0.497867	0.254668	0.546841
ENSG00000069248	-0.0894417	0.00147686	-0.00222321	-0.00184058	-0.0521692	0.0627932	0.00847831	-0.00328023	-0.444463	1.15892	-0.224352	-0.85489	0.574292	0.00784199	0.145534	0.957192	0.918625	0.35934	0.367182	0.392726	0.926891	0.00107711	1.47768e-06	0.152679	1.55599e-05	0.000138538	0.0281425
ENSG00000069275	-0.140056	0.000162071	-0.0721725	-0.0111292	0.118656	0.0818328	0.00872225	0.081391	0.797302	0.03042	-0.434634	-0.465482	0.780647	3.74745e-06	0.851953	0.041489	0.584444	0.0388399	0.213823	0.365201	0.00966322	8.17831e-07	0.878253	0.00772377	0.0129846	9.80879e-07	0.000109923
ENSG00000069329	-0.232047	0.00435347	0.0226562	0.0668052	0.0984642	-0.249256	0.0447128	0.135839	-0.223968	2.50977	-0.743907	-1.12568	1.57552	0.000139048	0.0164854	0.755637	0.0616781	0.351476	0.054858	0.0185936	0.0343094	0.350812	8.57654e-08	0.0136807	0.0013194	2.91065e-07	0.00142609
ENSG00000069345	-0.182084	0.00200337	-0.0373174	-0.0366193	0.236106	-0.0329353	0.0430284	0.13725	0.402117	1.59658	-1.15668	-1.02157	1.53649	0.000189906	0.165713	0.517862	0.288766	0.0148801	0.760991	0.0102542	0.00834687	0.0791753	2.62646e-05	7.25578e-05	0.00156924	4.08089e-08	0.00179546
ENSG00000069399	0.416539	-0.0139696	-0.106412	-0.0124517	-0.364342	-0.713358	-0.0178597	-0.356102	1.58484	-2.50493	0.913326	4.07552	-2.40138	0.00260959	0.00106709	0.529127	0.871184	0.130223	0.0173256	0.664967	0.0168544	0.00488846	0.00497656	0.164665	2.22804e-06	0.000137118	0.0122863
ENSG00000069424	-0.241093	0.0101162	-0.0492995	-0.0349606	0.089147	-0.362908	-0.0359519	0.169203	0.493187	-0.0442032	-0.368885	1.03658	0.0404032	0.000244256	1.34048e-06	0.529108	0.413292	0.461755	0.0147715	0.0909178	0.015553	0.0892141	0.918109	0.273336	0.00994365	0.887741	0.00215445
ENSG00000069431	-0.00503131	-0.0069827	-0.139835	-0.0180989	-0.757435	-0.612238	-0.109046	-0.00176903	2.37211	-4.45213	1.91621	2.93684	-2.6124	0.955213	0.0138866	0.203371	0.815963	0.000305914	0.00780639	0.00184345	0.985531	1.92219e-05	1.4989e-07	0.00100107	4.77359e-05	1.57397e-06	0.97248
ENSG00000069493	0.177555	-0.00729439	-0.105119	0.112669	-0.207234	-0.198391	-0.0238474	-0.0387223	-0.0137586	-0.819521	1.24951	0.852438	-1.85236	0.0652569	0.0145122	0.379376	0.0622502	0.24119	0.346638	0.433721	0.709423	0.972624	0.193399	0.0131801	0.123376	7.75386e-05	0.141432
ENSG00000069509	-0.153607	0.00690496	0.0901294	-0.00674776	0.274263	-0.00780662	0.0100867	0.161773	0.691221	0.113482	-0.790672	-0.474365	0.711248	0.00463642	5.90439e-05	0.171399	0.859067	0.0120903	0.948959	0.574808	0.00623014	0.00865787	0.760462	0.00947718	0.162733	0.00655075	0.0189607
ENSG00000069535	0.181534	0.00780533	-0.0422121	0.181735	-0.06075	-0.207618	0.0245478	-0.119159	0.00314686	0.185621	-0.113407	1.08402	-0.316994	0.0212295	0.0015039	0.663667	0.000483844	0.668394	0.226285	0.32092	0.160829	0.992241	0.712607	0.770896	0.0179225	0.348965	0.0600471
ENSG00000069667	0.122371	0.00264134	-0.0452763	-0.0997404	-0.0397643	-0.0459266	-0.0020785	-0.0252435	-0.463772	0.288809	0.779123	0.355036	0.33109	0.0215972	0.107132	0.479138	0.034075	0.720345	0.718954	0.912945	0.657986	0.106389	0.469779	0.0172587	0.342616	0.217361	0.0608706
ENSG00000069702	0.605429	-0.00109675	0.109782	-0.0071812	0.305034	0.49964	0.0484025	-0.200617	-0.435301	-0.927132	0.467203	0.727677	-0.880512	2.86227e-07	0.740698	0.417411	0.914175	0.130182	0.0411296	0.164626	0.0911322	0.340693	0.193692	0.393647	0.241696	0.0678645	2.01693e-05
ENSG00000069712	-0.328784	-0.00161028	0.0703643	-0.00961109	0.27543	-0.0617057	0.00221542	0.208074	0.380399	0.0885596	0.0216898	-0.468772	1.07381	0.000151866	0.525591	0.502581	0.811565	0.0437274	0.710906	0.924193	0.022632	0.187468	0.850369	0.951975	0.235768	0.00170079	0.00151115
ENSG00000069849	-0.132207	-0.000674388	0.0866381	-0.0772778	0.138699	-0.0270054	0.0141431	0.033849	0.0355893	0.155622	-1.07454	0.475677	0.0705582	0.037354	0.725859	0.271315	0.0500792	0.230592	0.843987	0.47763	0.620261	0.891741	0.702381	0.00154986	0.185613	0.795237	0.0926154
ENSG00000069869	-0.0610149	-0.0074148	-0.160278	-0.0211089	-0.492173	-0.671091	-0.106515	0.0234866	2.60954	-5.17103	1.80371	2.92719	-2.86223	0.498835	0.00925051	0.151055	0.766536	0.0110454	0.00327126	0.00178934	0.811193	1.67461e-06	3.43239e-09	0.00125945	2.50346e-05	1.58669e-07	0.632966
ENSG00000069943	-0.0641538	0.00046398	-0.100854	-0.0832425	-0.133472	-0.357144	-0.0116265	-0.0465424	-0.789956	-0.836797	0.771621	1.25718	-1.54532	0.24301	0.783129	0.140401	0.0368959	0.2176	0.00709189	0.52951	0.436816	0.00368877	0.034116	0.013146	0.000762865	5.85191e-07	0.376448
ENSG00000069956	-0.106081	-6.12476e-05	0.00950018	-0.165783	0.378731	0.149502	0.0599197	0.100621	0.0498653	1.04094	-0.871603	-0.571416	1.33138	0.0409976	0.968978	0.881692	2.24263e-05	0.000413367	0.20022	0.00103969	0.0748219	0.827021	0.00476028	0.00252816	0.0699426	1.55975e-06	0.0994394
ENSG00000069966	-0.280359	0.00241481	0.0712443	-0.136658	0.173232	-0.0253964	0.00863343	0.195003	0.401771	0.883356	-0.524169	-0.739972	0.199263	4.58756e-05	0.228611	0.384709	0.000882746	0.140493	0.856011	0.668017	0.00722054	0.129044	0.0372884	0.104715	0.0427724	0.470278	0.000637328
ENSG00000069974	0.291721	-0.0032328	-0.109186	-0.000796457	0.0297056	0.0184676	0.00371529	-0.0843808	0.433712	-1.28517	0.518498	1.43028	-2.15261	0.00183464	0.247001	0.340253	0.987455	0.850667	0.923495	0.892486	0.393537	0.221991	0.0268906	0.234203	0.00493474	1.68931e-06	0.00946271
ENSG00000069998	-0.00124695	-0.00467123	0.00075141	-0.0558598	-0.152958	-0.00418425	-0.0170657	0.090546	0.192287	1.13656	-0.372984	-0.607091	0.473322	0.974768	0.000232249	0.98781	0.0374547	0.0470541	0.962316	0.192053	0.0380631	0.275029	0.000135953	0.0776061	0.0138361	0.0110446	0.98426
ENSG00000070010	0.0817809	-0.000559561	-0.0467838	0.0215923	-0.165472	0.0202798	0.00193053	-0.131876	0.233852	0.0840156	-0.0803959	-0.111509	-0.361752	0.156734	0.750201	0.520591	0.435524	0.0759258	0.859681	0.904081	0.0366451	0.23581	0.794629	0.745445	0.678008	0.104365	0.27232
ENSG00000070018	-0.013186	0.0013889	0.0113601	0.0641633	-0.0652847	0.0935403	0.00514089	-0.0113549	-0.0206014	-0.104672	0.0758838	-0.188256	-0.0378783	0.736487	0.250486	0.816867	0.0118958	0.368385	0.282331	0.68118	0.790464	0.900929	0.683589	0.702426	0.403655	0.824993	0.823712
ENSG00000070047	0.0758852	-0.00053045	-0.062103	-0.0586284	-0.228077	0.0644076	-0.0148496	0.0175186	0.644015	-0.859427	0.237242	-0.248212	-0.206116	0.0746694	0.68078	0.2494	0.00164651	0.000519592	0.414101	0.16945	0.700143	8.94829e-06	0.000261151	0.149929	0.154443	0.161906	0.156625
ENSG00000070061	-0.0798367	0.00170015	-0.00376507	-0.0529466	-0.109985	-0.0365742	0.0106083	0.0792532	-0.404599	0.589923	0.0884263	-0.691483	0.275239	0.0883343	0.233394	0.949117	0.0132598	0.119595	0.682431	0.390295	0.117191	0.00851778	0.0211655	0.638884	0.00146217	0.10678	0.177114
ENSG00000070081	0.0708657	0.00010826	0.128152	-0.0458535	0.0536463	0.150226	0.0191781	-0.0109521	0.328831	-0.0762446	-0.120472	-0.106293	0.310888	0.159498	0.943979	0.0423442	0.186777	0.579668	0.192471	0.254418	0.84117	0.155959	0.824888	0.653031	0.729528	0.180853	0.27594
ENSG00000070087	-0.302647	0.00392197	0.0365255	-0.0453763	0.195152	-0.321607	0.0474342	0.201503	-0.786187	2.63113	-0.887024	-0.19686	1.02673	6.06886e-06	0.0435242	0.641137	0.232149	0.0913438	0.0229573	0.0203338	0.00397551	0.00408732	1.47619e-07	0.00688725	0.573932	0.000498146	0.000152357
ENSG00000070159	-0.364181	-0.00172421	0.0446176	-0.192773	0.323248	-0.164441	0.0290242	0.302557	-0.068058	1.15335	-0.490424	0.142245	0.730912	4.55975e-05	0.508123	0.670782	0.00243595	0.0564538	0.398072	0.310651	0.00151437	0.862375	0.0563868	0.287725	0.787352	0.0684226	0.00063642
ENSG00000070182	-0.196931	-0.00155349	0.0257887	-0.110535	0.229684	0.095135	0.0260563	0.182732	0.232734	0.671182	-0.418727	-0.476736	0.885139	0.00107016	0.388207	0.718381	0.0205607	0.0600568	0.491432	0.207295	0.00498047	0.429906	0.121448	0.214091	0.226904	0.00339608	0.00638144
ENSG00000070193	-0.0796744	0.00656344	0.171273	-0.0224802	0.357658	-0.0746822	0.0526456	0.27792	1.03764	1.32732	-1.04642	0.871919	-0.225284	0.567075	0.127974	0.32427	0.810601	0.185425	0.812461	0.256992	0.070166	0.104537	0.168267	0.161893	0.305495	0.72188	0.690954
ENSG00000070214	-0.249527	0.00752989	-0.222603	0.0674783	-0.34867	-0.017731	-0.0150655	-0.27282	-0.754371	0.450371	-0.249097	-0.617766	0.239179	0.0422343	0.0473411	0.138262	0.483692	0.166654	0.950872	0.724204	0.0418359	0.224226	0.61329	0.720804	0.450955	0.68633	0.101893
ENSG00000070269	-0.0769077	0.00263479	-0.0941361	-0.00590963	-0.0403025	-0.0843511	0.0227288	-0.0770011	-0.416455	0.396547	0.00345482	-0.242471	0.0481494	0.0220925	0.01111	0.0246499	0.785627	0.520741	0.25963	0.0415239	0.0352889	0.00694337	0.0818348	0.984042	0.22355	0.7458	0.0619616
ENSG00000070366	0.179267	0.00364377	0.02732	0.0233047	-0.120933	-0.0401687	0.0097787	-0.130012	0.0225243	-0.150769	0.463226	0.125003	-0.263369	1.99585e-06	0.00100976	0.539246	0.128671	0.0239771	0.547728	0.28846	0.000903501	0.834852	0.41155	0.00204161	0.403768	0.0403846	7.28195e-05
ENSG00000070367	0.0186121	0.000434007	0.0284895	0.0451442	0.131902	0.0966294	0.011114	0.0324161	0.277223	0.548802	-0.51605	-0.337671	0.655692	0.4347	0.555682	0.331206	0.0226099	0.0103692	0.0947791	0.191553	0.213784	0.0276127	0.00335977	0.000595689	0.0422195	2.34626e-06	0.575087
ENSG00000070371	0.0695347	0.00445851	-0.088519	0.0605717	-0.499951	-0.351739	-0.0227189	-0.0792151	-1.06299	0.974507	0.75018	-1.07226	-0.251662	0.383166	0.0712884	0.374026	0.245302	0.00191671	0.0542881	0.382764	0.362778	0.0041095	0.0742094	0.0760503	0.0278552	0.480267	0.525351
ENSG00000070388	-0.104015	-0.00313787	-0.11838	0.104306	-0.0818427	-0.268873	-0.0312397	0.12125	0.362443	-0.352558	-0.45564	0.425485	-0.184628	0.198032	0.210387	0.23081	0.131155	0.628289	0.172378	0.284247	0.168852	0.396216	0.560994	0.341257	0.450793	0.647293	0.323325
ENSG00000070404	0.295045	0.000480769	-0.0391403	-0.021013	-0.00214562	0.0900485	0.022084	-0.149335	-0.0431527	0.373153	0.225012	-0.0218994	-0.286039	0.000388775	0.844265	0.69615	0.652736	0.98797	0.601269	0.374664	0.0886506	0.893021	0.462045	0.564929	0.959991	0.400231	0.0030294
ENSG00000070413	-0.136891	0.00686639	-0.0270432	0.00410424	-0.00810974	-0.0244287	0.00565264	0.152986	-0.0865656	0.953977	0.246228	-1.06122	0.256321	0.0104914	5.03546e-05	0.683988	0.867258	0.921001	0.813624	0.695141	0.00838457	0.620155	0.00217136	0.271786	8.55246e-05	0.197399	0.0350814
ENSG00000070423	-0.158535	-0.000355301	0.00363116	0.0118235	0.56434	0.372864	0.00809975	0.0863218	0.678884	-1.22599	-0.456717	-0.229207	0.0515195	0.0155073	0.856733	0.964397	0.70949	4.07977e-06	0.00662097	0.657044	0.21785	0.00434217	0.00193478	0.112188	0.457398	0.835752	0.0472461
ENSG00000070444	0.0147657	0.00176879	-0.0387156	-0.0913306	-0.0517313	-0.0875657	-0.027571	-0.0311169	1.06599	-2.28228	-0.142109	1.93649	-1.04654	0.798022	0.321141	0.589282	0.0297329	0.646675	0.509257	0.161625	0.621614	0.00032179	1.98973e-06	0.649908	4.96045e-06	0.000380903	0.868196
ENSG00000070476	0.0730164	0.000971644	-0.0308174	0.016041	-0.15379	-0.107989	-0.0154064	-0.0936236	-0.921469	0.45549	0.669555	-0.103532	-0.619684	0.0148194	0.286376	0.395671	0.484894	0.0141026	0.126437	0.140345	0.00447996	3.42188e-07	0.0393914	0.000299633	0.597814	0.000106424	0.0456448
ENSG00000070495	0.160991	-0.00206192	0.0516414	-0.0666811	0.0205316	0.0955409	0.00110618	-0.203263	0.0724261	0.0133396	0.171965	0.272746	0.236922	0.113141	0.50347	0.689335	0.0469394	0.863228	0.565606	0.959005	0.0629529	0.761504	0.974942	0.594008	0.411664	0.421893	0.21327
ENSG00000070501	-0.0064513	-0.00266361	0.0958225	-0.125614	0.0350775	0.0115592	-0.00128042	-0.0350296	0.0559943	0.123657	-0.557432	0.364488	-0.259288	0.919961	0.185933	0.220238	0.04385	0.801783	0.942286	0.957271	0.615497	0.877165	0.805315	0.166736	0.444907	0.441968	0.949538
ENSG00000070526	-0.201438	-0.00251881	-0.332241	0.0470065	-0.286987	-0.118273	-0.0253614	0.348204	0.977723	-1.15796	0.677476	0.662699	-0.233967	0.177804	0.581879	0.0761637	0.630571	0.311377	0.723004	0.602544	0.0344118	0.142565	0.252303	0.385684	0.456169	0.726136	0.298703
ENSG00000070610	-0.141746	0.00148287	0.0761143	0.00935085	0.102638	-0.129798	0.0194819	0.111153	-0.0338854	1.21174	-0.0633018	-0.193811	1.02787	0.000121078	0.17509	0.0799393	0.746404	0.165767	0.129858	0.126218	0.00467416	0.85267	4.61294e-05	0.757917	0.424849	1.00314e-06	0.0012907
ENSG00000070614	-0.0578891	-0.00237689	-0.0555398	0.0590465	0.152881	0.0195732	-0.0389924	0.0840127	0.271784	-0.458127	-0.0597821	0.231956	0.138386	0.257308	0.132607	0.37984	0.114008	0.134558	0.867779	0.0295713	0.133459	0.264033	0.206846	0.830561	0.474389	0.562697	0.392458
ENSG00000070669	-0.253436	0.00096885	0.0463037	0.0784384	0.135451	-0.267522	0.00615861	0.196533	0.227066	0.669466	-0.557803	0.165015	0.138206	0.000520711	0.652379	0.602264	0.0317618	0.24218	0.0678702	0.759533	0.0115241	0.363626	0.106083	0.0805837	0.628754	0.614954	0.00376097
ENSG00000070718	-0.218237	0.00427033	0.038449	0.0453195	0.154054	-0.142979	0.057637	0.198211	-0.509295	2.57623	-0.283898	-1.31496	1.47899	0.00130944	0.0363338	0.642898	0.192412	0.166826	0.296139	0.0047554	0.00666763	0.0401242	1.1967e-07	0.346288	0.000301557	2.23621e-06	0.00743062
ENSG00000070729	0.430064	0.0119253	0.149813	0.63569	0.563653	-0.549715	-0.0110738	0.29137	-0.365065	-1.15845	-0.862861	0.648189	-1.75292	0.0190205	0.0346654	0.500533	5.33057e-05	0.129333	0.200469	0.859939	0.141074	0.683562	0.37795	0.400517	0.587395	0.0499023	0.0552458
ENSG00000070731	0.290973	-0.00161618	-0.0390607	-0.112818	-0.609163	-0.0821238	0.0143861	-0.27435	-1.49301	-1.1209	1.50254	2.45822	-1.53837	0.0111735	0.638825	0.782885	0.0647884	0.00268742	0.725308	0.664519	0.0269694	0.000964056	0.102022	0.00604409	0.000117792	0.00161127	0.0367693
ENSG00000070756	0.121606	-0.00613085	-0.00721755	-0.0622798	0.129174	-0.0233986	0.0234413	-0.0664466	0.137261	-0.654605	0.205812	0.674236	0.103788	0.0178041	0.000153489	0.90977	0.0205803	0.127558	0.821043	0.114867	0.226776	0.451137	0.0322143	0.36731	0.00990057	0.602886	0.0525277
ENSG00000070759	0.0478735	0.00259734	-0.157074	0.0759908	-0.260439	0.165349	-0.0271242	-0.3182	-0.836729	-0.256202	0.735513	-0.502936	-1.09995	0.627319	0.393992	0.199982	0.301083	0.191133	0.472757	0.424843	0.00401449	0.0854577	0.715667	0.185236	0.431327	0.0234965	0.741051
ENSG00000070761	-0.16833	0.00292057	0.0475794	-0.0343704	0.172338	-0.113249	0.075857	0.0726362	-0.536669	1.91987	-0.908684	-1.68695	1.4718	0.00079146	0.0541798	0.421608	0.404139	0.0965098	0.336056	0.000104567	0.170218	0.0421495	6.76248e-06	0.00299672	1.61125e-05	6.14901e-07	0.00508787
ENSG00000070770	-0.00982455	-0.00292877	-0.0200103	0.0047456	0.0850782	-0.162821	-0.00776684	0.127398	0.0927282	0.137284	-0.11257	0.648103	0.359449	0.813074	0.0245351	0.697621	0.87468	0.304416	0.0969864	0.58378	0.00616195	0.639293	0.640428	0.622985	0.018779	0.0721533	0.878872
ENSG00000070778	0.123029	0.000499595	-0.0371615	-0.0671259	-0.0221629	0.257914	-0.018173	-0.107867	0.0990339	-1.43333	0.380022	0.498129	-0.712207	0.0228324	0.759402	0.577912	0.0381189	0.816117	0.0303086	0.276355	0.0654332	0.646075	0.000149467	0.151956	0.0956764	0.00322708	0.0634474
ENSG00000070785	-0.136945	0.00210063	0.00252339	0.00155195	0.0945649	-0.0315766	0.0116828	0.0431099	-0.12807	0.870975	-0.750799	-0.746821	0.827841	0.00195888	0.114446	0.962138	0.95929	0.264813	0.748688	0.421682	0.358047	0.524604	0.0060687	0.00265785	0.00848068	0.000191297	0.00993078
ENSG00000070808	-0.229214	0.00288294	-0.0614213	0.00261919	0.210353	-0.100123	-0.0232927	0.319154	0.135256	0.441927	-0.295624	-0.132606	0.362853	0.00469786	0.236583	0.535318	0.956615	0.150525	0.563257	0.354179	0.000379785	0.681119	0.390693	0.456966	0.766399	0.29279	0.0191257
ENSG00000070814	-0.133292	0.00190079	0.0120834	-0.00104508	0.100731	-0.00412571	0.00345029	0.0391844	0.917979	-0.665677	-0.379235	-0.171655	0.426068	0.000841271	0.11006	0.803137	0.960776	0.136272	0.959503	0.766172	0.350525	3.90593e-07	0.00751289	0.0429969	0.39682	0.0104625	0.0053262
ENSG00000070831	-0.128873	-0.00318191	0.0282525	0.0366708	0.199951	0.13747	0.0308456	0.0912319	0.459585	1.3993	-1.2591	-0.748618	1.29688	0.00111018	0.00801276	0.553883	0.138513	0.00780329	0.111606	0.0165336	0.0308831	0.00815401	3.19671e-06	2.17353e-07	0.00181224	5.44118e-09	0.00656726
ENSG00000070882	-0.212378	-0.00326305	0.138946	0.237318	0.0448663	-0.192401	0.00337357	0.26895	0.16997	-0.233802	-0.369427	0.520741	0.381219	0.00311111	0.130478	0.115762	1.49286e-06	0.719949	0.207592	0.876575	0.000666572	0.548411	0.59924	0.285239	0.181033	0.204861	0.0140357
ENSG00000070886	0.327228	9.07438e-05	0.311158	0.344983	-0.0453832	-0.601147	-0.00800791	0.106296	0.439896	0.205056	-0.175465	0.398435	-0.845044	0.00360756	0.9785	0.0241534	7.45817e-05	0.832006	0.021316	0.827977	0.374373	0.390924	0.788228	0.767663	0.561435	0.102624	0.0156519
ENSG00000070950	-0.138205	-0.00338202	0.0229701	-0.0957406	-0.0659392	-0.0441683	-0.00250373	0.0198042	-0.146464	-0.438383	0.253212	0.441439	-0.624906	0.000726877	0.00712704	0.630609	0.012797	0.441904	0.651535	0.86396	0.643391	0.508592	0.158786	0.30068	0.134223	0.00419474	0.00478202
ENSG00000070961	-0.475894	0.00121147	0.104601	-0.0143703	0.194171	-0.353524	0.0404096	0.339347	-0.0131875	1.7646	-0.70058	-0.660618	1.08756	4.97829e-06	0.684036	0.396546	0.76092	0.216394	0.0767353	0.145123	0.00181988	0.968482	0.00273922	0.103749	0.155763	0.00581352	0.000133978
ENSG00000071051	-0.0393576	-0.00174707	-0.0293944	0.0601923	0.213587	-0.197246	0.0466335	0.00592495	-0.296561	0.535281	-0.0479902	-0.185318	0.323764	0.465645	0.295911	0.657492	0.164365	0.0597031	0.129527	0.0183385	0.919686	0.281221	0.181494	0.876788	0.610068	0.223244	0.603355
ENSG00000071054	-0.00368034	0.00136723	0.00356212	0.0257142	-0.172013	0.219348	-0.0241634	-0.179978	1.01916	-1.78202	0.00838076	0.0627024	-0.0417181	0.967287	0.623621	0.974101	0.736642	0.365454	0.316601	0.457302	0.068651	0.0384218	0.0121076	0.987447	0.920711	0.926337	0.979966
ENSG00000071073	0.0172988	-0.00169828	0.0370681	-0.072628	0.0319085	-0.0511544	0.0327162	0.00614115	-0.445635	1.75275	-0.0828178	-0.0827667	0.639337	0.729345	0.269588	0.55729	0.00938406	0.705953	0.623593	0.0322981	0.910014	0.0210881	1.17952e-06	0.719565	0.74466	0.00300813	0.818644
ENSG00000071082	0.144124	-0.00196881	0.0129077	-0.0161509	0.02877	0.0561208	-0.0288414	-0.023711	0.623068	1.54648	-0.813018	-1.20478	1.3401	0.0130926	0.262198	0.856148	0.652653	0.785306	0.656283	0.121072	0.702658	0.0143107	0.00021041	0.00798011	0.000785684	5.35763e-06	0.0415099
ENSG00000071127	0.24515	-0.00532843	0.103801	-0.00811218	0.171103	0.205897	0.0763158	-0.0150538	-0.315655	1.29403	-0.734019	-1.2221	0.916931	0.00133143	0.0205492	0.269745	0.813298	0.142051	0.163254	0.000567911	0.850663	0.201345	0.00290564	0.0233277	0.000832339	0.00197899	0.00752401
ENSG00000071189	0.0081748	0.000772071	0.0531887	0.0352703	0.111812	0.089752	0.0273066	0.0114948	-0.56004	1.21414	-0.34954	-0.688818	0.781206	0.779068	0.394055	0.138275	0.160592	0.074891	0.208666	0.0130979	0.717354	0.000874614	3.1604e-06	0.049461	0.00175655	5.58934e-06	0.85433
ENSG00000071205	0.0332939	-0.0314699	-0.0642347	-0.137364	0.396246	0.486617	0.0199296	0.224299	0.446728	0.29108	-0.0157031	-1.03194	0.925866	0.736061	3.2259e-16	0.600373	0.0572653	0.047319	0.0381597	0.551749	0.0402299	0.338664	0.674478	0.976743	0.103801	0.0506352	0.82356
ENSG00000071242	-0.0575748	0.0063463	-0.156706	-0.0606215	-0.0521471	-0.270267	-0.0342522	0.114775	-0.184448	0.287041	0.528312	-0.491029	-0.110866	0.303497	0.000386263	0.0268919	0.0978182	0.618529	0.0354023	0.0647556	0.0622361	0.448478	0.442342	0.073475	0.140254	0.655325	0.443724
ENSG00000071243	-0.0966771	0.00138302	0.057798	-0.0842104	0.262473	0.290989	0.0117371	0.0467552	0.465536	-0.564281	-0.201991	-0.0282684	0.652537	0.0751789	0.405348	0.386364	0.0386989	0.0185951	0.0248541	0.524775	0.426772	0.0780064	0.145937	0.498984	0.934751	0.0140881	0.157333
ENSG00000071246	-0.149339	-0.00551063	-0.0444459	0.0169109	-0.0787382	-0.0675544	-0.0475204	0.124448	0.617626	-0.540365	-0.458331	0.703796	-0.128257	0.0217481	0.00615628	0.581074	0.642511	0.485202	0.621431	0.0197346	0.076949	0.0185006	0.181362	0.142567	0.0462503	0.632073	0.0612485
ENSG00000071462	0.00142755	-0.000442278	0.0686253	-0.067417	0.270739	0.183472	0.0387469	-0.106626	0.290412	-0.0863171	-0.2974	-0.847164	0.762625	0.981618	0.815986	0.380659	0.0550712	0.0155291	0.16682	0.0440588	0.11674	0.226494	0.820248	0.312928	0.0126795	0.0048556	0.988956
ENSG00000071537	-0.0978629	0.00191136	-0.0442852	0.0210431	0.158091	-0.0496842	0.0331443	0.053033	-0.118093	1.09132	-0.665762	-0.0584594	0.79311	0.0191628	0.134342	0.382761	0.50484	0.0636811	0.607418	0.0253253	0.238487	0.562063	0.000756625	0.00667553	0.829162	0.000284415	0.0555603
ENSG00000071539	0.311262	-0.00314918	0.192434	0.20156	-0.0510644	-0.224237	0.0211045	0.184928	-0.419361	2.86301	-1.12876	-0.194815	0.371661	0.00300146	0.315683	0.134473	0.00259485	0.784233	0.318953	0.514951	0.0989342	0.328337	0.000116407	0.0331995	0.736211	0.403427	0.0136743
ENSG00000071553	-0.276019	0.00351371	0.0457337	0.0431171	0.291952	-0.0519062	0.0443446	0.105994	-0.466879	1.93311	-0.768248	-0.119426	0.500988	0.000189149	0.107573	0.606697	0.288685	0.0238226	0.731073	0.0465976	0.170422	0.100306	9.74826e-05	0.0293523	0.753081	0.0969696	0.00179039
ENSG00000071564	0.225362	-0.00516484	-0.0733872	-0.0496696	0.101929	0.231902	0.00064175	-0.12702	-0.266117	-0.884248	-0.347659	0.137517	-0.228636	0.000164628	0.00417487	0.303673	0.195609	0.351029	0.0777603	0.972697	0.0441038	0.299027	0.0275116	0.251187	0.688645	0.377509	0.00160966
ENSG00000071575	-0.303574	-0.0121096	0.0382036	0.053014	0.233737	0.300212	0.000150209	0.424745	0.398094	-0.159864	-0.513511	-1.07072	0.672077	0.00232849	9.73531e-05	0.757601	0.110358	0.0545151	0.0719897	0.994373	0.000100048	0.100977	0.704371	0.114654	0.00244975	0.0258384	0.0113393
ENSG00000071626	0.0861094	-0.00082452	-0.101223	-0.0283904	-0.0893421	0.0670308	0.00504106	-0.165445	-0.318358	0.0849244	0.458274	0.328645	-0.713772	0.113071	0.618011	0.139695	0.32379	0.329339	0.550834	0.75134	0.00589754	0.117478	0.792356	0.0713756	0.23391	0.00219291	0.213212
ENSG00000071655	0.0744598	-0.001916	-0.0461837	0.0377977	-0.139324	0.032405	-0.0179189	0.0775772	-0.0297055	0.566674	0.287488	-0.642582	0.512418	0.0863828	0.149453	0.393345	0.145709	0.0787688	0.728572	0.188314	0.100892	0.865563	0.0456014	0.181749	0.0103408	0.00824699	0.174208
ENSG00000071794	-0.189071	0.00198786	-0.00956765	-0.00380005	-0.0474145	-0.0220072	0.00108077	0.103754	-0.00362908	0.435812	-0.168712	-0.636493	0.716732	0.000219702	0.186431	0.877641	0.860427	0.519316	0.815462	0.933629	0.0525841	0.981251	0.10033	0.398782	0.00485996	0.00025538	0.00200006
ENSG00000071859	0.0335816	5.79214e-05	0.0628141	0.0393125	-0.0573581	0.160302	0.0247191	-0.061683	0.527196	-0.561509	0.411013	-0.470367	0.270126	0.490187	0.969089	0.301631	0.226962	0.535825	0.148847	0.127811	0.24698	0.019198	0.0946346	0.113895	0.113145	0.222792	0.62495
ENSG00000071889	-0.109088	0.00111916	-0.0922795	0.0495561	0.166044	0.153998	-0.00918691	0.0520678	0.922395	0.171268	-0.426129	-0.723679	0.559211	0.0117516	0.392876	0.0821744	0.110674	0.0534968	0.122154	0.524565	0.262672	5.09327e-05	0.567031	0.0734449	0.0103862	0.00759528	0.0382014
ENSG00000071894	-0.00841083	0.00325148	0.077086	-0.0780732	0.0306182	-0.00750772	0.0174842	-0.0607072	0.0142875	-0.401654	0.188716	0.0824749	-0.708792	0.870055	0.0414875	0.240987	0.000998258	0.683565	0.938542	0.194533	0.276286	0.927354	0.137335	0.356205	0.703139	0.000387987	0.91742
ENSG00000071909	0.000522371	-0.012529	0.0844355	-0.1421	0.067731	-0.838241	-0.0357505	0.45084	1.49892	-0.999194	0.35678	0.522979	-0.427108	0.996378	0.000753035	0.546917	0.175625	0.78381	0.00521665	0.399909	0.000538608	0.0226164	0.26357	0.610544	0.530771	0.471791	0.998276
ENSG00000071967	0.642931	0.0099804	0.116951	0.104489	-0.0148934	0.608999	0.0249503	-0.24724	-1.12828	0.374299	1.35714	0.128098	-1.06849	1.0729e-06	0.00892613	0.445164	0.142039	0.944827	0.0245854	0.506434	0.0649028	0.0245651	0.624779	0.0264755	0.845678	0.0429134	4.74197e-05
ENSG00000071991	-0.054446	0.0211342	-0.26329	0.170764	-0.490749	0.314998	-0.00132269	-0.622827	0.451792	-1.24069	0.0396648	-0.864335	0.698081	0.804933	0.00258555	0.335016	0.308243	0.272842	0.542799	0.986157	0.011296	0.67595	0.435934	0.974432	0.549642	0.509123	0.873683
ENSG00000071994	-0.0551446	-0.00141399	0.0375422	-0.0384748	0.171469	0.148631	0.0454524	0.0323979	-0.0176652	0.902651	-0.499921	-0.662621	0.74959	0.0939082	0.163563	0.351108	0.140558	0.0140971	0.0611808	0.0003273	0.363985	0.914526	0.000560446	0.0108765	0.00441659	3.56787e-05	0.185514
ENSG00000072041	-0.252904	0.00555948	0.121758	0.0608273	0.283387	-0.229808	0.0685597	0.14657	-0.0156297	1.81975	-0.790688	-0.896943	0.727439	0.0151905	0.0786716	0.347848	0.23556	0.0938746	0.271337	0.0233036	0.188623	0.965163	0.00364127	0.0860958	0.0745254	0.0732909	0.046533
ENSG00000072042	-0.0990106	-0.000193127	0.0788824	0.0491878	0.318378	0.165246	0.0417096	0.0841366	0.297177	0.561322	-0.349652	-0.641325	0.841143	0.095645	0.914691	0.292727	0.0818987	0.00137623	0.162347	0.0139869	0.189699	0.136392	0.0919106	0.167795	0.022349	0.000520346	0.188118
ENSG00000072062	-0.196174	0.00363883	0.0190705	0.0120481	0.109379	-0.31828	-0.0144187	0.100786	0.614086	-0.927574	-0.32864	1.36864	-0.180297	0.00122377	0.0468316	0.792751	0.77796	0.349837	0.0240985	0.472631	0.118144	0.0339196	0.0309353	0.313203	0.000801778	0.514859	0.00705494
ENSG00000072071	-0.150739	-0.00389257	6.75467e-05	0.0351312	0.189873	-0.158291	-0.040035	0.237769	0.291163	-0.53588	-0.135804	1.00123	-0.194292	0.00264956	0.0110048	0.999109	0.300788	0.0506472	0.160052	0.0183207	2.50107e-05	0.198641	0.118	0.60438	0.00196921	0.38827	0.0124243
ENSG00000072080	0.115093	-0.00302496	-0.35075	0.0143011	-0.621218	-0.46132	-0.209245	0.198615	3.40599	-5.23526	0.898568	0.93791	-2.47028	0.409006	0.481547	0.0443082	0.889442	0.030739	0.160352	9.71141e-05	0.193435	1.23803e-05	6.63681e-06	0.24993	0.300039	0.000615064	0.550415
ENSG00000072110	-0.0935044	0.000830782	0.128394	-0.0159107	0.112934	-0.232383	0.00469528	0.155193	0.653175	-0.676333	-0.609106	0.211126	-0.0233905	0.230542	0.727187	0.1918	0.710463	0.402093	0.162265	0.840881	0.0691521	0.0337924	0.161135	0.103128	0.603913	0.941613	0.361843
ENSG00000072121	0.0584742	-0.000101335	0.00790466	-0.00977735	-0.233891	0.0853127	-0.00726648	-0.13906	-0.471027	-0.266673	0.0743638	0.231803	-0.300248	0.180576	0.939247	0.885811	0.638701	0.00161393	0.328401	0.549153	0.00404882	0.0028065	0.277841	0.690946	0.25669	0.0754493	0.302115
ENSG00000072133	-0.0873729	0.000153016	0.0990389	0.0214916	-0.00450923	0.0399579	0.0161438	0.18788	-0.877348	0.595914	0.328639	-0.352144	-0.354885	0.329684	0.955426	0.382452	0.630152	0.975232	0.825708	0.527691	0.0556369	0.00807336	0.251539	0.408007	0.416125	0.310978	0.47162
ENSG00000072134	0.0236934	-0.00511263	-0.0952214	0.0501722	-0.153362	0.0361819	-0.027368	0.012263	0.373044	-0.139837	0.295443	-0.318899	0.00865472	0.654934	0.00227412	0.157521	0.0775904	0.0909806	0.741744	0.0849023	0.831368	0.061631	0.657394	0.227402	0.235791	0.967437	0.76306
ENSG00000072135	0.0968709	0.000527267	-0.0575612	-0.0472251	-0.271317	-0.32583	0.00514195	-0.0417199	-0.154415	-0.233799	0.669838	1.20339	-1.00722	0.125312	0.783778	0.46918	0.136172	0.0110731	0.0143064	0.773475	0.540339	0.483919	0.517844	0.0201265	0.000306327	0.000199977	0.230434
ENSG00000072163	0.0559272	-0.023654	-0.0436735	0.111119	-0.16214	-0.0854564	-0.0725757	0.199176	0.0389455	-0.286842	0.435017	-0.18272	0.176216	0.730237	8.24939e-06	0.83251	0.108608	0.490445	0.779545	0.0878455	0.257342	0.936401	0.730028	0.494497	0.786299	0.756102	0.819179
ENSG00000072182	0.113157	-0.0173623	0.0387209	-0.246982	0.169354	0.100762	0.0386898	0.127718	-0.307423	-0.564348	-0.298064	-1.35481	0.469699	0.202947	1.12651e-08	0.725556	0.00015303	0.31667	0.612823	0.187763	0.188188	0.435289	0.348307	0.521545	0.0144108	0.242963	0.329415
ENSG00000072195	-0.0723116	-0.0117251	-0.00733241	-0.0735752	-0.0667047	0.0041278	-0.0159799	0.111763	0.213614	-0.406336	-0.088093	0.840708	-0.261792	0.182868	5.60719e-10	0.913964	0.0228154	0.486545	0.971556	0.339422	0.0602406	0.322685	0.235698	0.736483	0.00649629	0.253723	0.304895
ENSG00000072210	0.0183455	0.00388708	-0.164307	-0.0686586	0.0534963	-0.0489963	0.0238236	-0.0825499	0.00159732	0.653925	0.165081	-0.44013	0.232572	0.779107	0.0549615	0.0513048	0.0174459	0.574971	0.692232	0.16441	0.244668	0.993584	0.0591193	0.52326	0.11499	0.315878	0.85433
ENSG00000072274	0.0675895	-0.00808369	0.135531	0.125566	0.222877	0.363477	0.0144064	0.0850666	0.588161	0.660849	-0.871483	-0.567295	0.957313	0.545452	0.0200615	0.342866	0.00662922	0.152926	0.0807987	0.599706	0.480405	0.0694484	0.23016	0.0420265	0.199603	0.0142701	0.671582
ENSG00000072310	-0.0745957	0.00759429	-0.266449	0.00307303	0.121708	0.201378	-0.0211134	-0.223003	0.493976	-0.112142	-0.111191	0.0751723	0.226126	0.535701	0.0420063	0.0838312	0.956851	0.52034	0.4014	0.526595	0.0901819	0.225399	0.866845	0.828354	0.892117	0.618449	0.663684
ENSG00000072315	-0.320286	0.0035015	0.118532	0.134752	0.249095	-0.331232	0.0272378	0.34316	-0.360468	1.07339	-0.492963	-0.199118	0.408191	0.00201389	0.257102	0.353484	0.00773491	0.12322	0.104891	0.333012	0.00225508	0.292755	0.0629471	0.257628	0.670295	0.287955	0.010106
ENSG00000072364	0.134468	0.00100565	0.020768	0.00107966	0.180494	0.213821	-0.000308331	-0.0376262	0.345134	-0.591149	-0.292085	0.423112	-0.200992	2.8664e-05	0.280689	0.587823	0.945528	0.00102713	0.00155649	0.972238	0.255144	0.00348132	0.00216878	0.0403022	0.00812279	0.103158	0.000455191
ENSG00000072401	-0.0109618	-0.00495251	0.0301752	0.0268835	0.0633437	0.258426	-0.00352517	0.0390099	0.0756702	0.147506	-0.479757	-0.457545	0.739858	0.825054	0.00165806	0.627171	0.386009	0.489838	0.0229133	0.823862	0.471484	0.718544	0.650419	0.0629689	0.114131	0.00157602	0.886667
ENSG00000072415	0.0666686	0.00381577	-0.106694	0.034026	0.0827131	0.119427	0.0108733	-0.0722097	-0.161384	0.681661	0.134913	-0.703814	0.761998	0.136167	0.00643261	0.0569367	0.253059	0.331157	0.2372	0.458101	0.139211	0.416783	0.0289145	0.564353	0.0118866	0.000527219	0.245196
ENSG00000072422	-0.269686	-0.000802187	-0.0739459	0.111648	-0.0200319	-0.0948337	0.00669844	0.141681	-0.454734	0.675059	0.222903	-0.683645	0.236692	1.74313e-05	0.657924	0.320127	0.00245598	0.848863	0.457357	0.714102	0.0299975	0.061291	0.077182	0.440882	0.039788	0.346576	0.000317163
ENSG00000072501	0.0349963	0.00207123	-0.163838	-0.0395886	-0.218258	-0.0733414	0.00518839	-0.106502	0.710898	-0.654705	-0.0448718	0.289885	-0.0141918	0.429403	0.129441	0.00418517	0.114941	0.00716059	0.43585	0.698685	0.0293118	0.000187932	0.0210401	0.83089	0.219191	0.938159	0.570148
ENSG00000072506	0.137458	-5.67574e-05	0.0124073	0.0652744	-0.0493724	0.100376	0.0142929	-0.0427861	-0.00573011	1.36609	-0.744241	-1.59643	1.36202	0.059873	0.979574	0.891018	0.140496	0.706629	0.525031	0.530723	0.587081	0.984663	0.00563386	0.0447478	0.000349699	9.88674e-05	0.132609
ENSG00000072518	-0.14996	-0.00307883	-0.0562198	0.0120261	0.167189	-0.150105	-0.0312505	0.107717	0.346862	-0.786304	-0.422708	1.11164	-0.00927206	0.00015217	0.00976845	0.229459	0.677082	0.0341852	0.0973359	0.021974	0.0105046	0.0695843	0.00645218	0.0538325	7.48221e-05	0.959242	0.0015131
ENSG00000072609	0.101418	-0.00348263	-0.0600112	0.0293452	0.0490999	0.0748781	-0.0256702	-0.0686423	-0.152658	-0.777363	0.474184	0.392225	-0.85203	0.0353656	0.0190017	0.315965	0.298722	0.565186	0.467895	0.0894485	0.187302	0.429792	0.0140556	0.0485701	0.140355	0.000161218	0.0886871
ENSG00000072657	-0.279349	-0.00670476	-0.0349417	0.0223897	0.157712	-0.23036	0.0395325	0.276023	-0.309934	1.41566	-0.162677	-0.352052	1.13356	0.000229758	0.00363116	0.695155	0.697634	0.293055	0.18672	0.128079	0.00077435	0.401857	0.0113135	0.696726	0.473062	0.00278565	0.00206225
ENSG00000072682	0.235208	-0.00430658	0.12012	0.0604859	-0.134362	-0.293241	-0.0107118	0.047969	-0.191597	-0.566887	-0.0806845	-0.680724	-0.14391	0.0468309	0.229932	0.421615	0.173752	0.390364	0.165359	0.700603	0.702935	0.547841	0.308469	0.847945	0.128225	0.704705	0.1101
ENSG00000072694	0.259272	-0.00788614	0.243613	-0.184622	0.144349	-0.42232	0.0747894	0.0709959	1.32973	1.78778	-0.488146	2.30329	-2.0914	0.180429	0.1856	0.310635	0.166122	0.697582	0.337362	0.247266	0.735524	0.1354	0.182229	0.635196	0.0571808	0.0223486	0.301961
ENSG00000072736	0.130467	0.00520734	-0.082711	-0.0465118	0.0658647	0.211368	-0.0224326	-0.24648	0.227395	-1.04557	0.21577	1.06372	-0.409579	0.0506365	0.0118681	0.31652	0.280953	0.596294	0.157452	0.299471	0.000954415	0.432446	0.0227983	0.529586	0.00945816	0.170046	0.117135
ENSG00000072756	-0.0580656	-0.00121909	0.0096309	-0.0417392	0.0441097	-0.0360936	0.00973153	0.0721093	-0.552185	1.14059	-0.180367	-0.233001	0.55166	0.0721024	0.217257	0.808681	0.0606412	0.474216	0.618829	0.361262	0.0414201	0.000502182	8.1089e-06	0.292391	0.236383	0.000547694	0.15242
ENSG00000072778	0.181901	6.26479e-05	0.106303	0.0802855	0.0779723	0.377347	0.0185355	-0.00901313	-0.207312	0.160057	0.766946	-0.515497	-0.442398	0.000415436	0.967252	0.0845525	0.0379933	0.435949	0.00240091	0.283138	0.867343	0.395782	0.653632	0.00883796	0.11822	0.0683966	0.00317198
ENSG00000072786	0.156822	-0.0124204	0.207053	0.0331153	-0.191896	0.0572319	0.00642387	-0.126935	-0.0830497	-1.04107	-0.0175856	0.147102	-0.55243	0.189818	0.00103197	0.168242	0.638595	0.371926	0.824246	0.862574	0.32894	0.863598	0.175962	0.976056	0.822931	0.280668	0.313716
ENSG00000072803	-0.0493976	0.00130655	-0.015069	0.0125814	0.2013	0.110335	0.021282	0.0548428	0.00159882	1.31116	-0.349804	-0.597436	0.985707	0.110544	0.168676	0.694876	0.517221	0.0011255	0.111187	0.0368205	0.104504	0.990288	1.85752e-07	0.0313238	0.00180962	1.65422e-08	0.209748
ENSG00000072818	0.194229	0.00339295	0.0783027	-0.00869241	-0.35715	0.0315834	-0.0466744	-0.256613	0.212753	-0.326574	0.361169	0.734781	-0.795322	0.0303116	0.215149	0.474306	0.893746	0.0487004	0.87777	0.129558	0.00925485	0.617468	0.604086	0.462917	0.201767	0.0636377	0.0786825
ENSG00000072832	-0.287847	-0.00743893	0.11386	0.0707938	0.324728	0.0121225	0.0349454	0.371788	-0.0235367	0.798706	-0.745994	-0.811494	0.906923	5.50894e-05	0.000557854	0.184863	0.050978	0.00655562	0.930832	0.0837848	2.62064e-06	0.924077	0.0524469	0.0199926	0.0211388	0.00179452	0.000731639
ENSG00000072840	0.299445	-0.00220191	-0.103293	-0.0204407	0.0314696	0.159262	-0.0369778	-0.0288865	-0.161734	-1.8524	0.422817	0.546979	0.009067	0.000598426	0.393264	0.329183	0.668646	0.830992	0.376578	0.155683	0.751848	0.624401	0.0010975	0.298411	0.228595	0.979372	0.00415839
ENSG00000072849	0.157794	-0.00299412	0.00170673	0.053311	0.0267193	-0.00873309	0.0268646	0.00365603	-0.655851	1.28913	-0.307085	0.228932	0.122475	0.000303449	0.0223681	0.973761	0.0791624	0.744771	0.927622	0.0637916	0.93618	0.00186791	9.08142e-05	0.183221	0.386284	0.530352	0.00253793
ENSG00000072858	-0.06844	0.00523259	0.175407	0.0681405	-0.215198	-0.280281	-0.0596148	0.282546	-0.868615	0.663414	0.541761	-0.301687	-1.0336	0.459196	0.0671572	0.136741	0.130048	0.14753	0.134862	0.0256719	0.00590266	0.00853268	0.205883	0.17871	0.485223	0.00546444	0.597335
ENSG00000072864	-0.244372	0.00425065	-0.352229	0.122294	-0.426916	-0.233931	-0.128639	-0.167172	1.19952	-1.84836	0.574894	-0.21192	-0.366321	0.0800486	0.323878	0.0391903	0.319958	0.15346	0.490501	0.014771	0.26825	0.116864	0.0870623	0.491811	0.830485	0.604102	0.164778
ENSG00000072952	0.542537	-0.000683329	-0.334269	0.243486	-0.309319	0.180609	-0.074939	-0.185742	-0.724199	-0.499949	1.61427	-0.167204	-0.620287	3.48453e-05	0.856955	0.0353972	0.000373189	0.132016	0.47489	0.0403565	0.169319	0.104435	0.486276	0.00557947	0.78056	0.204541	0.000526684
ENSG00000072954	-0.432255	-0.00760347	-0.00561516	-0.0944539	0.160825	0.0773628	0.00085163	0.378369	0.251722	1.09475	-0.537798	-0.0954636	1.52771	1.09119e-07	0.00122923	0.951586	0.0490338	0.245924	0.636962	0.971398	1.10806e-05	0.428098	0.0303684	0.160658	0.823576	3.87777e-05	1.14986e-05
ENSG00000072958	-0.0828096	0.00359951	0.0751875	0.0382608	-0.0871662	-0.344457	0.000676041	0.103217	-0.334631	0.910646	-0.417365	-0.212238	0.0785661	0.095142	0.0190803	0.227064	0.165944	0.309524	0.00205367	0.963661	0.0566448	0.0834764	0.00455227	0.0795358	0.413132	0.698627	0.1874
ENSG00000073009	-0.0736907	0.00240965	-0.0256981	0.00910729	-0.08297	-0.150701	0.00647693	-0.0196567	0.961063	0.4026	-0.430323	-0.401893	-0.24363	0.133317	0.111249	0.671589	0.787298	0.382835	0.181057	0.691377	0.711912	0.000127971	0.23721	0.10718	0.187802	0.281508	0.241023
ENSG00000073050	-0.148188	0.00198505	0.0351607	-0.0510636	-0.0439467	-0.185363	-0.0161687	-0.0465595	0.843844	-0.6666	0.036925	0.158252	-0.149077	0.00115246	0.148354	0.514822	0.170003	0.633325	0.0871495	0.308884	0.333254	0.000789422	0.0494255	0.88658	0.604949	0.498333	0.00674884
ENSG00000073060	-0.00558578	-0.00492214	-0.0872901	0.0237574	0.0308449	0.000989544	-0.051355	0.0235696	0.00618377	-0.529399	-0.285594	1.18238	-0.761862	0.914	0.00267602	0.178797	0.485541	0.752877	0.993195	0.0043137	0.67649	0.978389	0.13525	0.29453	0.000475305	0.00224585	0.945059
ENSG00000073111	0.0500408	0.00657926	0.0529814	-0.110085	0.0233996	-0.00203357	0.0680792	-0.155856	-0.320462	1.01307	-0.0104651	-0.861657	0.62196	0.513772	0.00624922	0.583188	0.0125072	0.859221	0.989943	0.00527557	0.0642253	0.277203	0.0361703	0.97683	0.0367326	0.0542089	0.64549
ENSG00000073146	0.0685007	-0.00283149	0.0838621	0.00970437	0.065493	0.128616	-0.016207	-0.0085205	0.329031	-1.9801	0.403749	1.37996	-1.91487	0.339891	0.201295	0.347085	0.845656	0.638568	0.433817	0.500773	0.913174	0.323058	0.000307453	0.299368	0.00357811	1.38652e-06	0.481438
ENSG00000073150	-0.252155	0.000929397	-0.000582088	-0.126858	0.0470082	-0.242396	-0.0271466	0.0376309	0.348654	-1.66182	0.279471	2.26824	-0.110282	2.28378e-05	0.593909	0.993201	0.0140772	0.694007	0.0836271	0.189838	0.537766	0.2561	0.00041877	0.410106	2.1007e-06	0.69974	0.000386371
ENSG00000073169	-0.00981913	0.00153818	-0.0300813	-0.0305024	-0.450106	-0.38983	-0.00733044	-0.0866681	-0.738966	-0.191448	1.08059	-0.114395	-1.16188	0.827683	0.272204	0.587856	0.399674	2.409e-05	0.000853147	0.645788	0.0812302	0.00267498	0.565327	0.000190558	0.708117	7.05488e-06	0.888773
ENSG00000073331	0.512889	-0.00830695	-0.111132	-0.0333017	-0.284765	-0.295723	-0.00466874	-0.162859	0.243654	0.598957	0.317342	0.446589	-0.296978	4.13881e-05	0.0240525	0.459697	0.546515	0.127978	0.21026	0.885486	0.20589	0.534805	0.360824	0.526212	0.409309	0.502905	0.000593145
ENSG00000073350	-0.0207495	0.0068664	-0.0445678	-0.026528	-0.243382	0.0638612	-0.013809	-0.353315	0.519967	-0.629241	0.16394	-0.173344	-0.71435	0.841641	0.0349391	0.727944	0.740051	0.25242	0.794093	0.702956	0.00250075	0.316816	0.405826	0.780715	0.800897	0.15979	0.898575
ENSG00000073417	-0.220275	0.00751802	-0.164272	0.0863281	-0.31459	-0.0119091	-0.0267666	-0.197885	-0.147709	-1.30433	0.393353	-0.728248	-0.688653	0.0323746	0.0186813	0.189573	0.296963	0.139879	0.960796	0.458598	0.0765887	0.777038	0.0891116	0.505331	0.296344	0.173902	0.0828492
ENSG00000073464	-0.42994	0.0031006	-0.0478384	-0.0166031	0.164173	-0.260141	0.0679331	0.245909	-0.337729	2.26151	-0.477106	-1.42587	1.16733	1.69721e-06	0.225366	0.650249	0.672053	0.212794	0.121069	0.00525359	0.0076642	0.229422	2.07179e-05	0.183194	0.000645295	0.000640675	6.54408e-05
ENSG00000073536	-0.0550786	-0.00276518	0.0734964	0.0419121	0.0430194	-0.230173	0.0196718	0.125258	-0.00974614	0.970843	-0.654429	-0.0471546	0.771303	0.260183	0.0681302	0.227802	0.210156	0.646511	0.0432828	0.228443	0.0206927	0.964765	0.00601241	0.0156739	0.873891	0.00133028	0.395676
ENSG00000073578	-0.204229	0.00487518	-0.0764315	-0.0302637	0.0988861	-0.102777	0.04121	-0.00192197	0.647079	0.447584	-0.473001	-0.757412	0.764443	2.60762e-05	0.000803493	0.1907	0.159327	0.168935	0.258285	0.00214859	0.969063	0.000126018	0.0814281	0.0183949	0.000801969	7.13251e-05	0.000424676
ENSG00000073584	-0.028373	0.00103147	-0.0412593	-0.0105497	0.0734989	0.0658871	0.014582	-0.0125455	0.0908486	0.282875	-0.150665	-0.230564	0.141182	0.303897	0.225	0.231081	0.564461	0.166323	0.291347	0.113372	0.676207	0.460157	0.135642	0.301344	0.168836	0.260039	0.444173
ENSG00000073605	0.115558	-0.00381056	-0.0725312	-0.177206	-0.58076	-0.373298	-0.0539554	-0.214002	-1.20095	-1.27412	1.76983	1.72366	-2.51242	0.240145	0.206188	0.559999	0.000398751	0.000495679	0.0595764	0.0503582	0.0464729	0.000671013	0.0228187	0.000127274	0.00042496	5.46852e-08	0.373039
ENSG00000073614	0.113534	0.00140627	-0.0070186	-0.00669662	-0.158393	0.0416819	0.00416286	-0.113088	0.108304	-0.197314	0.343025	-0.175368	-0.0791653	0.00202161	0.199535	0.876938	0.66519	0.00472022	0.541728	0.656506	0.00426961	0.331094	0.295219	0.0211868	0.254982	0.535419	0.0101354
ENSG00000073670	-0.259809	0.00412848	0.134893	0.102827	-0.0467509	-0.0600988	0.0112975	0.294006	-0.465885	1.31022	-0.00495714	-0.701673	0.053754	0.000791199	0.0740872	0.153354	0.0191655	0.720522	0.705402	0.619844	0.000505005	0.11667	0.00739497	0.988925	0.0843004	0.862656	0.00508787
ENSG00000073711	0.0584523	0.000903495	-0.151204	0.0335213	-0.281163	-0.332843	-0.0336919	-0.117456	-0.25838	-0.445309	0.224986	0.143099	-0.0864061	0.261929	0.573074	0.0205275	0.392369	0.010275	0.00917618	0.0667059	0.0408849	0.311446	0.23679	0.441019	0.672665	0.727387	0.397635
ENSG00000073712	0.564391	-0.00377965	0.11965	0.13054	0.0952059	0.445623	0.0391041	-0.261022	-0.0475625	-0.89543	0.484828	0.0668013	-0.478942	5.09835e-09	0.154629	0.268654	0.0160495	0.542758	0.0222485	0.154638	0.00654128	0.893422	0.112888	0.262114	0.88978	0.20154	2.02802e-06
ENSG00000073737	-0.0261528	-0.0109931	0.160977	0.0559046	-0.102332	-0.496151	0.0848984	0.273511	1.8297	1.46413	-0.0395521	-0.163717	0.021259	0.873903	0.0320433	0.440479	0.512699	0.708858	0.149881	0.0833176	0.129444	0.00401253	0.137774	0.957713	0.841433	0.97407	0.919441
ENSG00000073756	0.362122	-0.0205182	0.178792	-0.115842	0.717867	0.3531	-0.0462356	0.286302	0.880609	-0.906653	-1.86893	-0.0602011	0.603561	0.0504839	0.000431646	0.443783	0.125712	0.00841543	0.30174	0.318353	0.149455	0.106794	0.32606	0.010978	0.935128	0.338873	0.116869
ENSG00000073792	0.5744	-0.0341546	0.0803974	0.0570015	0.0098412	0.408883	0.0117216	0.0487878	1.11329	-4.03315	1.33144	0.804378	-2.26273	0.00201171	3.06245e-08	0.718905	0.661757	0.977948	0.329572	0.848335	0.804169	0.198345	0.00299933	0.18434	0.484038	0.0107999	0.0101026
ENSG00000073803	-0.113338	-0.00122165	-0.00624748	-0.0314047	0.165059	0.042581	0.011741	0.095038	0.407484	0.0211923	-0.331377	0.0707238	0.675508	0.00164587	0.256156	0.885727	0.175007	0.016478	0.586497	0.306258	0.0142815	0.0114957	0.928038	0.0752468	0.73332	0.000116523	0.00873781
ENSG00000073849	-0.0300393	-0.0106685	-0.0493742	0.151537	0.356778	-0.16521	0.0327005	0.0507882	-0.165799	0.612474	-0.674032	0.152878	0.241239	0.746329	0.000324701	0.67557	0.000977215	0.0163288	0.365444	0.198373	0.613596	0.583033	0.22922	0.0875166	0.712794	0.482523	0.830732
ENSG00000073905	-0.177293	0.00167026	-0.0399009	-0.0108769	0.222177	-0.0239954	0.0250515	0.192709	-0.0983596	3.51106	-1.1119	-1.33014	2.575	0.00309087	0.355627	0.576369	0.821192	0.073622	0.86381	0.233191	0.0031775	0.745918	1.69911e-09	0.00237095	0.00207118	1.74257e-10	0.0139714
ENSG00000073910	-0.201984	0.00103811	0.0985812	-0.0427758	0.244751	0.0312158	0.0358841	0.182769	-0.443791	0.793327	-0.211771	-0.620311	0.381334	0.000857575	0.562929	0.180851	0.228171	0.0258163	0.806174	0.0570653	0.00514533	0.0715753	0.0407914	0.467506	0.0640633	0.135478	0.00539603
ENSG00000073921	0.0876142	0.00169887	-0.0396511	0.0509562	-0.0671632	-0.0485882	0.00481551	-0.139595	0.0560754	0.0843907	-0.0506551	-0.369699	0.340519	0.0611804	0.234433	0.493186	0.0952725	0.441811	0.63853	0.748861	0.00695696	0.78127	0.785171	0.832715	0.181072	0.105466	0.134616
ENSG00000073969	-0.472485	0.00611171	0.0689625	-0.0202228	0.374763	-0.365288	0.0703741	0.282178	-0.134676	2.59168	-1.38092	-0.213084	1.15949	1.89098e-05	0.057781	0.599522	0.708816	0.03652	0.0953607	0.0255197	0.0142423	0.722627	0.000158611	0.00581612	0.681814	0.0079427	0.00033705
ENSG00000074047	0.46233	-0.00299477	0.110155	0.0742213	-0.426079	-0.0682795	-0.0174318	-0.303845	0.656406	-1.51647	0.870501	1.63759	0.00149157	0.000477329	0.444328	0.48772	0.378338	0.0838558	0.811008	0.675809	0.0309838	0.248174	0.0839992	0.196406	0.0368957	0.997918	0.00353211
ENSG00000074054	-0.0312164	0.00311614	-0.0335627	-0.0101606	0.0816395	0.0565056	-0.0105372	0.0425006	0.182388	-0.115898	0.0500054	0.337712	-0.117016	0.192036	5.2371e-05	0.266633	0.405264	0.043629	0.25114	0.131915	0.103045	0.0385179	0.407075	0.64039	0.00636247	0.21745	0.316335
ENSG00000074071	-0.0288073	0.00413885	-0.00946651	0.00818669	0.0475435	0.0940216	0.0670828	0.0167889	-0.404033	2.03763	-0.465071	-1.39038	1.28567	0.486307	0.0017867	0.851151	0.818735	0.587359	0.352549	7.30679e-05	0.709137	0.0749303	1.69011e-07	0.0662139	3.20898e-05	4.77696e-07	0.621371
ENSG00000074181	-0.0519213	-0.00614209	-0.0825292	0.209389	0.127657	-0.467105	-0.0583419	0.393658	0.114941	-0.955408	-0.72399	2.08024	-0.260525	0.700797	0.141165	0.627284	0.0103548	0.593913	0.113441	0.16639	0.00890502	0.830327	0.264398	0.272737	0.00702249	0.647087	0.798135
ENSG00000074201	0.0642438	0.0022458	-0.037778	0.0210159	-0.0454811	0.0152647	-0.0100847	-0.0192392	0.40868	0.400714	-0.175724	-0.428792	0.480049	0.0282697	0.0129869	0.296585	0.250911	0.397157	0.810832	0.279771	0.54114	0.00200583	0.0409969	0.237013	0.0139175	0.000549856	0.0746037
ENSG00000074211	-0.148748	-0.00186677	-0.0185724	0.0268102	0.041194	-0.152268	-0.0207819	0.262879	0.175077	-0.0257174	0.066964	0.462804	0.343331	0.00583864	0.249968	0.778316	0.404134	0.667724	0.191142	0.216346	1.66998e-05	0.425038	0.939807	0.799272	0.125085	0.137777	0.0226235
ENSG00000074219	0.431495	-0.00856975	-0.00264784	0.0904962	-0.384373	-0.531804	-0.0363885	-0.0401009	-0.541732	0.480597	1.46256	1.75213	-1.03188	0.000844293	0.0280638	0.986312	0.318971	0.12526	0.0715908	0.393304	0.768165	0.36304	0.585581	0.0386894	0.0327238	0.084422	0.00533704
ENSG00000074266	0.0803114	0.000250081	-0.043918	-0.0572882	-0.344797	-0.232398	-0.0235347	-0.109243	-0.641286	0.190231	0.0502809	0.822735	-0.600687	0.0551125	0.843824	0.399589	0.0208107	3.65617e-05	0.0124501	0.0711947	0.0173389	0.000392288	0.465787	0.80197	0.000748145	0.00140713	0.124664
ENSG00000074276	0.225823	-0.00165244	0.0486034	-0.0740479	-0.279238	-0.246046	-0.0636466	-0.0111547	0.0398832	-1.5312	1.29869	1.87774	-1.90984	0.0111965	0.537122	0.657512	0.147677	0.0774784	0.194174	0.0227314	0.906458	0.908548	0.00811472	0.0039582	0.000322437	8.46404e-06	0.0368153
ENSG00000074317	-0.369337	0.00766568	0.0510584	-0.0997998	0.202781	-0.163707	0.0595481	0.125361	0.420431	0.440084	-0.553919	0.627909	0.121161	0.000111692	0.00741365	0.653136	0.0970205	0.240602	0.422418	0.0503572	0.208805	0.293936	0.471441	0.245033	0.246846	0.765387	0.00121799
ENSG00000074319	-0.0643123	0.00114661	-0.0075278	-0.0688653	0.0628691	-0.0498027	0.0301974	0.0151055	0.439082	0.387541	-0.910245	0.0676785	0.424121	0.0192041	0.173689	0.819046	0.00577085	0.276481	0.45086	0.00386044	0.60722	0.00453576	0.0658373	2.33927e-06	0.724607	0.003681	0.0556408
ENSG00000074356	-0.0436617	0.00153267	-0.0858214	-0.0188285	-0.220859	-0.0665404	-0.0356959	-0.004641	0.910566	-1.13644	-0.242596	0.0703939	-0.408519	0.417843	0.354559	0.205992	0.556951	0.0278648	0.569366	0.0397179	0.936888	0.000191649	0.00210912	0.364039	0.81342	0.082559	0.558722
ENSG00000074370	0.0776376	-0.00593529	0.0533383	-0.0247698	-0.723251	-0.801011	-0.0643925	0.136874	-0.429465	1.83968	0.838996	1.01162	-0.311707	0.608231	0.208497	0.773196	0.847543	0.0285222	0.0346038	0.24296	0.407485	0.593865	0.113853	0.353345	0.34406	0.682393	0.725385
ENSG00000074410	1.01156	0.00889119	0.296573	-0.00528725	0.245116	0.809932	-0.0166935	-0.0171732	0.332022	-0.49292	0.6795	0.496883	-0.459272	2.53235e-06	0.148462	0.242045	0.958017	0.454253	0.0527209	0.77056	0.936783	0.639189	0.670203	0.446027	0.609061	0.557125	8.5863e-05
ENSG00000074416	0.023485	-0.00949497	0.0149773	0.143595	0.0194636	0.0806843	-0.00642544	0.166581	0.652993	0.271695	-0.130559	-0.229512	0.861966	0.721322	1.04054e-05	0.85716	0.000147076	0.858389	0.551914	0.736774	0.022031	0.00905811	0.483725	0.660778	0.482492	0.00208698	0.812939
ENSG00000074527	-0.431152	0.00494143	-0.0758356	0.0655926	0.300623	-0.171611	0.0551215	0.236274	0.377555	1.03336	-0.348781	-1.11963	1.39361	1.02753e-06	0.0506972	0.459278	0.169588	0.0434739	0.329747	0.0338176	0.00916104	0.249423	0.0501646	0.380566	0.0153662	0.000250575	4.64208e-05
ENSG00000074582	-0.036296	0.00109025	0.0699181	-0.00894374	-0.290499	-0.195691	0.0317341	0.0463325	-0.432754	1.06098	0.103619	-0.746204	0.59396	0.373271	0.38335	0.174206	0.701123	0.000257309	0.0299831	0.0150233	0.297143	0.0104158	0.000182851	0.598433	0.0015901	0.00129465	0.515967
ENSG00000074590	-0.515184	0.00748869	-0.0239508	-0.0156814	0.0965334	-0.322118	0.0433992	0.257928	-0.310602	2.46596	-0.363097	-0.706134	1.55477	6.3358e-08	0.00576051	0.825308	0.747395	0.523487	0.0860272	0.105239	0.00728836	0.359394	4.99942e-05	0.38162	0.130626	0.000113096	8.147e-06
ENSG00000074603	-0.16249	0.00284952	0.010061	0.00214582	0.118207	-0.122885	0.0298952	0.110976	0.0462522	0.812442	-0.299818	0.00652377	0.713472	0.000243838	0.0309867	0.849466	0.9351	0.136442	0.193452	0.0326671	0.0183196	0.796427	0.00574201	0.168669	0.978567	0.00045769	0.00215193
ENSG00000074621	0.0467708	5.59236e-05	0.06713	-0.0980209	0.166735	0.386805	0.0351558	-0.0360832	-0.829074	-0.434272	0.550024	0.22159	-0.351979	0.384641	0.972964	0.317971	0.00778962	0.106001	0.002629	0.0506979	0.538358	0.00115028	0.232731	0.055186	0.487152	0.148699	0.527019
ENSG00000074657	0.114991	-0.00181352	-0.00659645	-0.00669605	0.0103684	0.306363	-0.015137	-0.0593591	0.611934	-1.22238	0.214724	0.495054	-0.0131806	0.0254001	0.24483	0.91746	0.816819	0.907407	0.0073318	0.332507	0.283188	0.00399787	0.000440538	0.381514	0.0755236	0.950433	0.0687553
ENSG00000074660	0.0841996	-0.00611792	0.0217457	-0.112153	-0.0871535	0.0370953	-0.0228014	-0.0655102	0.0259121	-0.506763	-0.329596	0.360613	-0.391054	0.394175	0.0453598	0.862411	0.011336	0.54788	0.843097	0.376723	0.53909	0.931749	0.326325	0.402792	0.390127	0.267546	0.536387
ENSG00000074695	0.161013	0.00421256	-0.0697769	0.0334604	-0.0193387	0.101326	0.028071	-0.174829	-0.0823485	0.279537	0.0429492	-0.236336	-0.234792	0.000508336	0.00278959	0.21152	0.248539	0.816964	0.310916	0.058449	0.000540049	0.671302	0.350131	0.852087	0.369742	0.240855	0.00369614
ENSG00000074696	0.0296347	0.00128042	0.0954775	0.0168206	0.14432	0.075641	0.0409648	0.0910982	-0.341766	1.75058	-0.300449	-0.865139	0.959859	0.562876	0.416611	0.138145	0.609935	0.138777	0.508424	0.0178974	0.10577	0.130679	1.04217e-05	0.260257	0.00649264	0.000157399	0.687371
ENSG00000074706	-0.491449	0.00773156	-0.106836	0.0256276	-0.0220283	-0.636792	0.00877432	0.217874	0.03084	1.56437	-0.271848	0.104626	0.79311	1.43655e-05	0.0201218	0.422487	0.705366	0.911565	0.0102946	0.798258	0.0633333	0.946354	0.0321994	0.619416	0.866028	0.0986597	0.00027645
ENSG00000074755	-0.0105563	0.00269958	-0.0135738	-0.0243608	-0.0970394	-0.0509289	0.0153707	-0.0629173	-0.334681	0.397993	-0.167447	-0.187317	0.136747	0.750518	0.0094463	0.746482	0.156463	0.082975	0.455746	0.115612	0.0839288	0.00769773	0.0463985	0.265606	0.255413	0.299746	0.833675
ENSG00000074800	0.157871	0.00264647	0.069803	0.0435743	0.131907	0.258903	0.0352585	-0.05399	-0.378361	1.70692	-0.501273	-1.00255	1.02315	0.00444156	0.113805	0.303279	0.205939	0.193784	0.0361455	0.0484366	0.360878	0.108043	2.90903e-05	0.0760235	0.00274271	0.000123401	0.0183525
ENSG00000074803	-0.295465	0.00386347	-0.096576	-0.031243	-0.0384092	-0.562832	-0.0160341	0.135409	0.717541	-0.603647	0.0273562	1.93854	-0.314662	0.0224872	0.322999	0.550223	0.601197	0.846785	0.0308931	0.647545	0.327568	0.0970857	0.393785	0.959571	0.00198138	0.511131	0.0627342
ENSG00000074842	0.00543794	-0.000764756	-0.00680898	-0.0331369	-0.00543187	0.0827438	0.0750537	-0.0552902	0.165541	1.3187	-1.64012	-0.859664	1.40055	0.913484	0.620504	0.91256	0.365303	0.956326	0.477003	9.29236e-05	0.31335	0.489404	0.000656453	8.9117e-07	0.0104528	8.82032e-07	0.944732
ENSG00000074855	0.024357	-0.00287747	-0.00859871	-0.00911541	-0.235945	-0.139607	-0.0393605	-0.0526889	-0.0845034	-0.569787	0.504626	0.387588	-0.665173	0.680487	0.115292	0.908278	0.771507	0.0230076	0.260818	0.0294955	0.413331	0.700216	0.114084	0.0705353	0.201743	0.00808435	0.783202
ENSG00000074935	0.0635359	0.000727381	-0.114306	-0.0395144	-0.236889	0.00813584	-0.00987796	-0.204985	-0.854028	-0.681944	0.943449	0.617534	-1.28319	0.188939	0.623293	0.0593416	0.226708	0.0139592	0.940346	0.535311	0.000194108	0.000344683	0.0437429	0.000690125	0.0400499	1.09577e-06	0.312643
ENSG00000074964	0.0182683	-0.00134861	-0.0147091	-0.0592549	0.167699	0.366231	-0.0300591	-0.083221	0.319113	-0.326902	0.316078	-0.170671	0.0178103	0.753926	0.455316	0.837187	0.212573	0.169271	0.0120358	0.151508	0.192858	0.289465	0.449797	0.352214	0.667322	0.950439	0.836396
ENSG00000075035	-0.189838	0.00367268	0.0772993	-0.223021	-0.0597737	-0.204335	0.024126	0.115633	-0.607887	1.45747	-0.130428	-0.611222	0.606556	0.0111435	0.106855	0.394728	0.000196901	0.682176	0.2347	0.339289	0.150809	0.0909875	0.0079614	0.74816	0.199776	0.0865403	0.0366855
ENSG00000075043	-0.0342318	-0.00406619	0.0380456	0.0606649	0.214577	-0.142192	-0.026825	0.290988	-0.024508	-0.0578345	-0.147835	-0.014321	-0.273782	0.567125	0.0290422	0.612884	0.0847831	0.0487951	0.271609	0.151045	2.5364e-05	0.917804	0.877607	0.610445	0.96468	0.280549	0.690963
ENSG00000075073	-0.0590902	-0.00178558	0.0406901	0.030938	0.0960661	-0.467292	-0.00986025	0.318352	-0.445415	-0.00378308	-0.195899	1.31358	-0.126106	0.507304	0.514907	0.713784	0.60461	0.573152	0.0251535	0.737219	0.00153179	0.268858	0.995019	0.677371	0.0191434	0.754805	0.640352
ENSG00000075089	-0.0590447	0.00406022	-0.0691389	0.00226799	-0.0234965	0.0652895	0.0257987	0.0301937	-1.01221	2.93109	-0.0907695	-1.24811	1.26252	0.163496	0.002323	0.193293	0.927818	0.756801	0.476414	0.0565156	0.511154	1.03871e-06	1.04998e-12	0.662966	5.41004e-06	3.74328e-08	0.281019
ENSG00000075131	0.158661	0.00268686	-0.0154108	0.0130304	0.105786	0.301225	-0.0100793	-0.0268247	0.287526	-0.67422	-0.00700773	-0.525499	0.137557	0.0290662	0.227383	0.860751	0.82272	0.476834	0.0851686	0.69198	0.73115	0.437564	0.209132	0.98656	0.286721	0.697093	0.0761255
ENSG00000075142	0.305846	0.00550499	0.139025	0.0644936	0.13512	0.353871	-0.0162937	-0.0403785	0.531964	-0.457881	0.111855	-0.0841633	0.0485811	8.34154e-06	0.00636018	0.0887995	0.0726547	0.225504	0.012424	0.399524	0.563484	0.0350125	0.246424	0.710603	0.800766	0.853337	0.00019062
ENSG00000075151	-0.218051	0.00185873	-0.00268801	0.0285496	0.165128	-0.0359454	-0.0231896	0.18591	0.96294	-0.230768	-0.192739	-0.0157942	0.594304	1.16047e-05	0.195416	0.963661	0.222666	0.0346092	0.70385	0.0872113	0.00042197	1.02655e-06	0.391394	0.351627	0.943805	0.00221887	0.000238063
ENSG00000075188	0.0800313	-0.00378133	-0.0402486	-0.117857	-0.147822	0.0343784	-0.00566994	0.034932	0.467415	-0.801592	0.0403868	-0.199213	-0.376047	0.255665	0.0843766	0.640573	0.0427339	0.310407	0.837157	0.819319	0.648071	0.198272	0.128115	0.920715	0.676243	0.279128	0.390635
ENSG00000075213	-0.354501	0.00854336	-0.0171304	0.223571	-0.317743	-0.425573	-0.0284704	0.237444	0.0936069	1.17143	0.4031	-1.45682	0.0677093	0.0134936	0.0507284	0.922614	0.0121248	0.218667	0.171359	0.521759	0.124339	0.872086	0.202247	0.566374	0.0716214	0.911125	0.0425006
ENSG00000075223	0.0452657	0.000722815	0.0182031	0.427773	0.347924	0.197628	0.0377238	0.143644	-0.889215	1.56692	-1.22037	-1.1178	0.557472	0.643468	0.809971	0.881365	9.74046e-08	0.0663723	0.369832	0.242182	0.180685	0.0450981	0.0220449	0.0214784	0.0610834	0.208788	0.754174
ENSG00000075234	0.457612	-0.00384435	-0.14228	0.11967	-0.250618	0.191566	-0.00467818	-0.251826	-0.0189854	-0.34703	0.371905	-0.145889	-0.611581	6.21521e-06	0.188055	0.231267	0.0490923	0.157465	0.361415	0.877098	0.0165563	0.962275	0.577215	0.441	0.788573	0.146408	0.000154991
ENSG00000075239	-0.0241522	0.00311122	-0.00450097	0.0210327	-0.0392415	0.000899777	-0.0203155	-0.00361316	0.449658	0.243816	-0.145075	-0.449155	0.387916	0.545016	0.0127086	0.928438	0.362855	0.579053	0.991605	0.104633	0.933673	0.00721765	0.333821	0.454722	0.0435367	0.0259638	0.671389
ENSG00000075240	0.0831968	-0.00530391	0.0134469	0.0426809	0.134193	0.248524	-0.0046682	0.22207	0.296913	-0.143346	-0.220899	-0.630891	0.355319	0.116775	0.0014678	0.840005	0.110879	0.12346	0.0251205	0.756078	0.000204899	0.115392	0.636993	0.346016	0.0173122	0.08955	0.21848
ENSG00000075275	0.42759	-0.0409669	0.130881	0.234838	-0.131097	0.178426	0.00489126	0.189302	0.502407	-0.147524	-0.0452109	1.56128	-0.130455	0.00849837	1.56893e-12	0.513781	0.0101695	0.631764	0.594284	0.91823	0.275034	0.408416	0.878966	0.951668	0.0653493	0.841129	0.029935
ENSG00000075290	0.20962	-0.00662775	-0.224886	-0.0555314	-0.435045	-0.580761	-0.0032657	-0.323281	-1.15962	-1.21892	2.04344	2.48795	-2.49863	0.21061	0.197031	0.28558	0.551166	0.139454	0.106809	0.948406	0.0776155	0.0787355	0.240343	0.0136956	0.00737374	0.000870108	0.338608
ENSG00000075292	0.0650126	0.000938529	-0.0189242	-0.033329	-0.0959287	0.125797	-0.00618452	-0.092172	0.231209	-0.553358	0.329223	-0.341694	-0.0995341	0.0821391	0.40887	0.687114	0.0642477	0.106346	0.094224	0.54763	0.023926	0.0700068	0.010701	0.0436165	0.0523205	0.478234	0.167997
ENSG00000075303	-0.208465	0.00746383	-0.0267791	-0.0437728	0.228405	-0.103988	-0.0142881	0.141611	0.111473	1.27006	-0.428706	0.131694	0.438029	6.89735e-06	3.06712e-07	0.618808	0.15547	0.0101119	0.298287	0.329664	0.00359464	0.580014	0.000158919	0.0740333	0.626204	0.0345744	0.000167146
ENSG00000075336	-0.0382501	-0.000120205	-0.104166	-0.0415466	-0.0823729	-0.164334	-0.0175177	-0.0103642	0.647216	-0.270476	-0.390509	0.00705015	0.415097	0.395107	0.930401	0.0683813	0.102093	0.293658	0.0903272	0.201889	0.831955	0.000621111	0.33051	0.0730076	0.976166	0.0305264	0.536983
ENSG00000075340	-0.305989	0.00220405	0.193136	0.030384	0.079417	-0.347556	0.0515298	0.224904	0.253883	0.738451	-0.723131	-0.154938	0.271565	0.000840807	0.416187	0.0868972	0.494704	0.582525	0.0597159	0.0478244	0.0211333	0.418457	0.154478	0.0720136	0.717809	0.433121	0.00532533
ENSG00000075391	-0.138986	0.00191373	0.0830268	-0.00177529	0.0978739	-0.119686	0.0134989	0.164083	-0.461691	0.664985	0.00591287	-0.522775	0.175555	0.0162214	0.275032	0.241218	0.963862	0.376095	0.357746	0.477949	0.00957286	0.0829967	0.0965449	0.984512	0.14174	0.50229	0.0489064
ENSG00000075399	-0.0364394	-9.60568e-05	0.0585281	0.0257483	-0.0919202	-0.0470223	-0.0226064	0.0444959	-0.0114267	-0.676895	-0.00368815	0.21107	-0.911568	0.298531	0.929204	0.174997	0.365718	0.208527	0.574089	0.074843	0.244919	0.949277	0.0125415	0.985489	0.378574	6.28766e-06	0.43819
ENSG00000075407	0.093495	-0.00153399	0.0293839	-0.022543	-0.110229	-0.0530276	-0.0262711	-0.0577655	-0.14085	-0.924503	0.392814	0.109855	-0.0222691	0.0548554	0.299164	0.631199	0.291429	0.132362	0.567919	0.0454586	0.268781	0.355612	0.000872531	0.050596	0.599575	0.897986	0.124203
ENSG00000075413	0.0914395	-0.00231652	-0.0183025	-0.0185816	-0.00261428	0.132056	0.00371331	-0.0797713	0.182714	-0.384496	-0.0981721	-0.12409	-0.391684	0.00571291	0.0216822	0.64994	0.372607	0.965487	0.0727605	0.722552	0.0257902	0.197355	0.0804864	0.556541	0.51338	0.00941506	0.0222825
ENSG00000075415	-0.196999	0.00274991	-0.0388488	-0.0188001	0.28971	0.150418	-5.94706e-06	0.129111	0.622831	1.18548	-1.40739	-0.316631	1.10149	1.33988e-06	0.020202	0.404016	0.516053	0.000528563	0.0962325	0.999638	0.00232252	0.00190815	0.000107424	1.22728e-07	0.208019	5.98187e-07	5.54621e-05
ENSG00000075420	0.342553	-0.00874542	-0.0268885	0.0330002	0.211864	0.313429	0.0429738	-0.11874	0.628523	-1.62493	-0.295115	0.417354	-0.182576	4.43497e-05	0.000549925	0.788038	0.448058	0.126393	0.0669231	0.077321	0.171383	0.0431511	0.00179234	0.429724	0.314395	0.574634	0.000626234
ENSG00000075426	0.0981808	-0.00573796	0.0173382	-0.18717	0.503149	0.271996	-0.03259	0.0680665	0.4539	-1.54513	-0.0332686	1.06302	-0.191494	0.332775	0.0668126	0.892234	0.000609986	0.00382846	0.188864	0.260157	0.535283	0.203023	0.0109796	0.940287	0.0335911	0.624902	0.474338
ENSG00000075429	-0.069377	-0.00194107	-0.380264	0.0873936	0.00588959	-0.0989195	0.00767831	-0.202145	0.71552	-1.85809	1.03208	1.96849	-0.764084	0.478885	0.522065	0.00215277	0.275317	0.976791	0.672758	0.825081	0.0610926	0.161586	0.0143107	0.0761789	0.00546656	0.11981	0.614826
ENSG00000075461	0.0800283	-0.0175622	-0.0541085	-0.0063772	0.274563	0.0197211	-0.0396968	0.315174	0.938907	-1.48205	-0.684308	0.464341	0.248568	0.395002	3.95914e-08	0.645202	0.914026	0.121285	0.924338	0.193272	0.00281271	0.0241608	0.0214201	0.159322	0.394745	0.548371	0.536957
ENSG00000075539	-0.119495	0.00520862	-0.204619	0.0508436	-0.247135	0.0269794	-0.023237	-0.185001	-0.329399	0.0414812	0.322075	-0.673445	0.193306	0.139524	0.0376339	0.0437469	0.343362	0.112481	0.88138	0.381226	0.037472	0.359922	0.939244	0.447433	0.168544	0.594586	0.249615
ENSG00000075568	-0.00488274	-6.72166e-05	0.0567398	0.00819872	0.14018	0.112222	0.0138332	0.0231415	-0.530111	0.236858	0.1147	-0.162874	-0.335131	0.866597	0.93987	0.124793	0.599184	0.00716695	0.0711362	0.115248	0.464817	2.21226e-05	0.181689	0.396882	0.277198	0.00703791	0.915134
ENSG00000075618	-0.224855	-0.00547709	-0.104965	0.0163304	0.25558	-0.144039	0.0327938	0.0963701	-0.269934	0.368129	-0.818706	-0.384253	0.420233	0.000462877	0.00495312	0.173042	0.705389	0.0394059	0.311106	0.119879	0.154939	0.348114	0.392999	0.0184924	0.320379	0.146838	0.00346129
ENSG00000075624	-0.143858	0.000694164	-0.036545	-0.0348774	0.00214078	-0.265225	0.0407305	-0.00967776	0.435955	0.0066452	-0.753477	0.299963	0.392968	0.0272781	0.72437	0.650438	0.352056	0.985018	0.0611139	0.0460974	0.889817	0.0960069	0.986902	0.0205142	0.392906	0.153315	0.0726214
ENSG00000075651	-0.162849	0.0139666	-0.211006	0.11263	-0.356213	0.13586	-0.02961	-0.31757	-0.125675	-0.721028	0.3001	-1.13575	0.194023	0.240074	0.00155902	0.215717	0.312942	0.215654	0.67996	0.545128	0.0375677	0.85862	0.480514	0.707103	0.23027	0.774673	0.372999
ENSG00000075702	0.404525	-0.0104008	0.15307	-0.0417257	-0.328439	-0.303807	-0.0894847	0.0927932	0.96818	-0.796525	-0.265202	2.14161	-0.817454	0.000444823	0.00297022	0.268791	0.568133	0.123924	0.226275	0.0178914	0.442688	0.0545633	0.290204	0.647523	0.00250664	0.107074	0.00335241
ENSG00000075711	-0.115518	0.00172979	-0.0441192	-0.015011	0.00389316	0.0402315	0.00504302	-0.0294572	-0.0120796	0.372886	-0.0881144	-0.756076	0.249936	0.00240194	0.130464	0.339105	0.541116	0.955791	0.62882	0.677906	0.465431	0.941401	0.142359	0.650196	0.00157074	0.139911	0.0116206
ENSG00000075785	-0.0775396	-0.00113829	-0.0365788	0.00259505	-0.00368806	-0.175935	-0.00908037	0.0124845	1.02763	-1.34467	-1.0587	2.18196	-0.224509	0.225268	0.562508	0.642331	0.956189	0.976871	0.240325	0.67844	0.857417	0.00193244	0.00528242	0.00491154	6.23841e-06	0.459268	0.355895
ENSG00000075790	-0.161282	0.00510916	0.0378467	-0.0123782	0.180877	-0.0723411	0.0135308	0.137077	-0.337664	1.6809	-0.209599	-0.67435	0.91093	0.000920793	0.000636286	0.523042	0.626034	0.0293195	0.463542	0.336521	0.0086549	0.0626587	9.64578e-07	0.340951	0.00811054	3.05493e-05	0.0056905
ENSG00000075826	0.0461367	-0.000599443	-0.153873	-0.0879559	-0.291945	-0.171389	0.00403861	-0.10267	-0.764168	-0.872093	1.55592	1.37929	-2.36453	0.47087	0.760646	0.0554959	0.0544587	0.0237699	0.245214	0.850446	0.143851	0.0133919	0.0555309	6.52813e-05	0.00130221	2.02107e-09	0.607549
ENSG00000075856	0.0129329	0.00211433	0.0384057	-0.0437451	0.00171882	0.0371225	0.0210486	-0.0258877	0.281647	0.165975	-0.421515	-0.99163	0.379557	0.706111	0.0471174	0.375565	0.0239266	0.976651	0.606794	0.046238	0.48824	0.035808	0.427695	0.0121864	2.58759e-06	0.00991295	0.802165
ENSG00000075884	0.418236	-0.00518379	-0.112032	0.093262	0.00272774	-0.237492	0.0417487	-0.0344757	0.285094	0.574421	0.574382	0.566181	-1.1628	0.00100438	0.173223	0.461154	0.306226	0.991098	0.407483	0.324296	0.796863	0.630038	0.512043	0.401384	0.475337	0.0515885	0.0060826
ENSG00000075914	-0.0648933	-0.000399906	-0.0834089	0.0241669	-0.145117	-0.162699	-0.00566337	0.0784987	0.397256	0.0803367	-0.242496	-0.161709	-0.131076	0.0845142	0.730739	0.0675463	0.492293	0.0800766	0.0857972	0.683302	0.0551171	0.0653565	0.782573	0.296838	0.558394	0.502447	0.171308
ENSG00000075945	-0.269464	9.67294e-05	0.023025	0.142388	0.111976	-0.443383	-0.00547137	0.224998	4.80208e-05	1.97751	-0.693834	0.0514192	0.837806	4.61692e-05	0.959861	0.768584	0.000915509	0.338394	0.00278511	0.785648	0.00143634	0.999857	2.9264e-05	0.0358476	0.887212	0.00428126	0.000638654
ENSG00000075975	0.0337943	0.000709668	-0.0593813	-0.0403857	-0.00540496	0.145917	0.0405483	0.00835992	-0.311617	1.1952	-0.173769	-0.835636	0.456791	0.357944	0.52938	0.197365	0.0925353	0.937212	0.0805318	0.00154752	0.834487	0.0563332	2.10547e-05	0.361097	0.000408791	0.00781881	0.500446
ENSG00000076003	0.0102765	0.00152637	-0.0107686	0.109071	0.0701104	-0.264705	0.0336306	0.0776206	-0.276003	1.20406	-0.521482	-0.567924	0.616261	0.889399	0.500435	0.908704	0.00218773	0.532596	0.0716867	0.0961559	0.333169	0.248003	0.00434371	0.0928859	0.0881293	0.0276661	0.929285
ENSG00000076043	0.0723715	-0.0039997	0.0268556	0.0712341	-0.203955	-0.236218	-0.00517628	-0.0887825	-0.0977031	0.238686	0.439816	0.687608	-0.3204	0.0997874	0.00371788	0.621458	0.0179995	0.0182558	0.0206745	0.717783	0.0649871	0.614725	0.420787	0.0612106	0.0121116	0.109737	0.194264
ENSG00000076067	0.267635	-0.00910445	-0.00339964	0.142258	-0.235185	-0.131579	-0.0664412	-0.0901634	0.164913	-2.35398	0.634461	1.65132	-1.13993	0.00233588	0.000809543	0.974623	0.00914507	0.136469	0.48187	0.0180524	0.333536	0.642003	0.000137768	0.143378	0.00147065	0.00374081	0.0113685
ENSG00000076108	0.048915	-0.00101275	-0.0340228	-0.00636656	-0.19467	-0.116665	-0.0245032	-0.121846	0.536204	-1.37855	0.0133561	1.63228	-0.881116	0.270945	0.457351	0.53909	0.821423	0.0233292	0.240163	0.0930697	0.0134181	0.00774915	3.86506e-05	0.953179	2.86681e-07	6.91319e-05	0.408248
ENSG00000076201	-0.0717707	0.00211601	-0.0305241	0.0177062	-0.307217	-0.521008	-0.0617358	0.0351265	0.581876	-1.31938	0.0373005	0.623908	-0.730599	0.162046	0.185374	0.622244	0.706601	0.00818848	0.000203516	0.0022925	0.526661	0.0468529	0.00193607	0.905134	0.101394	0.00873908	0.279308
ENSG00000076242	0.00817517	-1.58766e-05	-0.0304558	0.0184385	-0.0951461	-0.00972463	-0.0184114	-0.0693571	-0.239939	0.279734	0.072718	-0.219245	0.115839	0.796692	0.987084	0.436558	0.460266	0.148351	0.897009	0.104715	0.048001	0.139078	0.232624	0.688893	0.305545	0.454375	0.867529
ENSG00000076248	0.334063	0.00736121	-0.0898759	0.0784937	-0.0895487	0.307758	-0.00497168	-0.14505	-0.437189	0.648322	0.873778	-0.737564	-0.124966	2.07955e-05	0.00168915	0.332527	0.0933	0.511355	0.0649494	0.832827	0.0747185	0.166704	0.18546	0.0244397	0.087581	0.698815	0.000360036
ENSG00000076321	-0.0718768	0.000174639	-0.00521853	-0.0390682	0.16265	0.0865765	0.0244525	-0.0872208	0.441505	-0.478516	-0.488904	0.102006	0.688413	0.0310392	0.862723	0.898416	0.084408	0.01357	0.248445	0.0297665	0.0169178	0.0049514	0.0387593	0.00776129	0.609498	4.91909e-05	0.080098
ENSG00000076351	0.139098	0.00378173	-0.0508166	0.00526691	-0.113507	0.0618045	-0.0220191	-0.20178	-0.647951	-0.214037	0.577408	0.0247014	-0.70528	0.00944399	0.0214166	0.435134	0.888576	0.275905	0.609832	0.220618	0.000691807	0.0124824	0.562373	0.0505359	0.940628	0.00651218	0.032378
ENSG00000076356	-0.26832	0.000747748	0.0921455	-0.053995	0.151786	-0.00476051	-0.0103242	0.220322	0.200031	-0.165561	0.0298029	0.405791	0.10994	4.20384e-06	0.653517	0.180737	0.075892	0.110638	0.966771	0.527331	0.000351545	0.336431	0.617699	0.906955	0.156749	0.621708	0.000120281
ENSG00000076513	0.0242383	0.00244679	-0.104164	0.00727527	-0.155507	0.117762	-0.00421559	-0.181707	-0.161818	0.0908046	0.278133	-1.09227	0.185928	0.681895	0.179427	0.165516	0.815532	0.124433	0.340351	0.808515	0.00582229	0.459839	0.796833	0.308757	0.000785379	0.435428	0.784188
ENSG00000076554	-0.189873	0.00584976	-0.0268395	0.0319193	0.0785505	-0.344699	0.00962046	0.0873665	-0.464996	1.70018	-0.460517	-0.749849	1.12158	0.000149606	0.000141328	0.654916	0.24804	0.354209	0.00174505	0.512916	0.0957543	0.0182556	1.94618e-06	0.0522539	0.00593226	2.53689e-06	0.00149505
ENSG00000076555	0.140895	0.0032019	-0.302449	0.086552	-0.272195	-0.0270778	-0.0513173	-0.0237133	-0.0522626	-1.21619	0.412564	0.245907	0.0308846	0.235557	0.377597	0.046817	0.1155	0.139879	0.906806	0.115684	0.853043	0.891893	0.0650816	0.404389	0.64277	0.943588	0.368049
ENSG00000076604	0.145904	-0.00742118	-0.023861	0.0490983	-0.134276	0.297232	0.00571197	-0.278874	-0.0469366	-0.84647	0.0730689	-0.409298	-0.237654	0.10554	0.00810833	0.832823	0.284669	0.364468	0.110898	0.824775	0.0051184	0.883347	0.111266	0.855343	0.353639	0.500788	0.202706
ENSG00000076641	0.159602	-0.006735	0.0625831	0.0678457	0.00163845	0.264832	0.0292385	-0.15254	-0.209798	-0.404133	0.201703	0.251759	-0.190319	0.0165427	0.00118437	0.446561	0.0838016	0.988815	0.0672391	0.15606	0.0347501	0.428612	0.333561	0.530164	0.484538	0.494714	0.0497043
ENSG00000076650	-0.0926882	0.00599933	-0.0214594	-0.060609	-0.124784	0.0468355	0.00732728	-0.0205357	0.798653	-0.762951	0.417154	-0.794533	0.00927211	0.0407255	3.69024e-05	0.700904	0.0392828	0.140855	0.637564	0.612129	0.673701	0.000195932	0.0139934	0.0760932	0.00418974	0.962616	0.0988984
ENSG00000076662	0.196256	0.000524647	0.108203	-0.0314725	0.431402	0.393578	0.0340215	-0.0907607	0.632804	-0.418471	-0.428455	0.993402	-0.134584	0.0173902	0.832765	0.290173	0.493721	0.00427842	0.0278904	0.174495	0.304985	0.0523703	0.408465	0.27412	0.0267849	0.690602	0.0515968
ENSG00000076685	0.156984	-2.64564e-05	-0.0380934	0.00636515	-0.110956	-0.165892	-0.0188717	-0.0287598	-0.0897225	-0.473458	0.303692	0.387114	-0.850658	4.95275e-05	0.981202	0.409262	0.759213	0.0908082	0.0395457	0.0981695	0.47126	0.533119	0.0439058	0.090696	0.0543438	2.78015e-06	0.00067256
ENSG00000076706	-0.360366	0.0120233	-0.0393299	0.000271467	0.237325	0.331944	0.0195334	-0.090826	0.290422	-0.307872	-0.89845	-1.3128	0.567785	0.00722121	0.00364047	0.810981	0.997206	0.31675	0.246671	0.633186	0.525063	0.58618	0.712845	0.169781	0.0764365	0.313475	0.026507
ENSG00000076716	0.280758	0.00325846	0.130951	-0.0820055	0.261446	0.153029	-0.00838456	0.029007	0.237702	-0.259443	-0.940283	0.166775	-0.266923	0.000482332	0.172189	0.178314	0.0928927	0.0722762	0.370485	0.733433	0.730637	0.46675	0.607961	0.0207052	0.705606	0.430479	0.00356589
ENSG00000076770	0.31687	0.00792468	-0.0093636	0.0496723	-0.163063	0.385116	0.0033369	-0.151402	-0.0977779	-0.740338	0.894599	-0.436367	-0.282808	0.00179885	0.0109194	0.937918	0.550596	0.431364	0.11163	0.924814	0.160071	0.850696	0.320266	0.1303	0.526367	0.566748	0.00931939
ENSG00000076826	-0.0476557	-0.00356509	0.102825	-0.0874029	0.0858058	-0.0373647	0.000136748	-0.0418729	0.590338	-1.07815	-0.61475	1.11117	-0.522107	0.451149	0.0690768	0.195496	0.0330124	0.464729	0.788963	0.994609	0.543659	0.0338734	0.0132906	0.0626448	0.00415801	0.066504	0.590284
ENSG00000076864	-0.124832	0.000124882	0.168943	0.0883076	-0.0141537	-0.312707	0.0276667	0.184678	-0.0122727	0.445965	-0.205855	-0.284144	-0.0104258	0.0981257	0.956547	0.0770338	0.0266117	0.908957	0.0480228	0.207235	0.0253612	0.963679	0.312961	0.54253	0.44366	0.971879	0.192001
ENSG00000076924	0.0267123	0.00450243	-0.0824602	-0.00569973	-0.215127	-0.367463	0.0162317	-0.066531	-0.441685	0.474969	-0.221844	-0.505065	-0.13093	0.523261	0.000735568	0.118151	0.825213	0.00788069	0.000297045	0.2273	0.147184	0.0161352	0.0884949	0.296992	0.0400186	0.47403	0.652827
ENSG00000076928	0.0503476	-0.00260185	-0.0582413	0.00269136	-0.232094	-0.199141	-0.0755328	-0.13483	0.838173	-1.74875	0.152474	0.0513819	-0.94201	0.530129	0.294853	0.5557	0.965376	0.160133	0.295873	0.0101815	0.125923	0.0419051	0.00470884	0.737911	0.92305	0.01955	0.659052
ENSG00000076944	0.585178	-0.0178128	0.124142	0.0142859	-0.219272	-0.109431	0.0258326	-0.55245	0.832951	-0.654153	-0.7465	2.33117	-2.01965	0.000356272	0.00040816	0.526103	0.89297	0.468653	0.758465	0.620021	0.00181382	0.244949	0.543565	0.373419	0.0191904	0.00745502	0.00285731
ENSG00000076984	-0.156876	0.00389093	-0.096832	-0.0542361	-0.137836	-0.0215844	-0.0363459	0.00843209	0.356513	-0.24583	0.220823	-0.0407683	-0.0636622	0.000204778	0.00235142	0.0575595	0.0437573	0.0758094	0.810653	0.00850543	0.848125	0.0491381	0.365211	0.294822	0.863938	0.723624	0.00189864
ENSG00000077044	-0.0342539	-0.00492247	0.0301123	-0.0256179	0.0719653	0.304021	0.0161729	0.0187234	-0.0489325	-0.350394	0.0146495	-0.880736	-0.199269	0.566646	0.00914328	0.682298	0.585663	0.556494	0.0374981	0.442267	0.773936	0.870759	0.424601	0.965808	0.0333438	0.494154	0.690685
ENSG00000077063	-0.209797	-0.00035482	-0.056933	-0.0146693	-0.184769	-0.173929	-0.026497	0.0450916	0.28731	-1.37837	0.255699	0.0376874	-0.423984	2.27313e-05	0.806662	0.317367	0.724706	0.07058	0.134733	0.12724	0.375133	0.264248	0.000454857	0.368062	0.910618	0.0826349	0.000385368
ENSG00000077080	-0.356309	0.00662385	0.128438	-0.0955157	-0.0134566	-0.424311	0.0512992	0.16083	-0.410359	1.86539	-0.236949	-1.24969	1.08869	0.00134709	0.0470457	0.344928	0.10002	0.940801	0.0640496	0.111998	0.170971	0.306047	0.00609238	0.632183	0.0269026	0.0159433	0.00759407
ENSG00000077092	-0.330389	-0.000568062	0.0101275	0.0255906	0.205926	0.165038	0.0254332	0.215117	0.381209	0.389968	-0.263983	-0.98332	1.17373	5.46853e-05	0.8117	0.916626	0.615253	0.166316	0.345615	0.319106	0.0127629	0.269201	0.457015	0.515644	0.0390702	0.00174277	0.000728051
ENSG00000077097	-0.151085	0.000664955	0.0189234	-0.0460454	0.097081	0.0205058	0.00671853	0.0995419	0.616717	0.039161	-0.221905	-0.67952	0.876014	9.3915e-06	0.497579	0.637951	0.0137929	0.0875005	0.762262	0.48937	0.00523685	1.62758e-05	0.842649	0.150529	0.000278149	1.17875e-07	0.000206485
ENSG00000077147	-0.0500878	-0.000616011	0.0148277	0.00654709	0.138439	0.00480393	0.0271157	0.069094	0.146291	1.07395	-0.870175	-0.337847	0.771219	0.153402	0.565576	0.733815	0.76654	0.0385119	0.950396	0.0202208	0.0721997	0.330857	4.25283e-05	2.21594e-05	0.1015	1.4609e-05	0.26815
ENSG00000077150	0.873955	-0.0130879	0.00290778	0.0967351	-0.0261314	-0.209788	-0.0360895	-0.43255	0.133145	-1.14538	-0.679522	2.37414	-1.6149	1.47059e-07	0.00584223	0.987971	0.124142	0.903127	0.45779	0.347759	0.00959477	0.764973	0.138791	0.247026	0.000441884	0.00361483	1.34453e-05
ENSG00000077152	-0.301777	-0.00183419	0.137862	0.0580441	0.161578	-0.316313	0.0434255	0.30283	-0.679829	3.15659	-0.729278	-0.999187	1.63413	0.00290421	0.544537	0.264761	0.350664	0.378104	0.152113	0.174663	0.00594087	0.111765	2.27575e-05	0.15223	0.0853522	0.000562633	0.0133347
ENSG00000077157	-0.114201	-0.000290727	-0.0766665	0.0475399	-0.00701754	-0.137715	-0.00914652	0.0905411	0.146102	0.572388	-0.0550861	-0.0391495	0.241546	0.00270884	0.798405	0.0980807	0.0711259	0.9222	0.109617	0.461939	0.0272628	0.39419	0.0309995	0.782232	0.864383	0.162564	0.012655
ENSG00000077232	-0.145148	0.00132479	0.0430214	0.0138083	0.146059	-0.092233	-0.00253998	0.169507	0.353224	0.528617	-0.586215	-0.868061	0.514171	0.000885695	0.305409	0.421685	0.475688	0.0294544	0.267651	0.824101	0.000363136	0.0139838	0.0263462	0.00192621	5.21076e-05	0.00211774	0.00553017
ENSG00000077235	-0.0243729	0.00324493	-0.0284801	-0.0437397	-0.0410741	-0.0649561	0.0231548	0.00842192	0.0100799	0.666047	-0.00749026	-0.950563	0.734942	0.538769	0.00920845	0.56456	0.102428	0.586338	0.46785	0.0818122	0.845559	0.954372	0.0173469	0.971281	0.000297084	0.000213846	0.666271
ENSG00000077238	0.715147	-0.0177604	-0.190729	0.192418	-0.188622	-0.252604	0.0130695	-0.413475	-0.332268	-0.015639	1.51609	1.1704	-0.845433	0.000728672	0.00533986	0.466838	0.00147159	0.371834	0.408734	0.732929	0.0604177	0.423382	0.983419	0.010928	0.0474777	0.1124	0.00478997
ENSG00000077254	-0.173368	0.00246035	0.0310868	-0.0095508	0.0595962	-0.0643095	0.00398918	0.0743232	0.0522975	1.03713	-0.274836	-0.745187	0.875778	5.12443e-06	0.026054	0.486087	0.641116	0.345846	0.400433	0.715199	0.0571347	0.711132	4.36762e-05	0.116697	0.000421526	1.13449e-06	0.000136559
ENSG00000077264	-0.0903838	0.00140716	0.0867012	0.0867246	0.372531	-0.00654153	0.0318769	0.228019	-0.143413	0.997873	-0.0782234	-1.27778	0.954353	0.249046	0.557688	0.376963	0.0740807	0.0124278	0.969417	0.201478	0.00883787	0.65845	0.0546929	0.841249	0.00605726	0.0074107	0.383142
ENSG00000077279	-0.179014	-0.00980381	0.0702717	0.0930951	0.356178	0.0891271	0.028594	0.198207	-0.101955	0.019471	-0.3388	0.552792	0.172553	0.0204492	6.6725e-05	0.460253	0.0543412	0.0147505	0.594343	0.242043	0.0186824	0.750385	0.96872	0.380429	0.208166	0.603408	0.058387
ENSG00000077312	0.0273385	-0.00016723	-0.0637773	-0.0588977	-0.143057	-0.312798	-0.0150754	-0.0111578	-0.330074	0.0758589	-0.274199	0.207522	0.387871	0.611191	0.919406	0.342659	0.104266	0.167145	0.0134444	0.395089	0.849143	0.172555	0.834769	0.334183	0.520456	0.115877	0.727903
ENSG00000077327	-0.441209	-0.00959743	-0.321704	0.158481	-0.26727	-0.289875	0.0144272	0.128352	0.835359	1.04383	0.866554	0.49876	1.29478	0.00140051	0.0216325	0.0561772	0.0803634	0.296588	0.338025	0.742398	0.379611	0.165851	0.253139	0.221955	0.534918	0.0374995	0.00782759
ENSG00000077380	-0.0974266	0.00221348	-0.0965362	0.0578422	0.109046	0.139758	-0.0217634	-0.0546349	0.295151	0.235417	-0.414635	-0.440664	0.404501	0.0319111	0.113643	0.0803977	0.136681	0.252022	0.202965	0.183685	0.264038	0.220366	0.487675	0.125504	0.167313	0.0792499	0.0818684
ENSG00000077420	0.0607754	-0.0118367	0.0871542	0.0950798	0.137494	-0.726322	0.0689706	-0.135961	-0.387758	1.44821	-1.22552	0.29398	-0.0511732	0.743834	0.0402104	0.712666	0.241385	0.617233	0.0469338	0.162423	0.499335	0.501848	0.143045	0.10632	0.711317	0.938487	0.829029
ENSG00000077454	0.127852	-0.000980444	-0.0449913	0.041149	-0.0271779	0.193239	-0.0192077	-0.158926	0.702341	-1.58923	0.45059	0.994547	-1.50636	0.0515187	0.623305	0.578288	0.341788	0.825651	0.191097	0.37001	0.0271645	0.0194768	0.000884392	0.191612	0.0145566	9.82399e-06	0.118692
ENSG00000077458	0.0103375	0.00149328	0.00660755	-0.0516406	0.112064	0.436522	0.0101183	-0.0483577	-0.192739	-0.142338	0.560618	-0.686793	-0.365341	0.830024	0.313422	0.913348	0.0547746	0.179818	0.000117152	0.483481	0.357188	0.293929	0.626949	0.0170274	0.0087985	0.0696371	0.890408
ENSG00000077463	-0.0376842	0.00150935	-0.207725	0.0241503	0.0201619	0.0180348	0.0131028	-0.0111984	0.109623	0.228709	0.131556	0.342916	0.20485	0.413542	0.289841	0.000440312	0.497183	0.829023	0.867845	0.416024	0.823491	0.632183	0.494709	0.614739	0.264721	0.35898	0.554689
ENSG00000077514	-0.0108895	0.003971	-0.0234495	-0.0144071	0.257923	0.248438	0.0110895	0.0441628	0.0519815	0.044259	0.497758	0.0571936	-0.371689	0.733279	0.000123463	0.554565	0.527378	0.000214995	0.00171364	0.308329	0.207891	0.729037	0.843295	0.00685879	0.776221	0.0167812	0.821609
ENSG00000077522	-0.276432	-0.00193486	0.0436292	0.112352	-0.13343	-0.386575	-0.00117103	0.250637	0.820096	-0.764263	-0.837348	-0.945108	0.709828	0.000178759	0.373053	0.618504	0.0251299	0.330017	0.0204442	0.96018	0.00160447	0.0147489	0.121567	0.0317791	0.0346076	0.0334745	0.00171594
ENSG00000077549	-0.0973705	-0.00149601	0.0665739	0.0162749	0.15528	0.0909002	0.0363082	0.0441208	0.399406	0.225016	-0.363394	0.256598	0.663201	0.0121474	0.204083	0.160908	0.548806	0.0437456	0.302754	0.00748782	0.289743	0.0307922	0.400971	0.0865503	0.287993	0.000623707	0.0391991
ENSG00000077585	0.420816	0.000463696	0.069742	0.0855954	0.0926186	0.499721	-0.00645188	-0.175727	-0.557011	-0.851658	0.716722	0.675036	-0.331868	1.24404e-07	0.835181	0.439064	0.0949164	0.51117	0.00444672	0.790052	0.0286123	0.101377	0.0959492	0.0724378	0.138189	0.323009	1.24473e-05
ENSG00000077616	0.131488	0.00480394	0.0043205	-0.146739	-0.210469	-0.0883406	-0.00861825	-0.206787	-0.75244	-0.804534	0.590169	0.763006	-1.19052	0.124478	0.0677535	0.967988	0.000944517	0.125079	0.603628	0.716595	0.0271311	0.0129727	0.0988871	0.113904	0.061326	0.000739476	0.229314
ENSG00000077684	-0.0216894	0.00825178	0.0465178	-0.110285	0.0141937	0.0722003	0.0217918	-0.0335023	0.319775	0.666599	-0.0765597	-0.357409	0.305269	0.689272	3.99841e-06	0.494247	0.001988	0.886121	0.54441	0.209946	0.571347	0.163707	0.065052	0.778699	0.249051	0.19995	0.789626
ENSG00000077713	0.422573	0.00327989	0.156066	0.0262964	0.0610214	0.168187	-0.00808367	-0.233199	-0.198524	-0.255043	0.0962751	0.00647859	0.0741694	1.25979e-05	0.240471	0.175576	0.587491	0.691573	0.37657	0.76348	0.0202367	0.557756	0.640187	0.818391	0.988813	0.839656	0.00025252
ENSG00000077721	0.00457626	-0.00425632	0.0289257	0.0158159	0.169547	0.0696968	0.0275228	0.037155	0.308072	0.449037	-0.738325	0.500795	0.366832	0.880312	2.35083e-05	0.433046	0.580803	0.0142154	0.359265	0.0194987	0.262032	0.0789152	0.0650743	0.000367341	0.031384	0.0260945	0.923399
ENSG00000077782	0.28908	0.00408912	0.118198	-0.0159306	0.0278729	0.274258	0.0132566	-0.258029	0.386418	-0.172414	-0.307245	0.347432	-0.106203	0.000962926	0.117546	0.267101	0.747544	0.853419	0.138685	0.613654	0.00622708	0.260495	0.747699	0.459157	0.454725	0.767175	0.00588619
ENSG00000077809	0.0434151	-0.000392963	-0.0689202	2.24937e-05	0.0903026	0.16393	-0.00591245	-0.00800913	-0.249318	0.625482	-0.0440969	-0.021835	0.0640782	0.149607	0.669198	0.0689402	0.999029	0.107209	0.016994	0.535994	0.80618	0.0541722	0.00279212	0.770641	0.898244	0.624052	0.263408
ENSG00000077942	0.362545	-0.00164614	0.0415836	0.0491941	-0.00821104	0.078078	-0.0172683	-0.0093536	-0.158571	-0.107424	-0.150409	0.997825	-0.496035	0.00377797	0.660341	0.784309	0.539247	0.971574	0.775067	0.664899	0.943878	0.768071	0.895838	0.813148	0.174826	0.36706	0.0162615
ENSG00000077943	-0.00276502	0.00796304	0.0896782	0.22751	0.0415387	-0.240591	-0.0718084	0.308103	-0.166389	-0.0662753	0.451644	0.179659	-0.985009	0.976394	0.00697893	0.439579	0.00178818	0.822244	0.269972	0.0293853	0.00334739	0.708187	0.919999	0.382239	0.762773	0.0302294	0.985335
ENSG00000078018	-0.301381	-0.00133947	0.130952	0.083434	0.317192	-0.29843	0.019576	0.346329	0.384865	0.9868	-0.739856	-0.367598	0.934784	0.000869546	0.616713	0.236237	0.0817135	0.0384258	0.10835	0.45184	0.000457854	0.243758	0.0673499	0.0743658	0.413075	0.0117736	0.00545649
ENSG00000078043	-0.0702272	-0.000843861	0.0227733	-0.0400508	-0.0447971	-0.0724754	0.000493644	0.0539756	-0.0556283	-0.183991	0.17138	0.518949	-0.279025	0.00190101	0.213478	0.402969	0.0142549	0.301848	0.156805	0.946899	0.0263893	0.589791	0.235894	0.157872	0.000594535	0.00944004	0.009719
ENSG00000078053	-0.195929	0.0105713	0.153919	-0.101946	0.0660943	-0.390635	0.0283028	0.0815224	0.157469	0.915084	-0.624795	-0.326506	0.107799	0.0455613	0.000599614	0.211882	0.0313758	0.663965	0.0482502	0.294064	0.437541	0.628109	0.0958654	0.13644	0.4661	0.767703	0.10794
ENSG00000078061	0.0963524	-0.000146132	0.0229518	0.0205788	0.17012	0.201491	0.0221784	-0.0988063	0.138465	-0.508735	-0.0836974	0.300501	-0.253821	0.0563652	0.924018	0.713673	0.501197	0.0686699	0.0719168	0.166486	0.0723463	0.507223	0.122918	0.738431	0.291206	0.245585	0.126777
ENSG00000078070	0.0309549	0.00366979	-0.0666619	0.030189	-0.10339	-0.109216	-0.0293464	0.0399851	-0.342346	0.516293	0.338152	-0.579275	0.162639	0.464317	0.00582507	0.209451	0.259615	0.191959	0.246798	0.0360661	0.386588	0.0639074	0.0702261	0.122911	0.0223713	0.383728	0.602334
ENSG00000078098	-0.0529429	0.00600384	-0.081719	-0.203857	-0.614862	-0.604162	-0.0354391	-0.0489494	0.266293	1.21419	1.13425	1.60093	-0.937052	0.620472	0.070194	0.542595	0.00290178	0.00291816	0.0130723	0.294336	0.674416	0.544672	0.0835708	0.0382599	0.010522	0.047355	0.735413
ENSG00000078114	0.274172	0.00774508	0.0641095	0.063479	0.0196212	0.371158	-0.00962826	-0.0743152	0.13117	-0.0568163	0.447647	-0.186968	0.259669	1.48259e-05	6.07895e-05	0.386491	0.131095	0.865163	0.00938814	0.629284	0.254087	0.632986	0.890325	0.168179	0.612545	0.346617	0.000282472
ENSG00000078124	-0.164985	-0.00377821	-0.104259	0.0471243	0.0298872	0.0274097	-0.0124845	0.0374693	0.230328	-0.0899345	-0.153477	-0.186333	0.166359	0.00969228	0.0520072	0.18176	0.273931	0.804036	0.846782	0.54873	0.582607	0.420187	0.834059	0.645737	0.626841	0.561226	0.0329384
ENSG00000078140	-0.139143	0.00125084	0.0627276	-0.0104274	-0.0300413	-0.36196	0.0144926	0.190021	-0.226227	1.70677	-0.707205	0.174096	0.665113	0.00360324	0.382506	0.281475	0.730039	0.731668	0.00128601	0.341371	0.000332574	0.270609	3.6406e-06	0.00570775	0.527753	0.00276963	0.0156507
ENSG00000078142	-0.0905576	0.00180683	-0.0432491	-0.0228571	0.0959229	0.060469	0.0080372	0.0470382	0.041972	0.602751	-0.111891	0.059326	0.277761	0.00729508	0.076512	0.301559	0.169092	0.079591	0.368381	0.394341	0.190902	0.716706	0.00293658	0.443798	0.708597	0.035785	0.0266947
ENSG00000078177	0.341508	0.00135348	0.131669	-0.194504	0.0277077	0.145842	-0.0103878	-0.158029	-0.0579404	-0.823621	0.533439	-0.316945	-0.467222	7.78545e-06	0.537087	0.145701	2.55594e-05	0.824487	0.340494	0.633488	0.0448413	0.835388	0.0698058	0.124961	0.406778	0.122528	0.000182695
ENSG00000078237	-0.175846	-0.0071988	0.173248	0.0972036	0.221036	-0.0324773	0.0259987	0.215756	0.152588	0.765041	-1.37972	0.243475	1.07298	0.0156647	0.00151111	0.0548712	0.0409912	0.105882	0.838448	0.266351	0.00685921	0.624396	0.115449	0.000639704	0.563469	0.00174136	0.047634
ENSG00000078246	0.210396	0.000191308	-0.08617	0.0859386	-0.449992	-0.0129942	-0.0101055	-0.423598	-0.200174	-0.9819	1.09776	0.78524	-0.876442	0.02285	0.945285	0.452012	0.101239	0.00742781	0.946496	0.715722	5.09009e-05	0.574429	0.0890198	0.0158628	0.112028	0.0258473	0.0634532
ENSG00000078269	-0.469682	0.0143472	-0.223362	-0.1794	-0.142947	-0.254355	-0.042928	0.077725	0.564562	0.225445	-0.293117	-0.653964	0.590885	2.77066e-05	3.0068e-05	0.0950464	0.00687031	0.454155	0.27127	0.199087	0.500168	0.195587	0.738796	0.575103	0.26842	0.19651	0.000445628
ENSG00000078295	-0.00518646	-0.00325755	0.0222952	0.142992	0.307547	0.106934	0.0118049	0.18435	-0.199564	1.10164	-0.167043	-0.294964	0.335258	0.922717	0.0498462	0.740593	3.01966e-05	0.00212418	0.349324	0.468743	0.00214327	0.339556	0.00194953	0.51332	0.301338	0.137002	0.951599
ENSG00000078304	-0.0487888	-0.00315517	0.0226925	0.13972	0.245153	0.0946438	0.0250316	0.159112	0.0411298	1.34789	-0.715458	-0.530546	0.899326	0.222548	0.0115586	0.648724	2.9319e-06	0.00205709	0.287324	0.0571393	0.000439123	0.80963	1.069e-05	0.00119163	0.026852	1.066e-05	0.352587
ENSG00000078319	-0.164431	0.00114525	-0.0882062	-0.0577602	0.0877598	0.283413	-0.0119989	-0.0661512	0.183022	-0.686123	0.0328677	0.195921	-0.677098	0.0229253	0.601613	0.317516	0.272858	0.536111	0.0928178	0.622512	0.395019	0.592712	0.180209	0.933485	0.668379	0.0501437	0.0636299
ENSG00000078328	-0.406553	0.00495907	0.000920565	-0.164584	0.199632	-0.281892	0.0553479	0.245715	-0.291117	1.04703	-0.233914	-0.452848	0.592811	2.71399e-05	0.079948	0.993586	0.00488389	0.233109	0.162834	0.0606997	0.0154832	0.441727	0.0820392	0.607717	0.378846	0.138275	0.00043811
ENSG00000078369	-0.179088	-0.0026333	0.00950906	0.0330659	0.480819	0.21191	0.00828613	0.208965	0.084807	0.822396	-0.15337	0.220442	0.761325	0.000132144	0.0575489	0.864922	0.231987	1.05749e-06	0.0361238	0.55928	4.83705e-05	0.650092	0.00729989	0.495855	0.386589	0.000367394	0.00137182
ENSG00000078401	0.330535	-0.0099742	-0.527509	0.156477	0.257048	0.621544	-0.0338414	-0.240245	1.09266	-2.23018	0.86222	0.597917	-0.473917	0.116151	0.120642	0.0510598	0.0360819	0.32774	0.0882286	0.472236	0.285606	0.0441279	0.0209183	0.226224	0.414624	0.460479	0.217611
ENSG00000078403	0.0984436	0.00199425	0.00970987	0.00344348	-0.144281	-0.0384978	-0.023582	-0.0859848	-0.607689	-0.693404	1.1556	0.628559	-1.22055	0.00659999	0.0729048	0.821392	0.914115	0.0639808	0.658584	0.0763652	0.0277632	0.00344992	0.0149391	5.04323e-06	0.018597	9.10804e-08	0.0248241
ENSG00000078487	-0.0645911	0.00170521	0.0748583	-0.0531946	-0.288309	-0.0187995	-0.0476073	-0.161967	0.433866	-1.44758	0.747171	0.342311	-0.801346	0.474339	0.538506	0.507718	0.345542	0.0893777	0.924573	0.104711	0.102466	0.259433	0.0187186	0.10864	0.508818	0.0483752	0.610527
ENSG00000078549	0.336131	0.00309618	0.0740361	0.159885	0.0596353	0.28238	-0.00680968	0.0425591	-0.460286	0.841622	0.56863	-0.115502	0.0557005	1.98918e-06	0.126445	0.368988	0.000222204	0.613989	0.0533874	0.739805	0.551446	0.0919919	0.0510442	0.0857952	0.750818	0.84256	7.27388e-05
ENSG00000078596	-0.328907	0.00693987	-0.293476	-0.0617121	0.158231	0.299992	-0.0143867	0.117702	-0.00583863	0.341481	-0.0577912	-0.5777	1.28401	0.0138761	0.0864174	0.0816396	0.264072	0.404788	0.228145	0.668545	0.406493	0.988159	0.61085	0.910091	0.291368	0.00778621	0.0434451
ENSG00000078618	-0.142482	0.000608459	0.0112022	-0.00539804	0.0907057	-0.0404103	-0.00191524	0.0700107	0.602999	0.246769	-0.481702	0.0660569	0.27791	2.02281e-05	0.529384	0.775845	0.785535	0.126695	0.562498	0.849673	0.0440398	7.19826e-05	0.239386	0.00476941	0.716995	0.0511614	0.00035359
ENSG00000078668	-0.297671	0.00323159	-0.0235103	-0.00735236	0.0761084	-0.273506	0.0226426	0.157876	0.0787316	1.77547	-0.854701	-0.458556	0.960627	7.5308e-07	0.060296	0.735102	0.825385	0.450055	0.0287283	0.19891	0.0104976	0.730137	1.63195e-05	0.00361529	0.145057	0.000271914	3.76748e-05
ENSG00000078674	0.00492178	0.00211981	0.0447615	-0.00462745	0.00681888	0.188223	-0.022923	0.000505772	0.273263	-0.3898	0.206865	-0.557487	0.348098	0.876482	0.0318458	0.261019	0.813125	0.906705	0.0101176	0.0282977	0.988315	0.0465398	0.0661361	0.201395	0.00378617	0.0158524	0.920809
ENSG00000078687	0.0211711	-0.000132647	-0.0342418	-0.0135186	-0.030193	-0.0113096	-0.0182116	-0.0576256	-0.0957354	-1.35595	0.25367	0.389218	-0.927364	0.534248	0.899106	0.420982	0.544393	0.639076	0.882053	0.107773	0.123613	0.523759	9.43075e-07	0.15881	0.0607426	5.89105e-07	0.662465
ENSG00000078699	0.0577959	-0.00117794	-0.0611939	-0.000941708	0.0597854	-0.0227607	-0.0168393	0.01439	0.160325	-0.581814	0.010142	0.444459	-0.601234	0.0405808	0.171694	0.0805568	0.960017	0.267097	0.718143	0.0742604	0.636077	0.206934	0.00406351	0.945235	0.0121874	3.27286e-05	0.0986704
ENSG00000078725	-0.221524	-0.00327999	-0.0166542	-0.207654	0.0455239	0.00347689	0.00931424	0.253956	-0.156779	1.54789	0.0873499	-0.797882	1.38767	0.000240714	0.0684186	0.815102	3.19222e-05	0.695534	0.979478	0.641421	0.000123422	0.580544	0.000650723	0.787769	0.0406757	1.42457e-05	0.00213521
ENSG00000078747	-0.093443	0.00271349	-0.0836964	0.0231585	0.0358448	-0.0167461	-0.0030871	-0.0325088	-0.101962	0.620922	-0.0680208	-0.452577	0.772471	0.0118384	0.0170057	0.069913	0.279065	0.580992	0.830782	0.78411	0.41278	0.486492	0.0102436	0.701958	0.0280393	1.46974e-05	0.0384197
ENSG00000078795	-0.0468775	-0.00324457	-0.0431325	-0.0878469	-0.418917	-0.213828	-0.00819518	-0.15151	0.986816	-1.98287	0.975763	2.19414	-2.72951	0.518064	0.15238	0.625116	0.178508	0.0100259	0.233295	0.75728	0.0574543	0.0167961	0.0010078	0.0314513	0.000159046	1.31893e-08	0.649082
ENSG00000078808	0.142703	0.000234474	-0.00623332	-0.0169508	0.0671593	0.0202135	0.0132629	-0.0748063	0.388171	-0.130642	0.225738	-0.139108	-0.116493	0.000150041	0.831641	0.889353	0.466315	0.322475	0.800739	0.25947	0.0589543	0.0174001	0.586759	0.229427	0.511801	0.467933	0.00149756
ENSG00000078814	-0.309286	0.0100512	-0.145514	-0.0352197	-0.494293	-0.209219	-0.0340471	-0.0401055	1.30486	-1.82189	0.9893	-0.156032	-0.429021	0.00196945	0.0010907	0.234264	0.524816	0.00614109	0.315549	0.255515	0.703711	0.00153511	0.00459545	0.039891	0.764251	0.293859	0.00997177
ENSG00000078900	0.275722	-0.000377226	0.18971	-0.259125	-0.177226	0.516056	0.0151507	-0.433833	-0.615635	-2.01421	1.03658	-0.991974	-1.39375	0.0616885	0.93299	0.298838	0.0103568	0.523114	0.12189	0.751429	0.00778629	0.343931	0.0471842	0.180688	0.259745	0.0396915	0.135517
ENSG00000078902	-0.178691	0.0024897	-0.0369022	-0.0266711	0.174484	-0.243923	0.0205525	0.198211	0.355601	1.0475	-0.872825	-0.538388	0.741956	0.00806891	0.221442	0.653914	0.535932	0.166552	0.10491	0.342087	0.00713755	0.224232	0.0228491	0.0149754	0.174224	0.0160506	0.0287516
ENSG00000078967	-0.0677467	0.00107124	0.0736024	-0.0420451	0.279884	0.209115	0.0026578	0.0120014	-0.251147	-0.79241	0.173527	-0.414989	0.283659	0.153401	0.463249	0.20668	0.265655	0.00626732	0.068602	0.872867	0.81552	0.297564	0.0273918	0.52345	0.197235	0.223213	0.26815
ENSG00000079101	-0.381994	-0.00271883	0.0798749	-0.0597959	0.139754	-0.31062	0.0104443	0.400924	0.787633	0.691361	-0.632622	-1.49332	0.595023	0.0292042	0.605458	0.71837	0.221716	0.441807	0.238556	0.751338	0.032129	0.0328041	0.28992	0.200989	0.00453007	0.191441	0.07639
ENSG00000079102	-0.0966837	-0.00512585	0.163913	-0.0185009	-0.0774342	-0.113703	0.00150052	0.0824198	-0.263456	0.250847	-0.159606	0.987027	-0.933507	0.162958	0.0174302	0.0599906	0.670532	0.545756	0.457577	0.945932	0.274446	0.373932	0.58199	0.650655	0.0176794	0.00387037	0.280317
ENSG00000079134	0.0869827	-0.000753224	-0.0811159	0.0253185	-0.48471	-0.152191	-0.0553968	-0.0819851	-0.440981	-0.965698	1.23077	-0.0743442	-1.03746	0.0932976	0.633602	0.207992	0.45281	1.56042e-05	0.191538	0.00210874	0.146322	0.0575896	0.00803308	5.15619e-05	0.807624	6.71755e-05	0.184614
ENSG00000079150	0.13061	0.00119498	-0.0147564	-0.0375867	0.0492183	0.0654216	-0.0341802	-0.069543	1.06007	-1.39545	0.474428	1.11681	-0.661684	0.149649	0.666558	0.895189	0.543976	0.777372	0.749629	0.259079	0.480032	0.0137953	0.0298794	0.328188	0.0498229	0.11552	0.263428
ENSG00000079156	-0.148408	-0.0009019	0.0102009	-0.0773508	-0.076219	-0.0997886	-0.0204891	0.149589	-0.350806	0.182741	0.327151	0.6154	-0.0225939	0.000981409	0.499995	0.850769	0.00924999	0.354682	0.307891	0.15363	0.00221868	0.0719566	0.531591	0.153462	0.0214104	0.907348	0.00598124
ENSG00000079215	0.777541	-0.00298354	0.350728	0.194869	-0.0965881	0.484444	0.0563607	-0.285946	-0.844285	0.0213176	1.41741	0.386146	-0.778515	3.84287e-07	0.488701	0.0503425	0.0145005	0.687941	0.106699	0.184562	0.0639789	0.118255	0.980035	0.0364927	0.595161	0.179661	2.46746e-05
ENSG00000079246	-0.0726967	0.00527416	-0.0517849	-0.02524	0.082872	-0.0117815	0.0262601	0.0548284	-0.2075	1.77243	-0.681405	-1.10225	1.19121	0.0375366	3.85294e-06	0.227397	0.315424	0.22914	0.882514	0.030695	0.147839	0.210652	1.68234e-08	0.000945573	1.43453e-05	1.33974e-08	0.092986
ENSG00000079263	0.236164	-0.00411092	-0.0388127	-0.091103	-0.500879	-0.599387	-0.00245325	-0.173797	-0.483885	-0.0535467	1.10676	1.76944	-0.950583	0.0455995	0.251393	0.793368	0.0887358	0.00733648	0.0116467	0.937458	0.170961	0.200849	0.931924	0.0262703	0.00146221	0.031214	0.107966
ENSG00000079277	0.148969	-0.00635396	-0.0252778	0.00825835	-0.00679264	-0.0815626	-0.0108471	-0.0102453	-0.482195	-0.6816	0.455004	0.188643	-1.28301	0.0223222	0.00178251	0.752805	0.835525	0.954091	0.564152	0.596385	0.883462	0.0815124	0.110895	0.166859	0.607677	5.38789e-05	0.0623698
ENSG00000079308	0.00862537	0.00389148	-0.203141	0.0242451	-0.153415	-0.365852	-0.1136	0.036762	0.0940832	-1.30007	0.479867	0.844009	-0.752654	0.915529	0.124389	0.0454969	0.700805	0.356666	0.0632384	0.000298009	0.678909	0.816748	0.0336487	0.303337	0.124953	0.062291	0.94607
ENSG00000079313	-0.0979166	-0.00627343	-0.0573668	0.0198623	-0.00314624	-0.2683	-0.084497	0.185337	0.861732	-2.15305	-0.126232	2.14343	-0.308181	0.0861653	0.000564107	0.409955	0.660774	0.97842	0.0525727	0.000150707	0.0034795	0.0048613	9.1962e-06	0.69906	2.51462e-06	0.270164	0.173855
ENSG00000079332	-0.0514606	0.000235986	-0.0129086	0.00484629	0.11225	0.0848634	0.021702	0.069249	0.273939	0.639175	-0.609728	-0.575654	0.895737	0.109011	0.80901	0.74798	0.778096	0.0449403	0.20845	0.0273738	0.0483616	0.0275085	0.00202634	0.000214413	0.00118024	4.89003e-08	0.207597
ENSG00000079335	0.474046	-0.00478915	0.0995952	0.227969	0.194198	0.634126	0.00246291	-0.143902	0.607982	-1.84856	0.820952	1.02719	-0.814776	6.47972e-06	0.116743	0.412577	0.00360788	0.327253	0.00865082	0.941974	0.181787	0.208579	0.0121931	0.141058	0.114171	0.0881892	0.000159153
ENSG00000079337	0.0483661	0.00376362	-0.189337	0.0191819	-0.0817087	0.11775	-0.0207408	-0.11826	0.11373	-0.639113	0.240122	0.360224	-0.39401	0.625088	0.217409	0.130228	0.743391	0.646134	0.583415	0.502907	0.274456	0.77736	0.314842	0.622792	0.511175	0.353769	0.739165
ENSG00000079387	0.0888223	-0.000758414	0.037247	-0.0572888	-0.128783	-0.0170277	-0.0301403	-0.166064	0.312979	-0.52211	-0.02493	0.79431	0.183258	0.152657	0.688089	0.634949	0.044213	0.173831	0.886838	0.0746231	0.0147184	0.118996	0.121199	0.921604	0.005768	0.417623	0.267227
ENSG00000079432	0.0516592	-0.00292843	0.0505187	-0.062412	0.0959678	-0.197508	-0.0367688	-0.0309095	0.536461	-1.18732	-0.0652624	1.28971	-0.753178	0.278133	0.0489049	0.387635	0.106589	0.32913	0.0871931	0.0339005	0.55091	0.0321286	0.00163637	0.811685	0.000285192	0.0025115	0.415802
ENSG00000079459	-0.105045	0.00543028	-0.0423352	0.0644316	-0.0479856	-0.105597	0.00572563	0.063683	0.00751735	1.40536	-0.61921	-0.999817	0.9982	0.114286	0.0085591	0.614611	0.0249148	0.615552	0.397684	0.735504	0.372654	0.969823	0.000188554	0.0212759	0.000818443	0.000115037	0.214933
ENSG00000079462	0.0753108	0.00227864	0.201482	-0.0952026	0.49651	0.051847	0.0838596	-0.0423197	-0.476973	2.03689	-1.13971	-1.32898	1.49686	0.250537	0.261631	0.0136051	0.0834902	0.000795137	0.740941	0.000928668	0.552456	0.166017	0.000172872	0.00493817	0.00533718	4.76777e-05	0.384783
ENSG00000079482	0.274272	-0.00383452	-0.0694245	0.0789568	-0.254458	0.0764394	-0.0282238	-0.0444764	0.0700883	-0.41714	0.670665	-0.00412195	-0.571587	2.93207e-05	0.0462612	0.373699	0.0314012	0.0248391	0.564857	0.143683	0.509917	0.774685	0.285837	0.0303015	0.990135	0.0333844	0.000463364
ENSG00000079616	-0.0260524	0.000842538	-0.0765775	-0.022232	0.0456445	0.134901	0.0150826	-0.0225727	-0.748905	1.01568	0.1721	-1.3916	0.512749	0.597602	0.577954	0.21947	0.429002	0.59871	0.205141	0.320397	0.674365	0.000432544	0.00209453	0.469156	6.70687e-06	0.0170693	0.716903
ENSG00000079691	0.384358	-0.00179234	0.114075	0.13418	-0.129176	0.376556	-0.0154178	-0.095127	-0.0160502	-1.06581	0.752959	0.10676	-0.425993	4.59297e-06	0.455325	0.248236	0.00405928	0.346492	0.0286792	0.517426	0.265286	0.957875	0.0332015	0.0497243	0.796823	0.19476	0.000125788
ENSG00000079739	0.182979	0.00412668	0.115463	0.0663963	-0.0813487	0.17674	0.00981042	-0.0512143	0.351675	0.358405	0.309882	-0.447736	0.666946	0.00201207	0.0213552	0.112054	0.0570166	0.432058	0.161107	0.584466	0.413885	0.13784	0.330945	0.277136	0.163849	0.00963173	0.0101026
ENSG00000079785	-0.27267	0.00402417	-0.0276238	-0.039656	0.0209552	-0.289233	0.007916	0.121904	0.107906	1.68159	-0.78256	-0.48111	1.02589	2.71366e-08	0.00395372	0.615457	0.1906	0.804921	0.00628659	0.589297	0.0131856	0.589783	2.80543e-06	0.00193688	0.080362	1.13986e-05	5.02921e-06
ENSG00000079805	0.0685553	0.000590555	-0.113979	0.0190495	-0.182977	-0.0663956	-0.0177911	-0.244491	-0.165306	0.0827967	0.256244	0.253377	-0.269168	0.249702	0.746269	0.125817	0.632821	0.113417	0.620852	0.366441	0.000300722	0.535995	0.837719	0.416219	0.481816	0.320713	0.383934
ENSG00000079819	0.0733799	-0.00639335	-0.0499004	0.0990802	0.103211	0.151842	0.00286129	0.0469638	0.458532	-0.699242	-0.03239	-0.0694025	-0.0410942	0.162034	0.000159665	0.436566	0.0244132	0.34232	0.228449	0.877237	0.409949	0.0947295	0.0772826	0.914926	0.845675	0.873109	0.279308
ENSG00000079841	-0.0983583	-0.00832794	0.0587588	-0.0140179	0.176688	0.25405	0.00457932	0.0995175	0.990904	0.201002	-0.376877	-0.7708	1.34187	0.120419	5.18045e-05	0.44606	0.789061	0.184107	0.0999627	0.838833	0.149002	0.00462571	0.669612	0.31144	0.0837341	0.000129843	0.223579
ENSG00000079931	0.114728	0.0128696	0.406238	-0.0399459	-0.0267113	-0.0270493	0.0194334	-0.123811	0.100927	0.876377	0.490421	-0.191926	0.424938	0.281429	0.000173062	0.0027753	0.592303	0.897375	0.911411	0.586785	0.28708	0.837774	0.240252	0.395767	0.771927	0.389718	0.4192
ENSG00000079950	-0.0949321	0.00263346	0.0160159	0.033634	-0.0437173	-0.206485	0.0179907	0.0361795	-0.0492689	1.62189	-0.599882	-0.546893	1.02203	0.0040246	0.00904179	0.690702	0.094686	0.458957	0.00566776	0.0842628	0.303166	0.714206	4.23269e-09	0.000677469	0.00474443	1.49806e-08	0.017093
ENSG00000079999	-0.0361515	0.00553673	-0.015066	-0.00111313	-0.253553	-0.166025	0.0240931	-0.0991732	-0.486644	1.76948	0.098467	-1.13593	0.815739	0.468069	0.000496804	0.809452	0.969641	0.00703206	0.128946	0.125874	0.0702753	0.0201283	2.54737e-06	0.686994	0.000190148	0.000451287	0.605208
ENSG00000080031	-0.35613	0.000555443	-0.0711254	-0.0958902	-0.393674	-0.27913	-0.011488	-0.171444	0.405947	-0.00361784	-0.514518	-0.0876496	0.857265	0.0394621	0.915488	0.73988	0.343164	0.203108	0.451008	0.828723	0.357532	0.557576	0.99734	0.54028	0.925635	0.242598	0.0965187
ENSG00000080166	0.0180746	0.00489641	-0.0686435	0.0857541	-0.421141	-0.312889	-0.0609901	0.0479812	0.454284	-0.194532	1.16575	0.512723	-0.755681	0.822902	0.0509622	0.499963	0.067863	0.00510816	0.0760423	0.0178045	0.585611	0.157747	0.699227	0.0046657	0.239969	0.0304943	0.885492
ENSG00000080189	-0.107083	0.00132217	-0.0479	-0.00316517	0.140901	0.333727	-0.0177423	0.0326745	0.114188	-0.182864	0.708145	-0.0526434	-0.294074	0.00604244	0.260784	0.313167	0.903085	0.0613705	0.000443714	0.166864	0.432359	0.51104	0.485924	0.00127637	0.82135	0.0978298	0.0231928
ENSG00000080200	0.0851342	0.00147881	-0.182715	0.242811	-0.169602	0.0600754	0.0112749	-0.173055	-0.432912	-0.770209	-0.066694	0.435497	-0.53117	0.231253	0.500921	0.037705	0.000221678	0.256623	0.725042	0.657409	0.0273023	0.248871	0.152892	0.872921	0.378755	0.139176	0.362715
ENSG00000080224	0.0504215	-0.00304328	0.180767	0.138934	0.623774	0.0817366	0.0420043	0.303235	-0.0788989	-0.143655	-0.531327	-0.420063	-0.0437077	0.652694	0.37896	0.195747	0.0874382	0.00718976	0.751112	0.271254	0.0150284	0.880529	0.85464	0.386425	0.551814	0.933194	0.761176
ENSG00000080298	0.106312	-0.00239723	0.00353735	0.0705528	0.125508	-0.0669323	0.015597	0.0751712	-0.895188	0.558905	-0.0123354	0.385592	-0.136913	0.0900072	0.21112	0.96379	0.0655394	0.269022	0.621408	0.426546	0.268865	0.00122671	0.168099	0.968142	0.271194	0.609128	0.179497
ENSG00000080345	-0.0438375	0.00138864	0.00592172	-0.0726542	0.114156	0.193584	0.0021016	-0.0112315	0.167764	0.25512	-0.0734518	-0.901256	0.670879	0.221974	0.207238	0.895386	0.000653457	0.0694234	0.0138315	0.844363	0.772606	0.221548	0.245661	0.661488	2.33489e-05	5.24695e-05	0.351953
ENSG00000080371	0.118285	-0.000912647	-0.0661872	0.0283543	0.128405	0.133272	-0.00119958	-0.0658463	0.563309	-0.212673	-0.619457	0.440818	0.0991133	0.00604648	0.481637	0.2066	0.346932	0.126477	0.174211	0.932765	0.154037	0.00694435	0.472141	0.0101818	0.102731	0.613674	0.0231974
ENSG00000080493	0.513168	-0.00431012	0.199226	0.196443	0.04159	0.679249	-0.00350413	-0.014846	-0.31384	-0.679501	0.861201	0.179862	-0.454463	0.000625283	0.331132	0.27652	0.0117981	0.862093	0.0273518	0.933378	0.924531	0.548634	0.425376	0.19224	0.801461	0.428957	0.00428117
ENSG00000080503	-0.0559349	-0.001621	0.042307	0.0422906	0.302591	0.23608	0.0227505	0.151396	0.486458	0.130176	-0.0234466	-0.449638	0.52109	0.245026	0.273643	0.478263	0.206516	0.00237915	0.0364674	0.161269	0.00482058	0.032542	0.694432	0.927371	0.13471	0.0228753	0.378709
ENSG00000080546	0.00258684	0.00834366	-0.0294433	-0.0186193	0.0573048	-0.0498654	0.0292264	0.0280753	-1.01685	1.68145	0.177506	-0.87929	-0.111396	0.966607	3.43755e-05	0.702361	0.652466	0.62768	0.720828	0.157349	0.677445	0.000749131	0.00029576	0.586916	0.0232666	0.690861	0.979573
ENSG00000080561	-0.115453	0.0108391	-0.0145768	-0.107558	0.0074989	-0.251234	0.0134433	-0.0896024	-0.593457	0.758178	0.422887	-0.0486905	0.660066	0.0215372	5.35698e-10	0.809746	0.011503	0.941741	0.0398557	0.446851	0.0989605	0.0256927	0.0453326	0.148865	0.886006	0.0102551	0.0607317
ENSG00000080573	-0.165575	-0.0079495	-0.0539833	-0.0341272	-0.115323	-0.00627981	-0.087617	0.288723	0.97986	-0.760879	-1.06924	0.971446	0.531961	0.292147	0.100119	0.786646	0.606012	0.612638	0.98305	0.0356774	0.090883	0.0449544	0.348192	0.0892812	0.143952	0.336648	0.431034
ENSG00000080603	-0.0685542	-0.00066197	-0.00436337	-0.0337911	-0.0811653	-0.287528	-0.0331285	-0.0123323	0.564062	-1.26371	0.116023	1.05183	-0.366638	0.0897396	0.591479	0.930123	0.227182	0.299517	0.00319361	0.0176348	0.777836	0.00397484	5.62482e-05	0.590326	0.000141532	0.052858	0.179029
ENSG00000080608	0.0430959	-0.00035534	0.145987	0.0416883	0.0936576	-0.0229634	-0.00455897	0.0339879	0.258319	-1.63241	-0.19899	0.240334	-0.285653	0.441686	0.835968	0.0403801	0.208851	0.351742	0.849146	0.792985	0.577279	0.256469	5.09349e-05	0.469259	0.43538	0.234004	0.581628
ENSG00000080709	-0.0172752	0.00675323	0.0424355	0.142831	0.566049	0.338172	0.0242477	0.108292	-0.956225	0.559573	0.331105	-1.42903	0.638414	0.837638	0.0115495	0.680096	0.0580368	0.00305674	0.106397	0.430652	0.240148	0.0411871	0.385496	0.513472	0.0218062	0.141747	0.895512
ENSG00000080802	0.0132346	-0.000755364	-0.0268827	0.00746994	0.122527	-0.00915689	-0.022538	0.0235244	0.655269	-1.09079	0.00803883	0.981954	-0.430619	0.681875	0.448985	0.501081	0.756411	0.0646193	0.903233	0.0488379	0.504977	0.000175704	3.52512e-05	0.964409	3.90345e-05	0.00784327	0.784188
ENSG00000080815	-0.0944936	0.00182638	-0.0724383	0.0657513	-0.0421566	0.132083	0.0158444	-0.0886903	0.00949519	0.534806	-0.611696	-1.07414	0.411431	0.159854	0.377549	0.379831	0.212585	0.757126	0.405471	0.499602	0.22597	0.977387	0.276695	0.115215	0.020675	0.209545	0.276376
ENSG00000080819	-0.225161	0.00452332	-0.212439	0.00709762	-0.358857	-0.206004	-0.0144988	-0.157027	-0.455465	0.314005	0.341077	-0.91123	-0.485744	0.00554268	0.0667836	0.0326943	0.90245	0.0277694	0.266305	0.592751	0.0721652	0.2345	0.576904	0.437813	0.0792176	0.198747	0.0217768
ENSG00000080822	-0.197825	0.0124866	-0.256678	0.0805521	-0.501653	0.130369	-0.0251595	-0.34942	-0.460378	-0.310663	0.799054	-1.42608	0.20173	0.16259	0.00504381	0.144453	0.423788	0.0763731	0.68773	0.597951	0.0253644	0.487698	0.753033	0.301889	0.114375	0.758669	0.280009
ENSG00000080823	0.0560531	-0.00128419	0.0977675	-0.015277	-0.0906123	0.0174725	0.0073344	-0.022706	0.0978372	-1.80225	0.386345	1.09293	-1.25164	0.339013	0.47514	0.184469	0.670333	0.399424	0.891579	0.692757	0.721779	0.689335	3.35447e-05	0.194332	0.00215411	1.90595e-05	0.480487
ENSG00000080824	0.125551	-0.000393167	0.060771	0.00328703	0.128082	0.0261389	0.0398042	-0.126385	0.884887	0.81135	-0.899123	0.021537	1.15338	0.245145	0.904891	0.657465	0.941799	0.411895	0.897208	0.155128	0.278372	0.00934167	0.146843	0.0384714	0.961524	0.0039598	0.378821
ENSG00000080839	0.206751	0.00179981	0.0084233	-0.079014	-0.0831937	0.113244	-0.0176047	-0.185243	0.428092	-1.1146	0.472121	0.431655	-0.91102	0.000387375	0.299226	0.902425	0.0817734	0.469922	0.396193	0.373925	0.00315358	0.137505	0.00982702	0.14815	0.256546	0.00192708	0.00302282
ENSG00000080845	-0.0189835	-0.00813354	0.0339677	0.0462905	-0.0491164	-0.325475	-0.0440261	0.174699	0.746928	-2.14498	-0.40007	2.22561	-0.815098	0.756273	4.36764e-05	0.655978	0.261984	0.674393	0.0232658	0.0346649	0.0104482	0.00952213	9.57885e-06	0.220247	6.88501e-07	0.00550208	0.838425
ENSG00000080854	0.113703	-0.00344523	0.0603989	-0.153061	-0.429281	-0.404484	-0.0701622	-0.0301168	-0.262385	-2.23358	0.98477	2.92415	-1.93893	0.359455	0.364305	0.701069	0.0085525	0.0269059	0.098243	0.0397638	0.822033	0.507283	0.00175228	0.0586643	4.87365e-06	0.000122463	0.501742
ENSG00000080947	-0.0121527	-0.00120977	0.0250806	-0.0609403	-0.455031	-0.185241	-0.0699593	-0.0525287	-0.122852	-1.55487	1.20368	0.572577	-1.84622	0.865646	0.58477	0.778815	0.226831	0.00236945	0.26323	0.00601282	0.50363	0.710838	0.00341373	0.00353108	0.203529	2.70092e-06	0.914367
ENSG00000081014	-0.0408048	-0.00124826	0.0545324	0.00280495	0.0640755	0.0343334	0.0228193	-0.118474	-0.241886	-0.112402	-0.283494	0.74541	-0.25289	0.23647	0.240472	0.201171	0.912337	0.353329	0.668098	0.0595913	0.00217787	0.151611	0.646982	0.144366	0.00182332	0.127154	0.369122
ENSG00000081019	0.00173108	0.00265801	-0.00669501	-0.0932133	0.0602711	-0.0697444	0.0133583	-0.0356235	-0.502941	0.391585	-0.168779	0.174094	0.17239	0.963164	0.0236707	0.885556	0.00123604	0.414995	0.420844	0.295681	0.385317	0.00680319	0.142179	0.411088	0.46217	0.326941	0.977495
ENSG00000081026	-0.0931532	0.00464961	0.00280498	-0.0786401	0.0795082	-0.104476	0.00628584	0.0867353	0.532056	-0.0663604	0.281122	-0.310561	0.247597	0.121465	0.0126947	0.970437	0.00835339	0.399543	0.381201	0.704054	0.182468	0.0115069	0.841901	0.274573	0.264661	0.276134	0.225009
ENSG00000081052	0.130656	-0.017084	-0.0588597	0.0704526	-0.204833	-0.323426	-0.00863762	-0.0322769	0.250966	-1.17601	0.774617	1.75584	-0.904234	0.176133	1.30752e-07	0.627068	0.183704	0.218653	0.115553	0.763844	0.757346	0.492139	0.0503672	0.0916842	0.00113195	0.0263741	0.296701
ENSG00000081059	0.271964	-0.00330674	-0.0707152	-0.0694375	-0.364477	-0.0443714	-0.0585429	-0.287752	-1.10965	-1.32436	1.829	1.97934	-2.41469	0.000674582	0.16362	0.467968	0.0883538	0.00707287	0.779811	0.0127263	0.000909738	0.000325517	0.00588649	7.45529e-06	9.26257e-06	2.9085e-09	0.00452561
ENSG00000081087	-0.109905	-0.00085941	0.0350927	-0.0298155	0.293916	0.190976	0.0465734	0.108432	0.678812	0.445852	-1.07625	-0.715043	1.07078	0.0108381	0.509043	0.504576	0.307709	0.000928149	0.0532971	0.00207927	0.0208318	0.00117331	0.131939	3.15196e-05	0.00891214	3.11072e-06	0.0359486
ENSG00000081138	-0.172726	-0.00446871	0.0237082	-0.400204	0.32659	0.0220921	0.0563234	0.137397	-0.376182	1.36908	-0.239199	0.0126737	0.909751	0.0685914	0.129534	0.834772	6.25919e-05	0.116169	0.924559	0.113421	0.179819	0.478862	0.0683869	0.680769	0.985433	0.0703854	0.146921
ENSG00000081148	0.0390795	0.00175415	-0.0148022	0.00446316	-0.140711	-0.0701375	-0.00367882	0.254806	0.929883	0.394578	0.541889	0.618752	-0.678444	0.573809	0.412448	0.86413	0.923488	0.292663	0.654925	0.872352	0.00116966	0.00488592	0.406012	0.145679	0.146366	0.0368718	0.696765
ENSG00000081154	-0.0131151	0.00315049	0.0080086	-0.00488456	-0.0314682	-0.121821	-0.0112925	0.0648534	0.0311719	0.489652	-0.205099	-0.0691887	0.398219	0.562912	2.09773e-05	0.776654	0.746984	0.468351	0.0219129	0.136635	0.0102761	0.758556	0.00294556	0.092799	0.613198	0.000415764	0.687371
ENSG00000081177	0.0319977	-0.00392924	-0.0296555	-0.00140678	0.15231	0.191328	-0.0203516	0.0301152	-0.14498	0.515179	-0.231439	-0.121301	0.0650417	0.345502	0.000290681	0.486436	0.942026	0.0146143	0.0117319	0.0563179	0.414586	0.282023	0.0194947	0.162301	0.506586	0.64705	0.487649
ENSG00000081181	-0.0703685	-0.00393747	0.145816	-0.0623208	0.24622	-0.0125425	0.0458329	-0.0248869	-0.650093	0.766255	-0.779161	0.374328	0.364904	0.252481	0.0393133	0.0589385	0.134934	0.041375	0.927709	0.0285904	0.709782	0.0227488	0.0727049	0.0206724	0.315238	0.194132	0.386931
ENSG00000081189	-0.227321	-0.00362741	0.0719142	0.0686769	0.417454	-0.188422	0.0752643	0.283504	-0.142368	1.83279	-0.635188	-0.841188	0.99116	0.0268352	0.244514	0.570256	0.274174	0.0297297	0.398295	0.0241177	0.0117539	0.737351	0.00831673	0.217704	0.149862	0.029703	0.0717467
ENSG00000081237	0.533578	-0.0174238	-0.0742681	0.0551767	0.419691	-0.110184	0.062265	-0.461563	-0.376623	1.48601	-1.09059	0.38422	0.00754642	0.00606317	0.00347067	0.759453	0.414655	0.0893401	0.737558	0.15758	0.0259043	0.443996	0.0905638	0.101862	0.571993	0.989826	0.0232359
ENSG00000081248	-0.0675833	-0.0208409	0.16541	0.171365	-0.0166459	-0.569381	-0.0347085	0.6393	-0.190315	0.654508	0.289816	0.694008	0.183817	0.684108	9.76743e-05	0.433614	0.0297996	0.948044	0.0868912	0.443331	0.00062672	0.725685	0.471254	0.676294	0.355241	0.764964	0.785546
ENSG00000081277	0.0988389	0.0254307	-0.281589	-0.111829	-0.413319	-0.90136	-0.0908434	0.0480491	0.442645	1.25344	1.30264	2.84856	-1.11033	0.483831	1.0882e-07	0.109178	0.28998	0.148941	0.00917761	0.0676295	0.754944	0.518299	0.218573	0.104089	0.00345539	0.104062	0.618984
ENSG00000081320	0.769398	-0.0031789	-0.0350488	0.17257	-0.157602	0.413592	0.010042	-0.315989	0.034074	-0.660375	1.53688	0.0162391	-0.54324	2.59787e-08	0.405058	0.8237	0.0090105	0.440954	0.109633	0.77864	0.0214344	0.938501	0.36306	0.00850788	0.978608	0.269016	4.98454e-06
ENSG00000081377	0.162607	0.00183788	-0.0446763	0.0796967	-0.0554901	0.415094	-0.0217226	-0.172358	-0.310551	-0.773163	0.622517	-0.601822	-0.419902	0.0147959	0.364326	0.580149	0.119133	0.675855	0.0103076	0.343277	0.0178233	0.341496	0.109526	0.099552	0.169771	0.188362	0.0455873
ENSG00000081386	-0.0083122	0.00168053	0.0524905	-0.0550578	-0.067519	-0.0661072	0.0108118	-0.00684543	-0.556472	0.469798	0.519502	-0.396162	0.41836	0.847505	0.208454	0.332012	0.0579622	0.410756	0.496312	0.44558	0.884631	0.00576723	0.112821	0.0263604	0.129529	0.0366507	0.902452
ENSG00000081479	-0.445721	0.0323242	-0.565307	0.337153	-1.25948	-0.904972	-0.0680492	-0.687343	-0.74681	0.588734	0.480864	0.444551	-0.0149449	0.0917085	0.000140424	0.0831942	0.0987595	0.0222301	0.147722	0.456362	0.0182414	0.564778	0.756022	0.745313	0.796749	0.990528	0.182155
ENSG00000081721	-0.130851	-0.00197525	0.0170837	-0.067535	0.186162	0.0142081	0.0351087	0.0290068	0.122564	0.843308	-0.531078	-1.06012	1.02958	0.000999849	0.0994113	0.716472	0.0387648	0.0247906	0.877444	0.0142689	0.488556	0.540405	0.00543254	0.0229144	0.00029063	4.50491e-06	0.00606481
ENSG00000081760	-0.133297	0.000544247	0.107688	0.103724	-0.0143068	-0.224491	-0.0188197	0.181993	0.158592	0.560925	-0.585959	0.257624	0.0213668	0.0484424	0.790085	0.203171	0.0057648	0.899032	0.112575	0.342734	0.0138747	0.523333	0.166566	0.0633573	0.449088	0.936681	0.113206
ENSG00000081791	0.0218617	-0.000462552	-0.0706459	-0.0178109	-0.0621909	0.133807	-0.028724	0.00557734	-0.483023	-0.463383	0.600304	0.158125	-0.809406	0.584562	0.705831	0.163554	0.413161	0.365562	0.116932	0.0206957	0.897869	0.0027808	0.0624011	0.00265606	0.445103	1.67904e-05	0.706508
ENSG00000081803	-0.466931	0.00685065	-0.054669	-0.388242	-0.41562	-0.203333	-0.0152828	0.114141	-0.23496	2.06518	0.65425	-0.61074	1.47895	1.01691e-05	0.0273647	0.655959	5.44784e-06	0.0409347	0.379472	0.652547	0.293092	0.621723	0.00562086	0.237794	0.340166	0.00309826	0.000216229
ENSG00000081818	-0.119497	0.000179317	-0.28451	0.0384772	-0.0894397	-0.321446	-0.0234686	0.158956	0.424568	-0.195207	0.266542	0.0188681	-0.194486	0.0895188	0.93322	0.00165845	0.355595	0.477465	0.0394147	0.285328	0.0391246	0.141307	0.661732	0.440523	0.96102	0.515327	0.178764
ENSG00000081870	0.0486871	0.000731489	-0.0139264	-0.0337749	-0.313877	-0.406339	-0.013197	0.0245227	-0.938472	0.105583	0.704575	0.0075573	-0.505133	0.351729	0.64981	0.828659	0.398333	0.0050179	0.00203234	0.467813	0.666742	0.000815905	0.779418	0.0214268	0.98243	0.0500771	0.494129
ENSG00000081913	-0.0352998	0.000183881	-0.122009	0.0497842	0.0054832	0.296964	-0.0274779	-0.0877639	0.493129	-0.465333	-0.00243049	-0.69512	-0.0869138	0.631345	0.935645	0.178419	0.414117	0.971421	0.0993665	0.299013	0.275412	0.202981	0.39858	0.995494	0.176229	0.811846	0.744405
ENSG00000081923	0.03782	-0.00805248	-0.08666	0.041033	-0.0931972	-0.206737	-0.0477732	0.00241455	0.397301	-1.45516	0.426486	1.26478	-0.637136	0.556597	0.000108855	0.279918	0.358952	0.456424	0.164469	0.0317259	0.972548	0.184248	0.0022821	0.221956	0.00289984	0.0370102	0.681958
ENSG00000081985	0.0234761	-0.00660638	0.157128	0.133512	0.0585547	-0.197055	-0.0185049	0.182911	-0.260776	0.464048	-0.620712	-0.0158006	0.618052	0.811243	0.0316033	0.200727	0.0575411	0.759524	0.383068	0.575213	0.0913531	0.566517	0.497515	0.246218	0.979328	0.178784	0.877998
ENSG00000082014	0.216774	3.71063e-06	0.115032	0.145081	-0.0676964	-0.145143	0.0132681	0.0889268	-0.215814	1.47124	-0.110381	-0.941736	0.581039	0.000214533	0.998277	0.103797	0.00014962	0.509474	0.241269	0.456179	0.147675	0.358736	0.000260016	0.694876	0.00512065	0.0215028	0.00197228
ENSG00000082068	-0.0786312	0.00219853	-0.00200205	-0.0346764	-0.145579	-0.0999319	-0.0268875	-0.0575178	0.158297	-0.327131	0.352999	-0.509346	0.187228	0.0342352	0.0530745	0.96531	0.102985	0.0291241	0.206547	0.0211335	0.151635	0.276178	0.158354	0.0514878	0.0132681	0.22654	0.0865915
ENSG00000082074	0.332261	-0.0117025	-0.0737447	0.0489038	0.0344283	-0.519882	0.0230017	-0.307704	0.700606	0.368814	0.255866	1.35472	-0.120441	0.104424	0.0621609	0.775831	0.532809	0.9006	0.16232	0.640776	0.161829	0.220661	0.706402	0.731667	0.0900419	0.857541	0.201115
ENSG00000082126	-0.00517927	-0.00619675	0.388654	-0.190726	-0.426414	-0.241965	0.00150717	-0.127164	-0.417011	-1.61703	1.36708	2.76402	-2.95525	0.970554	0.152765	0.0302036	0.0216648	0.0906294	0.421586	0.971995	0.406309	0.45176	0.0714371	0.0491455	0.000753668	1.37948e-05	0.981689
ENSG00000082146	0.122974	-0.00271706	0.0131358	0.0654556	0.0588064	0.220645	-0.00804125	-0.0475808	-0.551014	0.159861	0.135723	-0.180355	-0.220133	0.0225681	0.0975731	0.844144	0.0294981	0.520128	0.0544413	0.613754	0.410292	0.00947428	0.621626	0.58649	0.514313	0.314413	0.0629061
ENSG00000082153	-0.0806821	-0.00313352	0.0686585	0.0202398	0.255889	0.185332	0.0282979	0.095919	0.309024	1.0493	-0.898334	-0.475195	1.11585	0.0548175	0.0154949	0.196823	0.234261	0.000101485	0.0206705	0.00985337	0.0348123	0.0148614	1.31974e-05	2.07225e-06	0.0072476	3.24936e-09	0.124152
ENSG00000082175	-0.194654	0.00172152	-0.231813	0.158671	0.332804	0.168383	-0.0166582	0.280996	0.636403	-1.69739	0.589242	1.22043	-0.268387	0.237124	0.733067	0.257533	0.164962	0.297588	0.652253	0.76066	0.119328	0.398323	0.139405	0.503455	0.23101	0.721363	0.369719
ENSG00000082196	0.135677	-0.00185502	0.0298832	0.139157	-0.139871	0.122985	0.00296476	-0.178914	-0.229181	-0.617827	0.552959	0.163688	-0.983373	0.112352	0.478827	0.77556	0.0331457	0.412028	0.535081	0.919049	0.0560956	0.57823	0.311777	0.246976	0.765955	0.0192129	0.21215
ENSG00000082212	0.0578096	-0.00195852	0.0494691	0.0535607	-0.0480886	1.02199e-05	9.80041e-05	0.0340458	-0.0119389	-0.178863	-0.377783	-0.266829	0.523148	0.134761	0.100481	0.30108	0.0523045	0.521415	0.999907	0.993931	0.41746	0.946456	0.503833	0.075222	0.268152	0.00542076	0.243148
ENSG00000082213	-0.208758	0.00262491	-0.0317117	0.0105442	0.0888629	-0.35121	0.0100557	0.252465	0.303546	0.724404	-0.664594	0.106556	0.481008	0.000137385	0.105069	0.62502	0.770043	0.382135	0.00535825	0.564923	2.90799e-05	0.210375	0.050835	0.022538	0.740915	0.0512863	0.00141452
ENSG00000082258	0.0650092	-0.000727018	0.0336321	0.000819039	0.0393554	0.0446198	0.0115709	-0.0287801	-0.599122	0.409143	0.183578	-0.181858	-0.162486	0.109438	0.557849	0.503173	0.975917	0.610739	0.624884	0.387548	0.513309	0.00211391	0.143077	0.392254	0.458558	0.377483	0.208077
ENSG00000082269	0.0547697	-0.00153293	0.0171486	0.00580906	0.115682	0.151205	0.0141322	-0.000712615	-0.178471	0.401056	-0.146988	-0.541514	0.109404	0.0613221	0.0889952	0.632005	0.787179	0.0519988	0.0304718	0.161632	0.982003	0.208353	0.0589492	0.364989	0.00630627	0.428223	0.134857
ENSG00000082293	-0.321299	-0.00682079	0.137612	0.010902	-0.159602	-0.337689	0.000424061	0.271615	-0.543184	1.74599	-0.237397	-0.873103	0.518692	0.00173479	0.0276408	0.271326	0.853667	0.375053	0.123614	0.989105	0.0138827	0.185914	0.00905796	0.629128	0.119589	0.227286	0.00905821
ENSG00000082397	-0.375384	0.00835898	0.0687291	-0.107837	0.209676	-0.0581597	0.0417791	0.0915246	0.424705	0.590502	-0.583496	-1.24053	1.26489	6.40276e-08	4.2654e-05	0.383315	0.00913375	0.0777787	0.675381	0.0439128	0.184308	0.118261	0.158929	0.0746027	0.00149108	5.26727e-05	8.15802e-06
ENSG00000082438	-0.0723374	0.00017043	-0.0730513	0.0804857	-0.0596386	-0.0924834	-0.0526872	0.148764	0.652387	-1.49913	-0.0427695	1.80862	-0.612892	0.436745	0.952226	0.534224	0.0972528	0.697803	0.627891	0.0564566	0.142914	0.0572636	0.00885314	0.918482	0.000341804	0.10137	0.576937
ENSG00000082458	-0.340236	-0.00287974	0.111205	0.0366009	0.304407	-0.139836	0.0686519	0.338953	-0.524176	2.33474	-0.553849	-1.39653	1.23391	0.000146018	0.272746	0.304741	0.399358	0.0354911	0.424614	0.00801434	0.000448846	0.0913489	3.72912e-05	0.152499	0.00185366	0.00073328	0.00146819
ENSG00000082482	-0.0746572	-0.00216128	0.140023	-0.0343321	0.253608	-0.0532223	0.0125547	0.167028	0.838881	2.03396	-1.35391	-0.456722	1.34054	0.39835	0.427282	0.203404	0.581644	0.147751	0.79264	0.673024	0.0858847	0.0475505	0.00209884	0.00738185	0.410196	0.00227783	0.540355
ENSG00000082497	-0.928007	-0.00725882	-0.0336382	-0.194192	0.0383486	-0.347482	0.0240612	0.349349	0.642033	0.360118	0.374639	0.76517	0.74369	6.79013e-11	0.0565494	0.828372	0.0039545	0.850674	0.174625	0.501291	0.0103597	0.154355	0.618489	0.500947	0.213686	0.132866	5.03111e-07
ENSG00000082512	0.0386887	-0.00795789	-0.0437559	0.22889	-0.0365188	-0.167509	-0.0138318	0.18224	-0.280158	-0.398407	0.241179	0.417439	-0.50081	0.606803	0.000902532	0.640519	5.46584e-05	0.798733	0.325873	0.576612	0.0287084	0.405799	0.43664	0.543149	0.358818	0.14655	0.724159
ENSG00000082515	-0.0665743	0.00426257	-0.0546595	-0.106156	-0.242365	-0.250803	0.0217941	0.00661359	0.384398	-0.336338	0.15446	0.275828	-0.600443	0.0719858	0.000314975	0.226573	0.000909418	0.00271328	0.00658926	0.0991996	0.868474	0.0463339	0.218506	0.467521	0.271599	0.00191221	0.152193
ENSG00000082516	0.0419304	0.00253301	-0.0521106	0.0167146	-0.247025	-0.116786	-0.0285413	0.0437058	-0.131246	0.400932	0.374661	-0.862161	0.226252	0.157524	0.0063941	0.159379	0.386607	8.0968e-05	0.08335	0.0051168	0.176812	0.313845	0.0490472	0.0190812	1.8648e-05	0.0929629	0.273276
ENSG00000082556	-0.0390358	0.00743693	0.113544	0.284554	-0.193439	-1.00744	-0.0117933	0.273822	-1.37434	3.95015	0.153065	-1.12829	0.289828	0.78785	0.0981658	0.532018	0.00344273	0.473385	0.00326682	0.800005	0.0865407	0.0318979	0.000202463	0.836127	0.183814	0.650032	0.861253
ENSG00000082641	-0.149049	0.00542438	-0.0904716	0.0439255	0.442013	0.285478	0.0239551	0.0955623	0.63925	0.183942	-0.179391	0.385203	0.365835	0.00802308	0.00182053	0.193918	0.147879	3.8266e-05	0.0177	0.150991	0.112677	0.00392364	0.582465	0.486752	0.181227	0.109599	0.0286383
ENSG00000082684	-0.112408	-0.00820682	0.0220905	-0.146165	0.0729208	-0.0710515	-0.00356943	0.241225	-0.711084	-0.475421	0.530469	0.161071	-0.844462	0.0962209	0.000146338	0.791561	0.00193064	0.565437	0.6364	0.870364	0.00142169	0.0205515	0.295281	0.135262	0.686118	0.00768616	0.189023
ENSG00000082701	-0.26472	-0.000180161	-0.0181191	0.00189971	0.365159	-0.00655598	0.0084864	0.225901	0.394364	0.466831	-0.584461	0.373835	0.708254	1.06882e-06	0.906804	0.771988	0.953243	0.000420396	0.953227	0.602681	8.61776e-05	0.0779221	0.169395	0.0297617	0.210869	0.00300852	4.73678e-05
ENSG00000082781	0.340098	-0.00610767	0.0761279	0.0814981	0.132857	0.403785	0.0343689	-0.135585	-0.0938192	-0.293493	-0.240883	-0.478286	0.652642	0.000456193	0.034927	0.518521	0.0931685	0.389576	0.0403188	0.206887	0.182549	0.778899	0.590506	0.565568	0.299978	0.0821893	0.00342071
ENSG00000082805	0.0693774	-0.0018438	0.059902	-9.56315e-05	-0.0488998	0.12271	-0.0122501	-0.00986635	0.553957	-0.301085	0.0101593	-0.30004	0.314872	0.0800348	0.132374	0.214776	0.997676	0.552434	0.200068	0.386705	0.817557	0.0105264	0.309825	0.96494	0.275537	0.114632	0.164778
ENSG00000082898	0.233925	-0.00125671	0.0290515	-0.0109044	0.0500174	0.041243	0.0218147	-0.0427258	-0.28758	1.11263	-0.270145	-0.198121	0.171279	5.98167e-05	0.456902	0.68131	0.551377	0.453856	0.654571	0.0756709	0.471468	0.0370304	3.80813e-05	0.139113	0.288145	0.298988	0.000776094
ENSG00000083067	-0.0196957	0.00478441	-0.114571	-0.0846346	-0.505946	-0.0263927	-0.0526566	0.0976354	0.179612	-0.0241168	1.14466	0.222975	0.340299	0.845899	0.127025	0.368638	0.171562	0.00892928	0.904881	0.105309	0.378	0.667672	0.970532	0.0286029	0.694641	0.437559	0.901437
ENSG00000083093	-0.0871837	0.00394264	0.0053658	-0.0329917	0.00725195	-0.0281278	-0.00608461	0.0174601	0.686963	-0.313753	0.310002	-0.0161664	0.463573	0.077214	0.0101854	0.92992	0.297067	0.93683	0.79607	0.700891	0.743249	0.00250802	0.338533	0.224113	0.955026	0.0386455	0.160235
ENSG00000083097	-0.114008	0.000870795	0.010036	-5.53134e-05	-0.0549577	-0.00420266	-0.00850212	0.0961737	-0.442636	0.470926	0.0906453	-0.982185	0.161624	0.00661822	0.490902	0.843585	0.998475	0.494617	0.96436	0.539332	0.0341703	0.0257777	0.106457	0.684158	0.000489392	0.398164	0.0248759
ENSG00000083099	-0.0636962	0.000391533	-0.0190257	0.0657943	0.236865	0.14716	0.00402699	0.157709	0.91183	0.237757	-0.483535	-0.842626	1.00457	0.0532803	0.696346	0.638156	0.00655596	0.000653945	0.0550856	0.713438	2.88208e-05	7.06323e-07	0.298428	0.00921725	0.000195251	1.05392e-07	0.121702
ENSG00000083123	0.0778372	0.000195545	-0.0812836	0.146759	-0.158571	0.0773504	-0.036652	0.104946	0.0247267	-0.169862	0.619848	-0.395479	-0.690991	0.185538	0.913105	0.272616	3.43026e-05	0.114775	0.525948	0.0395808	0.101659	0.909174	0.627958	0.0264944	0.187975	0.00562438	0.308275
ENSG00000083168	0.0744296	0.00134788	-0.0273776	-0.040242	0.0982594	0.186779	-0.00483122	-0.109275	0.760361	-0.865427	-0.0695718	0.313648	0.0873112	0.0470171	0.237514	0.555398	0.0798484	0.150754	0.0259989	0.679477	0.00811765	1.75879e-05	0.000888226	0.707065	0.138488	0.585862	0.110458
ENSG00000083223	0.0671542	0.000328221	-0.025877	-0.0254281	-0.156218	-0.0597003	-0.00302705	-0.111517	0.466353	-1.66407	0.197312	0.191482	-0.289771	0.17191	0.82675	0.673567	0.374748	0.079471	0.571482	0.841467	0.0388635	0.0222208	4.83388e-06	0.410448	0.474683	0.167398	0.291776
ENSG00000083290	-0.0739318	-0.00402419	-0.0496105	0.045799	0.0785487	0.0842339	0.000872861	0.103806	-0.522126	1.48245	-0.193373	-1.00873	0.338421	0.11269	0.00558865	0.39843	0.0438464	0.285995	0.363422	0.945838	0.0410249	0.00189869	1.69024e-06	0.332921	3.8073e-05	0.0599155	0.212596
ENSG00000083307	0.00920817	-0.00209367	0.132501	0.0228244	-0.756418	-0.459696	-0.0834429	0.0561698	-1.30999	-1.823	2.31844	1.7616	-2.19658	0.935471	0.549841	0.352139	0.757807	0.00113461	0.0774816	0.0297289	0.651118	0.0122011	0.0216603	0.000373655	0.0125565	0.00011684	0.959535
ENSG00000083312	0.169603	0.000905052	0.0444074	-0.0233974	0.0174686	0.228973	0.0217195	-0.0792985	-0.413824	0.524385	-0.0601745	-0.524762	0.187495	2.65281e-05	0.43902	0.354366	0.292401	0.796028	0.007935	0.0711162	0.0585948	0.00960604	0.0344843	0.745197	0.0152124	0.247714	0.000430066
ENSG00000083444	0.268896	0.000522461	-0.0101875	0.0506669	-0.0585957	-0.0901647	-0.00684401	-0.0898545	-0.292595	0.592832	0.186727	-0.815206	0.273177	0.00173443	0.836982	0.923591	0.0960193	0.584227	0.534632	0.721314	0.31606	0.183	0.125017	0.519211	0.00982125	0.299777	0.00905821
ENSG00000083457	0.0242425	0.00100695	0.0313308	-0.00162305	-0.244636	0.257051	-0.0193322	0.0369058	-0.728871	1.44926	0.198958	-0.378726	0.0478788	0.733944	0.645784	0.726194	0.969869	0.0651629	0.104866	0.391453	0.635182	0.0175289	0.00315678	0.576062	0.346105	0.876136	0.822097
ENSG00000083520	0.0275741	0.00290359	-0.0566086	-0.0551279	0.137896	0.0416345	0.0117327	0.00438059	0.0154552	0.252171	-0.216881	-1.02318	0.751169	0.44429	0.0103597	0.207713	0.0341542	0.0557031	0.613809	0.334853	0.911219	0.926139	0.316889	0.269062	5.57947e-05	6.55594e-05	0.583784
ENSG00000083535	0.144259	0.00269745	-0.00898214	0.0192391	0.047012	0.202569	-0.0642103	0.0541428	-0.0285497	-1.11769	0.215917	-0.38866	-0.156388	0.0263197	0.169871	0.912342	0.425035	0.581662	0.0823833	0.000158383	0.432075	0.869703	0.000706691	0.351437	0.113074	0.453117	0.0706813
ENSG00000083544	-0.0206061	0.00350751	-0.0188202	-0.04165	0.0223446	0.195602	-0.026491	-0.0493034	0.423731	-0.626149	0.338175	-0.627146	0.0482029	0.669228	0.0203403	0.753302	0.224651	0.812592	0.0836172	0.109327	0.350355	0.0656609	0.0691296	0.201231	0.0435035	0.829328	0.77459
ENSG00000083635	-0.077347	-0.00349089	-0.000760723	0.0150308	0.24683	0.134979	0.00611309	0.0915227	0.689411	-0.886118	-0.0703001	0.0896973	0.482531	0.110007	0.0203494	0.98982	0.654607	0.0118612	0.224171	0.704705	0.0837649	0.00363424	0.0113639	0.786434	0.764021	0.0354059	0.208981
ENSG00000083642	-0.193653	0.00355797	-0.00899779	-0.0589797	-0.109569	-0.334949	-0.0158235	0.1251	0.939371	-0.0573937	-0.426404	-0.523511	0.84402	8.02889e-05	0.0149111	0.877132	0.0577243	0.216987	0.0026778	0.300685	0.0158489	5.00315e-05	0.854233	0.0848816	0.0640381	0.000253878	0.000963526
ENSG00000083720	-0.172751	-0.00159321	0.0308956	0.0473392	0.304665	-0.175995	0.0477401	0.235624	-0.0198106	1.9274	-0.853066	-0.713827	1.11761	0.0146797	0.455142	0.723657	0.233774	0.0165693	0.239268	0.0297401	0.00249381	0.941968	7.7135e-05	0.0143841	0.0609103	0.000447942	0.0453088
ENSG00000083750	-0.103152	0.000214087	0.00759896	0.0427047	0.0568869	-0.190819	0.0354327	0.119672	0.154376	0.739556	-0.551469	-0.898243	-0.013141	0.037923	0.88692	0.901324	0.172783	0.532788	0.0852735	0.0298208	0.0275783	0.463072	0.0275016	0.0332579	0.00305492	0.951443	0.0937101
ENSG00000083799	-0.0783173	-0.00228735	0.00330053	-0.0343535	0.156029	0.0115525	0.0480318	0.04623	0.261537	1.05394	-0.983299	-0.355652	0.947777	0.0603641	0.0741238	0.948849	0.20666	0.0512326	0.900369	0.00100294	0.305767	0.154762	0.000519067	5.38258e-05	0.151995	1.01978e-05	0.133398
ENSG00000083807	0.0996794	0.00243411	0.0483953	0.00825819	-0.228453	-0.0673206	-0.0350876	0.0108717	0.073248	0.437935	0.43935	-0.29126	-0.31161	0.0940446	0.182416	0.510714	0.835139	0.0494056	0.614338	0.0785813	0.865937	0.782604	0.280574	0.165494	0.41746	0.249411	0.18567
ENSG00000083812	-0.0202655	-0.000344141	0.038627	-0.00895473	-0.0426567	-0.0926203	0.00213799	0.0353495	-0.708708	0.556771	0.372291	-0.278925	0.0730805	0.50609	0.714985	0.303048	0.716527	0.499287	0.208122	0.843046	0.288711	6.27536e-05	0.0178577	0.0410989	0.184807	0.626518	0.639385
ENSG00000083817	0.0291431	0.00226235	-0.0420251	-0.030697	-0.036265	-0.0975378	0.0272737	-0.0134201	-0.236742	0.524497	-0.202395	0.0972138	0.223025	0.472716	0.0748979	0.397372	0.376219	0.671096	0.32384	0.068734	0.76118	0.275518	0.0930514	0.402472	0.73268	0.277802	0.609353
ENSG00000083828	0.158362	-0.00180959	0.0647458	-0.08742	-0.273056	-0.0107342	-0.0514092	-0.126461	-0.36804	-1.91758	0.654831	0.707758	-1.60612	0.0179121	0.370603	0.432887	0.0315463	0.0265193	0.940054	0.0167632	0.0802628	0.177275	5.89353e-05	0.0505648	0.0594544	1.85754e-06	0.0527256
ENSG00000083838	0.01664	0.00178903	-0.0355371	-0.0456512	-0.0320672	-0.0226961	-0.0183912	-0.0139179	0.167201	-0.462034	0.505062	0.183781	-0.672649	0.633735	0.101424	0.406013	0.130582	0.662815	0.788399	0.150214	0.714434	0.369653	0.0860592	0.0192648	0.454748	0.000478373	0.745977
ENSG00000083844	0.0797088	0.00239484	-0.0154017	-0.00759645	-0.172227	-0.207115	0.000321129	-0.0690783	-1.03464	0.997599	0.552402	-0.0577609	-0.11031	0.00867332	0.0107617	0.672657	0.753353	0.00792276	0.00589979	0.975711	0.0354758	7.86864e-08	6.27517e-05	0.0028022	0.776225	0.453447	0.0303417
ENSG00000083845	0.200444	0.00105007	0.0323215	-0.0205336	-0.235799	-0.00767374	0.0102617	-0.0824595	-0.729855	2.21083	-0.397724	-1.74973	1.32574	0.000451861	0.533448	0.638425	0.540204	0.0233783	0.949015	0.555201	0.170512	0.00281316	3.92848e-07	0.154103	2.17496e-06	2.67146e-06	0.00339188
ENSG00000083857	0.255252	-0.00701956	0.137204	0.0785265	0.0462815	0.52973	0.0288761	-0.0327533	-0.275516	0.200526	-0.163411	-0.750519	0.982534	0.0159937	0.0302319	0.295501	0.195328	0.801489	0.0223594	0.369749	0.772386	0.506211	0.759001	0.745879	0.187891	0.0301913	0.0483846
ENSG00000083896	-0.0270109	0.00240458	-0.0107068	-0.0594995	-0.0778993	0.025287	0.00129696	-0.0617331	1.30882	-1.39323	-0.568026	-0.0697706	0.0858588	0.447559	0.0304977	0.807799	0.0250746	0.270645	0.757934	0.914383	0.114232	3.96464e-09	2.76155e-06	0.00590302	0.756969	0.606449	0.587416
ENSG00000083937	-0.100018	0.000392219	0.0081192	0.0185874	0.299387	0.0641358	-0.0045997	0.0708071	0.643625	0.0562502	-0.532506	0.021387	0.922019	0.0169742	0.75621	0.874668	0.468815	0.000342366	0.480501	0.72622	0.11728	0.000698149	0.834659	0.0145793	0.927675	1.04965e-05	0.0506749
ENSG00000084070	-0.319853	-0.00147963	0.0102711	-0.0449489	0.240505	-0.263475	0.0329711	0.199773	0.0534765	0.768667	-0.74019	0.136609	0.750219	8.34525e-06	0.474041	0.902536	0.300825	0.0623333	0.0847565	0.135825	0.00772796	0.854344	0.0925154	0.0385845	0.728864	0.0160529	0.00019062
ENSG00000084072	-0.140116	0.00220507	-0.0873881	-0.0207817	0.0678879	0.138551	0.0193989	-0.0497461	0.354895	0.0947081	-0.930659	-1.33317	0.32285	0.00209328	0.107954	0.11317	0.513589	0.437363	0.179514	0.200794	0.303567	0.0957075	0.760586	0.000460512	3.08623e-05	0.124592	0.0104115
ENSG00000084073	0.0495206	0.00220393	0.132815	0.0494542	0.00995089	0.0570316	0.0225979	-0.00656847	-0.0255959	0.661864	-0.339321	-0.356663	0.684685	0.203865	0.0673321	0.00746924	0.0506854	0.890355	0.508561	0.0771451	0.876599	0.877916	0.0137987	0.0945792	0.120252	0.000299213	0.330468
ENSG00000084090	-0.0735774	-0.0011988	-0.0804484	0.00465285	0.0648156	-0.103999	0.00269098	0.0714018	-0.017413	1.28753	-0.505289	-0.0777253	1.00351	0.00602327	0.142378	0.0133865	0.838274	0.247181	0.109243	0.77709	0.0138748	0.901651	1.8275e-07	0.00261549	0.67615	7.4056e-09	0.0231573
ENSG00000084092	-0.121003	0.000911857	-0.0552937	-0.0494466	0.0109146	-0.129195	0.0622044	-0.0034993	-0.113241	0.307473	0.0829439	-0.746893	0.419001	0.00361688	0.463962	0.275322	0.0655983	0.885873	0.158608	3.43271e-05	0.936785	0.52263	0.26038	0.692771	0.00336598	0.0252876	0.0156781
ENSG00000084093	0.414143	-0.00282634	0.00615009	0.103617	-0.0268884	0.414268	-0.00451028	-0.267612	0.50651	-1.41287	0.0689562	0.143908	-0.0718665	7.07338e-05	0.353494	0.960296	0.106916	0.884138	0.0658986	0.887634	0.0149637	0.239865	0.0372135	0.892096	0.803122	0.869612	0.000878788
ENSG00000084112	0.0726004	0.00556822	0.0787196	-0.0609499	0.0191441	-0.104199	-0.00024093	-0.0233878	0.152323	-0.149143	-0.176075	1.10209	-0.419675	0.0833529	3.69776e-05	0.133709	0.0181942	0.798239	0.252336	0.985208	0.605557	0.372179	0.575767	0.393803	2.98303e-05	0.0232015	0.169671
ENSG00000084207	0.278122	0.00550263	0.0157625	0.00958601	0.044624	0.306463	0.0619389	-0.190398	-1.0823	1.74297	0.589284	-1.91889	0.666938	5.46236e-05	0.00759075	0.845293	0.841593	0.731429	0.0495843	0.00852439	0.00899984	0.00140745	0.000597675	0.109933	5.50084e-05	0.0364255	0.000727823
ENSG00000084234	-0.111327	0.00353313	0.0521221	-0.0289923	0.411428	0.100702	0.0511356	0.112103	0.555707	1.03402	-1.00595	-0.766779	1.07598	0.0237518	0.0199038	0.387691	0.388526	9.63792e-05	0.364494	0.00309564	0.0365876	0.0166286	0.00373259	0.000432769	0.0141859	2.53084e-05	0.0653941
ENSG00000084444	-0.353565	0.00380182	-0.0128764	0.0795257	0.273093	-0.160097	0.0201378	0.301141	-0.152797	1.89776	-0.349756	-0.177144	0.956535	1.16582e-05	0.104235	0.892163	0.0780683	0.0489663	0.329077	0.392359	0.000449721	0.615348	0.000327136	0.34661	0.668451	0.0049104	0.000238262
ENSG00000084453	-0.460807	0.016262	-0.27093	0.188622	-0.6597	0.0205321	-0.09629	-0.0390946	0.707258	-1.21883	0.983219	-1.79174	0.0907044	0.00951131	0.00331916	0.206283	0.189501	0.0739532	0.960656	0.125917	0.83658	0.433308	0.34829	0.33493	0.139013	0.915921	0.0325131
ENSG00000084463	-0.167475	-0.0014333	-0.0578338	0.00132803	0.467093	0.121436	-0.0167942	0.0852725	1.02181	-0.999368	-0.49311	1.39556	0.135944	0.00234854	0.3865	0.379499	0.97507	0.000139896	0.341996	0.37508	0.145937	0.000582307	0.0149227	0.115387	0.000431586	0.603346	0.0114199
ENSG00000084623	-0.0336618	0.000452271	0.0170437	0.000584983	0.176966	0.101829	0.0366743	-0.00290213	0.233862	1.39615	-0.544485	-1.10489	1.74224	0.389558	0.706812	0.725438	0.982781	0.0246571	0.257829	0.00781957	0.945707	0.199119	9.40474e-06	0.013376	5.57115e-05	2.18593e-11	0.532102
ENSG00000084628	-0.116871	-0.000835812	-0.386451	0.0247268	0.000660912	0.0399877	0.00109044	-0.223756	0.391791	-0.490256	-1.02382	1.04454	0.317169	0.273591	0.798888	0.00426746	0.752153	0.99751	0.871497	0.97612	0.0568898	0.445651	0.518216	0.0893256	0.133284	0.529477	0.411129
ENSG00000084636	-0.214199	0.00619756	-0.0873598	0.0501779	-0.0610353	-0.0138179	-0.0408379	0.0381401	0.543203	-0.366248	-0.542394	-0.741071	0.0824994	0.0197194	0.0275581	0.442714	0.326109	0.698807	0.942583	0.143091	0.69792	0.128676	0.513768	0.213428	0.128564	0.825937	0.0567503
ENSG00000084652	0.116154	-0.00235898	0.0385875	0.0110215	0.0433624	0.226801	0.0044591	-0.0706056	0.149813	0.0880686	-0.0872126	-0.262722	0.500449	0.0011697	0.0282414	0.378954	0.518795	0.438658	0.00244424	0.649241	0.0625591	0.217871	0.656135	0.566064	0.118001	0.000611265	0.0068204
ENSG00000084674	0.097763	-0.0168691	0.0639325	0.401082	0.385658	0.346001	0.0183349	0.470478	1.32876	0.820062	-0.191146	0.215512	-0.122335	0.499758	0.000282669	0.723874	9.90694e-05	0.158043	0.284788	0.694174	0.00374686	0.0383107	0.394267	0.79659	0.797733	0.848133	0.633741
ENSG00000084676	0.0479752	0.00184842	0.0349102	-0.00853386	0.177254	-0.113571	-0.000255852	0.0675981	0.244116	-0.0589259	-0.216937	0.517321	0.148836	0.127544	0.0577765	0.369226	0.70033	0.00624907	0.120361	0.98065	0.0504197	0.10181	0.787557	0.207421	0.011948	0.309572	0.233459
[truncated: 14,890 more rows]
