# Supplementary material for: Integrative genomics identifies a convergent molecular subtype that links epigenomic with transcriptomic differences in autism
Source: Nat Commun. 2020 Sep 25;11:4873. doi: 10.1038/s41467-020-18526-1 (PMC7519165; doi:10.1038/s41467-020-18526-1)
Supplement: Supplementary file 6 — Supplementary Data 3 [file 41467_2020_18526_MOESM6_ESM.xlsx]

## Sheet: miRNA_Diff_Expr
Supplementary Data 3 - Differential miRNA expression and target prediction
miRNA-Gene	beta.condition	beta.age	beta.sex	beta.region	beta.RIN	beta.bank	beta.ExonProp	beta.Depth	beta.PMI	SE.condition	SE.age	SE.sex	SE.region	SE.RIN	SE.bank	SE.ExonProp	SE.Depth	SE.PMI	p.condition	p.age	p.sex	p.region	p.RIN	p.bank	p.ExonProp	p.Depth	p.PMI	p.condition.fdr	Significant_Differential_Expression	Newly_Associated_with_ASD
hsa_can_575-m	-1.68894	-0.0216118	-0.575636	-0.563993	-0.0782444	0.367056	13.4826	-0.946512	0.00540948	0.268731	0.00850414	0.34668	0.13505	0.0660905	0.310756	2.18102	0.511693	0.0173666	8.50232e-08	0.0142588	0.103216	0.00042638	0.249682	0.243235	3.92401e-06	0.0784715	0.756751	5.94312e-05	Yes	No
hsa_can_2071-m	-1.87016	-0.0280376	-0.188446	-0.0444978	-0.145093	0.44408	10.7897	-2.0945	-0.000962757	0.316912	0.00996503	0.405772	0.208991	0.0912009	0.366724	2.82989	0.758768	0.0205193	3.32182e-07	0.00703187	0.644408	0.833445	0.12657	0.231728	0.0010156	0.0117237	0.962768	0.000116097	Yes	No
hsa-miR-3687	-1.73379	-0.00600043	-0.636158	-0.437041	-0.162125	-0.0197182	13.4275	-1.73033	0.0119922	0.301125	0.00944797	0.38361	0.218007	0.0909229	0.348765	2.75831	0.772549	0.0195567	5.51633e-07	0.528316	0.103637	0.0580561	0.0890318	0.955144	8.19018e-05	0.0360541	0.542579	0.00012853	Yes	No
hsa-miR-223-3p	0.661588	0.000153783	0.043594	0.168087	0.0400875	-0.549134	-0.788621	-0.158939	-0.0246099	0.117908	0.00371738	0.151599	0.0694519	0.0318992	0.136378	1.01615	0.257811	0.00762082	9.24548e-07	0.96717	0.774895	0.0246635	0.222665	0.000196167	0.44635	0.544195	0.00221747	0.000129252	Yes	No
hsa_can_1727-m	-2.40355	-0.0232941	-0.751947	0.0222733	-0.132526	0.649658	24.9834	-0.95042	-0.0172268	0.427588	0.0134779	0.54961	0.254322	0.116318	0.494582	3.6971	0.942524	0.027639	8.92237e-07	0.0902277	0.177507	0.931041	0.267393	0.195116	1.10124e-06	0.324752	0.535992	0.000129252	Yes	No
hsa-P9-can627-m	-1.29975	-0.0105861	-0.599043	-0.179928	-0.0759529	0.430617	12.22	-0.461797	-0.0117225	0.23762	0.00745026	0.3021	0.177308	0.0728396	0.275338	2.19319	0.622612	0.0154538	1.51719e-06	0.161678	0.052995	0.321764	0.308924	0.124264	1.57459e-05	0.466478	0.451755	0.000156204	Yes	No
hsa_can_74-m	-1.34885	-0.0116166	-0.534996	-0.194818	-0.0687056	0.463865	11.6111	-0.486168	-0.0123116	0.246992	0.00776497	0.316128	0.16421	0.0713841	0.28583	2.21072	0.595063	0.0159953	1.56428e-06	0.141061	0.0969315	0.248717	0.346762	0.111034	3.31222e-05	0.4231	0.445173	0.000156204	Yes	No
hsa-P5-can399-m	-1.07223	-0.011314	-0.311299	-0.0936302	-0.080335	0.485871	1.59883	-1.26516	0.00859135	0.201992	0.00631019	0.252972	0.178397	0.0671887	0.235269	1.9356	0.587718	0.0133013	2.66642e-06	0.0791515	0.224361	0.60519	0.245156	0.0442182	0.418084	0.0431259	0.521357	0.000232979	Yes	No
hsa_can_1002-m	-1.56816	-0.0323931	-0.326844	-0.282212	-0.0336515	0.482495	15.1771	-1.17413	-0.0112392	0.300423	0.00950477	0.387505	0.152533	0.0743661	0.347408	2.44867	0.577357	0.0194137	3.62462e-06	0.00131633	0.403072	0.0784115	0.655541	0.171161	3.7829e-06	0.0548177	0.565288	0.000281513	Yes	No
hsa-P7-can8443-m	-1.43561	0.00115456	0.257163	-0.637601	-0.0550378	-0.110509	9.96237	-1.8298	0.00374938	0.308291	0.00970604	0.395599	0.192813	0.0862339	0.356652	2.70928	0.707993	0.0199402	2.48312e-05	0.905799	0.518689	0.00335588	0.530218	0.757988	0.00140224	0.0172929	0.851629	0.00157791	Yes	No
hsa_can_1155-m	-1.06238	-0.0144619	-0.350319	-0.37244	-0.024002	-0.342986	8.92785	-2.35755	-0.0217524	0.227273	0.00712623	0.288994	0.169174	0.0695833	0.263338	2.09643	0.594501	0.0147791	2.33904e-05	0.0478679	0.231248	0.0390173	0.733571	0.198849	0.000350092	0.000705367	0.147457	0.00157791	Yes	No
hsa-miR-155-5p	0.627011	0.00400077	0.210712	0.207122	0.0724697	-0.427229	-2.8047	0.233289	-0.0140636	0.138146	0.00434902	0.17725	0.0866572	0.0387043	0.159819	1.21517	0.31801	0.00893573	3.6853e-05	0.362118	0.240253	0.0262945	0.0751439	0.0101768	0.0312684	0.47131	0.121955	0.00214668	Yes	No
hsa-miR-940	0.847247	-0.00517338	-0.129307	0.54801	0.0129833	-0.151383	-0.333348	0.96525	0.000561956	0.1877	0.00585903	0.233944	0.173055	0.0637231	0.21913	1.81392	0.558894	0.0124178	4.00391e-05	0.381561	0.582964	0.00464897	0.840514	0.492929	0.855955	0.0988362	0.964089	0.00215287	Yes	No
hsa-miR-21-3p	0.718446	0.00181424	0.496589	-0.113767	0.080827	-1.03677	-1.03371	1.13574	-0.0191032	0.165285	0.00518564	0.21053	0.11994	0.049965	0.19144	1.51491	0.424742	0.0107356	6.9578e-05	0.727944	0.0223682	0.353645	0.120657	1.83379e-06	0.502472	0.0142061	0.0813716	0.00347393	Yes	No
hsa-miR-18b-5p	0.625768	0.000174886	0.152196	0.341875	0.011666	0.135744	-3.75409	0.508135	-0.013394	0.148796	0.0046672	0.189401	0.109083	0.0452114	0.172367	1.36732	0.385126	0.00966892	0.000110303	0.970262	0.425527	0.00501306	0.798894	0.434766	0.0121177	0.201241	0.172246	0.00481884	Yes	No
hsa-miR-2277-5p	0.528935	-0.00404515	-0.158973	-0.229049	0.0806551	0.00320382	0.151583	1.37805	0.0137055	0.125268	0.0039162	0.157479	0.106682	0.0409502	0.145672	1.19145	0.357012	0.00822065	0.000104418	0.30671	0.317702	0.0436244	0.0622181	0.982543	0.899972	0.000907617	0.101854	0.00481884	Yes	No
hsa-miR-23a-3p	0.315461	-0.000170095	0.0727101	0.19356	-0.0396324	0.0352499	-1.27855	0.285964	0.0052501	0.0761884	0.00237822	0.0949593	0.070244	0.0258656	0.0889463	0.736283	0.226858	0.00504045	0.000136111	0.943273	0.447529	0.0118514	0.14039	0.6936	0.0971246	0.221302	0.302712	0.00559658	Yes	No
hsa-miR-449b-5p	0.419342	0.0093917	-0.122425	0.0610549	-0.0228294	-0.207257	0.356251	0.149978	0.00432773	0.103157	0.00322078	0.128765	0.0938732	0.0348047	0.120339	0.994381	0.305056	0.0068145	0.000173438	0.00533507	0.346391	0.522488	0.518992	0.0913261	0.723722	0.628073	0.528333	0.00673519	Yes	No
hsa-miR-887-3p	0.377546	0.00984216	0.0542723	0.072462	0.0127653	-0.266863	0.0488687	0.455201	-0.00480946	0.0947773	0.00295847	0.118128	0.0873825	0.0321764	0.110648	0.915925	0.282209	0.00627025	0.000224968	0.00167161	0.647953	0.416289	0.69557	0.0196645	0.957954	0.121673	0.446745	0.00827645	Yes	No
hsa-miR-221-3p	0.347144	-0.00387538	-0.210667	0.154697	-0.0510369	0.092736	-0.124416	0.216546	-0.00562833	0.0889688	0.00277886	0.111307	0.0793342	0.0297293	0.103675	0.85419	0.260237	0.00586444	0.00029121	0.169429	0.0643181	0.0646609	0.100746	0.375436	0.885584	0.414709	0.341898	0.0101778	Yes	No
hsa-miR-148a-3p	0.3288	0.00854454	0.230765	0.0644767	0.00120664	0.224768	-1.80083	0.723526	-0.00490983	0.0851674	0.00266227	0.107011	0.0729105	0.0279108	0.0990608	0.810926	0.243463	0.00559168	0.000331448	0.0023473	0.0359827	0.386533	0.965925	0.0277081	0.0375048	0.00727518	0.384196	0.0110325	Yes	No
hsa-chr5_13097-m	0.387011	-0.00650411	0.0768653	0.1358	-0.0185004	0.0934342	0.6777	0.565732	-0.0112315	0.101237	0.00317084	0.128264	0.0791009	0.0317449	0.117414	0.944753	0.273565	0.00660092	0.000373053	0.0456108	0.55175	0.100731	0.566244	0.430007	0.481074	0.0511798	0.0951858	0.0118529	Yes	No
hsa-miR-874-3p	0.43491	0.00716648	-0.284125	0.0589133	-0.0352282	0.155672	2.5174	0.490033	0.0166314	0.114363	0.00357816	0.144295	0.0937609	0.0367082	0.132812	1.0789	0.318593	0.00748155	0.000396946	0.050743	0.0546154	0.536559	0.348136	0.246813	0.0296535	0.138952	0.0308613	0.0120637	Yes	No
hsa-miR-363-3p	0.293984	-0.00310908	0.312331	0.197858	0.0153942	-0.0701021	0.200698	0.191709	0.00276896	0.0800737	0.00250991	0.101715	0.0604741	0.0246927	0.0928036	0.741247	0.211541	0.00521086	0.000595719	0.22135	0.00347935	0.00364191	0.539712	0.453636	0.789221	0.375084	0.597554	0.0168983	Yes	No
hsa-miR-619-5p	-0.901514	0.00514918	-0.198726	-0.475485	-0.0499855	-0.230757	6.90863	0.291834	7.04873e-05	0.245865	0.00771682	0.313503	0.175364	0.0736805	0.284708	2.24345	0.624094	0.0159581	0.000604375	0.507732	0.5291	0.0130744	0.50492	0.421569	0.00568542	0.644879	0.996494	0.0168983	Yes	No
hsa_can_2434-m	-1.00065	-0.0314036	-0.00719954	-0.179754	-0.0102829	-0.0317771	12.6849	-1.5524	-0.0226726	0.274112	0.00862705	0.351546	0.173932	0.0772772	0.317131	2.41971	0.6368	0.0177339	0.000635078	0.000655512	0.983744	0.313136	0.895409	0.920593	3.38973e-05	0.0237517	0.207099	0.0170738	Yes	No
hsa-miR-107	0.378874	-0.00143345	0.0374264	0.00618504	-0.0242961	-0.0815357	-1.09155	-0.66083	-0.0041388	0.105445	0.00332839	0.135755	0.0590595	0.0277095	0.121951	0.89281	0.220933	0.00681338	0.000756332	0.668594	0.783945	0.917587	0.390508	0.506892	0.235025	0.00696215	0.546356	0.019485	Yes	No
hsa-miR-3938	0.511519	-0.00712543	-0.368326	-0.0851782	0.00366053	-0.175431	1.85632	0.944458	0.00468203	0.142774	0.00445801	0.178287	0.129475	0.0480922	0.166523	1.37534	0.421436	0.00942803	0.000780513	0.116396	0.0441453	0.517768	0.940048	0.297284	0.191479	0.0359587	0.621687	0.019485	Yes	No
hsa-miR-664a-5p	0.425599	8.85761e-05	0.0783195	-0.0357374	0.0440992	-0.101535	0.575137	-1.48783	0.00918494	0.119529	0.0037311	0.148978	0.110203	0.0405796	0.139545	1.15513	0.35591	0.00790779	0.000834446	0.981156	0.60146	0.748929	0.289472	0.470309	0.623729	0.000422131	0.251063	0.020113	Yes	Yes
hsa-chr6_15197-m	-0.345325	-0.00423287	0.0055303	-0.117844	-0.0455585	0.199112	2.62205	0.165888	0.0254718	0.0973692	0.00303937	0.121358	0.0897721	0.0330564	0.113674	0.940973	0.289926	0.00644173	0.000870627	0.170005	0.963838	0.203449	0.182648	0.0860991	0.0110583	0.573279	0.000246874	0.0202856	Yes	Yes
hsa-chrX_20124-m	0.338817	-0.0037339	-0.163597	0.1192	-0.0432661	0.0557501	1.2411	-0.000880365	-0.00913651	0.0991998	0.00310536	0.125431	0.0793955	0.0314725	0.115121	0.930851	0.272234	0.00647826	0.00128776	0.234985	0.19823	0.148153	0.183708	0.630348	0.196719	0.99745	0.164758	0.0290368	Yes	No
hsa-miR-5096	-0.880962	0.00333897	-0.0641228	-0.140057	-0.10532	0.349744	6.48155	-1.1989	0.0067826	0.260998	0.00818718	0.332292	0.190718	0.0791748	0.302328	2.3964	0.673999	0.0169574	0.00144968	0.685176	0.847779	0.470847	0.197712	0.252948	0.0132709	0.0897549	0.690911	0.0316665	Yes	No
hsa-chr9_24118-m	0.321616	-0.00209868	0.319996	0.227412	-0.0247036	0.179857	-1.78464	1.46402	-0.011084	0.0957389	0.00298849	0.119327	0.0882691	0.0325029	0.111771	0.925218	0.285072	0.00633387	0.00151975	0.485842	0.00995512	0.0176033	0.455678	0.114006	0.06737	4.35426e-05	0.0863859	0.0321912	Yes	No
hsa-miR-130b-3p	0.239539	0.00147151	0.183225	-0.0451625	0.013765	-0.435875	1.62027	-0.374049	-0.00822334	0.072015	0.00225152	0.0905618	0.0611334	0.0235055	0.0837346	0.684484	0.204856	0.00472461	0.00167423	0.516449	0.0485247	0.468234	0.564381	3.81018e-06	0.0276088	0.082118	0.0880426	0.0342422	Yes	Yes
hsa-miR-199a-5p	0.402909	0.0025086	0.318172	0.282981	-0.0753657	0.334888	-0.482698	2.70816	-0.00208013	0.121428	0.00379037	0.151345	0.111954	0.0412242	0.141761	1.17348	0.361564	0.00803341	0.00171456	0.511177	0.0406887	0.0195709	0.0817635	0.022176	0.684991	2.32804e-07	0.79677	0.0342422	Yes	Yes
hsa-miR-143-3p	0.317766	-0.00511481	0.099962	0.120978	-0.0221597	0.167774	0.331744	0.77623	-0.00853413	0.0961997	0.00300367	0.120106	0.0873828	0.0324293	0.112212	0.92699	0.284208	0.00635365	0.00179062	0.0949315	0.409287	0.180755	0.501873	0.141287	0.724011	0.0125119	0.1854	0.0347679	Yes	Yes
hsa-miR-17-5p	0.231708	0.00597737	-0.0585292	0.19031	0.00658767	-0.225889	-3.95988	0.398978	-0.0125517	0.0704797	0.00220185	0.0882846	0.0621385	0.0234243	0.0820841	0.675138	0.20487	0.00464034	0.00187372	0.00913355	0.510463	0.00590923	0.781284	0.00828282	8.02706e-06	0.0649738	0.00937022	0.0353981	Yes	Yes
hsa-miR-133b	-0.322784	-0.00545386	-0.0227049	-0.085178	-0.051264	0.207121	2.93982	-0.037434	0.0251074	0.0997326	0.00311315	0.124304	0.0919511	0.0338587	0.116433	0.963812	0.296963	0.00659808	0.00217203	0.0860511	0.855821	0.364793	0.144918	0.0814619	0.00608099	0.900887	0.00039402	0.0389295	Yes	Yes
hsa-miR-424-5p	0.321116	-0.00653446	-0.0817176	0.278549	-0.00870171	-0.0665204	0.399574	0.929612	-0.00998619	0.0991248	0.00310565	0.125726	0.0763731	0.0308699	0.114929	0.922007	0.265402	0.00645776	0.0021532	0.0405285	0.51875	0.00150538	0.780793	0.565377	0.669162	0.00211902	0.128446	0.0389295	Yes	No
hsa-miR-21-5p	0.391181	0.00529893	0.175629	0.0115641	0.132853	-0.76152	-0.892803	0.790267	-0.0157166	0.121352	0.00380489	0.154289	0.0904906	0.0371867	0.140613	1.11988	0.317821	0.00789195	0.00225464	0.170009	0.260525	0.899528	0.00179632	1.8334e-06	0.434237	0.0213919	0.0520184	0.0393998	Yes	Yes
hsa-let-7g-3p	0.358179	0.0059984	-0.0518331	0.136716	-0.0630713	0.0621384	-1.85695	0.239054	-0.0149545	0.113238	0.00353471	0.141137	0.1044	0.0384432	0.132199	1.09432	0.337172	0.00749153	0.0026802	0.0960411	0.715011	0.204498	0.115767	0.640415	0.104489	0.486124	0.051486	0.0456941	Yes	No
hsa-miR-92b-3p	0.371074	0.0107458	0.0169436	0.114066	0.0994339	0.25656	-5.5976	1.70208	0.017635	0.117839	0.00367835	0.146872	0.108645	0.0400059	0.137572	1.1388	0.350878	0.00779598	0.00278969	0.0052573	0.908629	0.305698	0.0214396	0.0681868	7.32134e-05	8.52895e-05	0.0281634	0.0464285	Yes	Yes
hsa-miR-99a-5p	0.191339	0.00185702	-0.210211	0.164275	-0.0284217	0.0216842	0.470638	0.49586	-0.00431442	0.0612204	0.00191158	0.076454	0.0554804	0.0206149	0.0714012	0.589658	0.180643	0.00404236	0.00298234	0.336093	0.00833549	0.00745734	0.182499	0.762646	0.433714	0.0121341	0.291066	0.0484804	Yes	Yes
hsa-miR-133a-3p	-0.280543	0.00156889	0.0596499	-0.0969885	-0.0553716	0.233414	-0.0547514	0.871817	0.0207377	0.0904493	0.00283804	0.115241	0.0653404	0.0272807	0.104756	0.828054	0.231693	0.00587373	0.00318922	0.582908	0.60706	0.15257	0.0552481	0.0304907	0.947907	0.00114388	0.000913484	0.050665	No	No
hsa-chr2_4541-m	0.441362	-0.00394231	0.232082	0.458926	-0.045254	-0.0471266	2.56075	0.745594	0.0144112	0.142841	0.00446732	0.1799	0.119399	0.0462786	0.165991	1.35322	0.402627	0.00935892	0.00329664	0.381827	0.203083	0.00094358	0.339275	0.777675	0.0723141	0.0781641	0.130034	0.0512078	No	No
hsa-chr2_6216-m	-0.676061	-0.0238678	-0.0809569	-0.327829	-0.0759014	-0.294327	8.78427	-1.40543	-0.0267072	0.220892	0.00699966	0.285176	0.1048	0.0523346	0.255422	1.74851	0.39904	0.0142806	0.00357882	0.00130949	0.777695	0.00508238	0.161745	0.254782	5.66549e-05	0.00202437	0.0674403	0.0532255	No	No
hsa-miR-204-3p	-0.474412	-0.009281	-0.0197323	-0.432126	0.003198	-0.0922546	-0.709676	0.12953	0.0218118	0.154907	0.00483747	0.193586	0.139524	0.0520104	0.180608	1.49022	0.455582	0.0102216	0.00355922	0.0608749	0.919228	0.00545889	0.951552	0.611784	0.638834	0.778952	0.0378833	0.0532255	No	No
hsa-miR-146a-5p	0.326268	-0.0100254	-0.0172698	0.00181175	0.0158801	-0.18113	3.98323	-1.90036	-0.0274382	0.107353	0.00337622	0.137501	0.0702593	0.0307701	0.124221	0.956489	0.255525	0.0069496	0.00379886	0.00460873	0.900564	0.979671	0.611185	0.151184	0.000438538	2.59901e-07	0.000251622	0.0553208	No	No
hsa-chr5_14497-s	0.423906	0.00126272	0.294601	-0.203455	0.138224	0.00143282	1.27599	0.342483	0.00151557	0.140209	0.0043774	0.174957	0.127962	0.0473713	0.16359	1.35231	0.415266	0.00926516	0.0039698	0.774208	0.0985719	0.126787	0.00822426	0.993047	0.356124	0.418794	0.870736	0.0554979	No	No
hsa-miR-218-2-3p	0.423906	0.00126272	0.294601	-0.203455	0.138224	0.00143282	1.27599	0.342483	0.00151557	0.140209	0.0043774	0.174957	0.127962	0.0473713	0.16359	1.35231	0.415266	0.00926516	0.0039698	0.774208	0.0985719	0.126787	0.00822426	0.993047	0.356124	0.418794	0.870736	0.0554979	No	No
hsa-P1-can5925-m	-0.345397	0.00225917	-0.00192698	-0.0411171	-0.0250968	0.129359	5.09831	3.03932	-0.000267224	0.115682	0.00361313	0.144709	0.103271	0.0386763	0.134812	1.11091	0.338581	0.00762614	0.00440601	0.534698	0.98943	0.694539	0.523442	0.341991	0.000158891	1.23875e-08	0.97219	0.0571022	No	No
hsa-chr8_21419-m	-0.627565	0.0157272	-0.279267	0.194939	-0.0775901	0.24817	-1.17562	1.11448	0.0128454	0.210608	0.00661239	0.268768	0.14814	0.0626698	0.243843	1.91469	0.529238	0.0136626	0.00447922	0.0213288	0.303875	0.202389	0.22935	0.313798	0.545812	0.0474285	0.351733	0.0571022	No	No
hsa-miR-452-5p	0.451074	0.00480178	0.526328	0.120321	0.0624985	-0.360051	0.144346	-0.459742	-0.0178681	0.150834	0.00470827	0.187996	0.139065	0.0512074	0.176091	1.45765	0.449123	0.00997883	0.00434824	0.312804	0.0072979	0.3967	0.235805	0.0462775	0.922057	0.317651	0.0795357	0.0571022	No	No
hsa-miR-708-5p	0.220498	-0.00939604	-0.218094	-0.039132	-0.0565292	0.167141	-1.63235	-0.186227	0.00508168	0.0737171	0.00230107	0.091879	0.0679654	0.0250266	0.0860611	0.712399	0.2195	0.00487695	0.00434097	0.000163602	0.0215748	0.570895	0.03466	0.0578816	0.0323838	0.405774	0.302536	0.0571022	No	No
hsa-miR-889-5p	-0.433431	0.000686019	-0.369532	0.0298195	5.81143e-05	0.499293	-0.121933	1.66696	0.0416439	0.145512	0.0045547	0.183921	0.116964	0.0462621	0.168886	1.36675	0.400416	0.00950553	0.00449302	0.880895	0.0500424	0.801246	0.99901	0.00477679	0.929757	0.00043997	6.21521e-05	0.0571022	No	No
hsa-chr9_23811-s	-0.396561	-0.00475645	-0.0515728	-0.504921	0.0327288	-0.0805114	1.20038	0.0366662	0.00947722	0.135044	0.0042154	0.168316	0.124508	0.0458469	0.157658	1.30506	0.402108	0.00893423	0.00504403	0.264666	0.760595	0.000569235	0.483166	0.611874	0.368128	0.92821	0.293992	0.0629603	No	No
hsa-miR-670-3p	-0.387896	-0.00768516	0.154517	0.119596	-0.0152495	0.0901603	1.40584	0.551533	0.00165579	0.132645	0.00416689	0.169494	0.0911445	0.0390001	0.153542	1.1983	0.327632	0.00859819	0.00521514	0.0711838	0.366424	0.203629	0.699727	0.559764	0.253854	0.107108	0.848089	0.063954	No	No
hsa-miR-199b-3p	0.279299	-0.00158728	0.338169	0.235993	-0.0254961	0.164778	-1.67363	1.43116	-0.0116446	0.0967805	0.003021	0.120625	0.0892294	0.0328565	0.112986	0.935284	0.288173	0.00640278	0.00578912	0.601663	0.00722442	0.0151498	0.44641	0.151114	0.0879776	6.49014e-05	0.0750746	0.0685864	No	No
hsa-miR-206	0.105904	0.000538697	0.0161669	0.0532733	0.00367386	-0.0401892	-0.223441	0.0451714	0.00167246	0.0366221	0.00114678	0.0463612	0.0289002	0.0115394	0.0424842	0.342546	0.0996003	0.00238936	0.00569724	0.64062	0.728796	0.0794371	0.753345	0.3488	0.521286	0.654822	0.487262	0.0685864	No	No
hsa-miR-22-3p	0.159042	-0.000927886	0.0688735	0.154356	-0.0187207	-0.069921	2.51081	-0.158969	-0.00803164	0.0556733	0.00173844	0.0695408	0.050362	0.0187309	0.0649252	0.536039	0.164116	0.00367536	0.00626416	0.59593	0.326843	0.00587871	0.328953	0.286778	0.000126802	0.34375	0.0336799	0.072829	No	No
hsa-miR-301b	0.198086	-0.000299379	-0.00159537	0.0641898	0.0323151	-0.151743	0.701754	0.233496	0.00267886	0.0694715	0.00217887	0.0884059	0.0511336	0.0211509	0.0804813	0.639032	0.180313	0.00451516	0.00635561	0.891277	0.985675	0.223146	0.141478	0.0653057	0.28457	0.209396	0.555707	0.072829	No	No
hsa-miR-383-5p	0.218801	-0.0141999	0.0500158	-0.118796	-0.00218831	-0.021005	2.58747	-1.15267	-0.00826197	0.0775052	0.00242596	0.0979566	0.0623476	0.0246501	0.0899569	0.728108	0.21338	0.00506328	0.00685666	3.93523e-07	0.61193	0.0705143	0.930102	0.816346	0.00187846	2.33503e-05	0.109145	0.0748876	No	No
hsa-miR-629-5p	0.481544	-0.00401311	0.342308	-0.197425	0.0739825	-0.184186	-2.1069	-0.500116	-0.0382539	0.170392	0.00535065	0.217537	0.118978	0.0505137	0.197266	1.54605	0.425894	0.0110508	0.00680089	0.456827	0.122023	0.111909	0.15784	0.35504	0.187393	0.253431	0.00112291	0.0748876	No	No
hsa-miR-941	0.297781	0.0111833	-0.0717332	0.0259572	-0.0101566	-0.279259	1.12236	1.18301	0.00744161	0.105448	0.00330598	0.134036	0.0788977	0.0323675	0.122192	0.973919	0.27681	0.00685882	0.00683995	0.00141847	0.594948	0.745415	0.756777	0.0266537	0.262098	0.00033767	0.283245	0.0748876	No	No
hsa-miR-142-5p	0.302636	-0.00423306	0.366924	0.185018	0.0646897	-0.258209	-2.04891	1.02327	-0.0073963	0.107838	0.00338624	0.137667	0.0753665	0.0319838	0.124846	0.978696	0.269717	0.00699405	0.0071682	0.21721	0.0103874	0.0228969	0.0560361	0.0439191	0.0486206	0.00106237	0.295463	0.0770857	No	No
hsa-miR-767-5p	0.30024	0.00226564	-0.135012	0.142815	-0.00830462	0.121842	2.11763	1.30536	-0.000328029	0.108163	0.00337702	0.134993	0.0985628	0.0365174	0.126189	1.04292	0.320092	0.00714633	0.00777578	0.505435	0.322156	0.162113	0.8223	0.339009	0.0551627	0.000539128	0.963575	0.0823526	No	No
hsa-P1-can914-m	0.413519	-0.0229467	0.0286429	0.152049	-0.00424874	-0.506004	3.65759	0.0300609	-0.0158387	0.149788	0.00470165	0.19103	0.106515	0.0448197	0.173446	1.36569	0.379391	0.00972101	0.00809317	1.16377e-05	0.881428	0.16814	0.925375	0.00531511	0.0140733	0.937596	0.109656	0.083267	No	No
hsa-miR-935	0.266565	0.0041194	-0.0513723	0.0561415	-0.0281674	0.262297	-0.248169	1.42467	0.0250296	0.0965692	0.0030144	0.120361	0.0890345	0.0327848	0.11274	0.933242	0.287544	0.0063888	0.00810036	0.177998	0.671382	0.535132	0.399953	0.0241667	0.792893	6.67236e-05	0.000277012	0.083267	No	No
hsa-miR-95-5p	-0.266506	-0.00480722	0.00900719	-0.0821923	0.0182263	-0.236159	1.29486	-0.334016	-0.00351069	0.0975073	0.00304768	0.122451	0.0839119	0.0320348	0.113438	0.92943	0.279581	0.0064049	0.00870142	0.121153	0.941662	0.33848	0.575423	0.042603	0.178138	0.245522	0.586094	0.0881492	No	No
hsa-chr15_34501-m	0.460243	-0.00384069	0.382909	-0.196859	0.0724259	-0.234828	-1.65642	-0.553835	-0.0387425	0.169089	0.00531327	0.2162	0.114776	0.0494021	0.195707	1.52238	0.413848	0.0109565	0.00896322	0.473209	0.0827656	0.101036	0.157449	0.23595	0.288904	0.195124	0.000898658	0.0891042	No	No
hsa-miR-103a-3p	0.202695	0.00136131	-0.0490601	0.0479915	-0.0461779	0.000832268	-0.82162	-0.110672	-0.000820479	0.0745698	0.00234615	0.0955815	0.0479775	0.02118	0.0862786	0.661038	0.175144	0.00482561	0.00905064	0.564416	0.610062	0.328557	0.0407598	0.992343	0.227595	0.534277	0.86569	0.0891042	No	No
hsa-chr20_39955-m	-0.247357	0.000216899	0.0272873	-0.0699308	-0.05985	0.252814	0.230042	0.661032	0.0199509	0.0917939	0.00288009	0.116939	0.0664527	0.0277158	0.106316	0.840821	0.235492	0.00596158	0.00962356	0.940275	0.816464	0.304602	0.0425352	0.0213546	0.787071	0.0105617	0.00157756	0.0908687	No	No
hsa-miR-20b-5p	0.34298	-0.0145694	-0.0175049	0.153474	-0.0201469	0.161982	-2.57208	0.201406	0.00517157	0.12722	0.004007	0.163353	0.0781673	0.0352409	0.147167	1.11176	0.288008	0.00822647	0.00959203	0.000663845	0.9151	0.0629783	0.573601	0.27642	0.0309141	0.492034	0.532498	0.0908687	No	No
hsa-miR-424-3p	0.428716	-0.00553368	0.103099	-0.26263	-0.0343322	-0.0261924	-1.47074	1.21037	0.00257612	0.159392	0.00499054	0.20168	0.126528	0.050368	0.184933	1.49289	0.435141	0.0104033	0.00974986	0.272914	0.611507	0.0503987	0.502924	0.887952	0.335759	0.0111822	0.80546	0.0908687	No	No
hsa-miR-651-5p	0.336254	-0.00103844	-0.170346	0.113889	0.14322	-0.290669	-1.93753	0.321261	-0.00203547	0.124441	0.00390429	0.158516	0.0901914	0.037595	0.14413	1.1402	0.319507	0.00808222	0.00943898	0.791376	0.287806	0.220521	0.00102341	0.0492224	0.104033	0.326108	0.802214	0.0908687	No	No
hsa-P2-can246-m	0.37975	-0.00312085	0.185219	0.424519	-0.0282811	0.0105789	2.47284	0.838393	0.0118308	0.144414	0.00453534	0.184415	0.100404	0.0427177	0.167183	1.30881	0.359817	0.00936461	0.0113896	0.494623	0.320139	0.000376578	0.515141	0.949803	0.0727267	0.0298576	0.21244	0.101214	No	No
hsa-miR-152-3p	0.256522	0.00343958	0.190059	0.0934865	0.0187595	0.0592994	-4.27889	-0.598798	-0.00447475	0.0977967	0.00305616	0.122698	0.0849378	0.0322713	0.11382	0.933956	0.281887	0.00642944	0.0115839	0.265878	0.127816	0.283507	0.567222	0.604718	0.000161889	0.0456912	0.48973	0.101214	No	No
hsa-miR-154-5p	0.229251	0.003928	-0.274169	0.0752167	-0.0124439	0.405609	-2.34425	0.0721043	0.00476357	0.0873166	0.00273082	0.109972	0.0729702	0.0282863	0.101467	0.827164	0.246087	0.00572087	0.0115097	0.156678	0.0160914	0.314367	0.664486	0.000215225	0.00993896	0.772395	0.409073	0.101214	No	No
hsa-miR-491-5p	-0.380091	-0.00265565	-0.151956	0.0613885	-0.0912378	-0.0447206	2.55733	0.0475116	0.00949621	0.144432	0.00451752	0.181986	0.120154	0.0466868	0.167812	1.36689	0.405947	0.00945946	0.0113302	0.559329	0.407776	0.614741	0.0641171	0.790978	0.0753577	0.907941	0.320366	0.101214	No	No
hsa-miR-770-5p	0.22662	0.00420877	0.0894759	-0.115873	-0.0241628	0.0854128	2.86129	1.18288	0.00891079	0.0861997	0.00270229	0.109542	0.0647243	0.0265056	0.099893	0.79683	0.226829	0.00560782	0.0114067	0.125792	0.417985	0.0878438	0.37232	0.396689	0.00172043	3.61524e-05	0.118494	0.101214	No	No
hsa_can_270-m	0.382078	-0.0241842	0.0138596	0.145704	0.00784954	-0.487583	3.64057	-0.0677825	-0.0134957	0.146879	0.00460848	0.187121	0.106255	0.044332	0.170114	1.34515	0.376619	0.00953878	0.0122456	3.29006e-06	0.941258	0.184768	0.861156	0.00610565	0.0132195	0.858896	0.163444	0.105675	No	No
hsa-miR-106a-5p	0.276691	-0.0134132	0.0754853	0.370564	-0.0271198	-0.286125	-1.04847	0.0462188	-0.002731	0.107107	0.00335427	0.135638	0.0841622	0.0336784	0.124239	1.00084	0.290493	0.00698614	0.0128209	0.000214267	0.580389	0.000247896	0.429694	0.0255625	0.306736	0.875107	0.697553	0.106688	No	No
hsa-miR-31-5p	-0.221934	0.0124924	-0.070503	-0.113253	-0.06102	-0.230483	2.67908	0.573337	0.0114996	0.0857348	0.00269584	0.109773	0.056552	0.0246758	0.0992108	0.765627	0.205308	0.00555116	0.012649	2.68009e-05	0.523698	0.0582957	0.0220303	0.0243644	0.00213641	0.0109098	0.0435924	0.106688	No	No
hsa-miR-329-3p	0.189728	-0.00391465	-0.101172	0.128555	-0.0499056	0.315518	2.11455	0.0531879	0.00500244	0.0733343	0.0022909	0.0918319	0.0648407	0.0244063	0.0854204	0.702888	0.213507	0.00482967	0.0126953	0.0938188	0.275968	0.0606432	0.0536125	0.000556343	0.00669243	0.805692	0.305393	0.106688	No	No
hsa-miR-15b-5p	0.205038	0.00419641	0.11001	0.216322	0.0650334	-0.149216	-4.14373	1.01946	0.00134473	0.0795777	0.00248401	0.0991836	0.0733688	0.0270162	0.0929031	0.769036	0.23695	0.00526468	0.0130423	0.097503	0.272775	0.00767333	0.0253568	0.114667	2.41091e-05	0.000315264	0.799465	0.107254	No	No
hsa-miR-1286	0.229127	-0.00167755	0.0603453	-0.36493	0.00727647	-0.0666071	1.32553	0.646323	-0.00959564	0.0896668	0.00279894	0.111758	0.0826707	0.0304414	0.104682	0.866537	0.266991	0.00593215	0.0137641	0.551699	0.591669	0.0002413	0.813398	0.527553	0.141018	0.0246336	0.112177	0.110866	No	No
hsa-miR-203a	-0.295825	0.00829984	-0.120243	-0.0363293	-0.0710922	-0.0566589	1.16746	0.160753	0.0116321	0.115814	0.00363065	0.147174	0.0869742	0.0356144	0.134212	1.07062	0.30479	0.00753446	0.0137988	0.0266137	0.417874	0.680405	0.059046	0.674755	0.287872	0.603429	0.129058	0.110866	No	No
hsa-P1-can621-m	0.399954	-0.0129785	0.267604	-0.00259746	-0.0328175	0.0223758	-0.775682	-1.85079	-0.00697412	0.158535	0.00497714	0.202282	0.111822	0.0472414	0.183558	1.44235	0.399189	0.0102855	0.0149382	0.0120499	0.192001	0.981687	0.494873	0.903476	0.596374	0.00014203	0.500929	0.118657	No	No
hsa-miR-10a-5p	0.470399	-0.00394058	-0.495038	0.22051	0.0525564	0.115815	-1.21465	0.889902	0.017457	0.187406	0.00590638	0.240846	0.112087	0.0511404	0.216772	1.62339	0.415	0.0121145	0.0154233	0.507792	0.0451884	0.0624967	0.315789	0.595568	0.462629	0.0438629	0.155943	0.121133	No	No
hsa-P5-can8363-m	-0.28386	0.00851952	-0.0440761	-0.0728372	0.049608	0.198852	-0.416429	0.182479	0.00330324	0.114681	0.00358479	0.144082	0.0982578	0.0375979	0.133394	1.09213	0.327989	0.00752997	0.0168221	0.0214254	0.76097	0.466729	0.201229	0.142446	0.706811	0.583848	0.662822	0.129216	No	No
hsa-miR-148a-5p	0.276937	0.000803088	0.253363	0.0860147	0.00743229	0.0255187	-1.40168	0.486877	-0.0179263	0.111774	0.00348992	0.139545	0.10156	0.0376848	0.13038	1.07713	0.330272	0.0073825	0.0167201	0.818959	0.0755481	0.40658	0.84555	0.845635	0.207247	0.155269	0.0188905	0.129216	No	No
hsa-miR-3065-3p	0.335135	0.00883613	-0.175024	-0.0715537	0.0205777	-0.132529	-3.27932	0.983313	7.5435e-05	0.136088	0.00426804	0.173159	0.100339	0.0414683	0.157659	1.25234	0.353641	0.00884548	0.0173547	0.0437149	0.317091	0.48362	0.624889	0.404655	0.01605	0.0112076	0.99323	0.129382	No	No
hsa-miR-374a-3p	-0.19495	0.00464831	0.0261219	-0.0689732	0.00181477	-0.213736	-1.42649	0.685135	0.00258777	0.0791963	0.00247211	0.0987082	0.0730171	0.0268867	0.0924578	0.76535	0.235815	0.00523945	0.0173991	0.0660181	0.792399	0.355597	0.946825	0.0250393	0.0763867	0.00846063	0.623582	0.129382	No	No
hsa-miR-548ah-3p	0.295411	0.00369564	-0.215076	0.210754	-0.0244864	-0.156655	-1.29024	0.312198	-0.00447105	0.119983	0.00374525	0.149543	0.110621	0.0407335	0.140074	1.15951	0.35726	0.00793779	0.0173772	0.328612	0.156729	0.0705414	0.554183	0.268861	0.278393	0.392074	0.575826	0.129382	No	No
hsa-miR-141-3p	0.279149	0.0100447	0.146402	0.0202896	0.11781	-0.0373423	-0.060657	1.20942	0.000326145	0.113686	0.00356614	0.144734	0.083129	0.0344987	0.13169	1.04401	0.29372	0.00738659	0.0176663	0.00697449	0.316737	0.809543	0.00260514	0.777941	0.954218	0.000490502	0.964961	0.129986	No	No
hsa-miR-425-3p	0.235204	-0.000263261	0.0233293	-0.0300809	0.00567748	-0.168134	-1.30776	0.0540175	-0.00738264	0.0964539	0.00302129	0.122242	0.0750646	0.0301862	0.111856	0.899282	0.259963	0.0062875	0.0184187	0.930919	0.849435	0.692664	0.852618	0.139224	0.160666	0.837396	0.246	0.134112	No	No
hsa-chr8_21419-s	0.398491	-0.00391827	0.0387165	0.130175	0.0500512	-0.0548071	0.776238	0.971119	-0.0187699	0.164045	0.00514461	0.208706	0.121164	0.0500311	0.190053	1.51028	0.426811	0.0106635	0.0188469	0.449934	0.853597	0.294848	0.328505	0.774273	0.612639	0.0334878	0.0846146	0.135814	No	No
hsa-miR-16-2-3p	0.281385	-0.00434551	0.566086	0.252868	0.01993	-0.127313	-0.970303	-0.0161883	-0.0272039	0.116037	0.00363135	0.146544	0.094162	0.0370614	0.134713	1.09221	0.321212	0.00758527	0.0190424	0.237195	0.000329086	0.013849	0.596398	0.349261	0.384399	0.960282	0.000771833	0.135823	No	No
hsa_can_257-m	0.346712	-0.00211611	0.197594	0.438326	-0.00970559	0.025393	1.73889	0.612774	0.0119809	0.14489	0.00453921	0.183731	0.111957	0.0451863	0.168	1.34861	0.388677	0.00944085	0.0205913	0.64315	0.28744	0.000795658	0.832003	0.880479	0.211282	0.129842	0.21042	0.145387	No	No
hsa-miR-3615	0.398056	0.0165924	0.510025	0.0557739	-0.050566	-0.657232	1.23679	0.155002	-0.0284502	0.167573	0.0052308	0.208859	0.154499	0.0568904	0.195634	1.61942	0.498966	0.0110863	0.0214859	0.00261246	0.0182634	0.721707	0.384161	0.00151887	0.453528	0.759131	0.0133883	0.150186	No	No
hsa-miR-320c	-0.605608	-0.0201143	0.581031	-0.436194	0.0747728	-0.278891	7.06122	-0.710895	-0.00474522	0.256815	0.00813007	0.331382	0.127025	0.0625212	0.296972	2.07034	0.482	0.016598	0.0224012	0.0168703	0.0857941	0.00249137	0.245043	0.352277	0.00263136	0.155079	0.776167	0.155034	No	No
hsa-chr17_38201-m	0.437824	-0.00335913	-0.457066	0.213051	0.0591848	0.0673173	-1.05853	0.866301	0.0161863	0.18624	0.00587512	0.239619	0.107071	0.0496912	0.215404	1.59167	0.399	0.0120354	0.0227986	0.570102	0.0623301	0.0597917	0.246922	0.755974	0.513259	0.0415247	0.184853	0.156238	No	No
hsa-miR-561-5p	0.247916	-0.00269166	-0.275536	0.568295	-0.00881552	-0.0225977	1.60638	0.585851	-0.000282673	0.10568	0.0032988	0.131717	0.0974345	0.0358779	0.123376	1.02129	0.314673	0.00699155	0.0230714	0.418476	0.0416532	8.64892e-06	0.808293	0.855428	0.130689	0.0766889	0.967914	0.156572	No	No
hsa-miR-103a-2-5p	0.335579	-0.0164856	-0.102435	0.145426	-0.0188493	0.327975	-0.65594	0.495647	-0.006818	0.143602	0.00449168	0.180957	0.119349	0.0463973	0.166843	1.35876	0.403383	0.00940442	0.0235781	0.000597828	0.573929	0.23655	0.688663	0.0550047	0.634268	0.232766	0.471913	0.158472	No	No
hsa-miR-142-3p	0.346833	-0.00474272	0.358553	0.276477	0.0731232	-0.577362	-1.06883	0.308671	-0.0187676	0.148834	0.00471922	0.192202	0.0687407	0.0346348	0.172095	1.16373	0.262241	0.00962441	0.02395	0.319844	0.068104	0.000616408	0.0469086	0.00153954	0.368809	0.252345	0.0569091	0.159438	No	No
hsa-miR-577	-0.376637	0.012911	0.260282	0.0645867	0.098795	-0.717024	-2.15097	-0.95038	-0.0105972	0.166103	0.00518488	0.207026	0.153143	0.056391	0.193917	1.60521	0.494586	0.010989	0.0278057	0.0162101	0.214625	0.677499	0.0943719	0.000549745	0.194567	0.0683362	0.339604	0.18336	No	No
hsa-miR-5683	0.442106	0.0088556	0.226964	-0.0178159	0.0534018	-0.126219	-1.05169	1.00894	0.0141233	0.195694	0.00621608	0.252881	0.0837118	0.0431846	0.226262	1.47409	0.320726	0.0126654	0.0283562	0.160603	0.373833	0.833517	0.229891	0.579489	0.483422	0.00487903	0.270242	0.185243	No	No
hsa-miR-484	0.202851	-0.0027796	-0.27866	0.121119	-0.00578537	0.280278	-2.86535	1.36059	0.00293593	0.0901284	0.00281335	0.112334	0.0830963	0.0305981	0.10522	0.870998	0.268366	0.00596269	0.0289268	0.328005	0.0165969	0.15975	0.851849	0.0104299	0.00349259	5.08276e-05	0.624648	0.187221	No	No
hsa-miR-106b-3p	0.207073	0.00802003	0.314531	0.00188654	0.00752515	-0.478565	-1.13357	-0.173384	-0.0186505	0.0929429	0.00291049	0.117672	0.0732487	0.0292669	0.107817	0.869079	0.25256	0.00606341	0.0305061	0.00820365	0.0101836	0.979696	0.799587	5.13779e-05	0.206236	0.499905	0.0034285	0.193853	No	No
hsa-miR-197-3p	0.192175	-0.00437652	-0.130619	0.18219	-0.0385616	0.00992806	-2.7507	0.837957	-0.000645851	0.0861743	0.00270083	0.109425	0.0654014	0.0266384	0.0998831	0.798667	0.228414	0.00560932	0.0303558	0.111558	0.238348	0.0110784	0.162495	0.921229	0.00243239	0.00143092	0.908806	0.193853	No	No
hsa-miR-1224-5p	0.349333	-0.00759562	-0.404216	0.108936	0.126976	0.290328	-1.73223	-1.7461	0.00902127	0.158092	0.00494773	0.199704	0.127925	0.0504239	0.183521	1.48712	0.436853	0.0103322	0.0318307	0.131174	0.0484327	0.404066	0.0199772	0.120087	0.257152	0.000654407	0.386855	0.1969	No	No
hsa-miR-1301-3p	0.169919	0.00622584	0.0933841	-0.202696	0.0184022	-0.150336	0.410644	0.483506	-0.0018103	0.0767924	0.00240568	0.0973608	0.0594762	0.0239764	0.0890456	0.715162	0.206318	0.00500439	0.031608	0.0126695	0.34219	0.00264775	0.451321	0.0977085	0.571934	0.0290239	0.7191	0.1969	No	No
hsa-miR-31-3p	-0.352977	0.0109665	-0.130203	-0.0630922	-0.104549	0.104418	-3.32528	1.54921	0.00454418	0.159605	0.00498822	0.200355	0.13788	0.0525327	0.185712	1.52255	0.458643	0.0104876	0.0316923	0.0326675	0.518817	0.651948	0.0597476	0.576506	0.0404466	0.00284221	0.666706	0.1969	No	No
hsa-chr14_32493-m	0.336291	-0.00981635	0.05536	0.184499	0.0265647	0.1932	-1.56031	-0.41577	0.00571983	0.153154	0.00479503	0.193759	0.121786	0.0484373	0.177703	1.43503	0.418572	0.00999732	0.0328729	0.0460209	0.7763	0.144694	0.589178	0.282264	0.289224	0.331869	0.569845	0.200719	No	No
hsa-miR-409-5p	0.304978	-0.0131608	-0.410225	-0.0472022	-0.112175	0.438641	4.7691	0.178209	-0.00543553	0.139018	0.00433943	0.173268	0.128171	0.0471959	0.162296	1.34346	0.413939	0.0091971	0.0330224	0.00386699	0.0218974	0.716355	0.0270499	0.00942441	0.00189559	0.671203	0.557234	0.200719	No	No
hsa-miR-2682-3p	0.3441	0.00148269	-0.0944546	0.0293667	-0.0208144	0.594799	-1.86575	1.19243	0.028705	0.157846	0.00494409	0.200015	0.1231	0.0494502	0.183061	1.47239	0.426011	0.0102908	0.0340934	0.765528	0.638854	0.813759	0.678093	0.00209398	0.218971	0.0107523	0.0075005	0.203686	No	No
hsa-miR-423-3p	0.193482	0.0127001	0.0229558	-0.112275	0.009096	-0.104048	-0.503265	1.08349	0.00499676	0.0886532	0.00277049	0.111239	0.0769092	0.0292382	0.103173	0.846439	0.255367	0.00582769	0.0338983	3.16761e-05	0.837361	0.159133	0.758792	0.31818	0.558485	0.000363527	0.395389	0.203686	No	No
hsa-let-7c-5p	0.142353	0.00237062	0.0749118	0.168742	-0.0403064	-0.286247	-0.457989	-0.124375	-0.0084834	0.0654388	0.00205504	0.083557	0.0455717	0.0193732	0.0757576	0.59333	0.163244	0.00424367	0.0344565	0.254275	0.374351	0.00131933	0.0499091	0.000428254	0.448776	0.454593	0.0511627	0.204111	No	No
hsa-miR-760	0.352649	0.00249357	-0.281965	0.0626749	-0.00970981	-0.0162471	3.31577	0.936072	0.0162959	0.163678	0.00510921	0.204005	0.150908	0.055568	0.191086	1.58178	0.487368	0.0108286	0.0361423	0.627688	0.173194	0.682121	0.86296	0.932588	0.0483553	0.0684556	0.138771	0.212298	No	No
hsa-chr1_4065-m	0.436669	-0.00824142	0.580003	-0.461266	0.127721	-0.782286	2.50945	-1.44995	-0.0222631	0.203085	0.00636065	0.257278	0.158852	0.0637153	0.235543	1.89569	0.549171	0.0132426	0.0365027	0.201153	0.0286769	0.00849253	0.0580737	0.001699	0.19981	0.0153019	0.0990922	0.212628	No	No
hsa-miR-660-5p	0.104088	0.00317086	-0.0896255	0.127697	-0.0060304	0.024583	-1.75774	0.00624477	-0.0020866	0.048491	0.001522	0.0618357	0.0345423	0.0145223	0.0561511	0.442318	0.122975	0.0031472	0.0368076	0.0424586	0.153592	0.00133816	0.682171	0.663455	0.000691475	0.95998	0.510436	0.212632	No	No
hsa-miR-335-3p	0.191077	-0.0108858	-0.206822	0.237122	-0.0274047	0.0572752	0.706852	0.0436115	-0.00756168	0.0893458	0.00279453	0.112573	0.0743547	0.0288856	0.10381	0.845628	0.251175	0.00585182	0.0374768	0.000297202	0.0722453	0.00441402	0.353548	0.58364	0.412627	0.863819	0.202352	0.214724	No	No
hsa-miR-508-3p	0.32438	-0.0120281	0.0814713	-0.127796	-0.0151501	-0.0767826	-0.340537	0.11427	-0.00320189	0.153226	0.00479995	0.194243	0.118865	0.0478784	0.177682	1.42752	0.412107	0.00998636	0.0393612	0.0155854	0.676734	0.294511	0.754801	0.667538	0.813766	0.784275	0.749857	0.223687	No	No
hsa-miR-100-5p	0.21958	0.0101273	-0.0148703	0.0620986	-0.00902927	-0.358669	-0.321573	0.0520636	-0.0210921	0.10475	0.00328091	0.132721	0.0817891	0.0328353	0.121486	0.977378	0.28293	0.00682967	0.0412482	0.00332589	0.911248	0.45614	0.786014	0.0048302	0.745402	0.855766	0.00331126	0.23245	No	No
hsa-miR-342-3p	0.120507	-0.00537063	-0.026247	-0.0207035	0.0110607	0.089857	0.591292	0.725082	0.00861195	0.0575819	0.00179923	0.0721981	0.0503095	0.0190552	0.0670342	0.550576	0.166533	0.00378777	0.0415683	0.00441563	0.717764	0.684858	0.567783	0.186277	0.29503	0.000278699	0.0274071	0.23245	No	No
hsa-miR-2682-5p	0.248859	0.00538898	0.0840322	0.203371	-0.00377669	0.195752	-0.194	1.17137	0.0080873	0.119323	0.00374926	0.152549	0.0811996	0.0349078	0.13811	1.07507	0.292599	0.00773238	0.0422465	0.156976	0.584237	0.0205734	0.914872	0.162706	0.858526	0.000644564	0.300739	0.233698	No	No
hsa-miR-4677-3p	0.227522	0.00896401	0.152447	-0.0398628	0.0103352	-0.394498	-0.387158	-0.606102	-0.0333195	0.109211	0.00341624	0.137671	0.0904107	0.0352189	0.126868	1.03247	0.306048	0.0071499	0.0424601	0.0115565	0.273558	0.663785	0.772055	0.00311942	0.711435	0.0609085	2.45456e-05	0.233698	No	No
hsa-miR-29b-3p	-0.178586	0.0125606	0.0010056	0.0617798	-0.0591925	-0.0154039	-1.39491	0.325566	0.0100938	0.0860021	0.00270848	0.110411	0.0530861	0.0238838	0.0994883	0.75267	0.195425	0.00556153	0.043111	2.64841e-05	0.99277	0.257572	0.0217715	0.87759	0.0779461	0.110575	0.0756573	0.235426	No	No
hsa-miR-1277-3p	0.306831	0.00674929	0.501298	-0.14744	0.0522457	-0.391631	-2.03703	0.317704	-0.0143152	0.148888	0.00466818	0.189288	0.111118	0.045644	0.172522	1.37427	0.390165	0.00968314	0.0446498	0.154597	0.0108531	0.198795	0.265239	0.0276403	0.153124	0.424622	0.145711	0.241939	No	No
hsa-P8-can8459-m	-0.620406	0.00679502	0.0804223	0.502729	0.113629	-0.32718	-6.01189	-0.993323	0.00879874	0.302403	0.00949739	0.3862	0.209905	0.0893764	0.350077	2.73944	0.752556	0.0196085	0.0455748	0.477719	0.835905	0.026022	0.217506	0.35458	0.0395799	0.201066	0.655611	0.242491	No	No
hsa-chr19_40892-s	-0.355117	0.00750397	0.1021	-0.445494	0.041951	0.710351	-1.30923	3.00899	0.0432681	0.173275	0.00543401	0.22044	0.128065	0.0528635	0.200749	1.59552	0.451031	0.0112638	0.0457922	0.173567	0.645295	0.00224245	0.43632	0.000891971	0.421111	1.32848e-06	0.0003521	0.242491	No	No
hsa-miR-766-3p	0.23885	-0.00400053	-0.0941395	-0.0225244	-0.0849223	0.246779	3.73913	0.670643	0.0143991	0.116309	0.00363642	0.146273	0.0986711	0.0379513	0.135234	1.10534	0.330732	0.00763014	0.0453735	0.276651	0.522844	0.821639	0.0362117	0.0741254	0.00280924	0.0554624	0.0650734	0.242491	No	No
hsa-P1-can676-m	-0.28793	0.00136872	-0.0237475	0.161229	-0.0459526	-0.338825	0.305826	-0.0524647	0.0119854	0.142119	0.00443623	0.177133	0.13103	0.0482486	0.165917	1.37343	0.423172	0.00940225	0.0482291	0.758985	0.8939	0.232126	0.351722	0.0465389	0.825941	0.90251	0.208412	0.247742	No	No
hsa-P1-can888-m	-0.487736	-0.00418809	0.0486113	-0.476025	0.00471114	-0.167779	3.01971	-0.487012	0.0241323	0.2415	0.00761412	0.310515	0.142141	0.0653073	0.279331	2.08073	0.527706	0.015609	0.0489105	0.584789	0.876242	0.00304091	0.943175	0.550845	0.16148	0.36655	0.128527	0.247742	No	No
hsa-miR-485-5p	-0.20423	0.00818761	0.0642887	-0.0681444	0.0310244	0.0768743	1.87737	0.666773	0.00786219	0.100776	0.00316889	0.129038	0.0663995	0.0289879	0.116616	0.899658	0.24112	0.00652488	0.0481665	0.0128065	0.620562	0.316437	0.296652	0.512847	0.0492864	0.0115957	0.234008	0.247742	No	No
hsa-miR-496	0.307354	-0.00929333	0.0794559	0.166585	0.0290444	0.151546	-1.45909	-0.443834	0.00455767	0.151237	0.00473316	0.191039	0.122423	0.0482461	0.175565	1.42275	0.418007	0.00988444	0.0475651	0.0552816	0.679288	0.188026	0.553615	0.392239	0.316776	0.300392	0.646771	0.247742	No	No
hsa-miR-532-5p	0.125184	0.00523694	0.0991212	-0.0392211	0.0205244	-0.0836186	-0.62168	0.641022	-0.0086509	0.0615805	0.001925	0.077382	0.0526682	0.0201719	0.0716234	0.586226	0.17594	0.00404273	0.0475041	0.00899615	0.206247	0.464716	0.320505	0.248668	0.300972	0.00151897	0.0373708	0.247742	No	No
hsa-miR-625-3p	0.369452	0.0056114	0.0929199	0.0335512	-0.00375776	-0.528131	-0.260788	-1.21722	-0.023316	0.182781	0.00571539	0.23001	0.154103	0.0594635	0.212471	1.73477	0.517849	0.0119844	0.0487307	0.331019	0.687983	0.829749	0.950209	0.016391	0.881939	0.0285958	0.0574605	0.247742	No	No
hsa-miR-361-5p	0.196853	0.00696472	-0.165636	0.0662857	0.00753307	0.187677	-2.18127	0.851523	0.0127449	0.0977573	0.00306115	0.123752	0.0771601	0.0308057	0.113406	0.914416	0.265902	0.00637812	0.0495511	0.0273051	0.186928	0.400003	0.80919	0.104334	0.0265589	0.0042797	0.051258	0.249181	No	No
hsa-miR-1285-3p	0.200009	0.00397761	0.255857	-0.0787412	-0.000169852	-0.250906	-0.0337001	0.445257	-0.00814149	0.0998911	0.0031181	0.124502	0.0920973	0.0339125	0.116618	0.965345	0.297435	0.00660857	0.0508062	0.208092	0.0452257	0.402212	0.996051	0.0363907	0.972481	0.149277	0.223844	0.251964	No	No
hsa-miR-654-3p	0.171313	-0.00201103	-0.0812222	0.0108065	0.0140111	0.36241	0.0156023	1.08051	0.0153112	0.0855668	0.00269414	0.109813	0.05334	0.0238915	0.0989883	0.751194	0.195987	0.00553418	0.0508254	0.458965	0.463046	0.8414	0.563825	0.000614752	0.983625	1.80328e-05	0.00796643	0.251964	No	No
hsa_can_1846-m	0.174788	0.00880838	0.123736	0.0473873	-0.00657785	-0.141299	-0.812873	0.222703	0.000880036	0.0880385	0.0027568	0.111446	0.0695148	0.0277481	0.102132	0.823577	0.239524	0.00574416	0.0527158	0.00244572	0.272298	0.502887	0.81491	0.172786	0.334878	0.363055	0.878866	0.259496	No	No
hsa-chr1_4112-m	-0.560949	-0.0251744	0.758303	-0.262178	0.052829	-0.384494	7.79668	-0.736492	-0.0129064	0.285215	0.00904808	0.368397	0.128936	0.0654118	0.329784	2.20768	0.492555	0.0184475	0.0548874	0.00764329	0.0448914	0.0548435	0.428353	0.2493	0.00197903	0.149727	0.487468	0.262435	No	No
hsa-let-7e-5p	-0.160914	0.00323242	0.240948	0.00263388	0.026127	-0.228664	1.39674	0.548185	0.00564321	0.0820535	0.00258073	0.10511	0.0535522	0.0234839	0.0949448	0.73048	0.194885	0.0053115	0.0555657	0.216326	0.0262194	0.961238	0.278477	0.0198302	0.0696044	0.0104244	0.293239	0.262435	No	No
hsa-miR-1307-3p	0.221266	0.00514247	0.0584966	-0.0221574	0.0476798	-0.0443626	1.91759	0.621022	0.00956471	0.112532	0.00351766	0.141394	0.0963366	0.0368786	0.130889	1.07148	0.321688	0.00738829	0.0549476	0.150152	0.680889	0.820317	0.210095	0.736109	0.0879388	0.0671579	0.201534	0.262435	No	No
hsa-miR-489-3p	0.432066	-0.0277044	-0.733963	-0.0918943	-0.0318457	-0.0442705	0.0548393	1.66357	0.0111856	0.219949	0.00690842	0.280957	0.152081	0.0648774	0.254614	1.9904	0.545796	0.0142601	0.0551691	0.000206644	0.0119044	0.552153	0.628617	0.862682	0.97828	0.00611224	0.436585	0.262435	No	No
hsa-miR-668-3p	0.255841	0.00178689	-0.209479	-0.125835	-0.019331	0.330305	1.71161	1.7028	0.0152153	0.130395	0.00409328	0.166335	0.0923645	0.0389399	0.150983	1.18766	0.329344	0.00846114	0.0554494	0.664361	0.213859	0.187515	0.624747	0.0334916	0.164284	4.01366e-05	0.0782992	0.262435	No	No
hsa-miR-769-5p	-0.131475	-0.000571372	-0.0552695	0.0660976	-0.0247581	0.0773885	1.72889	0.233189	-0.00802717	0.066689	0.00208908	0.084539	0.051746	0.0208406	0.0773332	0.621338	0.17939	0.00434645	0.0543303	0.785616	0.516313	0.215422	0.248107	0.321881	0.0111579	0.207724	0.0708145	0.262435	No	No
hsa-miR-30a-5p	0.0856497	0.00237247	0.0529285	0.078131	-0.0042322	0.0146307	-1.0313	0.131626	0.00111448	0.0438382	0.00137264	0.0554804	0.0347136	0.0138362	0.0508597	0.410363	0.119489	0.0028608	0.0564494	0.0902147	0.344764	0.0352435	0.762709	0.774814	0.0201966	0.283112	0.698543	0.26482	No	No
hsa-miR-20a-5p	0.199661	0.00721914	0.0965644	0.248076	0.0437648	-0.126718	-3.49358	0.237709	-0.0154982	0.102608	0.00321061	0.129503	0.0838444	0.0328823	0.119148	0.967294	0.285262	0.00671087	0.0574196	0.0290734	0.459439	0.00749463	0.197475	0.292751	0.00163753	0.414053	0.0251773	0.266954	No	No
hsa-miR-2355-5p	0.197605	-0.000467304	0.101056	0.141578	0.0348041	-0.161556	-1.64689	0.0615951	-0.017107	0.101657	0.00317321	0.126703	0.0937251	0.034512	0.118679	0.982408	0.302693	0.00672539	0.0576681	0.883527	0.428961	0.145801	0.324711	0.179653	0.10849	0.840711	0.0141758	0.266954	No	No
hsa-miR-323a-3p	0.15764	-0.00776338	-0.195841	0.0144839	-0.0187598	0.391868	-0.768694	-0.0142845	-0.000127407	0.0812354	0.00255129	0.103745	0.0563997	0.0240121	0.0940422	0.735947	0.202194	0.00526752	0.0580804	0.00375992	0.0649934	0.799827	0.443366	0.000124988	0.308131	0.944347	0.980801	0.267093	No	No
hsa-miR-3116	0.171869	0.00429957	0.12398	-0.013626	-0.00677293	-0.146914	-1.24809	0.577441	-8.35746e-05	0.0892106	0.0027847	0.11119	0.0822501	0.0302866	0.104149	0.862128	0.265633	0.00590197	0.0598461	0.129024	0.270275	0.870004	0.825208	0.164677	0.162471	0.0413001	0.988759	0.269886	No	No
hsa-miR-320a	0.201319	0.00510401	0.142887	-0.0176163	0.00300176	-0.39379	-0.796084	0.177327	-0.0215463	0.104182	0.0032586	0.131274	0.0866435	0.0336713	0.121045	0.985902	0.292765	0.00682314	0.059103	0.12371	0.281716	0.840843	0.929808	0.00206951	0.428449	0.551207	0.00272045	0.269886	No	No
hsa-miR-652-3p	0.162068	0.00257079	0.0445683	-0.0556951	-0.00236603	-0.089515	-1.28802	0.469879	-0.00147364	0.0840462	0.00262622	0.105395	0.0733295	0.0277944	0.0978366	0.803389	0.24288	0.00552786	0.0596201	0.33244	0.674242	0.455985	0.932967	0.364702	0.12382	0.0666238	0.790907	0.269886	No	No
hsa-P9-can8575-m	-0.226883	0.0106324	0.00897979	-0.00505273	0.0532788	0.195852	-0.989603	0.116569	-0.000943626	0.118053	0.00368957	0.148194	0.101976	0.0388546	0.137362	1.12614	0.339222	0.00775716	0.0604457	0.00585478	0.951929	0.960951	0.184778	0.160263	0.389479	0.734537	0.903677	0.270843	No	No
hsa-miR-1270	0.369787	0.00163918	0.0550754	0.150326	0.0768873	-0.305541	1.98156	-1.04252	-0.0251508	0.193359	0.00606809	0.246471	0.138666	0.0581053	0.223922	1.76685	0.492735	0.0125529	0.0616754	0.788194	0.824109	0.290617	0.199983	0.178646	0.274726	0.0464821	0.0506595	0.274593	No	No
hsa-miR-320d	-0.535259	-0.0240405	0.789845	-0.233685	0.066319	-0.426037	8.06869	-0.953449	-0.0139025	0.280715	0.00890065	0.362507	0.129811	0.0653785	0.324589	2.19615	0.495178	0.0181523	0.0624228	0.00946726	0.0341819	0.0862127	0.321945	0.195451	0.00141262	0.0678203	0.447424	0.276162	No	No
hsa-chr1_3181-s	0.284039	-0.000319403	-0.0866943	0.0291825	-0.0319226	0.585881	-2.1843	1.14204	0.02087	0.149642	0.00468788	0.189728	0.115857	0.0467134	0.173518	1.39349	0.401948	0.00975161	0.0635786	0.945956	0.649733	0.803579	0.501843	0.00144489	0.131943	0.00977975	0.0373462	0.277759	No	No
hsa-miR-25-3p	0.152778	0.00721118	0.104611	0.148872	-0.0277184	-0.218085	-2.15195	0.244275	-0.0154144	0.0804305	0.00251641	0.10147	0.0660254	0.0258324	0.0934088	0.758989	0.224239	0.00526222	0.0633929	0.00611483	0.307623	0.0349498	0.295443	0.0236989	0.00991213	0.288342	0.00514524	0.277759	No	No
hsa-miR-30c-5p	0.291995	-0.00785895	-0.189167	0.179254	-0.0623631	0.121818	-4.01947	-0.567772	-0.00219409	0.154501	0.00485422	0.197491	0.105457	0.04527	0.17883	1.39318	0.379722	0.0100128	0.0646914	0.111868	0.342839	0.103939	0.182838	0.498955	0.00885836	0.149731	0.827461	0.279131	No	No
hsa-miR-376a-3p	0.215522	-0.00177748	0.494616	0.306318	0.00440676	-0.0488771	2.38477	-0.268785	-0.00113552	0.114025	0.00357417	0.144847	0.0860754	0.0351544	0.132152	1.05542	0.301141	0.00742011	0.0646646	0.621192	0.00129065	0.00185628	0.901435	0.713084	0.0346044	0.382209	0.879001	0.279131	No	No
hsa-miR-105-3p	0.244393	0.0021126	0.0125294	-0.0177683	-0.0412049	0.132076	-0.308461	0.816171	0.00912201	0.129736	0.00405512	0.162945	0.111504	0.0425971	0.150924	1.2363	0.371716	0.00852088	0.065537	0.604734	0.939021	0.874915	0.344394	0.38578	0.805396	0.0394889	0.289618	0.27953	No	No
hsa-miR-380-3p	0.233517	0.00504478	-0.190289	-0.0384209	0.0735849	0.571759	-3.23555	0.709318	0.027717	0.123985	0.0038905	0.157992	0.0893613	0.0373523	0.143591	1.1344	0.31708	0.00805073	0.0655837	0.20081	0.234211	0.671611	0.062165	0.000226155	0.00954114	0.0362591	0.00118766	0.27953	No	No
hsa-miR-543	0.177694	0.00264653	0.0327692	0.0616266	-0.0547915	0.204144	-0.9948	0.502114	0.0042709	0.0947026	0.00296316	0.119511	0.077483	0.0303675	0.109972	0.893017	0.26349	0.00619441	0.066572	0.376145	0.785089	0.435304	0.0855505	0.0694257	0.277877	0.0704804	0.493776	0.282023	No	No
hsa-P3-can8392-m	-0.299138	-0.00389019	-0.281752	-0.315431	-0.0288313	0.470654	6.93682	-0.820179	0.00876594	0.160679	0.00504217	0.204778	0.115559	0.0483544	0.186083	1.46931	0.410292	0.0104325	0.068647	0.444097	0.175112	0.0125566	0.557381	0.0146979	0.000116082	0.0587145	0.404847	0.283888	No	No
hsa-chr14_32573-m	-0.236488	0.00862972	-0.186901	-0.0209812	-0.0814623	-0.06647	1.38527	-0.107649	0.00101202	0.126607	0.00396599	0.160484	0.0983257	0.0395826	0.146818	1.17984	0.340766	0.00825206	0.0677641	0.0344113	0.249816	0.833085	0.0522114	0.652736	0.253491	0.755195	0.902895	0.283888	No	No
hsa-miR-194-5p	0.145879	0.00998238	0.0939049	-0.0230226	0.00930839	-0.0712758	-2.24253	0.584118	0.0110789	0.0784732	0.00246924	0.100605	0.0502472	0.0222314	0.0907928	0.694635	0.183617	0.00507773	0.0690428	0.000186319	0.355188	0.651524	0.679684	0.436211	0.00402918	0.0044956	0.0339458	0.283888	No	No
hsa-miR-218-5p	0.104314	-0.00283273	-0.0465379	0.0036822	-0.0364477	0.0897555	0.140742	0.0216081	0.00416126	0.0559307	0.00174587	0.0697106	0.0515668	0.0189882	0.0652964	0.540513	0.166539	0.00370025	0.0681683	0.111108	0.50753	0.94375	0.0686122	0.175514	0.797103	0.898001	0.266242	0.283888	No	No
hsa-miR-323b-3p	0.338901	-0.0155319	-0.320918	-0.175799	-0.0686344	0.325598	-0.944124	-1.13903	-0.0141308	0.182283	0.0057304	0.233286	0.121412	0.0527333	0.210948	1.6324	0.439783	0.0118053	0.0690089	0.00923593	0.175189	0.162398	0.207172	0.129144	0.569168	0.0170869	0.237071	0.283888	No	No
hsa-miR-18a-5p	0.213236	0.0105624	0.180615	0.270143	0.0185281	-0.248055	-2.28627	0.388103	-0.0234198	0.115013	0.00359012	0.143349	0.106039	0.0390463	0.134272	1.11148	0.342462	0.007609	0.0697608	0.00496816	0.213649	0.0187423	0.64003	0.0707295	0.0523246	0.269873	0.00340944	0.285163	No	No
hsa-miR-299-5p	-0.288597	0.0105501	-0.384373	-0.00980868	0.015086	0.476307	-3.62991	0.629436	0.0246457	0.156968	0.00491366	0.19846	0.125737	0.0498207	0.182165	1.47321	0.430999	0.0102514	0.072043	0.0367608	0.0585499	0.938559	0.765017	0.0118334	0.0224568	0.158977	0.0200376	0.291263	No	No
hsa-miR-6842-3p	-0.243039	0.0262004	-0.257179	0.0379364	-0.0270575	0.28104	-0.25518	1.7692	0.0264584	0.13221	0.00413361	0.16628	0.112096	0.0431278	0.153719	1.2563	0.375819	0.00867284	0.0720867	7.02683e-08	0.128379	0.738401	0.537172	0.0735984	0.840997	0.000119886	0.00367891	0.291263	No	No
hsa-miR-1258	0.292121	-0.00889992	-0.223269	0.165426	-0.0332988	0.0342741	2.21161	-1.14205	-0.0137795	0.161977	0.00506335	0.203533	0.138585	0.053068	0.188396	1.54209	0.462878	0.0106341	0.0774645	0.0850418	0.278017	0.245915	0.537112	0.856392	0.166249	0.0222967	0.20112	0.305919	No	No
hsa-miR-203b-3p	-0.256527	-0.0180243	-0.401001	0.111388	-0.130079	0.11834	2.12071	0.536246	0.00294411	0.141688	0.00442278	0.176596	0.130633	0.0481023	0.165414	1.36927	0.421889	0.00937374	0.0763503	0.00016785	0.027595	0.403456	0.0132853	0.477744	0.136371	0.217608	0.754793	0.305919	No	No
hsa-miR-30c-1-3p	-0.209097	0.00957279	0.0203503	0.011974	0.0343502	-0.145465	1.14457	1.16808	0.0246747	0.115644	0.00363896	0.148266	0.0739572	0.0327403	0.133798	1.02329	0.27033	0.00748277	0.0767289	0.0113594	0.891392	0.872929	0.306024	0.28227	0.275977	0.000301607	0.00182027	0.305919	No	No
hsa-miR-3681-5p	0.312698	-0.00605204	0.0605687	0.15728	0.108713	0.41678	-2.53308	0.141562	0.0196918	0.173155	0.00541712	0.218386	0.14259	0.0556978	0.201116	1.63512	0.483682	0.0113316	0.0770815	0.269354	0.782681	0.282497	0.0644217	0.0435176	0.13628	0.772642	0.0885311	0.305919	No	No
hsa-P1-can5850-m	0.286625	0.00484209	0.125477	0.0310192	0.012565	0.28319	-0.374772	1.60359	0.013672	0.16009	0.00501889	0.203468	0.119987	0.0491816	0.185515	1.47921	0.420742	0.0104139	0.0795685	0.339397	0.540292	0.798521	0.800837	0.133315	0.802455	0.00101908	0.195345	0.312463	No	No
hsa-chr1_3184-m	0.131413	-0.00290315	-0.204936	0.108086	0.0417404	0.318777	-0.653623	0.433199	0.00755096	0.0749228	0.00234105	0.093936	0.0654907	0.0247991	0.0872236	0.71645	0.216741	0.00492868	0.0856879	0.220842	0.0339611	0.113739	0.107157	0.00062696	0.371962	0.058752	0.131943	0.325521	No	No
hsa-miR-125b-1-3p	0.152616	0.0118634	0.217288	-0.0326603	0.0388845	-0.274633	0.798161	0.865269	0.000906193	0.0867166	0.00271432	0.109605	0.069712	0.0275711	0.100646	0.814523	0.238642	0.00566478	0.0846603	6.43077e-05	0.0530482	0.644251	0.173081	0.00880475	0.338285	0.00158373	0.873563	0.325521	No	No
hsa-miR-22-5p	0.167805	-0.00115356	0.234784	0.238729	-0.0303622	-0.0627807	0.813692	-0.226519	-0.0099099	0.0951087	0.0029996	0.122336	0.0552123	0.0255183	0.110004	0.815582	0.205437	0.00614658	0.0839052	0.702219	0.0607962	0.000299524	0.247395	0.570803	0.329792	0.282669	0.113328	0.325521	No	No
hsa-miR-542-5p	0.283402	-0.00475128	0.0451263	-0.00717627	0.147173	0.17752	-2.73279	0.152591	0.0111739	0.161335	0.00506584	0.205934	0.11303	0.0479102	0.186786	1.46517	0.404241	0.0104646	0.0852328	0.352893	0.827459	0.949977	0.005786	0.346578	0.0761933	0.709609	0.290854	0.325521	No	No
hsa_can_139-m	-0.411114	-0.0120934	0.0335888	-0.322206	-0.0050564	-0.174068	2.58719	-1.57031	-0.0271827	0.233348	0.00737072	0.300616	0.126947	0.0602693	0.269864	1.95458	0.476754	0.0150771	0.0843395	0.107257	0.911491	0.0191314	0.933933	0.521922	0.199848	0.00345991	0.0775529	0.325521	No	No
hsa_can_2159-m	-0.209993	0.0064546	0.0576167	0.0678341	-0.0609214	-0.0994683	-0.505463	-1.05233	-0.0176067	0.119529	0.00373184	0.149169	0.108983	0.0403658	0.139454	1.15264	0.353836	0.00789779	0.0851942	0.0899972	0.700983	0.54036	0.146139	0.479063	0.665483	0.00723824	0.0304091	0.325521	No	No
hsa-miR-3607-3p	-0.233802	0.00305705	-0.147793	-0.0604817	-0.0961569	0.324924	5.45279	2.65627	0.00728573	0.134005	0.00418295	0.16702	0.123549	0.0454939	0.156444	1.29502	0.399012	0.00886544	0.0873008	0.468359	0.380543	0.629537	0.0466853	0.0430717	0.000392691	1.37037e-06	0.415164	0.329855	No	No
hsa-P1-can730-m	-0.22134	0.00271628	-0.108122	-0.0934447	0.0578192	-0.123773	-5.59092	1.69138	0.000427996	0.127289	0.00397331	0.158649	0.117357	0.0432139	0.148603	1.23011	0.379014	0.00842113	0.0883354	0.497429	0.498755	0.434801	0.195213	0.408939	0.00017658	0.000215005	0.959672	0.33197	No	No
hsa-miR-195-3p	0.333391	-0.00494104	0.132181	0.091766	-0.0421259	-0.291768	-1.41642	0.93422	-0.00984844	0.19292	0.006055	0.245986	0.137657	0.0578259	0.2234	1.76052	0.489844	0.0125218	0.090262	0.418435	0.593456	0.512268	0.474357	0.197639	0.430098	0.0702698	0.435361	0.337396	No	No
hsa-miR-1264	0.250667	0.00699202	0.221233	-0.268371	-0.0454441	0.278962	3.61272	0.290888	0.00791658	0.145733	0.00455406	0.182814	0.126742	0.0481205	0.169621	1.39213	0.420381	0.00958215	0.0917356	0.131133	0.232025	0.0463245	0.355715	0.10645	0.0168966	0.496541	0.412707	0.339498	No	No
hsa-miR-130a-3p	0.157642	-0.0001952	0.174645	0.000648953	0.00855206	-0.0955286	2.19005	0.167604	0.000346432	0.0918088	0.00287632	0.116431	0.0708617	0.0286164	0.10645	0.854315	0.246102	0.00598175	0.0922813	0.94617	0.140032	0.992779	0.767991	0.373892	0.018103	0.50329	0.954052	0.339498	No	No
hsa-miR-375	-0.263158	0.0224647	-0.361554	0.382703	-0.0130392	0.165159	0.68185	1.28717	0.0367091	0.153256	0.00479829	0.193896	0.121807	0.048458	0.17782	1.43582	0.418719	0.0100037	0.0922741	2.28187e-05	0.0682225	0.00492361	0.790492	0.357547	0.639771	0.00575674	0.000599123	0.339498	No	No
hsa-chrX_20124-s	0.140812	-0.00212896	-0.00348025	0.22587	-0.00987843	0.0905471	3.62498	0.69243	0.00520072	0.0825249	0.00258305	0.104295	0.066425	0.0262542	0.0957846	0.775367	0.227284	0.00539143	0.0942829	0.413817	0.973516	0.00269565	0.710497	0.349134	0.000129493	0.0061323	0.339468	0.340086	No	No
hsa-miR-27b-5p	-0.131252	0.00288579	0.0538504	-0.088577	0.0327708	-0.315538	3.30506	-0.38915	-0.012185	0.0768022	0.00240224	0.0967766	0.063859	0.0248196	0.0892329	0.726767	0.215796	0.0050299	0.0937859	0.235412	0.580442	0.179967	0.200927	0.000898417	0.000175498	0.0857057	0.0191566	0.340086	No	No
hsa-miR-3605-5p	0.217869	-0.000918882	0.284964	-0.0533742	0.12682	-0.306815	1.15117	-0.220508	-0.0119814	0.127437	0.00398111	0.159601	0.112553	0.0423899	0.148432	1.22118	0.370796	0.00839186	0.093663	0.818423	0.0803732	0.640241	0.00695164	0.0440345	0.356569	0.558406	0.159709	0.340086	No	No
hsa-miR-493-3p	0.245482	-0.00153107	0.137379	-0.0974298	0.0900117	0.0880843	-0.803274	0.67954	0.0028595	0.143914	0.00449228	0.179371	0.132686	0.0488583	0.168013	1.39079	0.428519	0.00952106	0.0943872	0.734694	0.447416	0.470892	0.0795969	0.602454	0.569697	0.127732	0.765192	0.340086	No	No
hsa-miR-214-3p	0.254874	-0.00360097	0.150172	0.222628	-0.0661064	0.207951	-5.76105	1.4748	0.0223261	0.150641	0.00470224	0.187755	0.138887	0.0511418	0.175866	1.45579	0.448547	0.00996604	0.0970089	0.44747	0.42767	0.123884	0.210187	0.242737	0.0007194	0.00350707	0.0296448	0.34774	No	No
hsa-miR-758-5p	0.17175	0.0020093	0.0554003	-0.0155887	-0.0118321	0.234441	3.52222	0.288626	0.00489953	0.101714	0.00318939	0.129351	0.0755855	0.0311154	0.117851	0.937845	0.265757	0.00661367	0.0976571	0.531624	0.670314	0.83859	0.707568	0.052265	0.00116354	0.289765	0.462338	0.348277	No	No
hsa-miR-101-3p	-0.0998656	0.0107015	0.0636281	-0.0360672	0.0720391	-0.214467	-2.00023	0.00192636	-0.00256744	0.0596425	0.00186174	0.0743369	0.054989	0.0202483	0.0696297	0.576383	0.177591	0.00394581	0.100424	5.70608e-07	0.396196	0.519012	0.0018604	0.00338846	0.00228689	0.991448	0.518296	0.356325	No	No
hsa-miR-505-3p	0.17013	-0.000105982	0.0631045	0.229785	-0.00743507	-0.432294	-2.81409	0.12343	-0.0190886	0.101939	0.00318202	0.127054	0.0939854	0.0346078	0.119009	0.985136	0.303533	0.00674406	0.101508	0.973566	0.62164	0.0233938	0.831966	0.000671031	0.00944837	0.688385	0.00672244	0.357362	No	No
hsa_can_667-m	0.242784	0.00994701	0.121286	0.14853	0.0507167	0.384553	-1.07731	1.22649	0.00549871	0.145573	0.00456253	0.184858	0.11041	0.0449855	0.168729	1.34897	0.385688	0.00947541	0.101738	0.0340791	0.514827	0.192892	0.27229	0.0270537	0.433451	0.00450772	0.564363	0.357362	No	No
hsa-P2-can7371-m	-0.293098	-0.0126279	-0.119653	-0.0903365	0.0643147	-0.055689	2.71853	-0.451549	-0.00727841	0.176357	0.00558373	0.22758	0.0867289	0.0427751	0.203932	1.41821	0.329264	0.0113984	0.102906	0.0281972	0.601423	0.309443	0.147587	0.785942	0.0689622	0.184731	0.526091	0.358348	No	No
hsa-miR-105-5p	0.192158	-0.0028909	-0.0396191	0.154531	-0.02901	0.0786141	1.04729	0.635797	-0.0118009	0.116244	0.00363069	0.14541	0.103789	0.0388673	0.135468	1.11635	0.340257	0.00766334	0.104714	0.429734	0.78641	0.151381	0.463709	0.564362	0.358837	0.0756961	0.130013	0.358348	No	No
hsa-miR-26b-3p	0.205003	0.00772834	-0.0573725	0.203726	0.0148264	-0.332363	-2.72344	-0.794937	-0.0263881	0.124154	0.00387547	0.154743	0.114467	0.0421498	0.144944	1.19982	0.369682	0.00821377	0.105095	0.0517138	0.712414	0.0895905	0.728527	0.026176	0.0338685	0.0433311	0.00232601	0.358348	No	No
hsa-miR-378d	0.232001	-0.0148602	0.00484736	0.0640583	-0.0462567	-0.00416446	1.78804	-1.29988	-0.0201944	0.139782	0.00437356	0.176382	0.114494	0.0448471	0.162327	1.31843	0.389183	0.00914381	0.103357	0.00135719	0.978187	0.581747	0.314072	0.979637	0.189444	0.00310523	0.0319155	0.358348	No	No
hsa-miR-548o-5p	0.28485	0.00936973	0.0439483	0.127318	0.0513192	-0.352949	-0.966011	-0.87998	-0.0272243	0.172128	0.00537297	0.214536	0.158698	0.0584366	0.200951	1.66344	0.512528	0.0113876	0.104342	0.0874537	0.838536	0.431387	0.389772	0.0852699	0.567603	0.100705	0.0207036	0.358348	No	No
hsa-miR-885-3p	0.280552	-0.00720906	0.000407179	0.104433	0.0833151	0.0470301	-0.625492	0.188526	0.00489162	0.169706	0.00529736	0.211517	0.156465	0.0576144	0.198123	1.64003	0.505316	0.0112274	0.104691	0.179779	0.998472	0.511751	0.162915	0.813353	0.706746	0.712824	0.664977	0.358348	No	No
hsa-miR-195-5p	0.137987	0.00590207	0.00165576	-0.0564985	0.0458552	0.0441312	-2.32731	0.648277	0.0196812	0.0840429	0.00262657	0.105486	0.0726974	0.0276792	0.0977954	0.80194	0.241686	0.00552311	0.107021	0.0291733	0.98754	0.445724	0.112453	0.653793	0.00852416	0.0139455	0.000827418	0.363143	No	No
hsa-P8-can4686-m	0.209744	0.00408635	0.810997	-0.116546	0.0848354	-0.121258	-6.48142	0.363296	-0.0103751	0.128148	0.00400252	0.160308	0.114372	0.0428393	0.149338	1.23057	0.375018	0.00844775	0.108094	0.312296	6.31732e-06	0.319794	0.0609199	0.420735	3.19934e-05	0.3437	0.225258	0.36326	No	No
hsa-miR-499a-5p	0.194766	0.0187323	0.102063	0.00581293	0.117078	-0.362333	-1.65256	-0.203378	-0.0146245	0.118878	0.00371077	0.148166	0.109603	0.0403585	0.138784	1.14883	0.353971	0.0078647	0.10775	6.55829e-06	0.494174	0.958204	0.00854607	0.0119533	0.165039	0.571693	0.0689636	0.36326	No	No
hsa-miR-130b-5p	0.282816	-0.0131084	-0.0253966	0.197633	-0.117832	0.0948124	0.125028	0.0875493	0.00424027	0.173187	0.00541723	0.21827	0.143721	0.0559154	0.201205	1.63816	0.486044	0.0113406	0.108878	0.0192863	0.907847	0.183589	0.047284	0.639573	0.939885	0.85878	0.710089	0.364142	No	No
hsa-miR-138-2-3p	0.227941	0.0115662	-0.0497165	0.0183185	-0.129338	-0.186597	0.394386	0.2327	0.00351566	0.140676	0.00439731	0.176731	0.120601	0.0461332	0.163634	1.33985	0.402472	0.0092373	0.111582	0.0113695	0.779656	0.88072	0.0106439	0.259691	0.771379	0.569294	0.70515	0.364548	No	No
hsa-miR-27a-3p	0.190441	0.00327111	0.20577	0.0270055	0.073246	-0.150901	-1.21817	1.05886	0.00641813	0.11746	0.00366991	0.147207	0.103076	0.0389516	0.13677	1.12411	0.340545	0.00772993	0.111367	0.377106	0.168461	0.795878	0.0739915	0.275279	0.290798	0.00530775	0.410399	0.364548	No	No
hsa-miR-5699-3p	0.335605	0.00895927	0.305472	-0.120971	0.16399	-0.297388	0.0384336	-0.376999	-0.00224935	0.207137	0.00650419	0.264416	0.144955	0.0614764	0.239812	1.88057	0.518577	0.013435	0.111607	0.174629	0.253582	0.413372	0.0144092	0.220848	0.983888	0.47526	0.867725	0.364548	No	No
hsa-miR-873-5p	0.126451	-0.0194204	-0.075657	-0.0731285	-0.0455218	0.112259	0.92433	-0.613356	-0.0078251	0.0779191	0.0024363	0.0980217	0.0659058	0.0253884	0.0905869	0.740035	0.221179	0.00511034	0.111039	2.11387e-10	0.443916	0.279721	0.0873873	0.221159	0.225396	0.011395	0.132144	0.364548	No	No
hsa-miR-95-3p	0.13239	0.0032211	0.114633	-0.0368039	0.0449925	-0.0604028	-1.31745	-0.685983	0.0023881	0.0814916	0.00254479	0.10183	0.0734594	0.0273717	0.095016	0.784085	0.239773	0.00537775	0.110666	0.211584	0.265763	0.621575	0.115114	0.527922	0.107726	0.00935465	0.658946	0.364548	No	No
hsa-miR-1179	0.145591	-0.00622341	0.00839991	0.166044	0.0201713	0.104932	0.181668	-0.22582	-0.000390717	0.0904763	0.00283052	0.114108	0.0745185	0.0291054	0.105087	0.854405	0.252758	0.00592099	0.114007	0.0326521	0.941618	0.0369266	0.495876	0.322931	0.83367	0.381756	0.947656	0.367321	No	No
hsa-miR-641	0.188717	0.0130857	0.25966	0.142715	0.0373228	-0.492402	0.35166	0.445662	0.00168926	0.117084	0.00365477	0.14593	0.107949	0.0397494	0.13669	1.1315	0.348629	0.00774601	0.113426	0.000785876	0.0813866	0.200367	0.35843	0.000735435	0.759022	0.215082	0.828272	0.367321	No	No
hsa-miR-98-5p	-0.121569	0.00921964	0.0286496	0.0764017	0.00686875	-0.16403	-0.965975	0.252971	0.00633603	0.075554	0.00237029	0.0962213	0.0549541	0.0228664	0.0875126	0.692899	0.194475	0.00490786	0.114032	0.000302596	0.767156	0.179004	0.766836	0.0668486	0.177862	0.207424	0.202763	0.367321	No	No
hsa-miR-92a-3p	0.148937	0.0126901	0.149602	0.0499638	0.0647997	-0.179168	-4.94886	0.926833	-0.00741559	0.0929628	0.00290183	0.115866	0.0857095	0.0315604	0.10853	0.898389	0.276806	0.00615021	0.115557	6.3787e-05	0.202707	0.56614	0.0527193	0.105162	1.82264e-05	0.0030456	0.233705	0.370196	No	No
hsa_can_742-m	-0.198685	0.00663254	0.177363	-0.0107667	-0.0397219	-0.0763188	-0.490823	-1.18214	-0.0151162	0.124163	0.00387574	0.154754	0.114475	0.0421528	0.144954	1.19991	0.369708	0.00821435	0.115984	0.0933506	0.25732	0.925959	0.356738	0.600914	0.686644	0.0043286	0.071797	0.370196	No	No
hsa-P6-can654-m	-0.290509	-0.00249589	-0.0580558	-0.286147	-0.0487314	-0.316768	-0.0876132	-0.796376	-0.0179938	0.184122	0.00576009	0.2322	0.151743	0.0592483	0.213859	1.73898	0.514569	0.01205	0.121043	0.666693	0.803613	0.0732416	0.420037	0.144956	0.960294	0.136644	0.141778	0.373227	No	No
hsa-chr14_32959-s	0.282103	0.00328173	0.288573	-0.134795	-0.0124059	-0.54695	1.54925	-1.0437	-0.0233762	0.179662	0.00562491	0.227288	0.142914	0.0568303	0.208462	1.68353	0.491125	0.0117279	0.122807	0.562281	0.210212	0.356307	0.829304	0.0115624	0.367897	0.0456094	0.0518224	0.373227	No	No
hsa-miR-193a-3p	0.228381	-0.00016748	0.198018	0.149882	-0.0220295	0.0887062	-3.1197	1.2569	-0.00970872	0.144216	0.00452502	0.183737	0.10426	0.0435139	0.167029	1.32054	0.369618	0.00936562	0.119718	0.970626	0.286434	0.165288	0.617946	0.597761	0.0278849	0.00269464	0.304995	0.373227	No	No
hsa-miR-28-3p	0.139994	0.00216671	0.0137837	0.11631	-0.0164632	-0.0999563	-0.713951	0.226154	-0.0191081	0.0890904	0.00279656	0.113634	0.0632225	0.0266299	0.103159	0.811843	0.225318	0.00578137	0.122533	0.442195	0.90395	0.0799943	0.543077	0.337328	0.389126	0.326944	0.00178057	0.373227	No	No
hsa-miR-29a-5p	-0.204881	-0.00040056	0.18096	-0.0581875	-0.0286874	-0.0918698	0.245602	-1.13922	-0.000195246	0.128997	0.00403871	0.163196	0.102592	0.0408004	0.149675	1.20872	0.352585	0.00842056	0.118661	0.9214	0.272907	0.576611	0.489706	0.542191	0.840942	0.00400415	0.981595	0.373227	No	No
hsa-miR-450b-5p	0.202822	-0.011848	-0.113425	0.28842	0.0377001	0.177389	-1.13252	0.847455	-0.00884933	0.128837	0.00402451	0.161281	0.114263	0.0429402	0.150093	1.23562	0.37573	0.0084876	0.121863	0.00494234	0.485212	0.0197188	0.389897	0.242963	0.369779	0.0348968	0.302242	0.373227	No	No
hsa-miR-542-3p	0.224621	-0.000765939	0.0241618	0.351275	0.0991203	-0.180413	-1.53919	0.810527	0.000120168	0.141375	0.00442947	0.179327	0.108825	0.0440076	0.163911	1.31471	0.378292	0.00920976	0.118531	0.863427	0.893373	0.00403359	0.0351258	0.276417	0.254814	0.0440192	0.989643	0.373227	No	No
hsa-miR-582-3p	0.0958785	0.00693799	-0.15144	0.0437802	0.0133584	0.218228	1.51311	0.466378	0.00414284	0.0607433	0.00189664	0.0758457	0.0551282	0.0204684	0.0708505	0.585229	0.179374	0.0040115	0.120904	0.000620593	0.0514299	0.43599	0.521071	0.00338827	0.0172551	0.0167149	0.306795	0.373227	No	No
hsa-miR-708-3p	0.0912765	-0.00177259	-0.0760412	-0.148808	-0.023134	-0.00225652	0.182223	-0.310974	-0.00419294	0.0576161	0.00181074	0.0736934	0.0388487	0.016775	0.0666825	0.517768	0.140307	0.00373265	0.119578	0.332425	0.307205	0.000973756	0.182385	0.973142	0.728391	0.0378406	0.266777	0.373227	No	No
hsa-miR-874-5p	0.388246	0.0234672	-0.0093545	-0.0223164	-0.0133339	0.061133	-4.99042	2.11056	0.0490448	0.243875	0.00763749	0.308849	0.191546	0.0766667	0.282879	2.27861	0.661241	0.0159065	0.117819	0.00346024	0.97596	0.908358	0.863594	0.829799	0.0399437	0.00438596	0.00335795	0.373227	No	No
hsa_can_2212-m	0.24645	-0.00321948	0.654566	-0.0867491	0.0993392	-0.260807	2.06087	-0.958369	-0.0126619	0.156834	0.00489557	0.195474	0.144597	0.0532445	0.183096	1.51564	0.466989	0.0103758	0.122524	0.513853	0.00156818	0.554969	0.0761125	0.160662	0.188335	0.0528213	0.228181	0.373227	No	No
hsa-miR-34c-5p	-0.281255	0.0203068	0.200328	0.0791382	0.0301531	-0.488458	-3.63144	-0.664859	-0.0344227	0.179582	0.00561728	0.226335	0.148984	0.057972	0.208632	1.69854	0.503903	0.011759	0.123747	0.000707549	0.380427	0.600865	0.608411	0.0233318	0.0444345	0.201234	0.00517217	0.374454	No	No
hsa_can_845-m	-0.191845	0.00604933	0.184304	-0.00407077	-0.080833	-0.115479	0.436219	-1.22377	-0.0148721	0.12269	0.00382976	0.152918	0.113117	0.0416526	0.143234	1.18567	0.365321	0.00811689	0.124333	0.120642	0.233895	0.971632	0.0658445	0.424008	0.716623	0.00303474	0.0729961	0.374608	No	No
hsa-chr15_34625-m	0.273005	0.00744337	-0.123054	0.0803662	-0.0641736	0.362083	-1.41784	2.02164	0.0129026	0.17524	0.00547011	0.218415	0.161567	0.0594932	0.204584	1.69352	0.521795	0.0115935	0.125695	0.179824	0.575736	0.624064	0.292969	0.082975	0.411897	0.000876867	0.271175	0.377086	No	No
hsa-miR-889-3p	-0.204975	0.00505196	-0.0318642	-0.132635	0.106942	0.29997	-2.52078	0.82966	0.0327781	0.13178	0.00413626	0.16805	0.0938289	0.0394568	0.152596	1.2019	0.334086	0.0085527	0.126277	0.227784	0.850397	0.172138	0.0131055	0.0550039	0.0482481	0.0215373	0.000361952	0.377211	No	No
hsa-P1-can5896-m	0.217624	0.00528198	-0.101772	0.0284903	0.00487526	-0.0250351	0.447952	-0.438107	0.000430777	0.140554	0.00440045	0.177804	0.111876	0.0444734	0.163088	1.31726	0.384374	0.00917545	0.127977	0.235784	0.56968	0.801463	0.91375	0.878629	0.737186	0.267207	0.962745	0.377518	No	No
hsa-miR-145-3p	0.161677	-0.00768666	0.118037	0.0388623	-0.067997	0.329329	1.74087	0.745969	-0.0131041	0.104378	0.00326228	0.131049	0.090027	0.034329	0.121443	0.995384	0.299668	0.00685764	0.127828	0.0225057	0.372149	0.670378	0.0608688	0.00920323	0.0949042	0.0212631	0.0618796	0.377518	No	No
hsa-miR-488-5p	-0.257546	-0.0102148	-0.590908	0.226904	-0.0459892	0.393415	1.59009	0.112399	-0.00145821	0.166637	0.00520575	0.208699	0.147143	0.0554234	0.194088	1.59675	0.484796	0.010973	0.128649	0.05543	0.0067052	0.137992	0.415997	0.0481225	0.33067	0.8189	0.894824	0.377518	No	No
hsa-miR-655-3p	-0.181925	-0.00481549	-0.318199	0.0869958	0.0414223	0.539895	-3.01884	1.23298	0.027244	0.117696	0.00368277	0.148559	0.0960758	0.0376989	0.136663	1.10928	0.327003	0.00769705	0.128607	0.197121	0.0371975	0.375478	0.284308	0.000249737	0.0127863	0.00112303	0.000889218	0.377518	No	No
hsa_can_2298-m	0.198934	0.00325996	-0.256774	0.146912	-0.0233776	-0.12862	-1.03651	0.3714	0.0016303	0.128863	0.00402244	0.160611	0.118808	0.0437483	0.150441	1.24533	0.383701	0.00852527	0.12908	0.421604	0.11631	0.229909	0.598701	0.396738	0.414596	0.344091	0.849134	0.377518	No	No
hsa-miR-585-3p	0.288604	-0.00863231	-0.484213	-0.153938	-0.135196	0.157478	-0.98358	1.76622	-0.00303179	0.187898	0.00588913	0.238609	0.142489	0.0580604	0.217787	1.74111	0.497773	0.0122303	0.130982	0.14909	0.0478757	0.292237	0.0299525	0.473065	0.578117	0.0019028	0.805254	0.381485	No	No
hsa-miR-99b-5p	0.121674	0.0017145	-0.0398084	-0.11049	-0.00185762	-0.0734624	0.718442	0.769414	0.00122869	0.0797451	0.00249283	0.100209	0.0681958	0.0261205	0.0927499	0.759128	0.227822	0.00523517	0.133492	0.494839	0.692905	0.120114	0.943977	0.43215	0.354706	0.00284589	0.81542	0.387181	No	No
hsa-miR-502-5p	0.210814	-0.00235698	0.336629	0.378223	-0.0240999	0.0205758	-1.78265	1.59782	-0.00561752	0.13868	0.00433452	0.174147	0.119402	0.0455721	0.161341	1.32201	0.397745	0.00910977	0.134899	0.589065	0.0590234	0.00463855	0.602469	0.899043	0.191883	0.000623568	0.540322	0.389648	No	No
hsa-miR-1252-5p	-0.167453	-0.00177894	-0.109959	-0.109131	0.0551503	0.0160612	1.73554	0.0743257	0.0134884	0.11061	0.00345267	0.137861	0.10198	0.0375514	0.129131	1.06893	0.329351	0.00731768	0.136472	0.608705	0.428947	0.296709	0.156746	0.901524	0.119373	0.823637	0.0713442	0.392568	No	No
hsa-miR-1185-5p	-0.117417	-0.00141977	0.111564	0.162643	-0.0116907	0.215601	3.9472	0.0428623	0.0137251	0.0777025	0.00242723	0.0972724	0.0688962	0.0258947	0.0905211	0.745177	0.226576	0.00511882	0.137182	0.561276	0.256982	0.027988	0.656277	0.0211569	2.98268e-05	0.851773	0.0099652	0.392993	No	No
hsa-chr7_18012-s	0.192817	0.0118724	0.053687	-0.0806786	-0.00363775	-0.274336	-2.39374	0.357524	-0.0276714	0.128389	0.0040159	0.1618	0.106612	0.0414644	0.149163	1.21458	0.360457	0.00840752	0.139562	0.00477729	0.741447	0.457606	0.930921	0.0719529	0.0620665	0.332556	0.00185379	0.395151	No	No
hsa-miR-2681-3p	0.219482	0.00547414	0.393643	0.0331935	0.0713559	-0.211389	0.895489	-0.874271	-0.0174154	0.146096	0.00456037	0.18209	0.134697	0.0495988	0.17056	1.41186	0.435014	0.00966536	0.139432	0.235766	0.035545	0.807741	0.164985	0.221107	0.53276	0.0574798	0.0777248	0.395151	No	No
hsa-miR-6866-5p	-0.251836	0.00317024	0.088295	0.0300074	0.0487054	-0.287011	3.29372	-0.744299	-0.00124737	0.167717	0.00524096	0.210372	0.145989	0.0554027	0.195216	1.60243	0.484035	0.0110286	0.139631	0.54804	0.676533	0.839125	0.389288	0.147894	0.0524815	0.139055	0.91041	0.395151	No	No
hsa-P1-can5957-m	0.213257	0.00233391	0.371089	0.0471822	-0.0603778	0.106956	-1.97403	1.25778	-0.0041208	0.142288	0.00444152	0.177344	0.131186	0.0483061	0.166114	1.37507	0.423677	0.00941346	0.140349	0.601622	0.0415975	0.722695	0.225087	0.522663	0.165848	0.00732672	0.663487	0.39558	No	No
hsa-miR-1299	-0.637945	-0.00201072	-1.1401	-0.477402	-0.0668276	0.00406682	0.75322	1.41321	0.0254211	0.427278	0.0135809	0.552244	0.177753	0.0924247	0.494005	3.17256	0.681818	0.0276635	0.141837	0.882907	0.0442855	0.0138394	0.477627	0.993465	0.814634	0.0506977	0.362629	0.396577	No	No
hsa-miR-96-5p	0.273132	-0.00140343	0.52974	0.203993	-0.0410386	0.147202	0.590534	1.42152	-0.00582439	0.182777	0.00571773	0.230451	0.151006	0.0588854	0.212315	1.7272	0.511576	0.0119643	0.141498	0.807131	0.0258265	0.191106	0.493494	0.491381	0.735822	0.0112539	0.62856	0.396577	No	No
hsa-miR-126-3p	0.150311	0.00171645	-0.0746507	0.152508	0.0174874	-0.0193149	-1.80344	0.518689	0.0151602	0.100894	0.00315595	0.127164	0.083678	0.0325654	0.117214	0.95422	0.283054	0.00660635	0.142687	0.588993	0.559871	0.0826414	0.596918	0.869792	0.0726456	0.0810999	0.0260681	0.397365	No	No
hsa-chr15_34044-s	0.213233	-0.00331767	-0.331578	0.293896	-0.0991078	0.531896	0.245904	1.4324	0.0112096	0.143559	0.00448119	0.178928	0.132358	0.0487376	0.167598	1.38735	0.427461	0.00949755	0.143861	0.462617	0.0698901	0.0375236	0.0548324	0.00260074	0.861013	0.00302692	0.243592	0.399043	No	No
hsa-chr17_36921-m	0.25158	0.016239	0.113502	-0.157318	0.0131935	-0.564549	-0.139775	-0.0931689	-0.0352295	0.170197	0.00532126	0.214052	0.144328	0.0555238	0.197886	1.61732	0.483849	0.0111649	0.145762	0.00366862	0.598331	0.288062	0.814479	0.00632885	0.931948	0.849155	0.00273945	0.399558	No	No
hsa-miR-328-3p	0.128392	-0.000329296	-0.30448	0.00937597	-0.032604	0.150058	0.589504	0.0931473	0.00490519	0.0867633	0.00270831	0.10814	0.0799938	0.0294557	0.101292	0.838478	0.258346	0.00574007	0.145329	0.903723	0.00699417	0.907808	0.280864	0.144892	0.489737	0.722035	0.396957	0.399558	No	No
hsa-miR-99a-3p	0.0703132	0.00444805	-0.044275	0.0675286	-0.0270827	0.031394	-1.1295	0.917874	-0.00112111	0.0474639	0.00148186	0.0592294	0.0433027	0.0160335	0.0553778	0.457757	0.140551	0.00313635	0.144902	0.00421641	0.458324	0.133833	0.105989	0.573366	0.0222877	1.8083e-06	0.722285	0.399558	No	No
hsa-miR-584-5p	-0.238635	0.0171887	0.151968	0.0340806	0.0985238	-0.583381	-1.49988	-0.961011	-0.0215855	0.162021	0.00505749	0.201939	0.14938	0.0550054	0.189152	1.56577	0.482434	0.010719	0.147183	0.00135351	0.455325	0.821739	0.0876926	0.00334982	0.349002	0.0595326	0.049542	0.400314	No	No
hsa-miR-6500-3p	-0.228217	-0.0120644	-0.0220393	0.0834007	0.105121	-0.055856	-3.32221	-0.662728	-0.00793245	0.154743	0.00484558	0.195891	0.122135	0.0487624	0.179513	1.44744	0.420895	0.0100961	0.146659	0.016224	0.91088	0.502162	0.0428528	0.757004	0.0321216	0.130302	0.435828	0.400314	No	No
hsa-miR-381-3p	0.175593	0.00309746	-0.0603768	-0.0332494	0.116294	0.292059	-2.85953	1.12977	0.0234984	0.119664	0.00374888	0.151739	0.0924944	0.037325	0.138751	1.11389	0.321075	0.00779728	0.148659	0.412675	0.692432	0.72283	0.00523028	0.0404505	0.0179599	0.00204026	0.00407851	0.402762	No	No
hsa-miR-23b-3p	0.137854	0.00736492	-0.059227	0.0308575	-0.017185	-0.167245	-2.70797	0.551139	0.00268016	0.0946268	0.00296442	0.119978	0.073245	0.029536	0.109724	0.881128	0.254133	0.0061664	0.151545	0.0164411	0.623759	0.677823	0.566873	0.13388	0.00576666	0.041736	0.665732	0.408995	No	No
hsa-miR-124-3p	-0.12416	0.00392852	-0.209989	-0.129784	0.0504546	0.314984	1.79921	1.19176	0.0118809	0.0857774	0.00268484	0.108403	0.0690614	0.0272925	0.0995605	0.805975	0.236282	0.00560403	0.154134	0.149791	0.0585086	0.0741604	0.078637	0.00267504	0.0366129	5.40539e-05	0.0390892	0.410714	No	No
hsa-miR-135b-5p	-0.274858	-0.00417998	0.0442107	0.236231	-0.106829	0.456044	-0.964663	0.0808479	0.0137042	0.189445	0.00591352	0.23612	0.174664	0.0643157	0.221168	1.83079	0.564091	0.0125333	0.153191	0.483006	0.852247	0.190604	0.111569	0.0445336	0.603778	0.8874	0.279552	0.410714	No	No
hsa-miR-6511b-3p	-0.190393	0.00115541	-0.344692	-0.188745	-0.00777527	0.0517136	-0.902102	0.768404	0.0123933	0.13173	0.0041466	0.16899	0.0829937	0.0369943	0.152399	1.1603	0.304299	0.00852134	0.154732	0.781693	0.0467885	0.0335632	0.835557	0.735812	0.44555	0.0196771	0.152217	0.410714	No	No
hsa-miR-885-5p	0.148761	-0.0133854	-0.122738	-0.0369782	-0.00319484	0.121781	-1.71452	0.496472	0.0134762	0.102727	0.0032272	0.131279	0.0704471	0.0301728	0.118909	0.927521	0.25336	0.00665846	0.153952	0.000133014	0.354402	0.605146	0.916678	0.310793	0.0786613	0.0634553	0.0484482	0.410714	No	No
hsa-miR-891a-5p	0.239404	0.0125147	-0.0553295	-0.101104	-0.041425	0.132682	-0.803626	0.629173	0.020522	0.165799	0.00519854	0.210806	0.123585	0.050797	0.192114	1.5299	0.43411	0.0107823	0.15512	0.0198809	0.794062	0.422493	0.423938	0.493049	0.60489	0.162013	0.0628843	0.410714	No	No
hsa-miR-425-5p	0.14495	-0.00265101	-0.298837	0.251906	-0.0508774	0.149371	-2.53597	0.0761671	-0.000307693	0.100724	0.00314588	0.125981	0.090028	0.0336951	0.117388	0.967504	0.295	0.00664091	0.156484	0.403494	0.0216602	0.0107757	0.145961	0.209214	0.0159584	0.798771	0.963233	0.412765	No	No
hsa-miR-3065-5p	0.20791	0.00314564	0.129227	0.0102972	0.0578295	-0.291955	-1.87755	-0.384086	-0.0036252	0.14484	0.00455934	0.185812	0.0912001	0.0406631	0.167566	1.27554	0.334427	0.00936929	0.157513	0.493491	0.490044	0.911176	0.169664	0.0877251	0.155861	0.263682	0.700488	0.413915	No	No
hsa-miR-93-3p	0.226222	0.0145832	0.102105	0.0564231	-0.0556777	-0.0488062	-0.887511	1.63055	-0.00505832	0.157933	0.00494327	0.199587	0.127188	0.050257	0.183311	1.48404	0.435112	0.0103183	0.158379	0.00485968	0.611243	0.661856	0.280451	0.791166	0.556211	0.0011865	0.62616	0.414633	No	No
hsa-miR-137	0.117541	-0.00311717	-0.0860182	0.165486	0.0556857	0.322287	-1.33372	0.308112	0.00971468	0.0826961	0.00259138	0.10495	0.0632312	0.0256573	0.0958656	0.767803	0.220294	0.00538513	0.161544	0.234795	0.416405	0.0160989	0.0415939	0.00150838	0.0970236	0.176516	0.0773827	0.4183	No	No
hsa-miR-339-5p	0.179299	0.0117342	0.0656182	-0.0522559	-0.00367945	-0.26455	-2.29824	0.377334	-0.0256817	0.126155	0.0039453	0.158855	0.105659	0.0409112	0.146611	1.19565	0.356013	0.008267	0.161575	0.0045483	0.681357	0.626036	0.929189	0.0773119	0.0682555	0.301234	0.00314575	0.4183	No	No
hsa-miR-451a	0.201456	-0.00863186	0.912858	0.329562	-0.0648688	-0.00958358	-1.74061	0.271084	-0.0240105	0.141679	0.00444059	0.179925	0.107357	0.043762	0.164213	1.31259	0.375135	0.00922149	0.161384	0.0576669	6.00864e-06	0.00581357	0.15311	0.953699	0.199053	0.477878	0.0121695	0.4183	No	No
hsa-miR-5682	0.184553	0.00363511	0.322837	-0.012282	0.0240415	-0.0188699	-1.77197	0.56534	-0.000666049	0.130316	0.00406782	0.162423	0.120149	0.0442418	0.152138	1.25937	0.38803	0.00862144	0.163046	0.37589	0.0524561	0.919549	0.592568	0.901798	0.17405	0.159922	0.938735	0.420549	No	No
hsa_can_1240-m	-0.108482	-0.0041479	0.17432	0.166733	0.0330105	0.0580922	0.400995	-0.328597	-0.00457179	0.0773496	0.00242107	0.097756	0.0622511	0.0246062	0.0897775	0.726722	0.213013	0.00505328	0.167073	0.0929873	0.0807462	0.0140669	0.19407	0.520607	0.586919	0.137861	0.370042	0.429353	No	No
hsa-miR-193a-5p	0.207668	0.0103287	-0.00569176	-0.0351695	0.0133592	0.0633954	-3.15434	0.548783	-0.0134418	0.148961	0.00464982	0.185661	0.137339	0.0505716	0.173905	1.43956	0.443546	0.00985494	0.169575	0.030982	0.975668	0.800382	0.794228	0.717023	0.0398554	0.229647	0.178812	0.429467	No	No
hsa-miR-361-3p	0.0845147	0.00682997	-0.184827	0.0405903	-0.00309019	-0.108826	-0.754427	0.259903	-0.0022138	0.0604041	0.00189516	0.0769442	0.0437836	0.0182497	0.0699614	0.553472	0.155101	0.00392316	0.168065	0.000731926	0.0201372	0.364425	0.867159	0.126258	0.187295	0.108623	0.575132	0.429467	No	No
hsa-miR-582-5p	0.105864	0.0043443	-0.116442	0.249698	0.0118472	0.332406	-0.78029	0.961684	0.00985735	0.07586	0.00237872	0.0964733	0.0563668	0.0232052	0.0878953	0.699444	0.198191	0.00493258	0.169152	0.0738981	0.233232	0.000232461	0.614998	0.000423777	0.277203	8.50115e-05	0.0512359	0.429467	No	No
hsa-miR-6837-3p	-0.194318	0.0135553	0.290013	-0.216458	-0.0510576	-0.19151	2.58844	1.60378	-0.00164274	0.139037	0.00434536	0.17453	0.120145	0.0457689	0.161781	1.32641	0.399601	0.0091363	0.168529	0.00303273	0.102962	0.0859784	0.277217	0.24222	0.0644684	0.000629168	0.858048	0.429467	No	No
hsa-miR-1249	0.258858	-0.00990015	-0.303377	0.0365939	0.0455609	-0.245451	-5.43957	-0.998646	-0.0139915	0.18697	0.00587076	0.238655	0.130993	0.0555235	0.216465	1.69799	0.46848	0.0121274	0.172481	0.0980867	0.209661	0.782703	0.421109	0.262352	0.00426836	0.0450079	0.254214	0.434759	No	No
hsa-miR-186-5p	0.0995018	0.00616501	-0.126635	-0.0280946	0.0494323	-0.214445	-0.0627772	-0.265973	-0.0158142	0.072048	0.00225559	0.0911292	0.0574446	0.0228158	0.0836027	0.675486	0.197243	0.00470388	0.17353	0.00870077	0.170927	0.629858	0.0419173	0.0134293	0.926835	0.191877	0.00150794	0.434759	No	No
hsa-miR-548e-5p	0.159659	0.0113306	0.00778929	0.0263491	0.0850048	-0.241381	-2.82592	-0.0848914	-0.0202746	0.115503	0.00360543	0.14396	0.106491	0.0392128	0.134844	1.11622	0.343922	0.00764144	0.173151	0.00284022	0.95707	0.806979	0.0418143	0.0796222	0.0194006	0.807434	0.0107166	0.434759	No	No
hsa-miR-431-3p	-0.0911871	0.00374223	0.120453	-0.0123584	-0.0364461	0.123922	0.764181	0.739673	0.00308548	0.0663257	0.00208059	0.0844474	0.0484286	0.0201124	0.0768278	0.608864	0.171186	0.00430914	0.175436	0.0782376	0.160103	0.801061	0.0842925	0.11317	0.223233	0.000301661	0.47737	0.436617	No	No
hsa-miR-500b-5p	0.184726	0.0029258	0.175177	0.183771	0.0689618	-0.14507	-0.932251	0.886939	0.000279482	0.134389	0.00420342	0.169334	0.111787	0.0434383	0.156143	1.27182	0.377696	0.00880165	0.175521	0.489684	0.305978	0.115079	0.127325	0.357398	0.471658	0.0287317	0.974798	0.436617	No	No
hsa-miR-664a-3p	0.179904	0.00150381	-0.438661	-0.0632079	-0.0358056	0.25465	-3.98459	0.655034	0.0131679	0.131436	0.00411318	0.165982	0.106714	0.0419903	0.152592	1.2373	0.363958	0.00859216	0.177317	0.716232	0.0110085	0.559967	0.40344	0.101531	0.00410446	0.0862849	0.131819	0.43952	No	No
hsa-miR-134-5p	0.0914031	-0.000357371	-0.0629553	-0.0330953	-0.0428286	0.163761	0.368333	-0.719213	-0.00486621	0.0669309	0.00208924	0.0834209	0.0617087	0.0227227	0.0781385	0.646818	0.199293	0.004428	0.17829	0.864887	0.454059	0.597377	0.073367	0.0412901	0.57509	0.00164877	0.277154	0.439618	No	No
hsa-miR-550a-5p	0.239051	0.0107207	-0.0388151	0.0619305	0.106984	-0.382212	1.63016	0.430481	0.00667781	0.175181	0.00547285	0.219445	0.154391	0.0582118	0.204021	1.67796	0.50911	0.0115334	0.178615	0.0558302	0.860333	0.692378	0.0802759	0.0669839	0.342352	0.407332	0.565242	0.439618	No	No
hsa-miR-331-3p	0.179497	-0.00522943	0.125783	0.195707	-0.0390705	0.275008	-2.9608	1.17177	-0.00964206	0.133984	0.0041823	0.166994	0.12353	0.0454869	0.15642	1.29482	0.39895	0.00886407	0.186527	0.217102	0.454924	0.128073	0.400072	0.0849687	0.0327025	0.00787272	0.282019	0.457482	No	No
hsa-miR-30b-3p	-0.20456	-0.000674507	0.0213248	0.179761	-0.0495706	-0.0253409	2.91086	-0.0503092	-0.00195972	0.153088	0.00477864	0.190805	0.141144	0.0519727	0.178723	1.47944	0.455835	0.010128	0.187649	0.88833	0.911469	0.216721	0.351045	0.887828	0.0624692	0.913166	0.84737	0.458305	No	No
hsa-miR-330-3p	-0.117932	0.0140547	0.100081	-0.106222	0.0268135	-0.344316	-1.58448	0.308413	0.00419399	0.088477	0.00276823	0.111633	0.0725483	0.0284012	0.10275	0.834713	0.2465	0.00578816	0.188725	5.93482e-06	0.37436	0.157961	0.355856	0.00155719	0.0714959	0.224634	0.472155	0.458305	No	No
hsa_can_576-m	-0.26311	0.00269557	0.133929	-0.247135	-0.0138693	0.381592	2.93439	0.041438	0.0109705	0.197442	0.00617937	0.24943	0.159639	0.0629506	0.229196	1.85695	0.545318	0.0129032	0.18883	0.664593	0.593739	0.136541	0.82775	0.102311	0.129001	0.940147	0.39934	0.458305	No	No
hsa-miR-550a-3-5p	0.216819	0.00765354	-0.0696939	0.0952004	0.0937409	-0.347961	1.52423	0.215092	0.00262489	0.16354	0.00511023	0.205092	0.142618	0.0540707	0.19037	1.56311	0.472475	0.0107558	0.191059	0.140629	0.735447	0.511709	0.0976351	0.0736688	0.340598	0.653606	0.808216	0.462112	No	No
hsa-miR-656-3p	-0.166351	0.00102397	-0.130199	-0.0328044	0.0225044	0.43208	-0.587804	0.268148	0.0213191	0.126181	0.00396182	0.161041	0.0886105	0.0375162	0.146091	1.14665	0.316706	0.00818516	0.193517	0.797136	0.422722	0.714935	0.555019	0.00476082	0.613562	0.406719	0.0121431	0.466443	No	No
hsa-chr21_43582-m	0.206676	-0.00188688	0.387351	-0.457976	0.00974654	-0.0651855	-3.64794	-0.563021	-0.00575762	0.157175	0.0049062	0.195899	0.144912	0.0533601	0.183494	1.51893	0.468003	0.0103983	0.194649	0.702205	0.0536473	0.00471725	0.85682	0.72393	0.0256585	0.242354	0.582298	0.46756	No	No
hsa-miR-24-3p	0.105929	-0.00031457	0.130655	-0.0471625	0.0293612	-0.221514	-1.06558	-0.0858026	-0.00589928	0.0811217	0.00253311	0.101337	0.0733259	0.0272828	0.0945986	0.780945	0.239035	0.00535492	0.197718	0.901678	0.203342	0.527063	0.294055	0.0233105	0.186861	0.723213	0.275994	0.473304	No	No
hsa-miR-129-2-3p	0.152266	-0.00700502	-0.409773	0.0968107	-0.103142	0.156836	-0.260842	1.15694	0.0115209	0.117216	0.00365978	0.146325	0.106599	0.0395362	0.136735	1.12977	0.346516	0.00774271	0.200016	0.0614632	0.00728315	0.374091	0.0163971	0.256949	0.819641	0.00311426	0.143167	0.47717	No	No
hsa-miR-590-5p	0.206866	-0.00228885	0.25538	0.371695	-0.0457951	-0.445881	2.33626	0.279531	-0.0414501	0.159654	0.00498738	0.199907	0.141277	0.0531547	0.185974	1.53049	0.465028	0.0105154	0.201145	0.648315	0.207448	0.0156179	0.39867	0.0203613	0.141812	0.554203	0.000256709	0.478232	No	No
hsa-miR-486-5p	0.182206	0.00197426	0.389725	0.039082	-0.0615473	0.0944767	-2.09795	1.25945	-0.0060749	0.141315	0.00441113	0.176131	0.130289	0.0479756	0.164978	1.36566	0.420778	0.00934906	0.203325	0.656441	0.0316085	0.767154	0.213511	0.569492	0.139416	0.00692961	0.518864	0.481778	No	No
hsa-chr19_40882-m	-0.223289	0.0048027	-0.169589	0.157133	0.0889838	0.268755	1.65555	0.293072	0.0346704	0.174103	0.0054346	0.216997	0.160518	0.0591069	0.203256	1.68252	0.518407	0.0115182	0.205697	0.38116	0.438251	0.338768	0.147097	0.192225	0.336331	0.577839	0.00411972	0.485311	No	No
hsa-miR-135a-5p	-0.15371	0.000943735	-0.114486	0.306121	-0.106586	0.2077	-0.733853	-0.60106	0.00501602	0.119988	0.00375678	0.15182	0.0952549	0.0379174	0.139215	1.12384	0.327581	0.00783149	0.206205	0.802703	0.454404	0.00416882	0.0104683	0.142126	0.52085	0.0807356	0.524836	0.485311	No	No
hsa_can_477-m	0.180502	0.00516308	-0.196955	0.149347	-0.0139727	-0.114244	-1.4695	0.23228	0.000702271	0.142575	0.00445541	0.178861	0.123932	0.0470661	0.165941	1.36182	0.41115	0.00937402	0.211493	0.25214	0.276207	0.241582	0.769479	0.494409	0.292793	0.578092	0.940586	0.496086	No	No
hsa-miR-17-3p	0.107875	0.0049632	0.0924236	0.0832449	0.031802	-0.438343	-0.0858351	-0.063247	-0.0243374	0.0853867	0.00267239	0.107874	0.0690045	0.0272174	0.0991176	0.802975	0.235758	0.00557999	0.212434	0.0692961	0.395742	0.24109	0.255722	5.42114e-05	0.915886	0.791109	6.62644e-05	0.496626	No	No
hsa-miR-1243	0.160376	0.0155721	0.274407	-0.172014	0.0041524	-0.607768	0.408091	0.488289	-0.0191599	0.128996	0.00402661	0.160778	0.118932	0.0437936	0.150597	1.24662	0.384099	0.00853411	0.219689	0.000324599	0.0942003	0.162848	0.925359	0.000190513	0.746638	0.217538	0.0293081	0.511387	No	No
hsa-miR-370-5p	0.184698	0.00410465	-0.269347	0.06668	0.0170024	0.263916	-4.02476	1.44017	0.0147159	0.148731	0.0046438	0.185675	0.135203	0.0501561	0.173494	1.4334	0.439582	0.00982399	0.220211	0.381068	0.153252	0.627	0.737984	0.134642	0.0105426	0.00360426	0.140559	0.511387	No	No
hsa-miR-337-5p	0.178251	-0.00122653	0.0562845	-0.107315	-0.0563965	0.391707	-2.16299	0.502139	0.00928541	0.14382	0.00448932	0.179253	0.132598	0.048826	0.167902	1.38987	0.428237	0.00951478	0.221099	0.78584	0.754858	0.427406	0.261044	0.0238007	0.134589	0.254097	0.333911	0.51175	No	No
hsa-miR-139-5p	0.11164	-0.00855016	-0.153451	0.0498189	-0.0279964	0.2727	-1.99817	0.642361	0.00865188	0.0909078	0.00285256	0.11584	0.0655431	0.0273919	0.105284	0.831831	0.232543	0.00590302	0.225293	0.00426685	0.191421	0.455648	0.318379	0.0125999	0.025632	0.0116733	0.149126	0.51935	No	No
hsa-miR-551b-3p	0.216144	-0.0143112	-0.183651	0.467552	-0.00914345	0.208674	-2.3267	0.977315	0.0260189	0.176227	0.00551935	0.223239	0.137953	0.0553103	0.204396	1.64528	0.476789	0.0114918	0.225869	0.0125108	0.414684	0.00276729	0.87028	0.312302	0.17197	0.0530797	0.028027	0.51935	No	No
hsa-miR-501-5p	0.170448	0.00082973	0.303662	0.141863	-0.031235	0.0161914	-0.693527	0.730056	0.00191594	0.139469	0.00435637	0.174529	0.124096	0.0465561	0.162506	1.33846	0.407467	0.00919113	0.227508	0.849733	0.0881556	0.265833	0.50959	0.92104	0.609769	0.087605	0.835738	0.521405	No	No
hsa-miR-1287-5p	-0.14534	0.0110207	-0.0453638	0.0770352	0.05245	-0.36651	-4.34936	0.112074	-0.0218646	0.119453	0.00372993	0.149189	0.108181	0.0402111	0.139313	1.15039	0.352345	0.00788689	0.229543	0.00479964	0.762362	0.484243	0.206224	0.0113535	0.00109605	0.753566	0.007849	0.524349	No	No
hsa-let-7f-2-3p	0.183803	-0.000461209	-0.0583439	0.113978	-0.046759	-0.136301	0.388811	-0.294136	-0.017712	0.154517	0.00483278	0.194658	0.12879	0.0499928	0.179542	1.46294	0.434794	0.0101216	0.239964	0.92436	0.765655	0.386183	0.360258	0.451393	0.793006	0.506109	0.0863916	0.53953	No	No
hsa-miR-19b-3p	0.150662	0.00291581	0.0476379	0.220089	-0.00268542	-0.368533	-2.16873	-0.568424	-0.0346154	0.127641	0.00399138	0.160652	0.107408	0.0414868	0.148364	1.21095	0.361218	0.00836768	0.243557	0.468547	0.76808	0.0531532	0.949002	0.0164596	0.0877298	0.130518	0.000137765	0.53953	No	No
hsa-miR-221-5p	0.0967838	-0.00289876	0.000500618	0.215465	0.0018683	0.0842407	3.66605	0.650082	0.00534363	0.0817324	0.00255812	0.103275	0.0659244	0.0260284	0.0948704	0.76828	0.225397	0.00534045	0.242064	0.262662	0.996152	0.00367098	0.943457	0.378903	0.00010292	0.00887711	0.321938	0.53953	No	No
hsa-miR-3176	0.222409	0.00552464	0.193655	-0.0553356	0.0733783	0.0646904	-2.55224	1.90206	0.0229325	0.187279	0.00587229	0.238149	0.139308	0.0573188	0.216994	1.72721	0.489653	0.0121779	0.240722	0.351423	0.420055	0.695215	0.214444	0.766872	0.154341	0.000855981	0.065626	0.53953	No	No
hsa-miR-331-5p	0.141302	0.00915734	0.213686	0.0141555	0.00226306	-0.311942	0.1795	1.42903	0.0165876	0.119802	0.00375201	0.151742	0.0939229	0.0376282	0.138956	1.11887	0.324443	0.00781302	0.243908	0.0183221	0.16538	0.881639	0.952611	0.0293219	0.874076	0.000246962	0.038824	0.53953	No	No
hsa-miR-378a-5p	0.16278	-0.00704288	0.143596	-0.0504132	-0.0111748	-0.121996	-1.29248	1.15173	0.0176686	0.136251	0.00425306	0.169819	0.12562	0.0462565	0.159066	1.31672	0.4057	0.00901404	0.237952	0.104122	0.401899	0.692243	0.811446	0.44679	0.337479	0.00983255	0.0556815	0.53953	No	No
hsa-miR-4286	-0.13623	0.000111074	-0.171264	0.14379	0.0122882	0.287508	0.311785	1.43097	0.0116664	0.11482	0.00358711	0.143831	0.101202	0.0381558	0.133724	1.09982	0.333706	0.00755948	0.241161	0.975423	0.239497	0.170049	0.750597	0.0365159	0.779579	0.00032624	0.129197	0.53953	No	No
hsa-miR-653-5p	0.231094	-0.0281777	-0.69825	0.2496	-0.128242	0.208682	2.58339	0.374404	-0.00568256	0.195818	0.00615586	0.250606	0.130458	0.0566558	0.226612	1.75372	0.472522	0.012682	0.24364	3.23937e-05	0.00756331	0.0694469	0.0343187	0.361627	0.15556	0.437016	0.656069	0.53953	No	No
hsa-miR-665	0.221143	0.00110634	0.0535732	-0.383844	-0.137647	-0.013663	7.09102	1.81647	0.0322014	0.186941	0.00583696	0.23341	0.16972	0.0630032	0.21805	1.8012	0.552138	0.0123461	0.242533	0.850453	0.819417	0.0344543	0.0403843	0.950292	0.000755513	0.00349129	0.012031	0.53953	No	No
hsa-miR-758-3p	-0.0952608	-0.00704	-0.186447	0.130652	-0.0394581	0.419045	4.08103	0.769142	0.0135736	0.0796312	0.0024888	0.0999726	0.0687227	0.0261973	0.0926526	0.759482	0.228697	0.00523206	0.237346	0.00675418	0.0681778	0.0710937	0.146914	3.88695e-05	2.49528e-05	0.00294161	0.0124664	0.53953	No	No
hsa-miR-378a-3p	0.0639645	0.00129061	0.0110933	0.00496695	-0.0502845	-0.045348	-0.392032	0.429833	-0.00623792	0.054437	0.00170199	0.068464	0.0461628	0.0177591	0.0632934	0.517295	0.154757	0.00357106	0.245666	0.451908	0.871948	0.915337	0.0099974	0.4771	0.456962	0.0112849	0.0869387	0.541704	No	No
hsa-miR-324-3p	0.115141	0.000559956	-0.0221939	-0.228938	0.0255141	-0.0660313	2.58045	-0.736264	0.0105273	0.0984817	0.00308563	0.124927	0.0757444	0.0306432	0.114179	0.915644	0.263373	0.00641521	0.247995	0.856746	0.859726	0.00647945	0.414429	0.5657	0.0103007	0.010838	0.107205	0.545121	No	No
hsa_can_264-m	0.151141	0.00210309	0.81217	-0.125223	0.114384	-0.081315	-6.62099	0.319068	-0.00796469	0.129598	0.00404785	0.162133	0.115596	0.0433115	0.151023	1.24434	0.379136	0.00854279	0.249168	0.605712	7.49349e-06	0.290963	0.0152785	0.592719	2.82079e-05	0.409512	0.355738	0.545982	No	No
hsa-let-7a-5p	-0.0708851	0.00622455	0.183815	0.0518805	0.00721307	-0.338141	-1.35105	0.186385	-0.00186486	0.0613478	0.00191497	0.0764624	0.0565613	0.0208273	0.0716206	0.592864	0.182669	0.00405863	0.253505	0.00208624	0.0200442	0.369429	0.732542	1.99766e-05	0.0332395	0.319179	0.647922	0.553749	No	No
hsa_can_516-m	-0.152335	0.0112879	0.100143	-0.0888813	0.0964819	-0.33129	1.70365	0.799949	0.0102381	0.132514	0.00414017	0.166059	0.116383	0.0439611	0.154304	1.26839	0.384367	0.00872131	0.2559	0.00885692	0.549253	0.453543	0.039568	0.0367689	0.193558	0.0498398	0.2461	0.557239	No	No
hsa-miR-376c-3p	0.0868656	-0.00877886	0.0752541	0.0480197	0.0466416	0.0149313	-0.732393	0.0219001	0.00787238	0.0758297	0.00237311	0.0957735	0.0614748	0.024208	0.0880319	0.713602	0.209784	0.00495657	0.257552	0.000546869	0.435797	0.443445	0.0676578	0.866014	0.316413	0.917847	0.118658	0.559095	No	No
hsa-miR-127-3p	-0.064788	0.00544113	-0.0676572	-0.125184	-0.0225064	0.134163	2.29437	0.389787	0.0107724	0.0567912	0.00177273	0.0707831	0.0523602	0.0192803	0.066301	0.548829	0.169101	0.00375718	0.259494	0.00349226	0.343846	0.0262563	0.256163	0.0484893	0.000422015	0.0314675	0.00609044	0.559834	No	No
hsa-miR-146b-5p	0.116112	-0.00866176	-0.0309603	0.151798	-0.0029467	-0.143141	2.7324	-0.566684	-0.00725325	0.101752	0.0031972	0.13009	0.0691803	0.0297534	0.117771	0.916525	0.249343	0.00659353	0.259364	0.00926684	0.812881	0.0396071	0.922048	0.230031	0.0071201	0.0336684	0.276683	0.559834	No	No
hsa-let-7a-3p	-0.11802	0.000605079	-0.086666	0.261816	0.029008	-0.0787223	-3.87283	-0.549714	-0.00567742	0.103674	0.00324074	0.130256	0.0888149	0.0339871	0.12059	0.987283	0.296486	0.00680718	0.260502	0.852659	0.508945	0.00768257	0.403013	0.516931	0.000781405	0.0778243	0.408309	0.56028	No	No
hsa-miR-181d-5p	0.103624	-0.00405061	-0.129766	0.0973176	-0.0220183	-0.0273248	1.28124	-0.822443	-0.00633716	0.0912883	0.00285706	0.115324	0.0738157	0.0291066	0.10597	0.858582	0.252142	0.0059659	0.261841	0.16259	0.265974	0.201574	0.457769	0.797599	0.150497	0.00372735	0.293339	0.561433	No	No
hsa-miR-548o-3p	-0.112173	0.0142025	0.049978	-0.0247152	0.0935982	-0.620889	-1.81784	0.184994	-0.0116348	0.0992261	0.00309984	0.124276	0.0875944	0.0329983	0.115571	0.95075	0.288635	0.00653382	0.263776	3.19304e-05	0.68932	0.780586	0.00988597	2.13276e-06	0.069616	0.528502	0.0811599	0.563851	No	No
hsa-miR-151a-3p	-0.0849818	0.0114958	0.00912067	-0.0460979	0.0309738	-0.392382	-1.0399	0.00420847	-0.0147824	0.075366	0.00235255	0.0939343	0.0694857	0.0255864	0.0879862	0.728335	0.22441	0.00498605	0.264985	1.14044e-05	0.923046	0.514282	0.239514	4.79432e-05	0.168057	0.985215	0.00466826	0.564709	No	No
hsa-miR-338-5p	-0.146185	0.0131106	0.192541	0.180284	0.0626965	-0.508181	-1.11616	-0.257133	-0.0193925	0.131181	0.00409773	0.164216	0.116334	0.0437201	0.152823	1.25808	0.382551	0.00864195	0.270553	0.00241568	0.246672	0.13615	0.166283	0.00167883	0.385022	0.508816	0.0293841	0.574822	No	No
hsa-miR-876-3p	0.165342	-0.0200211	0.205499	0.0650274	0.0894395	0.22489	-2.21067	-0.379943	0.00335616	0.148793	0.00464456	0.185452	0.137184	0.0505144	0.173708	1.43793	0.443045	0.0098438	0.271895	7.83078e-05	0.273228	0.640379	0.0911484	0.201512	0.139128	0.40081	0.734605	0.575924	No	No
hsa-miR-219a-2-3p	-0.193748	0.0107581	0.166063	0.0936525	0.0604693	-0.788696	0.285682	-1.85099	-0.0411295	0.174984	0.00546212	0.218096	0.161331	0.0594062	0.204285	1.69104	0.521032	0.0115765	0.273599	0.0545526	0.450054	0.567756	0.320313	0.00033132	0.867461	0.00188357	0.000854307	0.576041	No	No
hsa_can_1492-m	0.271659	-0.0133923	0.0636808	0.200351	0.0651041	-0.253035	-7.10614	-2.23421	0.00393648	0.245074	0.00776364	0.316348	0.117761	0.0585524	0.283388	1.95097	0.447946	0.0158424	0.273066	0.0908296	0.841298	0.103641	0.278751	0.376278	0.00152278	6.17071e-05	0.804803	0.576041	No	No
hsa-miR-34b-5p	-0.189672	0.0213871	0.0948922	0.0196307	0.0080365	-0.366275	-1.29006	-0.38169	-0.0325885	0.173448	0.00543291	0.219804	0.135124	0.0543097	0.20115	1.61752	0.467794	0.0113072	0.279504	0.000261004	0.667843	0.885875	0.883774	0.0747304	0.434056	0.423696	0.00584902	0.586707	No	No
hsa_can_279-m	0.154916	0.00406579	-0.208909	0.159709	-0.00888781	-0.0973207	-1.4501	0.207846	0.00263565	0.142564	0.00445274	0.178331	0.127314	0.047672	0.166143	1.36916	0.417342	0.00939867	0.282514	0.365662	0.247074	0.22346	0.853892	0.560722	0.301579	0.623644	0.78033	0.59125	No	No
hsa-miR-140-3p	0.0915261	0.010346	0.158261	0.0914129	0.0104459	-0.281365	-3.09701	0.944296	-0.00270156	0.0844916	0.0026374	0.105308	0.0778993	0.0286845	0.0986398	0.816524	0.251582	0.00558977	0.283996	0.000272614	0.1393	0.253743	0.719375	0.00633632	0.00106478	0.00116969	0.631033	0.591515	No	No
hsa-miR-448	0.246681	-0.00121939	0.35001	-0.370916	0.134251	-0.0799662	-1.19882	0.455238	-0.00511099	0.227883	0.00714767	0.290046	0.167258	0.0692823	0.263986	2.09469	0.590308	0.0148088	0.284333	0.865241	0.233326	0.0377434	0.0662196	0.763234	0.573186	0.449187	0.731473	0.591515	No	No
hsa-miR-34a-5p	-0.117325	0.0119933	-0.0892232	-0.232054	-0.0797731	0.00623619	-2.23776	-0.392578	0.0142392	0.108769	0.00340677	0.13781	0.0849492	0.0340994	0.126148	1.01494	0.293835	0.00709181	0.286018	0.000941758	0.520373	0.0124988	0.0292737	0.960773	0.0387528	0.195832	0.0501904	0.593254	No	No
hsa-miR-302a-5p	0.110072	0.0025725	-0.180486	-0.021494	-0.061314	0.224804	0.0211137	0.75338	0.0131033	0.102351	0.00319488	0.127567	0.0943651	0.0347476	0.11949	0.989115	0.304759	0.0067713	0.287444	0.424597	0.163443	0.822025	0.0921806	0.0658695	0.983171	0.022069	0.0587571	0.594447	No	No
hsa-miR-340-5p	-0.125923	0.0108878	0.0595776	-0.0397768	0.201137	-0.0450559	-2.05092	0.362964	0.0013937	0.11773	0.00367493	0.146735	0.108544	0.0399687	0.137444	1.13774	0.350552	0.00778874	0.290043	0.00469452	0.686495	0.71769	5.55303e-05	0.744449	0.0858176	0.312256	0.858724	0.598054	No	No
hsa-miR-188-5p	0.192191	0.00780115	0.449105	-0.0933066	-0.0333906	-0.29144	0.957625	0.736047	0.00611095	0.181383	0.00566187	0.226071	0.167231	0.0615787	0.211756	1.75288	0.540086	0.0119999	0.294528	0.174513	0.0525782	0.582778	0.593359	0.174986	0.590607	0.187372	0.612863	0.601973	No	No
hsa-miR-19a-3p	0.15294	0.0048541	-0.000503095	0.159546	0.0400898	-0.285782	-2.76153	-0.102975	-0.0290078	0.143826	0.00449669	0.18087	0.122074	0.0469409	0.167231	1.36698	0.409094	0.00943571	0.292828	0.285657	0.997792	0.205358	0.402716	0.0937965	0.0563059	0.803709	0.00344446	0.601973	No	No
hsa-miR-493-5p	0.137518	0.00671257	-0.0605938	0.116741	0.0032796	0.140136	-4.66517	1.60367	0.00668084	0.129751	0.00405017	0.161718	0.119628	0.0440499	0.151478	1.25391	0.386347	0.00858404	0.294404	0.103838	0.70951	0.340235	0.941355	0.359436	0.00126497	0.000453012	0.440143	0.601973	No	No
hsa-miR-598-3p	0.0728526	0.00158871	-0.199495	0.0826133	-0.00793478	0.244213	-1.81028	0.662307	0.0137184	0.0690742	0.00216456	0.0876671	0.0527748	0.0214228	0.0800731	0.641211	0.183912	0.00449788	0.296735	0.466469	0.0272792	0.132436	0.714802	0.00368763	0.0101848	0.00167867	0.00368662	0.604717	No	No
hsa-miR-335-5p	0.11881	0.00298481	-0.0580263	-0.0434326	0.0574577	0.0756177	-0.758672	0.453112	0.0151108	0.112938	0.00353169	0.142163	0.0949226	0.0366869	0.131267	1.07118	0.319383	0.00740304	0.297962	0.402135	0.684928	0.651969	0.132255	0.567212	0.486574	0.170655	0.0466395	0.605451	No	No
hsa-miR-192-5p	0.0801964	0.00881113	-0.0629605	-0.0189414	0.0105776	-0.291369	-0.210376	0.226101	-0.00266108	0.0767803	0.00241591	0.0984304	0.0492106	0.0217631	0.0888344	0.679847	0.179792	0.00496828	0.301383	0.000641663	0.525383	0.704178	0.631976	0.00191593	0.760032	0.222353	0.594648	0.610628	No	No
hsa-miR-1277-5p	0.0354251	0.00109997	-0.0309402	-0.0308793	-0.0092962	-0.0790391	0.764792	0.164978	-0.0077108	0.0341965	0.00106744	0.0426216	0.0315284	0.0116095	0.0399227	0.330474	0.101823	0.00226236	0.305321	0.307849	0.471336	0.338525	0.432249	0.0533568	0.0308675	0.120101	0.00131551	0.616818	No	No
hsa-miR-136-5p	-0.0747678	0.00508018	0.095598	-0.0728761	0.0140569	-0.0465633	0.258524	-0.347117	0.00220315	0.0729966	0.00228977	0.092931	0.0533876	0.0221536	0.0845571	0.670383	0.188623	0.00474289	0.310741	0.0311751	0.308672	0.186688	0.532594	0.58436	0.703645	0.0799053	0.644335	0.621377	No	No
hsa-miR-181c-5p	0.072368	-0.00171422	-0.137572	0.0441828	0.00205684	-0.0100707	0.295903	-0.0326588	3.86367e-05	0.0708082	0.00221566	0.0893811	0.0577648	0.0226736	0.0822179	0.667272	0.196655	0.00463049	0.311787	0.442835	0.130197	0.452857	0.928578	0.903014	0.661975	0.869689	0.993376	0.621377	No	No
hsa-miR-188-3p	0.140122	0.00600242	0.0255397	-0.190361	0.0089967	0.0962855	-5.49528	0.558106	0.000449939	0.137057	0.00428077	0.17145	0.122349	0.0458222	0.159722	1.31618	0.401137	0.00903526	0.311633	0.167165	0.882194	0.134677	0.846232	0.549401	0.000427396	0.178696	0.960486	0.621377	No	No
hsa_can_1563-m	-0.0895361	0.00296499	-0.0238321	0.0937519	0.066992	-0.371811	-0.432548	-0.881081	-0.0157125	0.0876493	0.00273597	0.109244	0.0808106	0.0297565	0.102326	0.84704	0.260984	0.00579868	0.312022	0.283799	0.828214	0.259011	0.0351991	0.000668723	0.614917	0.00285437	0.0092547	0.621377	No	No
hsa_can_68-m	0.128535	0.00399077	-0.241554	-0.066728	-0.0903899	-0.313064	4.4404	0.861219	0.00548256	0.125599	0.00392058	0.156544	0.1158	0.0426404	0.146631	1.21379	0.373984	0.00830937	0.311159	0.313724	0.129255	0.57058	0.046103	0.037783	0.00146631	0.031615	0.512469	0.621377	No	No
hsa-miR-181a-5p	0.104035	0.00643711	-0.0201344	0.122359	0.042636	-0.387592	-1.12798	-0.329593	-0.0211572	0.102203	0.00319027	0.127383	0.0942289	0.0346975	0.119317	0.987688	0.30432	0.00676153	0.313714	0.0491126	0.875058	0.208187	0.232742	0.00209862	0.26629	0.291066	0.00295176	0.622709	No	No
hsa-miR-330-5p	-0.113257	0.0154413	0.151057	-0.104338	0.0349051	-0.327045	-1.24938	1.13413	0.00519129	0.111646	0.00350041	0.141929	0.0834208	0.0342467	0.129371	1.03082	0.292806	0.00726147	0.315363	5.62467e-05	0.292401	0.224784	0.319695	0.0147463	0.238963	0.000879161	0.478058	0.622709	No	No
hsa-miR-3943	0.144684	0.00290435	-0.0274431	-0.0332129	-0.0628085	0.182353	2.31343	1.95483	0.0307984	0.142568	0.00446245	0.180187	0.114688	0.0453434	0.165472	1.33933	0.392509	0.0093137	0.315166	0.518189	0.879573	0.774968	0.180538	0.275839	0.0987936	6.27851e-05	0.00177199	0.622709	No	No
hsa-miR-3913-5p	0.158457	-0.0100294	0.0913476	0.235503	-0.0427991	-0.42848	-0.825551	-0.50846	-0.0346784	0.157542	0.00492324	0.197658	0.136812	0.0519835	0.183354	1.50449	0.454067	0.0103572	0.319451	0.0470547	0.646019	0.0998852	0.419577	0.0235757	0.588982	0.275447	0.00156985	0.629003	No	No
hsa-miR-410-3p	-0.132686	0.00479473	0.050216	-0.0950644	0.0401173	0.22787	0.196435	0.56529	0.0132008	0.13252	0.00416913	0.169841	0.085505	0.037697	0.153331	1.17575	0.311949	0.00857623	0.321626	0.255703	0.768735	0.278791	0.299321	0.143649	0.868912	0.0842921	0.13018	0.631507	No	No
hsa-miR-126-5p	0.0834896	0.00673467	-0.0202405	0.117398	0.046428	0.103946	-1.11695	0.357283	0.0180517	0.0843884	0.00263908	0.106256	0.0707183	0.0273741	0.0980741	0.799898	0.238228	0.00553028	0.327353	0.0138835	0.849714	0.111759	0.104651	0.294398	0.177192	0.148563	0.00200531	0.637999	No	No
hsa-miR-154-3p	0.0994282	0.00104106	-0.121713	0.0164353	-0.0600303	0.194941	1.42998	0.00548541	0.0111663	0.100565	0.00313914	0.125342	0.0927188	0.0341414	0.117405	0.971859	0.299443	0.00665317	0.32767	0.741576	0.336293	0.861003	0.0932662	0.103218	0.156014	0.985558	0.0996474	0.637999	No	No
hsa-miR-432-5p	0.061046	-0.00145425	-0.00222592	-0.0525883	0.0120754	0.284498	-0.109788	-0.383292	0.0040478	0.0616759	0.00193649	0.0787156	0.0433057	0.0183361	0.0714072	0.560447	0.154786	0.00400078	0.327141	0.456261	0.977555	0.238094	0.517337	0.0002245	0.846576	0.0218695	0.316627	0.637999	No	No
hsa-chr19_42450-m	0.168223	0.00108984	0.127348	-0.165734	-0.0254315	-0.404804	0.312284	1.234	-0.00805739	0.171052	0.00535356	0.216113	0.138139	0.0545053	0.198554	1.60832	0.472081	0.0111776	0.330211	0.83953	0.558389	0.243592	0.645599	0.0468883	0.847911	0.0162121	0.474426	0.64116	No	No
hsa-let-7i-5p	0.0599161	0.00654131	0.188151	0.0206453	0.00359823	-0.430911	-0.854827	-0.575377	-0.00769421	0.061333	0.00191683	0.0769839	0.0530399	0.0201973	0.0713686	0.585211	0.176352	0.00403057	0.333418	0.001299	0.0181703	0.701016	0.86031	2.04645e-07	0.158895	0.00372011	0.0621326	0.643526	No	No
hsa-miR-30b-5p	0.0941267	-0.00112078	-0.0161558	0.0238511	-0.0129496	0.0683563	-0.941125	-0.338017	0.00261465	0.0965084	0.00302387	0.122434	0.0741495	0.0300139	0.111889	0.897076	0.257917	0.00628629	0.334192	0.712501	0.89556	0.750889	0.670535	0.544068	0.306055	0.204158	0.679278	0.643526	No	No
hsa-miR-548e-3p	0.162634	0.0012346	0.32457	0.0459251	0.0612664	-0.204904	2.50502	-0.406108	-0.0115284	0.166637	0.00520871	0.20933	0.142958	0.0546652	0.193837	1.58734	0.47694	0.0109427	0.333868	0.813624	0.127453	0.751197	0.275045	0.295652	0.129483	0.404105	0.297266	0.643526	No	No
hsa-chrX_19632-m	0.0984727	0.00908108	0.109356	-0.269858	-0.0236643	0.112369	0.171112	0.00476635	-0.00376652	0.101867	0.00318859	0.128761	0.0818443	0.032379	0.118229	0.956707	0.280234	0.00665422	0.338452	0.00641281	0.399848	0.00343212	0.472946	0.346553	0.859766	0.98659	0.573953	0.643991	No	No
hsa-miR-125b-5p	0.0650985	0.00306397	-0.116449	0.0609052	-0.0422744	0.0198856	1.10424	0.794047	0.00340465	0.0677338	0.00212718	0.0864941	0.047103	0.0200381	0.0784132	0.613902	0.168792	0.00439228	0.341223	0.156117	0.184392	0.210048	0.0470568	0.800866	0.0864523	0.000120828	0.44198	0.643991	No	No
hsa-miR-191-5p	0.0612791	0.00490652	-0.0666509	0.0568931	-0.0227907	0.038983	0.908717	0.604602	0.00647485	0.0637603	0.00201521	0.0821826	0.0338032	0.0162126	0.0737357	0.528803	0.127351	0.00411974	0.341229	0.0185901	0.421282	0.107171	0.174424	0.59941	0.100426	0.000109025	0.122464	0.643991	No	No
hsa-miR-25-5p	-0.158276	0.000840092	-0.0296642	-0.170511	-0.0420821	-0.0947728	3.42199	0.852618	-0.000277606	0.165201	0.00515674	0.205902	0.152312	0.0560849	0.192864	1.5965	0.491902	0.0109293	0.342725	0.871258	0.886036	0.275574	0.461382	0.62534	0.0439442	0.0977013	0.979839	0.643991	No	No
hsa-miR-301a-5p	-0.126509	0.00863885	-0.00539399	0.193233	-0.00910935	-0.288212	0.812783	0.23423	-0.0101483	0.131982	0.00411982	0.164499	0.121685	0.0448074	0.154083	1.27547	0.39299	0.00873165	0.3425	0.0411864	0.973975	0.127234	0.840857	0.067393	0.530855	0.557532	0.250767	0.643991	No	No
hsa-miR-33a-5p	-0.114251	-0.000293491	0.219496	0.155459	-0.0166687	-0.126235	-0.515468	-0.662136	-0.0219427	0.119218	0.00374788	0.15258	0.0793532	0.0344767	0.137965	1.06742	0.287481	0.00772083	0.342596	0.937902	0.15663	0.0635146	0.63376	0.364683	0.634156	0.0315873	0.00651681	0.643991	No	No
hsa-miR-362-5p	0.120623	0.00599332	-0.0270672	0.262922	-0.0529573	0.186851	-0.180015	0.989963	-0.00698881	0.124778	0.00391202	0.15861	0.0933362	0.0382959	0.14459	1.15238	0.327494	0.00811601	0.338441	0.131948	0.8652	0.0103295	0.181241	0.202323	0.877358	0.00647456	0.393369	0.643991	No	No
hsa-miR-379-5p	-0.160379	-0.0168671	-0.0108732	-0.0209574	-0.091772	0.461581	-2.15532	-0.55821	0.00981515	0.165569	0.00516822	0.206361	0.152651	0.0562098	0.193294	1.60005	0.492997	0.0109537	0.337475	0.00200845	0.958193	0.892109	0.117444	0.0208407	0.192328	0.270281	0.374601	0.643991	No	No
hsa-miR-6505-5p	-0.164266	-0.00212518	-0.164569	0.21948	-0.0437775	0.296399	1.4346	0.681311	0.0140744	0.170071	0.00534891	0.217849	0.111124	0.0487043	0.196792	1.51456	0.404294	0.0110094	0.338856	0.692864	0.453608	0.0615485	0.378929	0.138448	0.35431	0.106756	0.20713	0.643991	No	No
hsa-miR-181b-3p	0.13485	0.00977439	0.0290061	0.114774	0.0312283	-0.760818	-1.85634	-0.539322	-0.0212433	0.142004	0.00443264	0.17699	0.130924	0.0482095	0.165782	1.37232	0.42283	0.00939464	0.346964	0.032171	0.870495	0.390596	0.524158	3.11321e-05	0.190536	0.21606	0.0282198	0.64847	No	No
hsa-miR-182-5p	0.134436	0.00763081	0.49059	0.369053	-0.0187333	0.0181938	-2.51739	0.78029	-0.000912828	0.141563	0.00443659	0.179731	0.107654	0.0438035	0.16409	1.31265	0.375734	0.00921573	0.346949	0.0917487	0.00878424	0.00252545	0.673247	0.912167	0.0688378	0.0502929	0.921502	0.64847	No	No
hsa-P1-can5956-m	0.126524	-0.00947616	-0.360004	-0.115141	-0.0792243	0.0150786	2.54154	-0.47229	-0.0182694	0.135217	0.00423736	0.171629	0.103184	0.0419113	0.156744	1.25484	0.359725	0.00880426	0.354009	0.0299151	0.0411239	0.277084	0.0726011	0.923755	0.0557241	0.203377	0.0432521	0.65119	No	No
hsa-chrX_19635-m	0.216856	-0.00181927	0.332978	-0.386609	0.140448	-0.0213898	-1.41042	0.290002	-0.0030163	0.231689	0.00726915	0.29513	0.167945	0.0700006	0.268347	2.12294	0.594928	0.0150479	0.353874	0.803422	0.264712	0.031669	0.0578641	0.936793	0.513682	0.630985	0.841961	0.65119	No	No
hsa-miR-1271-5p	0.130078	-0.0034084	-0.020805	0.0732009	-0.000962249	-0.151287	-2.06396	1.67413	-0.0214032	0.137951	0.00430613	0.171939	0.127188	0.0468337	0.161051	1.33315	0.410762	0.00912653	0.350344	0.432455	0.904184	0.571046	0.983802	0.352149	0.136518	0.000542225	0.0231126	0.65119	No	No
hsa-miR-148b-3p	0.0596364	0.005396	0.0308088	-0.0342836	0.0177625	-0.181199	-0.102546	-0.591522	-0.0109622	0.0634756	0.00198139	0.0791144	0.058523	0.0215497	0.0741047	0.613426	0.189005	0.0041994	0.352074	0.00892922	0.698652	0.564244	0.419056	0.0181193	0.868837	0.00506439	0.0119643	0.65119	No	No
hsa-miR-29c-3p	-0.0442881	0.00655945	0.0177919	-0.00679458	0.0622373	0.0549375	-0.0615325	-0.129634	0.00945256	0.0472306	0.00147729	0.0595132	0.0392777	0.0152645	0.0548754	0.446953	0.132721	0.00309325	0.352998	5.11217e-05	0.766236	0.864317	0.000540162	0.321682	0.891812	0.339813	0.00362642	0.65119	No	No
hsa-miR-490-5p	-0.104789	-0.010102	-0.157837	0.0371693	-0.126286	0.0146011	4.95155	-0.745963	-0.00736928	0.111686	0.00348753	0.13952	0.10094	0.0375599	0.13024	1.07516	0.329073	0.0073724	0.352719	0.00562338	0.26344	0.716386	0.00294774	0.911195	0.000152902	0.0340814	0.322426	0.65119	No	No
hsa-let-7e-3p	0.147217	-0.00453098	-0.522082	-0.00291948	-0.0175948	0.187058	-6.49322	0.739293	0.0104642	0.15842	0.00498665	0.203222	0.0998866	0.0445084	0.183277	1.39572	0.36618	0.010248	0.357299	0.367997	0.0132946	0.976959	0.696598	0.312443	0.000136763	0.056443	0.31222	0.655516	No	No
hsa-miR-2467-5p	0.0822104	0.00780524	-0.0314858	0.00862994	-0.0408873	0.181187	-0.758284	1.31566	-0.00805957	0.088699	0.00276873	0.110552	0.0817784	0.0301129	0.103552	0.857184	0.26411	0.00586812	0.358549	0.00693002	0.776994	0.916958	0.188939	0.0864258	0.386377	6.26187e-05	0.175865	0.656088	No	No
hsa-chr7_17957-s	0.114415	-0.0145586	0.164446	0.20386	0.0326643	0.0462676	0.389588	-0.415675	0.00411662	0.124069	0.00387528	0.155241	0.110502	0.0414348	0.144569	1.19091	0.36267	0.00817709	0.360948	0.000457983	0.29466	0.0792106	0.439312	0.7503	0.746804	0.264625	0.616915	0.657039	No	No
hsa-miR-200b-3p	-0.132795	0.0141134	0.229252	0.253126	0.0219465	0.0616219	-0.611776	0.824995	-0.00366182	0.143715	0.00448607	0.179123	0.132502	0.0487906	0.167781	1.38886	0.427926	0.00950788	0.360008	0.00281295	0.206622	0.069839	0.657457	0.714994	0.664085	0.0675013	0.701804	0.657039	No	No
hsa-miR-1298-5p	-0.124388	0.0127354	0.0265354	-0.44575	0.0124145	0.365843	0.246906	1.11197	0.0115161	0.135888	0.00425229	0.171569	0.110578	0.0434599	0.157772	1.27985	0.376813	0.00888467	0.364477	0.00429552	0.877723	0.000603201	0.777942	0.024619	0.848877	0.0076285	0.200988	0.660024	No	No
hsa-miR-3117-3p	-0.170189	-0.0123795	0.113068	-0.208595	0.0515252	-0.148167	0.435319	1.51235	-0.0114216	0.185821	0.00589877	0.240073	0.0816667	0.0417937	0.214852	1.41879	0.312477	0.0120225	0.364215	0.0410242	0.639748	0.0184732	0.231257	0.493683	0.761999	8.75573e-05	0.346764	0.660024	No	No
hsa-chr13_31662-s	0.137116	0.00274362	-0.084478	-0.360605	-0.077783	0.14883	1.8404	0.654107	0.0170748	0.150261	0.00471909	0.191893	0.104356	0.0444226	0.17395	1.3614	0.374088	0.00974342	0.365964	0.563645	0.661703	0.00236798	0.0945452	0.396389	0.190807	0.0949757	0.0859529	0.661004	No	No
hsa-miR-28-5p	0.0940799	0.00670806	0.229315	0.116878	0.00694535	-0.195109	-0.00267017	0.901691	0.00180611	0.103622	0.00324309	0.130909	0.0837604	0.0330337	0.120286	0.97451	0.286148	0.00677177	0.368368	0.0438994	0.086081	0.177482	0.835499	0.111213	0.99784	0.00481927	0.79081	0.663632	No	No
hsa-P4-can630-m	-0.153164	-0.0110104	0.0913278	0.00898431	-0.112386	0.0941441	3.66708	-0.0295693	-0.0213141	0.171039	0.00534342	0.214247	0.150805	0.0568472	0.199201	1.63844	0.497192	0.0112612	0.374903	0.0446756	0.671775	0.953057	0.0613205	0.638591	0.0361748	0.953138	0.0643123	0.67367	No	No
hsa-chr19_41068-m	0.0809529	-0.00344583	-0.0985863	0.0942566	-0.0180683	-0.0672317	1.38017	-0.869205	-0.00770138	0.0917397	0.00286992	0.115681	0.075704	0.0295391	0.106561	0.866698	0.256587	0.00600457	0.381859	0.235651	0.398236	0.226822	0.547319	0.531023	0.126227	0.00277799	0.205671	0.684352	No	No
hsa-miR-34a-3p	-0.133303	0.00895057	-0.25103	-0.0758442	-0.124922	0.175172	-2.99256	1.58198	0.0273464	0.151683	0.00473477	0.189054	0.139848	0.0514956	0.177082	1.46586	0.45165	0.010035	0.383786	0.0646272	0.190389	0.593299	0.0243657	0.32742	0.0539644	0.00211893	0.00888807	0.684352	No	No
hsa-miR-379-3p	0.138856	0.0106853	0.0513959	-0.162738	0.0277819	0.274015	-0.38092	1.47942	0.0426907	0.157852	0.00493492	0.198451	0.134374	0.0515914	0.183561	1.50123	0.449764	0.0103586	0.383339	0.0352668	0.796731	0.239319	0.595895	0.141907	0.802165	0.00349579	0.000144819	0.684352	No	No
hsa-miR-30c-2-3p	-0.0876411	-0.00226216	-0.0634959	-0.0216059	0.00452138	-0.051212	0.631859	0.231819	-0.00847945	0.100148	0.00313216	0.126143	0.0836239	0.0324301	0.116374	0.948547	0.282109	0.0065611	0.385779	0.473583	0.616962	0.798637	0.890447	0.661826	0.512578	0.420461	0.202286	0.684414	No	No
hsa-miR-545-5p	-0.127925	-0.000122456	-0.0999856	-0.334087	-0.0810279	-0.122451	-0.554095	0.316082	-0.000383441	0.14614	0.00456369	0.182632	0.131617	0.0490648	0.170385	1.40586	0.429778	0.00964305	0.38565	0.978702	0.58654	0.0191223	0.113524	0.475758	0.697457	0.470198	0.968443	0.684414	No	No
hsa-miR-376b-3p	0.0915284	-0.0135245	0.0371491	-0.0493012	-0.0445503	-0.0593889	2.99806	-0.562949	-0.00293638	0.104812	0.00328147	0.132593	0.0833983	0.0331587	0.121615	0.982212	0.286569	0.00684203	0.386779	0.000144723	0.780524	0.560728	0.193434	0.627489	0.00605094	0.0628497	0.669682	0.684452	No	No
hsa-P5-can682-m	-0.128445	-0.00528524	-0.204141	0.00900522	-0.101265	0.172488	4.85672	-0.0724979	-0.0150837	0.149126	0.00466128	0.187315	0.12806	0.0489435	0.173475	1.42082	0.42706	0.00979364	0.39326	0.26237	0.281119	0.944604	0.0510751	0.324958	0.0025849	0.866823	0.129957	0.685508	No	No
hsa-let-7d-3p	0.0755854	-0.000704849	-0.108459	-0.0966397	0.0718706	0.00255034	-2.64347	-0.200859	-0.00606847	0.0874791	0.00273109	0.109145	0.0799324	0.0295724	0.102074	0.843929	0.259254	0.0057815	0.391777	0.797424	0.325242	0.240093	0.0241354	0.980168	0.00503328	0.44712	0.299035	0.685508	No	No
hsa-miR-153-3p	0.0751043	0.0024084	-0.0462251	0.00017966	0.033239	0.131289	0.238495	0.594901	0.0163138	0.0870015	0.00271626	0.108568	0.0793728	0.0293893	0.101508	0.839068	0.257628	0.00574893	0.392204	0.379593	0.672139	0.998215	0.270812	0.201939	0.779011	0.0311983	0.00659243	0.685508	No	No
hsa-miR-362-3p	0.144124	-0.00532504	0.45624	0.296582	0.0388382	-0.186509	-0.720861	-0.650078	-0.020219	0.167023	0.00522902	0.211268	0.133094	0.0528776	0.193807	1.56572	0.457087	0.0109042	0.392398	0.313507	0.0357303	0.0369152	0.470772	0.340601	0.64996	0.169647	0.0697289	0.685508	No	No
hsa-miR-421	0.0907504	0.00708879	0.0786321	-0.036478	0.0133187	-0.173721	0.397551	0.247844	-0.0083887	0.104278	0.00327078	0.132727	0.0765067	0.0316971	0.120798	0.958426	0.270049	0.00677635	0.388395	0.0350992	0.556285	0.638433	0.678618	0.156759	0.682499	0.369158	0.221638	0.685508	No	No
hsa-miR-574-5p	0.179095	-0.0110261	0.0261525	0.160149	-0.107458	-0.220505	0.306381	-0.925289	-0.0282898	0.20659	0.00645121	0.258122	0.186412	0.0694227	0.240889	1.98813	0.608173	0.0136346	0.390216	0.0937502	0.919711	0.399978	0.136591	0.364474	0.878998	0.143069	0.0432735	0.685508	No	No
hsa-miR-136-3p	-0.0453227	0.00388702	0.031729	-0.0186391	-0.0188651	0.14299	0.919632	0.296836	0.00773368	0.0531313	0.00166679	0.0676585	0.0387022	0.0160921	0.0615421	0.487445	0.136902	0.00345154	0.397792	0.0238519	0.64118	0.635069	0.254197	0.0243482	0.0731135	0.0417756	0.0296154	0.688259	No	No
hsa-miR-208b-3p	-0.0779836	0.00183043	-0.216348	-0.257762	-0.0113231	0.196596	1.28462	0.493283	0.0084124	0.0913066	0.00285013	0.113802	0.0841826	0.0309982	0.106596	0.882384	0.271874	0.00604064	0.397215	0.523719	0.0631805	0.00591925	0.718554	0.0711874	0.160223	0.0839332	0.170018	0.688259	No	No
hsa-miR-30e-5p	0.0509928	0.0052414	0.10658	0.0784969	0.00948714	-0.134082	0.097493	0.472711	0.00169246	0.0596004	0.00186588	0.0753819	0.0475424	0.0188783	0.0691597	0.558843	0.163214	0.00389132	0.396396	0.00711728	0.163724	0.113596	0.620516	0.0583049	0.863179	0.00863759	0.665522	0.688259	No	No
hsa-miR-32-3p	-0.127286	0.00771588	0.292817	-0.00227515	0.0308092	-0.458652	1.40019	0.168776	-0.0076808	0.149669	0.00467192	0.186544	0.137992	0.050812	0.174732	1.4464	0.445655	0.00990179	0.399212	0.105023	0.122922	0.987001	0.55079	0.0115281	0.344037	0.708701	0.441655	0.689011	No	No
hsa-miR-876-5p	0.167694	-0.0234513	-0.407319	-0.069441	-0.00161604	0.101497	-0.520433	-2.0265	-0.0258275	0.199498	0.00622809	0.248851	0.182643	0.0675028	0.232808	1.92532	0.591841	0.0131877	0.404666	0.000445944	0.10808	0.707614	0.981126	0.664774	0.789561	0.0025498	0.0558823	0.696704	No	No
hsa-let-7b-5p	0.0706214	0.0031503	0.29759	0.0751745	-0.0509634	-0.478272	-1.45249	-0.612491	-0.0186056	0.0857974	0.00268342	0.10808	0.0715548	0.027767	0.0996947	0.812418	0.24151	0.00562039	0.414429	0.246076	0.00824995	0.305389	0.0806512	1.54423e-05	0.0882396	0.0192161	0.00175358	0.711759	No	No
hsa-miR-338-3p	-0.115748	0.0195036	0.248035	0.122111	0.03992	-0.782233	0.707257	-0.77785	-0.026346	0.141785	0.00442583	0.176718	0.130723	0.0481355	0.165528	1.37021	0.42218	0.00938021	0.418247	5.70918e-05	0.166754	0.360859	0.416248	1.96812e-05	0.611131	0.0795729	0.00712485	0.716555	No	No
hsa-miR-4999-5p	0.15218	-0.00730332	0.188576	-0.0880907	0.161424	-0.339646	-1.95552	-0.503759	0.000179545	0.188236	0.00592514	0.241469	0.118705	0.0528898	0.217771	1.65849	0.435153	0.0121767	0.422736	0.223608	0.438587	0.466248	0.00605469	0.12528	0.251544	0.260001	0.988296	0.722475	No	No
hsa-miR-2681-5p	0.123307	0.00305852	-0.0856014	-0.379419	-0.0805476	0.158559	1.59231	0.820383	0.0177949	0.154055	0.00484261	0.197128	0.102959	0.0446463	0.178285	1.38094	0.372641	0.00997804	0.427337	0.530594	0.666019	0.00137577	0.0855756	0.378157	0.261842	0.0390165	0.0807136	0.727596	No	No
hsa-miR-500a-5p	0.119056	0.00323885	-0.0573005	0.191298	0.0126127	-0.108151	1.28174	0.899751	0.00289219	0.148898	0.00465447	0.187095	0.127418	0.048787	0.173185	1.41762	0.425546	0.00977555	0.427814	0.489806	0.7607	0.148154	0.798519	0.535206	0.37617	0.046617	0.768587	0.727596	No	No
hsa-let-7f-5p	-0.10597	0.00960993	0.113245	-0.0391635	0.0570319	-0.31939	-0.894939	0.68666	0.0166963	0.134166	0.00420309	0.170112	0.103829	0.0418732	0.155571	1.24924	0.360273	0.00874285	0.433423	0.0265916	0.508719	0.709816	0.187626	0.0454297	0.481644	0.070438	0.0620333	0.732947	No	No
hsa-miR-449c-5p	0.122649	0.0256384	0.309279	-0.544267	0.0824429	-0.356873	-4.00566	0.519336	-0.00130067	0.154904	0.00483532	0.193068	0.142818	0.0525891	0.180843	1.49699	0.461241	0.0102481	0.432309	2.72215e-06	0.115602	0.00102011	0.131902	0.0541049	0.0141475	0.27289	0.899524	0.732947	No	No
hsa_can_2073-m	0.0955775	0.0126744	-0.239098	0.080658	0.0112964	-0.00903038	0.863452	0.0527501	-0.00233551	0.121189	0.00380413	0.154575	0.0860018	0.0362246	0.140327	1.10434	0.306501	0.00786433	0.434106	0.00164753	0.128344	0.358977	0.758235	0.948951	0.443019	0.865003	0.767741	0.732947	No	No
hsa-miR-548b-3p	0.14598	-0.00226637	0.102036	0.00273615	-0.0216801	-0.054382	-0.709722	-0.616689	0.00464219	0.187685	0.00588944	0.239177	0.135152	0.0565174	0.217362	1.71683	0.479682	0.0121865	0.440429	0.702037	0.671528	0.984039	0.70513	0.803486	0.68351	0.212572	0.704903	0.741831	No	No
hsa-chr8_22408-s	-0.0565159	0.0101226	-0.018929	-0.0156378	0.0298321	-0.374134	-0.74485	-0.201576	-0.014874	0.0738813	0.0023062	0.0920838	0.0681168	0.0250823	0.0862528	0.713987	0.219989	0.00488782	0.447967	6.04823e-05	0.837984	0.820644	0.247571	7.16782e-05	0.308705	0.369912	0.00375829	0.742864	No	No
hsa-miR-1180-3p	0.12781	0.00792973	0.274464	-0.0545865	0.0837045	-0.120876	-2.29506	0.153049	0.00649454	0.165843	0.00520997	0.211933	0.11377	0.0487199	0.191967	1.49754	0.409133	0.0107496	0.444604	0.134429	0.201372	0.636332	0.100494	0.531835	0.140313	0.712095	0.54852	0.742864	No	No
hsa-miR-128-2-5p	0.127075	-0.00793597	0.229347	-0.0515471	0.0804064	0.0170079	2.52895	1.55997	0.0148014	0.164213	0.00512591	0.204671	0.151401	0.0557496	0.191711	1.58695	0.488961	0.010864	0.442743	0.128007	0.267935	0.736886	0.163973	0.929669	0.125968	0.00440072	0.179293	0.742864	No	No
hsa-miR-151b	-0.112548	0.0160778	0.190732	-0.192405	0.1069	-0.483252	-1.67075	1.44878	0.00295865	0.146364	0.00458056	0.184866	0.118608	0.0467163	0.169915	1.37725	0.404814	0.00956675	0.44561	0.000971707	0.307265	0.119681	0.0325923	0.00648044	0.238558	0.00176981	0.758432	0.742864	No	No
hsa-miR-33a-3p	0.0951689	0.00187634	-0.114785	-0.00724106	0.125375	0.103218	-1.64614	0.142916	0.00584909	0.124553	0.00391787	0.159585	0.0808958	0.0355555	0.144117	1.10724	0.294709	0.00806172	0.448481	0.634127	0.475388	0.929524	0.00200461	0.477261	0.151954	0.63274	0.471573	0.742864	No	No
hsa-miR-374b-3p	-0.0752581	0.00872827	-0.0980002	0.107072	0.0299404	-0.0214821	-1.86566	0.848878	0.0204731	0.0978951	0.00305645	0.122182	0.0891801	0.0330462	0.114208	0.943859	0.289661	0.0064677	0.445724	0.00628128	0.426378	0.243263	0.375205	0.851578	0.0613638	0.00799055	0.00266217	0.742864	No	No
hsa_can_1067-m	-0.110128	0.00231995	0.297572	0.00631935	0.0083366	-0.219088	-0.292032	-1.18849	-0.016674	0.143629	0.00448337	0.179016	0.132423	0.0487614	0.16768	1.38803	0.427669	0.00950218	0.446908	0.607165	0.102844	0.962389	0.865886	0.197454	0.835388	0.0112464	0.0855526	0.742864	No	No
hsa-chr10_25212-m	-0.106393	0.00292492	0.257581	0.0453798	0.114728	-0.0926662	-1.88487	1.67159	0.0195415	0.140511	0.00438985	0.176041	0.123667	0.0466609	0.163633	1.34551	0.408043	0.00924957	0.452567	0.50835	0.149801	0.717326	0.0227088	0.57377	0.175861	0.00051575	0.0397455	0.743195	No	No
hsa-chr8_21718-m	0.127536	-0.0174601	0.251146	-0.0569967	-0.0297053	-0.301095	3.8389	-0.505338	-0.00730272	0.169422	0.00531505	0.215757	0.123312	0.051293	0.19624	1.55402	0.436299	0.0110057	0.45519	0.00188763	0.250051	0.648681	0.568662	0.131383	0.0221521	0.259769	0.510095	0.743195	No	No
hsa-miR-106b-5p	0.0512732	0.001413	0.0785749	0.0673333	0.0491361	-0.0801441	-1.96969	0.124907	-0.00730534	0.0673082	0.00210343	0.0844547	0.0584003	0.0222001	0.0783327	0.642661	0.193899	0.00442462	0.44985	0.504892	0.356736	0.261882	0.03808	0.311274	0.00587914	0.52643	0.105121	0.743195	No	No
hsa-miR-1273h-3p	0.13184	0.000818602	-0.510301	0.0835574	-0.0527178	0.366488	-2.18437	1.80143	0.0308088	0.175506	0.00549382	0.221877	0.140739	0.0557337	0.203684	1.64759	0.482229	0.011463	0.456124	0.882162	0.025752	0.559052	0.354964	0.0781313	0.199149	0.00122031	0.00980103	0.743195	No	No
hsa-miR-16-5p	0.100073	0.0108946	0.118152	0.0163717	0.0561983	-0.129553	-3.00851	1.13942	0.00867285	0.133105	0.00416469	0.167968	0.108941	0.0426888	0.154568	1.25523	0.370415	0.00870649	0.455744	0.0117955	0.485124	0.881977	0.202206	0.406009	0.0259261	0.0057302	0.324078	0.743195	No	No
hsa-miR-190a-3p	-0.0750163	-0.0047379	-0.000300017	0.0011861	0.0276623	-0.262856	-0.422123	0.380118	-0.00675899	0.0988751	0.00309675	0.125256	0.0773702	0.0310267	0.114679	0.923028	0.267441	0.0064475	0.451667	0.132457	0.998099	0.987914	0.382729	0.0262341	0.652134	0.169906	0.299638	0.743195	No	No
hsa-miR-3607-5p	-0.19104	-0.00392119	-0.69287	-0.0443107	0.055981	0.00150305	2.34612	-0.12611	-0.0187402	0.253318	0.00794507	0.322373	0.18633	0.0770987	0.29346	2.32976	0.657188	0.0164634	0.454367	0.623838	0.0365778	0.814335	0.475796	0.995934	0.325386	0.849669	0.260531	0.743195	No	No
hsa-miR-15b-3p	0.127567	-0.0096789	0.596519	0.219703	0.0304859	-0.266802	-1.15747	-0.59853	-0.0316939	0.172604	0.00539929	0.21759	0.142846	0.0556539	0.200509	1.63168	0.483607	0.0112999	0.46339	0.0792075	0.00851371	0.138973	0.589621	0.189472	0.485895	0.229511	0.00719906	0.753278	No	No
hsa-miR-1197	0.0832203	-0.0143663	-0.25406	0.0179114	0.026762	0.48931	-1.18052	0.101051	0.0107998	0.112967	0.00355774	0.145032	0.0696935	0.0313631	0.130682	0.988495	0.256588	0.00730525	0.464832	0.000189119	0.0860729	0.799678	0.403124	0.00047606	0.245692	0.697679	0.145711	0.753869	No	No
hsa-miR-24-2-5p	0.114058	-0.00394716	0.149494	0.362434	0.0142374	-0.17276	2.43853	2.51166	-0.00759094	0.155751	0.00486176	0.194124	0.143599	0.0528767	0.181832	1.50517	0.463764	0.0103041	0.467469	0.420788	0.44494	0.0197294	0.79036	0.346719	0.120131	2.2608e-05	0.464824	0.755659	No	No
hsa-miR-30e-3p	-0.0543073	0.00794262	0.00536957	0.0621061	-0.0217111	-0.0935626	-0.232795	0.301393	0.00782675	0.0742645	0.00233766	0.0952677	0.0468178	0.020863	0.0859172	0.654258	0.171637	0.00480405	0.468098	0.00135744	0.955282	0.198904	0.309872	0.281487	0.725528	0.0936671	0.109684	0.755659	No	No
hsa-miR-432-3p	-0.0732135	-0.00445625	-0.132582	-0.0336569	-0.0735333	0.256642	4.31152	-0.118842	0.00135286	0.10105	0.00315479	0.126082	0.0922925	0.034153	0.117906	0.974766	0.299404	0.00667806	0.472186	0.164113	0.298163	0.719	0.0430912	0.034353	0.00023624	0.695425	0.8403	0.760503	No	No
hsa-miR-345-5p	0.0783124	0.0150578	0.150047	-0.0862201	0.0398964	-0.295494	0.109346	1.36662	0.00344984	0.108381	0.0033989	0.137882	0.080103	0.0330654	0.125566	0.997974	0.282113	0.00704539	0.473383	5.284e-05	0.28182	0.293975	0.241007	0.0226646	0.913792	8.666e-05	0.62656	0.760678	No	No
hsa-miR-128-1-5p	0.139663	0.00592233	-0.0294329	0.0698341	0.0111046	-0.108576	0.380912	1.79792	0.0267788	0.194621	0.00610699	0.248005	0.140242	0.0586262	0.225397	1.78058	0.49765	0.0126372	0.476403	0.336928	0.906015	0.623692	0.851587	0.632157	0.832669	0.00163324	0.0391797	0.762026	No	No
hsa-miR-544a	-0.100448	-0.00482132	0.0472782	-0.0649886	-0.0862331	0.595428	3.17956	0.712411	0.0345589	0.139904	0.00436711	0.174373	0.128989	0.0474969	0.163332	1.35203	0.416579	0.00925576	0.476181	0.274982	0.787429	0.619624	0.0837466	0.000644826	0.0285262	0.101975	0.000491779	0.762026	No	No
hsa-miR-1298-3p	0.0729757	0.0102968	0.130407	-0.290578	-0.0242857	0.0936752	-0.123468	0.193679	-0.0035321	0.102465	0.00320816	0.129652	0.0813221	0.0323757	0.118883	0.959656	0.279693	0.00668766	0.479716	0.00234673	0.31944	0.0017939	0.461505	0.434515	0.898852	0.49623	0.599778	0.765574	No	No
hsa-miR-450a-5p	0.0876918	-0.00588049	-0.191795	0.217759	0.101877	-0.170237	-0.14068	0.60624	-0.00447371	0.124489	0.00388591	0.15516	0.114776	0.0422634	0.145335	1.20306	0.370678	0.0082359	0.484509	0.136632	0.222308	0.0716304	0.0251776	0.247125	0.908023	0.116847	0.589458	0.771462	No	No
hsa-miR-320b	-0.110678	-0.00628341	0.0805758	-0.309114	0.00769802	-0.287703	5.96136	-1.02288	-0.0186873	0.15785	0.00498012	0.203119	0.0902907	0.0419931	0.182567	1.34663	0.336728	0.0102005	0.486519	0.213031	0.693316	0.00255291	0.856308	0.121488	0.000234148	0.00625762	0.0730327	0.772902	No	No
hsa-miR-378c	0.0740647	-0.00977041	0.0266064	-0.0676956	-0.043	-0.0129289	1.06889	-0.740025	-0.0123691	0.106191	0.00333805	0.135882	0.0709687	0.0307747	0.122893	0.951889	0.25686	0.00687793	0.488808	0.00517725	0.845572	0.350997	0.176928	0.916643	0.274148	0.0089401	0.0782795	0.773025	No	No
hsa-miR-504-5p	-0.0612206	-0.00134986	-0.132618	-0.0519877	-0.0335141	0.406218	1.21472	1.0821	0.0146367	0.087593	0.00274192	0.110738	0.0702284	0.0278136	0.101656	0.822261	0.240647	0.00572096	0.487906	0.624702	0.236841	0.467336	0.241624	0.000216211	0.154439	0.000198219	0.0136557	0.773025	No	No
hsa-miR-339-3p	0.133551	0.012062	-0.0480213	-0.111656	0.0247895	-0.0129904	0.281153	1.47292	0.0259079	0.192076	0.00601448	0.243131	0.151754	0.0605566	0.222827	1.79707	0.52278	0.0125327	0.49015	0.0504492	0.844244	0.470012	0.68642	0.953748	0.877172	0.0103171	0.0440153	0.773396	No	No
hsa-miR-193b-3p	0.0686558	0.00995742	0.0241161	0.022136	-0.0188544	-0.277144	-1.08106	0.585789	-0.017563	0.0994376	0.0031074	0.124748	0.0864163	0.0328224	0.115733	0.949747	0.286717	0.0065377	0.493174	0.00238168	0.847508	0.800323	0.571775	0.0205038	0.267833	0.0537944	0.00983335	0.776416	No	No
hsa-P3-can8472-m	0.0776997	0.0051945	-0.388824	0.0546448	-0.0208479	0.142912	-2.72038	0.584501	0.00302776	0.113687	0.00355685	0.143417	0.0933836	0.0365246	0.132034	1.07296	0.317078	0.00743839	0.49754	0.150557	0.00921903	0.564672	0.5742	0.284379	0.0192451	0.0794306	0.685747	0.779818	No	No
hsa-chr14_32459-m	0.0745255	-0.0135126	0.017799	-0.0312334	-0.0482992	-0.0694291	3.21037	-0.553671	-0.00742529	0.109334	0.0034214	0.138048	0.0889386	0.0349615	0.126941	1.02968	0.303114	0.00714836	0.498682	0.000250603	0.897938	0.728952	0.18165	0.586901	0.00520445	0.0820089	0.304024	0.779818	No	No
hsa-miR-145-5p	0.0835511	-0.00701877	0.0974633	0.27307	-0.0711551	0.602866	-3.13846	1.90612	-0.0120186	0.122352	0.00382179	0.153126	0.108757	0.040823	0.142555	1.17396	0.357264	0.00806229	0.497903	0.072352	0.527419	0.0202979	0.0959565	0.000102205	0.0142236	2.72731e-05	0.142446	0.779818	No	No
hsa-miR-6516-3p	-0.0972814	0.00136602	-0.326063	-0.0557235	0.173921	0.487836	-1.89038	0.875535	0.0224568	0.14369	0.00449892	0.181814	0.114054	0.0454043	0.166715	1.3458	0.392253	0.00937844	0.501576	0.762693	0.0790837	0.630209	0.000973646	0.00518875	0.174744	0.0366341	0.0205121	0.782593	No	No
hsa-miR-429	0.111636	0.0201419	0.0122168	0.109168	0.0491848	-0.147573	-2.96434	1.65204	-0.0204259	0.165868	0.00519424	0.210016	0.130609	0.0522086	0.192408	1.55067	0.450475	0.0108203	0.504086	0.000314143	0.953849	0.412658	0.356863	0.446774	0.0696646	0.00143523	0.0649915	0.784757	No	No
hsa-miR-181a-3p	-0.047586	-0.0010585	-0.0460723	0.0458967	0.0240663	-0.286871	-0.707889	-0.433731	-0.021797	0.0720331	0.00224851	0.0897802	0.0664128	0.0244549	0.0840951	0.696126	0.214485	0.00476555	0.511955	0.639903	0.61014	0.497084	0.336265	0.00130398	0.320775	0.0560787	3.2776e-05	0.78997	No	No
hsa-miR-212-5p	0.0813444	-0.0205104	-0.0930455	0.274173	-0.000816112	0.411929	2.5808	0.688192	0.00200044	0.123105	0.00386543	0.157135	0.0862588	0.0365601	0.142526	1.11803	0.308485	0.00798498	0.511853	2.68654e-06	0.556481	0.00452351	0.982401	0.00572202	0.0312508	0.0367242	0.803229	0.78997	No	No
hsa-miR-30a-3p	-0.038927	0.00107745	-0.0617424	0.0425191	-0.0639346	0.176009	-0.946743	0.136573	0.00720286	0.0585533	0.00183782	0.0746661	0.0417196	0.0175379	0.0678031	0.534135	0.148517	0.0038003	0.509287	0.56039	0.412295	0.319723	0.00151142	0.0124164	0.0908235	0.368239	0.0639542	0.78997	No	No
hsa-miR-4705	-0.057905	-0.0024644	-0.149715	0.06104	-0.0260593	-0.0556783	0.0117851	-0.206272	0.000932221	0.0875258	0.00273211	0.10909	0.0806967	0.0297146	0.102182	0.845846	0.260616	0.00579051	0.511342	0.371463	0.176189	0.457805	0.390417	0.588298	0.989015	0.437514	0.872762	0.78997	No	No
hsa-miR-377-5p	-0.0631878	0.000418287	-0.0463123	0.072559	-0.0348397	0.0877609	3.20379	0.104649	0.00996179	0.0959312	0.0030026	0.121228	0.0772912	0.0305337	0.111348	0.901525	0.264369	0.00626771	0.513186	0.889778	0.704094	0.35852	0.266705	0.434396	0.00187821	0.696212	0.118406	0.790125	No	No
hsa-miR-146b-3p	0.0505852	0.00121081	0.136887	0.0447992	0.00289385	-0.151182	2.08734	0.899457	-0.00108506	0.0773276	0.00242024	0.097706	0.0623952	0.0246301	0.0897586	0.726937	0.2133	0.00505277	0.516062	0.619114	0.167514	0.480675	0.907586	0.0984809	0.00913659	0.000386848	0.830858	0.792808	No	No
hsa-miR-1250-5p	-0.122428	0.00485357	0.26286	-0.163942	-0.0127195	-0.649913	0.982106	-1.16476	-0.0151026	0.187683	0.00585852	0.233923	0.173039	0.0637175	0.219111	1.81376	0.558845	0.0124167	0.517248	0.411425	0.266616	0.354198	0.843696	0.00465061	0.59388	0.0495389	0.229693	0.792887	No	No
hsa-P1-can29-m	-0.138489	0.0154864	0.358805	0.16787	0.0871242	-0.740628	-2.00474	0.0786001	-0.0364561	0.213871	0.00669765	0.270824	0.168183	0.0672739	0.248083	1.99882	0.580341	0.0139505	0.520307	0.0250096	0.191362	0.329574	0.209355	0.00441023	0.327299	0.893556	0.0118779	0.795213	No	No
hsa-miR-3611	-0.118833	0.00137716	0.419488	-0.11302	-0.0145389	-0.347788	1.13617	0.679207	-0.0202148	0.18384	0.00573855	0.229133	0.169496	0.0624127	0.214624	1.77662	0.547401	0.0121624	0.521041	0.811344	0.073221	0.512161	0.818058	0.111553	0.529406	0.228369	0.102884	0.795213	No	No
hsa-P1-can5917-m	0.0737226	-0.00538072	-0.110826	-0.0396338	-0.0162241	0.148148	-1.78171	0.297458	0.00312286	0.114767	0.00360315	0.146444	0.0808764	0.0341832	0.132881	1.04389	0.28879	0.00744568	0.52363	0.14176	0.452807	0.629176	0.639954	0.270333	0.102606	0.31472	0.676743	0.797423	No	No
hsa-P2-can636-m	0.123379	0.00441333	0.0840858	-0.13145	-0.0292977	-0.372775	0.00395744	1.44825	-0.00328799	0.195613	0.00611757	0.246329	0.163745	0.0634198	0.227328	1.85373	0.551851	0.0128181	0.531147	0.47408	0.734295	0.4311	0.648857	0.10745	0.998317	0.0158465	0.798629	0.801452	No	No
hsa-P4-can686-m	0.106437	-0.0163489	0.252859	-0.0808784	-0.0274411	-0.305482	3.5804	-0.295385	-0.00576335	0.170983	0.00536597	0.21796	0.122518	0.0513598	0.198007	1.56205	0.435456	0.0110998	0.5365	0.00371971	0.251621	0.516344	0.598751	0.129318	0.0323311	0.504967	0.605939	0.801452	No	No
hsa-let-7g-5p	0.0380185	0.0057969	0.08592	0.105749	0.00538075	-0.262327	-2.14074	0.435607	0.00278209	0.0617384	0.00192727	0.0769773	0.0567423	0.0209286	0.0720631	0.596276	0.18353	0.004083	0.540876	0.00414503	0.269791	0.0764127	0.799603	0.000655293	0.00172317	0.02724	0.498837	0.801452	No	No
hsa-miR-125b-2-3p	0.0424241	0.0128899	0.0456469	-0.0184595	0.00566394	-0.11116	0.16059	1.15867	0.00237539	0.0699454	0.00219556	0.0892111	0.04967	0.0209145	0.0809917	0.637497	0.176985	0.00453911	0.546962	3.69799e-07	0.611178	0.713882	0.789178	0.176164	0.803561	1.74531e-06	0.603113	0.801452	No	No
hsa-miR-1296-3p	-0.106881	0.00639584	-0.0157783	0.0183302	-0.164698	0.264016	1.98995	0.972404	0.00538651	0.177883	0.00558857	0.227354	0.12167	0.0521772	0.205898	1.60495	0.43787	0.0115289	0.550707	0.257997	0.944954	0.881686	0.00475979	0.205783	0.228694	0.0375006	0.642415	0.801452	No	No
hsa-miR-215-5p	0.119665	0.00352123	0.221714	-0.173125	0.127098	-0.541538	0.403985	-0.211018	-0.0208146	0.188306	0.00591059	0.240145	0.133973	0.0563595	0.218049	1.71711	0.477125	0.012221	0.52807	0.554085	0.360401	0.210314	0.0349226	0.0164769	0.816277	0.662816	0.0948685	0.801452	No	No
hsa-miR-222-3p	0.0600286	-0.00184571	-0.207729	0.0995397	-0.0225251	0.272226	0.29094	1.15999	0.00918175	0.0995533	0.00313734	0.127928	0.0597384	0.0272168	0.115154	0.863315	0.221054	0.00643564	0.549303	0.559029	0.110836	0.110509	0.417193	0.0220865	0.739459	3.34873e-05	0.160006	0.801452	No	No
hsa-miR-301a-3p	0.0473696	0.0129967	-0.0234631	0.0534847	0.0633879	-0.0865607	-3.47302	0.456513	-0.00792058	0.0764777	0.00238725	0.0953198	0.0705107	0.0259638	0.089284	0.739078	0.22772	0.00505959	0.538528	1.6596e-06	0.806593	0.456561	0.0235703	0.337058	0.00012232	0.0580562	0.123912	0.801452	No	No
hsa-miR-30d-3p	-0.0512242	0.00538025	-0.0137026	-0.060021	-0.0155376	0.0572449	1.27117	0.237355	0.00524914	0.0856666	0.00268328	0.108555	0.0667928	0.0268345	0.0993506	0.799051	0.231169	0.00558495	0.552628	0.0504924	0.900068	0.379046	0.568738	0.567123	0.126585	0.316215	0.351893	0.801452	No	No
hsa-miR-374a-5p	-0.0691425	0.00361425	-0.0406744	-0.0794571	0.135756	-0.0362884	-4.24049	0.50122	0.018848	0.114698	0.00358763	0.144543	0.0952644	0.0370467	0.133257	1.08511	0.322062	0.00751109	0.549406	0.318682	0.779589	0.413629	0.00144502	0.786521	0.000809575	0.134584	0.0154504	0.801452	No	No
hsa-miR-411-3p	0.0867685	0.00850825	-0.133274	-0.121324	0.0984839	0.430507	-5.48781	0.745254	0.0275071	0.146113	0.00457141	0.184332	0.119953	0.0469298	0.169691	1.37883	0.407379	0.0095596	0.555348	0.0687224	0.473112	0.323325	0.0481305	0.0144145	0.000681429	0.0815774	0.00592348	0.801452	No	No
hsa-miR-4446-3p	0.104951	3.4501e-05	0.0668436	0.0526469	-0.0274396	-0.0344511	3.36262	0.521749	0.0205677	0.171277	0.0053464	0.213475	0.157914	0.0581477	0.199958	1.65522	0.509994	0.0113313	0.542871	0.994877	0.755518	0.742145	0.641868	0.863918	0.0550476	0.317926	0.0756276	0.801452	No	No
hsa-miR-494-3p	0.0889624	-0.00511676	-0.125269	-0.0345746	-0.061037	0.507409	-2.44072	0.295613	0.0228802	0.146189	0.00456329	0.182207	0.134783	0.0496306	0.170669	1.41277	0.435293	0.00967156	0.545639	0.267631	0.495002	0.800046	0.232363	0.00456285	0.0987368	0.504483	0.0219958	0.801452	No	No
hsa-miR-497-5p	-0.0453587	0.00323486	0.1429	-0.145095	-0.0164415	-0.0216687	-0.260597	0.435944	0.00849501	0.0746565	0.00233206	0.0934552	0.0662214	0.0248842	0.0869742	0.716021	0.217741	0.00491835	0.546281	0.171681	0.132676	0.039866	0.515976	0.804294	0.719533	0.0583544	0.0904301	0.801452	No	No
hsa-miR-501-3p	-0.111471	-0.00658467	0.0558201	-0.0302658	-0.0266011	-0.560998	0.71194	1.21076	-0.00960474	0.188064	0.00592685	0.241676	0.112699	0.0513759	0.217534	1.63014	0.417126	0.0121572	0.556086	0.271995	0.818299	0.790893	0.610028	0.0129654	0.666761	0.00851383	0.433309	0.801452	No	No
hsa-miR-516a-5p	0.102773	0.0164332	0.367021	0.434203	-0.058024	0.254136	2.01829	0.325709	0.012912	0.166598	0.00523648	0.213143	0.111726	0.0483687	0.192807	1.49485	0.404041	0.0107914	0.540162	0.00287618	0.0913871	0.000852316	0.243648	0.193603	0.191337	0.429204	0.237258	0.801452	No	No
hsa-miR-532-3p	0.0925623	0.00719875	0.0479168	-0.275963	-0.0193982	-0.322777	-0.0254608	0.902377	0.0021621	0.150564	0.00469984	0.187659	0.138816	0.0511156	0.175776	1.45504	0.448318	0.00996095	0.54155	0.132027	0.799529	0.0600077	0.70813	0.0723842	0.986204	0.0571332	0.829065	0.801452	No	No
hsa-miR-541-5p	0.09188	0.000566904	0.317126	-0.0810746	0.00352829	-0.0173407	1.17944	-0.341728	0.00455455	0.151423	0.00474279	0.19186	0.118208	0.0474609	0.175615	1.4128	0.408941	0.00987261	0.5468	0.905344	0.104745	0.500302	0.941443	0.921746	0.413213	0.412763	0.646602	0.801452	No	No
hsa-miR-548au-5p	0.103308	0.00164868	0.168859	0.0169634	0.16265	-0.37599	-1.97699	-0.600512	-0.0193773	0.16485	0.00515431	0.207369	0.139507	0.0537266	0.191654	1.56583	0.468083	0.0108122	0.533778	0.75043	0.419417	0.904376	0.00640783	0.055478	0.220582	0.2135	0.079282	0.801452	No	No
hsa-miR-548az-5p	-0.104725	0.00168899	0.161739	-0.25133	-0.0485682	-0.289	1.98952	0.3696	-0.00720455	0.175741	0.00550307	0.222464	0.138783	0.0553939	0.203876	1.64406	0.478176	0.0114665	0.553981	0.760207	0.470665	0.0844783	0.390527	0.162656	0.239678	0.448172	0.532717	0.801452	No	No
hsa-miR-589-3p	0.101828	0.000322941	0.113724	0.174721	0.0804585	-0.308001	-0.319991	0.611636	-0.00478406	0.165883	0.00518174	0.207658	0.147107	0.0552855	0.19325	1.59089	0.483749	0.0109281	0.542152	0.950559	0.586416	0.248207	0.160366	0.117413	0.842525	0.219952	0.663471	0.801452	No	No
hsa-miR-597-5p	0.110538	0.0103956	0.319917	-0.144549	-0.0645083	-0.631968	-0.910925	-0.720456	-0.0148097	0.174822	0.00545707	0.217894	0.161182	0.0593514	0.204097	1.68948	0.520551	0.0115659	0.53014	0.0626606	0.148435	0.379988	0.289404	0.00323664	0.595437	0.180884	0.206408	0.801452	No	No
hsa-miR-671-5p	0.0724855	-0.0146469	0.175564	0.186385	0.0330009	0.0325069	0.404611	-0.39443	0.00305055	0.121808	0.00380369	0.152184	0.109966	0.0409423	0.142035	1.17234	0.358684	0.00803961	0.55453	0.00034192	0.254248	0.104867	0.429257	0.819926	0.73343	0.283927	0.706	0.801452	No	No
hsa-miR-7706	0.0885476	0.00684877	0.201199	0.0123725	0.0883107	-0.382338	-3.16821	0.867226	-0.012952	0.145172	0.00454424	0.183522	0.116464	0.0461103	0.168482	1.36296	0.398989	0.00948202	0.544714	0.138198	0.278297	0.916404	0.0691854	0.0276869	0.0302079	0.0413228	0.178191	0.801452	No	No
hsa_can_1472-m	-0.121952	-0.0101687	-0.252584	-0.0632084	-0.0681897	0.0474286	2.75596	-0.488662	-0.000200083	0.195194	0.00614681	0.250564	0.120874	0.0543034	0.225805	1.71003	0.444699	0.0126233	0.535017	0.104459	0.318377	0.606499	0.223011	0.834506	0.12197	0.284269	0.987418	0.801452	No	No
hsa_can_417-m	-0.115733	-0.00957521	-0.252052	-0.070387	-0.0678609	0.0441444	2.79203	-0.467206	0.00118104	0.190282	0.00599523	0.244442	0.115273	0.0522982	0.220107	1.65527	0.425831	0.0123021	0.545851	0.116665	0.307542	0.548009	0.208506	0.841874	0.106451	0.284993	0.92391	0.801452	No	No
hsa-miR-210-3p	-0.0585105	0.0123127	0.0739741	-0.00247446	-0.043962	-0.175619	-1.12614	0.365	-0.0117214	0.099603	0.00312406	0.126768	0.0731565	0.0302926	0.115384	0.915708	0.258138	0.00647286	0.559608	0.000257187	0.562206	0.973337	0.161487	0.134428	0.232373	0.172025	0.0762957	0.803718	No	No
hsa-miR-324-5p	0.0455703	-0.00247581	0.00786349	-0.105014	-0.0208085	-0.114052	1.57252	0.254693	-0.0101051	0.0776443	0.00243772	0.0990811	0.0546592	0.023114	0.0898977	0.706038	0.19523	0.0050371	0.559958	0.314798	0.937066	0.0683792	0.378192	0.210546	0.0370009	0.206152	0.050379	0.803718	No	No
hsa-miR-27b-3p	0.0607945	0.0131763	0.14513	-0.0822823	0.0408339	-0.391416	-0.829324	0.451452	-0.00327717	0.104637	0.00326624	0.130417	0.096473	0.0355238	0.122159	1.01121	0.311567	0.00692255	0.563901	0.000191519	0.271218	0.403335	0.263282	0.00238343	0.421353	0.162114	0.638027	0.804422	No	No
hsa-miR-3613-5p	-0.0667011	0.00993967	0.146464	0.218175	-0.0527389	-0.284634	-4.37464	-0.486801	-0.0121818	0.114385	0.00357514	0.143634	0.0985089	0.037593	0.133077	1.09047	0.328112	0.00751403	0.562481	0.00768542	0.312879	0.0379669	0.175261	0.037456	0.000631808	0.152759	0.11139	0.804422	No	No
hsa-miR-3912-3p	0.0576813	0.012728	-0.182445	-0.118912	0.0288458	0.0506272	-1.96539	0.922522	0.0141461	0.0990103	0.00309275	0.123929	0.0879037	0.0330161	0.115351	0.949769	0.288916	0.00652338	0.562848	0.000147568	0.147369	0.19052	0.392169	0.662667	0.0510432	0.00437347	0.0350021	0.804422	No	No
hsa-miR-411-5p	-0.130934	0.0159679	0.0545117	-0.111642	0.0284421	0.245158	-3.01235	1.82423	0.0450095	0.227211	0.00713877	0.29044	0.155013	0.0665582	0.26299	2.04856	0.558225	0.0147248	0.567073	0.0298838	0.851897	0.479336	0.673492	0.355805	0.15626	0.00367483	0.00361789	0.8073	No	No
hsa-miR-382-5p	-0.0607541	-0.00818062	-0.163394	-0.00706607	-0.126831	0.329528	1.34718	-1.4216	-0.00861495	0.106965	0.0033389	0.133318	0.0986191	0.036314	0.124876	1.0337	0.318498	0.00707655	0.572641	0.0179008	0.22621	0.943558	0.00216979	0.0111221	0.206596	0.000214558	0.229285	0.813569	No	No
hsa-chr7_18012-m	0.0967562	0.00970867	0.065315	-0.129643	0.0726538	-0.0925162	-0.334932	1.05278	0.0171726	0.174163	0.00545848	0.221146	0.132238	0.0538493	0.201871	1.61432	0.461774	0.011337	0.581047	0.0815028	0.768976	0.338061	0.191639	0.648768	0.837637	0.0331701	0.136264	0.815566	No	No
hsa-miR-127-5p	-0.0346927	0.000511964	-0.112435	-0.0194035	-0.0533497	0.116295	1.03383	-0.278133	-0.00663655	0.0622884	0.00194493	0.077786	0.0564597	0.0209766	0.0726477	0.599969	0.183814	0.00411297	0.580085	0.793476	0.154702	0.734512	0.0189172	0.115848	0.0995594	0.145154	0.113044	0.815566	No	No
hsa-miR-135b-3p	0.0289647	-0.00113497	-0.138126	0.111491	-0.0258671	0.0952093	-0.753491	0.433385	0.00516102	0.0517714	0.00161904	0.0651847	0.0434007	0.0167966	0.0601682	0.490767	0.146182	0.00339287	0.578388	0.486609	0.039184	0.0178932	0.138491	0.119996	0.139632	0.00739417	0.134653	0.815566	No	No
hsa-miR-29b-2-5p	-0.0606991	-0.000737806	-0.19819	-0.0994437	-0.00176716	0.0295012	-0.0865965	-0.867851	0.0177525	0.108441	0.003385	0.135159	0.0999805	0.0368154	0.1266	1.04798	0.322895	0.00717424	0.578206	0.828363	0.148943	0.331239	0.962169	0.816712	0.934927	0.0137798	0.016853	0.815566	No	No
hsa-miR-5699-5p	-0.0619591	0.0139186	0.222161	0.0433449	0.0438021	-0.321984	-2.71073	0.0523244	-0.0348346	0.110678	0.00345482	0.137947	0.102043	0.0375747	0.129211	1.06959	0.329555	0.00732222	0.578158	0.000194801	0.113717	0.675323	0.256793	0.0161378	0.0192882	0.875365	1.76828e-05	0.815566	No	No
hsa_can_2349-m	0.0815585	0.0124469	0.111147	-0.075278	0.00144926	-0.272624	-2.48879	0.159381	-0.0301532	0.145974	0.00456469	0.183732	0.122797	0.0474386	0.169671	1.38478	0.413024	0.00956928	0.578897	0.00884886	0.548011	0.546442	0.975917	0.114529	0.0866943	0.703462	0.00277348	0.815566	No	No
hsa-miR-150-5p	-0.0661261	0.00914442	0.149739	0.0161877	-0.0356071	-0.00404845	0.409003	1.82944	0.0117808	0.121308	0.00379915	0.153645	0.0951479	0.0381099	0.140705	1.13306	0.328621	0.0079115	0.588152	0.019899	0.334558	0.866535	0.360755	0.977163	0.721727	1.59211e-05	0.142878	0.816835	No	No
hsa-miR-181a-2-3p	-0.0478933	0.00746281	0.122725	0.00827488	-0.00825521	-0.394744	-0.860248	-0.0161928	-0.0174262	0.0883298	0.00275721	0.110092	0.081438	0.0299875	0.103121	0.853616	0.26301	0.0058437	0.590131	0.00932789	0.270396	0.920031	0.785785	0.000367077	0.325037	0.95149	0.00445129	0.816835	No	No
hsa-miR-199b-5p	-0.0596812	0.0029505	0.176282	0.071141	-0.0774862	0.0366204	1.63392	1.77274	0.0158252	0.108746	0.00339451	0.135539	0.100262	0.0369189	0.126956	1.05092	0.323803	0.00719442	0.585628	0.388977	0.199479	0.485785	0.0481025	0.77422	0.134948	1.97146e-05	0.0325795	0.816835	No	No
hsa-miR-3200-3p	-0.0505694	0.00762757	0.214505	-0.160636	-0.02371	-0.0878662	1.16557	1.13293	-0.00126857	0.0931796	0.00292108	0.118409	0.0699907	0.028657	0.107982	0.861429	0.245257	0.00606201	0.58979	0.0119395	0.0761853	0.0321297	0.417329	0.419749	0.190421	0.000147902	0.835108	0.816835	No	No
hsa-miR-346	0.0939149	-0.0098138	-0.364237	-0.0711697	0.0080747	0.176122	-1.62936	-0.00109952	0.0089766	0.17016	0.00536	0.218521	0.104108	0.0470253	0.196837	1.48499	0.383892	0.0110025	0.583512	0.0731949	0.101929	0.501695	0.86531	0.375291	0.284968	0.997742	0.418524	0.816835	No	No
hsa-miR-490-3p	0.0379772	-0.00672357	-2.77135e-05	-0.0691652	-0.010662	-0.0517406	1.65223	0.193171	0.00249596	0.0690218	0.00216331	0.0876526	0.052316	0.0213226	0.08	0.639498	0.18279	0.00449251	0.584668	0.00313272	0.999749	0.200367	0.622249	0.520807	0.0173252	0.302614	0.581024	0.816835	No	No
hsa-miR-744-5p	-0.0906696	0.010534	0.172952	-0.0342075	0.0244742	-0.0810435	1.26091	1.46806	0.0183396	0.166954	0.00524508	0.213373	0.114323	0.0489999	0.19325	1.50681	0.411312	0.0108209	0.589535	0.0501337	0.421537	0.767715	0.622637	0.676777	0.412123	0.00181075	0.0964548	0.816835	No	No
hsa-miR-125a-3p	0.0849519	0.00712133	-0.303315	0.139035	-0.0391332	0.0296944	-1.56208	2.53824	0.0145157	0.158028	0.00493283	0.196962	0.145698	0.0536497	0.18449	1.52718	0.470543	0.0104548	0.593303	0.155198	0.130001	0.350803	0.473802	0.872791	0.318015	2.37707e-05	0.171286	0.818008	No	No
hsa-miR-502-3p	0.0373111	-0.00182364	0.0291947	0.0241738	0.0112377	-0.327836	-0.293855	0.926934	-0.019827	0.0696303	0.00217363	0.0868186	0.063986	0.0236022	0.0812741	0.672477	0.206974	0.00460484	0.594489	0.405555	0.738101	0.709372	0.638898	0.000191747	0.66659	0.000206979	7.95898e-05	0.818008	No	No
hsa-miR-6511a-3p	0.0769619	6.55151e-05	-0.0677861	0.146627	-0.0365894	0.300078	-1.58202	0.588387	0.00384283	0.143318	0.00448814	0.181473	0.11278	0.0450965	0.166247	1.33966	0.38907	0.0093489	0.593698	0.988413	0.710364	0.207652	0.426261	0.0772195	0.250839	0.145364	0.68283	0.818008	No	No
hsa-P3-can542-m	-0.0589735	0.00851162	-0.0187985	0.105355	0.04714	-0.132016	2.44846	0.256901	0.0188064	0.111679	0.00348605	0.139194	0.102965	0.0379144	0.13038	1.07926	0.332535	0.00738842	0.599839	0.0182783	0.893123	0.317854	0.22745	0.31625	0.033955	0.448394	0.0141132	0.823106	No	No
hsa-miR-7-2-3p	0.0720477	-0.00272916	-0.399459	0.331517	-0.0723171	0.505054	-0.135202	1.40789	0.0130837	0.136705	0.00426722	0.170385	0.126038	0.0464105	0.159596	1.32111	0.407051	0.00904406	0.600549	0.525436	0.0231523	0.0156412	0.134128	0.0026687	0.919458	0.00235001	0.15436	0.823106	No	No
hsa-miR-873-3p	-0.0636877	-0.0120131	-0.170467	-0.249094	0.0455882	0.071853	6.0519	0.828027	-0.00505642	0.121419	0.0038066	0.154324	0.0909592	0.0372926	0.140702	1.12177	0.319004	0.00789815	0.602278	0.0027358	0.274727	0.0123096	0.235082	0.611872	2.37323e-05	0.0168755	0.525023	0.823859	No	No
hsa-miR-342-5p	0.0520217	-0.00534807	0.173577	0.0473413	0.0668999	-0.300012	-0.491522	-0.83503	-0.00103087	0.0997421	0.0031243	0.126411	0.0776141	0.0312135	0.115669	0.929913	0.268804	0.0065018	0.604325	0.0932633	0.175966	0.548434	0.0439558	0.0124857	0.602647	0.0053429	0.874675	0.825045	No	No
hsa-miR-15a-5p	0.0433734	0.0100703	0.24045	0.0303278	0.0633698	-0.234305	-1.75017	0.309757	-0.00564496	0.0836335	0.00261062	0.104239	0.0771082	0.0283932	0.097638	0.808232	0.249027	0.00553301	0.606365	0.000334769	0.0253385	0.698052	0.0366491	0.0202533	0.0420162	0.227254	0.312628	0.826217	No	No
hsa-miR-132-3p	-0.0778466	-0.0133259	0.0669475	0.0974255	0.081128	0.331979	-0.71048	0.561874	0.0183291	0.151608	0.00476226	0.193695	0.104477	0.0446422	0.175497	1.3707	0.375279	0.00982827	0.609928	0.00732626	0.731098	0.361674	0.0834713	0.0644548	0.609645	0.149217	0.0681852	0.827843	No	No
hsa-miR-412-5p	-0.18999	0.00871933	-0.110314	-0.0358712	-0.159327	0.832095	-2.13672	-0.43121	0.0340416	0.369585	0.0118058	0.478176	0.122779	0.0672014	0.427194	2.40453	0.472698	0.0240108	0.609518	0.463694	0.818511	0.773032	0.0273908	0.0571779	0.384272	0.372001	0.162588	0.827843	No	No
hsa-miR-185-5p	0.066611	-0.002347	0.376513	-0.0539863	0.0306444	-0.293735	-2.93713	-1.02462	-0.0209765	0.130182	0.00407853	0.165094	0.100481	0.0405774	0.150943	1.21139	0.348968	0.00848193	0.611175	0.567618	0.0269593	0.596723	0.458512	0.0574008	0.0244334	0.00789039	0.0169114	0.827929	No	No
hsa_can_2047-m	-0.0725044	0.0017381	-0.159525	0.124874	-0.0877309	-0.025889	-0.318374	1.11235	0.00270593	0.142869	0.00448877	0.182622	0.097526	0.0418636	0.165368	1.28833	0.351156	0.00925906	0.61409	0.700276	0.386637	0.214359	0.0484128	0.876239	0.807214	0.00463814	0.771332	0.830268	No	No
hsa-let-7c-3p	0.0742432	-0.00524242	-0.136357	0.323331	0.0115605	-0.177189	-1.10686	-0.22285	0.000884175	0.148968	0.00465153	0.186053	0.134887	0.0501422	0.173733	1.43458	0.43936	0.00983537	0.620443	0.265219	0.467116	0.0259104	0.819892	0.312787	0.448973	0.61729	0.928735	0.832417	No	No
hsa-miR-151a-5p	-0.0686744	0.0138343	0.0687552	-0.0465659	0.0691208	-0.305444	-0.758651	1.48871	0.006624	0.137779	0.00432022	0.175208	0.102461	0.0421636	0.15964	1.27062	0.36017	0.00895907	0.620406	0.00239676	0.696449	0.654151	0.116037	0.0615586	0.556842	0.000472353	0.463215	0.832417	No	No
hsa-miR-671-3p	0.074745	0.00686283	-0.249164	0.0420287	-0.0200365	-0.0819023	0.570829	0.141259	0.0047291	0.149851	0.00467909	0.18715	0.135732	0.0504475	0.174766	1.44318	0.442044	0.00989405	0.620155	0.148846	0.189231	0.759883	0.695246	0.641405	0.696437	0.75246	0.634795	0.832417	No	No
hsa_can_679-m	0.100087	-0.00598779	-0.0633396	-0.144752	-0.0750437	-0.288606	-1.14896	-0.0983026	-0.0295131	0.199619	0.00623268	0.249206	0.181447	0.0673142	0.232854	1.9238	0.589959	0.0131851	0.618341	0.341416	0.800431	0.433937	0.277521	0.221089	0.556737	0.869258	0.0297736	0.832417	No	No
hsa-miR-184	0.0548162	0.00412644	-0.034633	-0.0586753	-0.0475461	0.135654	-0.60322	-0.887599	-0.0114203	0.110414	0.00344843	0.138081	0.0988158	0.0369592	0.128689	1.06085	0.323605	0.00728076	0.621788	0.237214	0.803005	0.558999	0.212289	0.296998	0.575646	0.0121918	0.123185	0.832625	No	No
hsa-miR-1468-5p	0.0689593	0.0160037	0.0169364	-0.0127321	-0.0173067	-0.0412081	3.16215	1.1361	0.00154239	0.139403	0.00436122	0.175823	0.11476	0.0448343	0.161912	1.3163	0.389328	0.00912255	0.623041	0.000599164	0.923654	0.912713	0.703369	0.800168	0.025623	0.00822048	0.866434	0.832707	No	No
hsa-miR-181c-3p	-0.0348494	0.0030941	-0.0267789	0.000662208	-0.0199576	-0.0387471	-0.323852	0.654578	0.00663844	0.0707628	0.00221956	0.0900716	0.0518894	0.0215038	0.0819726	0.650297	0.183186	0.00459829	0.624579	0.169604	0.767489	0.989938	0.363902	0.638537	0.623654	0.00179333	0.155194	0.833169	No	No
hsa-miR-101-5p	0.030083	0.00548143	-0.0227634	0.0263743	-0.0406537	-0.163314	-0.458822	0.118692	3.85153e-05	0.0616439	0.00192836	0.0777202	0.0509458	0.019863	0.0716065	0.582563	0.172571	0.00403521	0.627717	0.0065076	0.770844	0.610083	0.0534081	0.0269518	0.439735	0.499114	0.992423	0.835761	No	No
hsa-chr19_41066-s	-0.0391837	0.0054226	-0.0109692	-0.0215298	-0.0170837	-0.0677481	-0.29004	0.8862	0.00900621	0.0815351	0.00255676	0.103701	0.0604908	0.0249221	0.0944684	0.751484	0.212793	0.00530119	0.632957	0.0390163	0.916191	0.725452	0.500538	0.476686	0.703411	0.000438336	0.0956791	0.841135	No	No
hsa-miR-1296-5p	-0.0506561	0.00173737	0.000312579	-0.0813544	-0.0803133	-0.239442	1.33602	0.385343	0.00791842	0.106488	0.0033451	0.136062	0.0732684	0.0313309	0.123266	0.962356	0.263284	0.00690297	0.636405	0.605837	0.998176	0.279396	0.018108	0.0578374	0.179603	0.158112	0.256909	0.844112	No	No
hsa-miR-500a-3p	0.0332627	0.00414778	0.0509932	0.0346407	-0.0464307	-0.185228	1.00328	1.12869	-0.00863128	0.0702311	0.00220212	0.0893036	0.0522792	0.0215027	0.0813758	0.647836	0.183715	0.00456698	0.637876	0.0655694	0.570603	0.514788	0.0425463	0.02724	0.136402	4.27431e-06	0.06469	0.844461	No	No
hsa-chr7_17839-m	0.0315592	-0.00786226	-0.010428	-0.0614928	-0.0144411	-0.0422478	1.63244	0.0932292	0.000630763	0.0674685	0.00211232	0.0853522	0.0536797	0.0213437	0.0782844	0.632248	0.184457	0.00440426	0.642029	0.000509803	0.903259	0.264869	0.506046	0.591868	0.0173887	0.618524	0.886706	0.848352	No	No
hsa-miR-487a-5p	0.0707572	-0.00840341	-0.25367	-0.0369563	-0.07045	0.516538	0.816094	1.00872	0.0187139	0.153021	0.00477653	0.190721	0.141081	0.0519497	0.178644	1.47879	0.455633	0.0101235	0.645839	0.084767	0.189656	0.795912	0.189465	0.00570299	0.586864	0.0380371	0.0705596	0.85064	No	No
hsa-miR-652-5p	0.059766	0.00946222	0.122455	-0.249011	-0.0254551	-0.0174037	-1.83172	1.90321	-0.015585	0.129504	0.00404245	0.16141	0.119399	0.0439659	0.151189	1.25152	0.38561	0.00856767	0.646482	0.0233612	0.45169	0.0494085	0.568766	0.908827	0.158113	6.9793e-05	0.0750173	0.85064	No	No
hsa-miR-656-5p	-0.0743978	0.00161626	-0.185933	-0.171091	-0.132539	0.199236	2.4242	1.06105	0.00491929	0.161665	0.00505857	0.204051	0.132019	0.0517924	0.187721	1.52382	0.449273	0.0105729	0.647411	0.750699	0.366648	0.209053	0.0182805	0.293738	0.126581	0.0279287	0.643796	0.85064	No	No
hsa-let-7b-3p	0.0729066	-0.00888491	0.156449	0.0103228	-0.0479102	-0.426719	-1.94424	-0.175072	-0.0284494	0.159469	0.00498621	0.200626	0.134781	0.051941	0.18539	1.51431	0.452463	0.0104581	0.64956	0.0809633	0.439256	0.939675	0.366799	0.0256411	0.213159	0.7027	0.00900049	0.851862	No	No
hsa-P3-can1155-m	0.0546611	0.000916478	-0.2554	-0.0701775	-0.107448	-0.277413	4.43619	0.672709	0.00432047	0.121842	0.00380345	0.151905	0.112049	0.0413147	0.142223	1.1769	0.362313	0.0080584	0.655681	0.810592	0.0990666	0.537861	0.0166892	0.0568419	0.00112611	0.0774376	0.594284	0.858279	No	No
hsa-chr6_16566-m	0.0711035	0.00017659	0.148417	0.0125502	0.167306	-0.365045	-2.00199	-0.653623	-0.0175065	0.160404	0.00501075	0.200837	0.142001	0.0534152	0.186851	1.53781	0.467322	0.0105652	0.659515	0.97203	0.463435	0.930412	0.00503502	0.0564618	0.207069	0.176511	0.103912	0.860077	No	No
hsa-miR-125a-5p	0.0261324	-0.000713568	-0.0516689	0.0352699	-0.0334614	0.11395	0.941815	0.99322	0.00732511	0.0587424	0.00183794	0.0741217	0.0481268	0.0188488	0.0682169	0.554088	0.163575	0.00384268	0.658377	0.699518	0.489045	0.47175	0.0903524	0.101216	0.103943	5.02336e-06	0.062492	0.860077	No	No
hsa-chr12_29640-s	-0.0576665	0.00635465	-0.422217	0.126635	-0.0963279	-0.00527952	2.5921	0.163494	0.015605	0.131609	0.00411231	0.165014	0.115	0.0435548	0.153214	1.25842	0.380652	0.00865741	0.663192	0.128714	0.0136476	0.283284	0.0382121	0.972652	0.0520271	0.671926	0.0776194	0.861657	No	No
hsa-miR-190a-5p	-0.0467153	-0.00778898	0.212991	0.246167	-0.0785476	-0.294683	-0.328606	-0.273491	-0.0101169	0.106603	0.00333714	0.134794	0.0853065	0.0338185	0.123712	1.00029	0.29252	0.00696167	0.663156	0.0237388	0.120514	0.00884684	0.0303282	0.0211449	0.745778	0.360443	0.152534	0.861657	No	No
hsa-miR-337-3p	0.0729011	-0.0073103	0.0301558	-0.070197	-0.0100562	-0.182741	-0.945532	-0.0147193	0.0164427	0.16756	0.00525441	0.213126	0.124198	0.0511931	0.194135	1.54399	0.437024	0.0108938	0.665418	0.170429	0.888061	0.577925	0.846157	0.351165	0.546852	0.97345	0.137628	0.862945	No	No
hsa-P1-can473-m	0.0762676	-0.00358725	0.483093	0.0931435	0.0154819	0.0105907	3.53523	0.197544	0.0197949	0.179164	0.00559643	0.224243	0.15915	0.0597593	0.20874	1.71884	0.52296	0.011805	0.672201	0.524517	0.0361584	0.564613	0.798103	0.959742	0.0523453	0.709413	0.0999473	0.866836	No	No
hsa-miR-340-3p	0.0370285	0.0107882	0.0627424	0.117017	0.0225982	0.00517673	-0.288665	1.44081	0.00371105	0.0884478	0.00276614	0.111387	0.0739866	0.028666	0.102785	0.838053	0.249418	0.00579544	0.677303	0.000292822	0.575811	0.128685	0.439314	0.960037	0.733935	9.82852e-06	0.524936	0.866836	No	No
hsa-miR-3613-3p	-0.0837774	0.00854682	-0.26247	0.0395649	0.0132071	-0.0650744	-4.50666	0.767862	-0.00436083	0.196183	0.00612384	0.244518	0.180876	0.0666032	0.229034	1.89591	0.584154	0.012979	0.671223	0.169109	0.288341	0.828964	0.844722	0.777512	0.0270353	0.20286	0.738312	0.866836	No	No
hsa-miR-576-3p	0.0807236	-0.00431969	-0.137074	0.0230546	0.0696521	-0.43278	3.52932	-1.07261	-0.0258459	0.188854	0.00593221	0.24128	0.130158	0.0556127	0.218612	1.7075	0.467512	0.0122429	0.670932	0.469972	0.572553	0.861106	0.224176	0.0533722	0.0512868	0.0321847	0.0398894	0.866836	No	No
hsa-miR-628-5p	-0.0671867	0.000297146	-0.222555	0.140395	0.0631234	-0.0723475	-2.27894	0.0322415	0.0171469	0.161034	0.00506538	0.206326	0.104598	0.0459714	0.186328	1.43158	0.381051	0.010423	0.678339	0.95346	0.286021	0.193852	0.184206	0.699491	0.126347	0.933371	0.106348	0.866836	No	No
hsa-miR-7-1-3p	-0.0259546	0.00362737	-0.0763637	0.0192543	-0.00119074	0.042926	-0.460166	0.767875	0.0223418	0.0618751	0.00193143	0.0771195	0.0570474	0.0210063	0.0722361	0.597959	0.184239	0.00409352	0.676707	0.0663279	0.326941	0.739079	0.955332	0.555082	0.45013	0.00043499	1.58234e-06	0.866836	No	No
hsa-miR-887-5p	-0.0604315	0.0106239	0.44053	0.0216723	0.116242	-0.513276	-2.31175	0.560976	-0.0110643	0.144681	0.00453168	0.183326	0.112883	0.0453357	0.167794	1.34972	0.390594	0.00943273	0.678	0.0231578	0.0200931	0.849595	0.0180828	0.00359519	0.101485	0.165672	0.24648	0.866836	No	No
hsa-miR-99b-3p	-0.0402131	0.00206629	-0.0102	-0.206941	0.0306035	0.143345	-1.81944	0.145015	-0.00229825	0.0961909	0.00301577	0.122273	0.0719444	0.0295205	0.111464	0.888337	0.252445	0.00625656	0.677733	0.496471	0.933857	0.00903427	0.311672	0.204481	0.0532539	0.57177	0.714952	0.866836	No	No
hsa-P9-can2040-m	0.109564	-0.00843346	-0.0759782	0.0372109	0.0201855	-0.179339	-4.32113	-2.7454	-0.0116118	0.270401	0.00854977	0.348636	0.140883	0.0680237	0.312699	2.22723	0.531816	0.017472	0.6871	0.328785	0.828389	0.794257	0.769578	0.568915	0.0659101	4.08958e-05	0.509428	0.870078	No	No
hsa-miR-381-5p	0.0520639	-0.000380951	-0.0480861	-0.0346506	0.015084	-0.00789027	-1.58872	1.45856	0.01012	0.127799	0.00399417	0.160431	0.110383	0.0420602	0.148702	1.21909	0.367205	0.00839748	0.685496	0.924405	0.765649	0.756684	0.723452	0.957899	0.206613	0.000694559	0.233941	0.870078	No	No
hsa-miR-409-3p	0.0317239	-0.00361052	-0.0620135	0.026446	-0.000166787	0.162929	0.688793	0.459213	-0.00724633	0.0772748	0.00243009	0.0989618	0.0507377	0.0221869	0.0894185	0.689154	0.184393	0.00500285	0.683205	0.14375	0.533804	0.60766	0.994073	0.0745471	0.328942	0.0212134	0.153863	0.870078	No	No
hsa-miR-487a-3p	-0.0571605	0.00861166	0.108593	0.0249358	-0.0298667	0.229618	0.333924	0.417942	0.0164389	0.140745	0.00441591	0.179294	0.101925	0.0425032	0.163012	1.28932	0.36116	0.00914082	0.686416	0.0568919	0.547531	0.809104	0.489964	0.165268	0.798163	0.260177	0.0782739	0.870078	No	No
hsa-miR-6499-5p	0.0536854	0.00598159	0.0266986	-0.0160543	0.0105262	-0.0586489	-0.844882	0.917481	0.0156612	0.131983	0.00412945	0.166527	0.10821	0.0423646	0.153274	1.24513	0.367686	0.00863427	0.685956	0.153841	0.873283	0.883473	0.806187	0.703641	0.504834	0.0209912	0.0758278	0.870078	No	No
hsa-miR-488-3p	-0.029347	-0.00239434	-0.0375323	0.0751772	0.00561302	0.0651108	1.13408	-0.828819	-0.0049671	0.0728708	0.00227466	0.0908243	0.0671852	0.0247393	0.0850731	0.704221	0.21698	0.00482097	0.688902	0.29768	0.681233	0.275795	0.822706	0.447733	0.12224	0.000998757	0.307922	0.870782	No	No
hsa-miR-139-3p	0.0516978	-0.00803653	-0.119198	-0.0225845	0.0527699	-0.0276861	-2.57806	0.0334121	-0.00803213	0.130453	0.00408105	0.164507	0.107582	0.0419914	0.151525	1.23226	0.364723	0.008538	0.693608	0.0545949	0.472156	0.835747	0.222668	0.855775	0.0487563	0.927877	0.351447	0.875148	No	No
hsa-miR-29c-5p	-0.0765041	0.00140632	-0.293241	0.22854	-0.160712	0.288458	-4.41321	0.0037444	-0.0201117	0.193957	0.00608163	0.246632	0.144365	0.0593812	0.224735	1.78909	0.507331	0.0126126	0.69497	0.818091	0.240176	0.128351	0.0132198	0.205338	0.0223224	0.994181	0.117238	0.875286	No	No
hsa-miR-365b-3p	-0.0362984	0.00439518	0.0692425	-0.0271816	0.0555801	-0.0545241	-1.9526	0.979352	0.0167317	0.0957494	0.00300023	0.121489	0.0734195	0.0297486	0.111004	0.889598	0.255549	0.00623614	0.706253	0.149322	0.571317	0.714924	0.0757326	0.625484	0.0395506	0.000969334	0.00992037	0.887897	No	No
hsa-chr17_38551-m	-0.0638585	0.00771394	0.25089	-0.19125	-0.00416249	-0.621725	1.30795	-1.03728	-0.00877217	0.17054	0.0053234	0.212557	0.157234	0.0578976	0.199097	1.6481	0.5078	0.0112826	0.709686	0.15369	0.243562	0.237351	0.943366	0.00300521	0.436295	0.0538366	0.440603	0.887948	No	No
hsa-miR-26b-5p	-0.0267659	0.00880662	0.167287	0.0857627	0.0230759	-0.336075	-3.06758	0.0124476	-0.0019538	0.0715891	0.00223465	0.0892269	0.0660035	0.0243042	0.0835768	0.691835	0.213164	0.00473618	0.710104	0.000257441	0.0667799	0.207903	0.353186	0.000199579	0.000230201	0.953986	0.681752	0.887948	No	No
hsa-miR-486-3p	-0.0670771	0.0204969	0.170393	-0.188688	-0.0830258	-0.46313	0.880228	3.02374	-0.00202513	0.178579	0.00557435	0.222577	0.164646	0.0606268	0.208483	1.72579	0.531738	0.0118144	0.708825	0.000585603	0.447617	0.264677	0.185325	0.0309733	0.615339	1.20866e-05	0.864606	0.887948	No	No
hsa-chr3_7880-s	-0.0578855	0.0099325	0.337776	0.0576545	-0.0204338	-0.0913547	0.680341	2.07844	0.0171197	0.155635	0.00488211	0.198152	0.11369	0.0472048	0.180279	1.42887	0.401819	0.0101117	0.711548	0.0473348	0.0945971	0.617354	0.669519	0.614611	0.638893	3.99213e-05	0.0967936	0.888164	No	No
hsa-miR-134-3p	-0.0645444	0.00579304	0.07676	0.405053	-0.133974	0.525116	-2.34467	1.59918	0.0259377	0.174816	0.00547614	0.221593	0.135753	0.054652	0.202721	1.62905	0.470491	0.0113941	0.713559	0.295302	0.730525	0.00707959	0.02307	0.0125937	0.16481	0.00270472	0.0272271	0.889087	No	No
hsa-let-7i-3p	-0.0414667	0.00158191	0.189795	-0.170227	-0.0161936	-0.295973	1.17043	0.0945737	-0.0119977	0.114715	0.00360666	0.146844	0.076053	0.0331052	0.13275	1.02593	0.275781	0.00742847	0.719297	0.662873	0.202248	0.0361665	0.629803	0.0303931	0.266779	0.73506	0.112712	0.893809	No	No
hsa_can_1786-m	0.0760057	-0.0111202	-0.0129611	0.0960434	-0.0898906	-0.222435	-0.478586	-1.0351	-0.0256932	0.210743	0.00658022	0.263147	0.191205	0.071003	0.245804	2.03028	0.622223	0.013917	0.719906	0.0973926	0.960917	0.620679	0.219374	0.369932	0.81593	0.111054	0.0709123	0.893809	No	No
hsa-chr3_8976-m	0.0365634	0.000971721	0.419773	0.0537371	0.0559028	-0.226529	0.188277	-1.05733	-0.0224034	0.10347	0.00322982	0.128963	0.0953973	0.0351277	0.120797	0.999935	0.308093	0.00684537	0.725327	0.764795	0.00205916	0.579198	0.126458	0.0667175	0.852457	0.0025036	0.00195585	0.895851	No	No
hsa-miR-374b-5p	0.0356764	0.00819383	-0.0782158	0.0672028	0.103042	-0.0392816	-5.75394	0.752779	0.00709174	0.100106	0.0031248	0.124769	0.0922952	0.0339854	0.116869	0.967419	0.298075	0.00662277	0.723081	0.0116082	0.533645	0.474576	0.00634089	0.738217	6.65427e-06	0.0196638	0.289501	0.895851	No	No
hsa-miR-541-3p	0.0582897	-0.0102338	0.0184447	-0.0461822	-0.0304846	0.305028	1.79239	-0.0415037	0.000457309	0.164997	0.00517375	0.20983	0.122614	0.0504748	0.191174	1.52135	0.431105	0.0107285	0.725396	0.0535634	0.930312	0.710214	0.552341	0.11702	0.251912	0.924217	0.966173	0.895851	No	No
hsa-chr20_39783-m	0.0707666	0.00669316	0.55641	-0.348958	0.160271	-0.597368	-2.04153	-2.40105	0.00496946	0.215284	0.00676879	0.275598	0.142543	0.0620859	0.249129	1.92463	0.517041	0.0139405	0.743774	0.327606	0.0489848	0.0232344	0.0174083	0.0203476	0.300858	0.000139529	0.723014	0.900401	No	No
hsa-miR-128-3p	0.0414616	-0.00499829	-0.0701572	-0.0128602	-0.0432828	0.235033	0.886866	0.938083	0.0224541	0.126931	0.00397785	0.16113	0.0967132	0.0393134	0.147135	1.17752	0.337335	0.00826406	0.745326	0.214881	0.66518	0.895481	0.28337	0.116606	0.459711	0.0111995	0.00907712	0.900401	No	No
hsa-miR-138-1-3p	-0.054631	0.0108516	0.340948	0.0470218	-0.0182778	-0.0997781	0.740101	2.14213	0.0184498	0.162842	0.00510764	0.207264	0.119515	0.0495071	0.188641	1.49682	0.421812	0.0105822	0.738691	0.0386909	0.106372	0.697961	0.715678	0.599241	0.626121	4.98198e-05	0.0875219	0.900401	No	No
hsa-miR-153-5p	-0.0373199	0.00521944	0.131047	0.106113	0.0237843	-0.0223984	0.520517	0.395482	0.00182716	0.115244	0.00359795	0.143798	0.105218	0.0389436	0.134464	1.11161	0.341395	0.00761577	0.747441	0.153243	0.366584	0.324693	0.547928	0.86839	0.644425	0.259694	0.811394	0.900401	No	No
hsa-miR-181b-5p	0.0313156	0.0125351	0.207651	0.0506546	0.0386966	-0.586525	-0.958363	-0.522596	-0.0256957	0.0953939	0.00297772	0.118897	0.087951	0.0323858	0.111368	0.921884	0.284045	0.00631104	0.744101	0.000108848	0.0869931	0.570776	0.24546	3.08222e-06	0.310362	0.0799713	0.000169894	0.900401	No	No
hsa-miR-185-3p	-0.0440674	0.00982535	-0.219966	-0.00667631	-0.0662423	-0.15464	0.39898	0.692606	0.00867014	0.137545	0.00429794	0.172492	0.119952	0.0454767	0.16011	1.31465	0.397381	0.00904615	0.750038	0.0266128	0.208242	0.95614	0.160011	0.33887	0.764506	0.0959722	0.342549	0.900401	No	No
hsa-miR-187-3p	0.0455001	-0.0034838	0.0208181	0.137918	0.0364305	0.0830199	1.43907	0.619998	0.0280068	0.131936	0.00412476	0.165881	0.112229	0.0431056	0.153419	1.25456	0.375757	0.00865733	0.731672	0.402435	0.900641	0.232703	0.407557	0.590869	0.264251	0.113822	0.00218116	0.900401	No	No
hsa-miR-29a-3p	0.0194404	0.0114256	-0.0420292	-0.0192813	0.0263438	-0.000695103	0.523543	0.30314	0.00916925	0.0615538	0.00192728	0.0778908	0.0488165	0.0194421	0.0714156	0.576399	0.167941	0.0040173	0.753474	3.0169e-07	0.591922	0.696844	0.18982	0.992274	0.374026	0.0854285	0.0268416	0.900401	No	No
hsa-miR-30d-5p	0.0181406	-0.000614752	-0.0852646	-0.0382613	-0.02502	0.153267	1.06034	0.621086	0.00156142	0.0560458	0.00175342	0.0706924	0.0461068	0.0180193	0.0650939	0.529129	0.15646	0.00366744	0.747562	0.727389	0.233557	0.415964	0.179533	0.0225961	0.0581459	0.000698632	0.672153	0.900401	No	No
hsa-miR-3200-5p	-0.037614	0.0101035	0.113172	0.079279	0.0132273	-0.235198	0.581813	0.349194	-0.00367846	0.113381	0.00355397	0.14403	0.0855791	0.0349537	0.131405	1.04943	0.299416	0.00737813	0.741494	0.00650183	0.435793	0.364772	0.708914	0.0796536	0.585155	0.256587	0.620318	0.900401	No	No
hsa-miR-33b-5p	0.0576999	0.00772628	0.284569	0.122616	0.0110809	-0.712847	0.0319229	-0.618952	-0.0490778	0.181045	0.00566392	0.228331	0.14913	0.0582438	0.210282	1.70973	0.50581	0.0118482	0.751305	0.178762	0.21858	0.420196	0.850939	0.00138872	0.98528	0.234625	0.000135368	0.900401	No	No
hsa-miR-380-5p	0.0428448	-0.00115402	0.371595	0.0623225	-0.128764	0.102885	-0.368451	-0.101167	0.00896096	0.135704	0.00423819	0.169683	0.121614	0.0454539	0.158176	1.30419	0.398019	0.0089497	0.753554	0.786542	0.0333194	0.613676	0.00996637	0.518445	0.780315	0.801833	0.321621	0.900401	No	No
hsa-miR-454-3p	-0.02332	0.00605701	0.100768	0.0349692	0.0508535	-0.10391	-3.23053	0.378659	0.00457203	0.0685999	0.00214134	0.0855012	0.0632476	0.0232893	0.0800871	0.662948	0.204263	0.00453842	0.735353	0.00675533	0.244266	0.586174	0.0404853	0.200546	8.09478e-05	0.0778714	0.318689	0.900401	No	No
hsa-miR-495-3p	0.0267318	-0.00190915	-0.0105957	0.115692	-0.0406206	0.222593	0.0344971	0.202484	0.0115111	0.0802629	0.00251985	0.102414	0.0565813	0.0239105	0.0929309	0.73012	0.202018	0.00520724	0.740515	0.452293	0.918021	0.0536219	0.104113	0.0204752	0.962762	0.327608	0.0317639	0.900401	No	No
hsa-miR-539-5p	-0.0344727	-0.00331926	-0.0590926	0.0123064	-0.0324318	0.158802	2.40626	-0.50164	-0.0056194	0.105687	0.00329902	0.131726	0.0974411	0.0358803	0.123385	1.02136	0.314694	0.00699203	0.74568	0.319294	0.655696	0.900699	0.376307	0.204124	0.028271	0.125864	0.42546	0.900401	No	No
hsa-miR-548k	-0.0401322	0.00239967	-0.145292	0.0460307	0.0220098	-0.49225	0.27711	0.166814	-0.0210375	0.122908	0.00385307	0.15619	0.0922999	0.0377957	0.142434	1.1362	0.323455	0.00799601	0.745421	0.536307	0.356814	0.623168	0.566541	0.00114193	0.809682	0.611434	0.0113488	0.900401	No	No
hsa-miR-659-5p	-0.04591	0.00542299	0.0811081	0.0676056	-0.0376016	-0.326522	0.662705	1.25399	-0.00499315	0.144397	0.00455405	0.185732	0.0838686	0.0387542	0.167012	1.23847	0.312037	0.00933198	0.75188	0.239467	0.664252	0.429225	0.34296	0.0562901	0.598201	0.00062131	0.59503	0.900401	No	No
hsa-miR-9-5p	-0.016228	-0.000115651	0.0596743	0.000453062	0.00691803	-0.0534257	-0.859868	0.144923	0.00809707	0.049366	0.00154508	0.0623745	0.0398407	0.0157253	0.0573022	0.464097	0.136187	0.00322574	0.743762	0.940638	0.343411	0.991034	0.664483	0.355728	0.0780212	0.299348	0.0154199	0.900401	No	No
hsa-miR-93-5p	0.0280756	0.00783519	0.154679	0.07043	0.0070153	-0.331623	-2.25204	0.348933	-0.017178	0.082245	0.00256727	0.102508	0.075828	0.0279218	0.096017	0.794813	0.244892	0.00544114	0.734288	0.0036663	0.137735	0.36354	0.804064	0.00114941	0.00995373	0.168895	0.00272647	0.900401	No	No
hsa_can_776-m	0.0520107	0.00026407	0.217124	0.154178	0.113872	-0.0819324	-2.01823	-1.31206	-0.0264229	0.165811	0.0051758	0.206663	0.152874	0.0562922	0.193577	1.6024	0.49372	0.0109697	0.7551	0.959517	0.298588	0.324683	0.0560029	0.673961	0.221666	0.0147311	0.0198144	0.900708	No	No
hsa-miR-550a-3p	-0.0451363	0.00534027	0.11149	-0.0895568	-0.00471576	-0.171792	-0.155888	0.77306	-0.00158251	0.144815	0.00452039	0.180494	0.133516	0.049164	0.169064	1.39949	0.4312	0.00958063	0.756604	0.243156	0.539636	0.509686	0.924494	0.314556	0.912365	0.0874214	0.869484	0.900965	No	No
hsa-miR-132-5p	-0.0366633	-0.0165672	0.0380294	0.1891	0.0192195	0.30726	2.65457	0.0957296	0.00465724	0.120844	0.00379426	0.154232	0.0848332	0.0359229	0.13991	1.09804	0.303233	0.00783883	0.762874	6.5219e-05	0.80627	0.036861	0.598256	0.0328463	0.0248034	0.755349	0.555162	0.902564	No	No
hsa-miR-299-3p	0.0304666	0.0118705	-0.151797	-0.049141	0.15342	0.429151	-2.70217	0.101738	0.0229359	0.0989797	0.00311295	0.126781	0.0647246	0.0283575	0.114532	0.881668	0.235441	0.00640745	0.759534	0.000384324	0.236944	0.456152	2.29039e-05	0.00047206	0.00588	0.670061	0.000787965	0.902564	No	No
hsa-miR-34c-3p	0.0604732	0.0210354	-0.0527962	-0.00813019	0.111849	-0.239538	-4.03556	-0.272433	0.00748765	0.198567	0.00619825	0.247489	0.183074	0.0674125	0.231817	1.91894	0.591252	0.0131367	0.762	0.00137322	0.831956	0.964998	0.111944	0.306535	0.0476976	0.649698	0.571297	0.902564	No	No
hsa-miR-590-3p	0.0294163	0.0050458	0.0805722	0.0197907	0.0121146	-0.419438	-0.827471	0.369894	0.00335086	0.0970581	0.00303785	0.122649	0.0782241	0.0308971	0.112657	0.912179	0.267528	0.00634148	0.763112	0.103104	0.514296	0.802728	0.698939	0.000508176	0.374627	0.181305	0.599605	0.902564	No	No
hsa-P2-can443-m	0.0477525	-0.00642859	0.318741	-0.0223024	-0.0554756	-0.127916	-1.04695	0.437813	0.00845155	0.160086	0.00499707	0.199527	0.147595	0.0543483	0.186892	1.54706	0.476671	0.0105909	0.766741	0.204323	0.116588	0.881335	0.318993	0.496924	0.505961	0.368797	0.428721	0.903281	No	No
hsa-chr14_32459-s	-0.0465387	0.00042313	0.13663	-0.285196	0.0830062	0.0354135	-0.0139371	0.169947	0.00509993	0.15751	0.00491666	0.196316	0.145221	0.0534739	0.183885	1.52217	0.469001	0.0104205	0.768887	0.931769	0.489737	0.0629193	0.135537	0.84808	0.992781	0.720705	0.626733	0.903281	No	No
hsa-miR-20a-3p	0.0403737	0.012364	0.243373	0.266621	0.0746891	-0.103452	-5.05918	0.146489	-0.0337458	0.136599	0.00427696	0.172852	0.108345	0.043148	0.158484	1.27917	0.372719	0.00891516	0.768812	0.00571222	0.165448	0.0226072	0.0981206	0.516961	0.000723336	0.69826	0.000419356	0.903281	No	No
hsa-miR-5002-5p	0.0478388	-0.0158767	0.0910455	0.0999674	0.0870924	-0.279565	2.26632	-0.594041	0.0217431	0.160121	0.00499816	0.19957	0.147628	0.0543602	0.186933	1.5474	0.476775	0.0105932	0.766381	0.00257951	0.650256	0.505697	0.124062	0.141188	0.157843	0.226502	0.0454773	0.903281	No	No
hsa_can_1444-m	-0.0297104	-0.000906635	-0.0554788	-0.118178	-0.0105401	-0.15213	0.476488	0.608638	6.45068e-05	0.101272	0.00318165	0.129434	0.0693033	0.029713	0.117222	0.913852	0.249379	0.00656372	0.770476	0.776877	0.670073	0.102902	0.726329	0.200434	0.60754	0.0236099	0.992199	0.903629	No	No
hsa-miR-138-5p	-0.0240407	0.0009941	0.0694911	0.00563475	-0.0155373	0.100421	2.06543	0.250682	0.0035407	0.0826388	0.00259342	0.105339	0.0592542	0.0248313	0.0957008	0.755092	0.210563	0.00536487	0.772345	0.703143	0.512541	0.925141	0.538244	0.299178	0.0123975	0.24712	0.512358	0.904304	No	No
hsa-P1-can5857-m	-0.0417311	0.00440268	-0.0363643	0.548031	-0.0654534	-0.360025	1.5166	-0.232298	-0.0124408	0.14621	0.00456471	0.182429	0.133549	0.0494182	0.1706	1.41042	0.433229	0.00966266	0.776527	0.339529	0.842826	0.000507204	0.199578	0.0399578	0.294448	0.597454	0.203965	0.905187	No	No
hsa-chr14_31894-m	-0.0581574	0.015945	0.32831	0.187832	0.0914756	-0.726895	-1.85577	0.0232328	-0.033835	0.206256	0.00645724	0.260888	0.164395	0.0653056	0.239332	1.9336	0.564538	0.0134657	0.779156	0.01707	0.214199	0.26608	0.175898	0.00382046	0.348104	0.967562	0.0153226	0.905187	No	No
hsa-miR-449a	0.051701	0.00959962	0.19142	-0.458375	0.139533	-0.273788	-5.02754	-0.620899	0.0136996	0.183104	0.00571801	0.228824	0.164922	0.0614777	0.213483	1.76148	0.538511	0.0120823	0.778858	0.0995504	0.406912	0.0112376	0.0338831	0.205707	0.0094997	0.261869	0.262369	0.905187	No	No
hsa-miR-485-3p	0.0504765	-0.0142731	-0.143668	-0.0574693	-0.0504918	0.591799	-2.05122	-0.0994515	0.00694112	0.176489	0.00553369	0.224394	0.131583	0.0540782	0.204501	1.62863	0.462171	0.0114776	0.776082	0.0129522	0.524994	0.666748	0.36108	0.00566547	0.221678	0.8317	0.548134	0.905187	No	No
hsa-miR-574-3p	0.0311541	0.0158075	0.0628978	0.0686407	0.0340484	-0.434186	-4.09185	0.76719	-0.0123155	0.111376	0.00347659	0.138816	0.102686	0.0378115	0.130026	1.07633	0.331632	0.00736837	0.78087	3.58722e-05	0.652475	0.511126	0.378077	0.00161185	0.00104285	0.0309229	0.101019	0.905187	No	No
hsa_can_635-m	-0.0409715	0.00391483	-0.066923	0.550868	-0.067091	-0.329695	1.36382	-0.180858	-0.0111282	0.146391	0.00457228	0.183126	0.130674	0.0489413	0.170598	1.40579	0.428441	0.00965048	0.780749	0.39605	0.716349	0.000388016	0.184898	0.0590784	0.343015	0.67722	0.254453	0.905187	No	No
hsa-P1-can2149-m	0.0276446	0.00503644	0.0251939	-0.137982	-0.00245505	-0.0871154	-0.105675	0.726552	0.0182559	0.104483	0.00326645	0.131359	0.0889119	0.0341427	0.121498	0.99359	0.297639	0.00685615	0.792438	0.129539	0.848696	0.135629	0.943357	0.47677	0.916309	0.0235878	0.0104572	0.916056	No	No
hsa-miR-548ay-5p	0.0273775	0.00114404	0.398593	-0.0147647	0.0497883	-0.222025	0.464088	-1.25532	-0.0204234	0.103692	0.00323675	0.129239	0.0956018	0.035203	0.121056	1.00208	0.308754	0.00686004	0.792867	0.725265	0.00335024	0.878738	0.171924	0.0727194	0.648038	0.000555221	0.00451166	0.916056	No	No
hsa-chr5_14514-m	0.0298737	0.0114476	-0.220868	-0.125705	0.0155744	0.113898	-1.7628	1.13334	0.0186653	0.114474	0.00358284	0.144639	0.0923847	0.0364649	0.132877	1.07618	0.315799	0.00748007	0.795212	0.00244589	0.133182	0.188046	0.673649	0.395522	0.116316	0.00172874	0.0160006	0.91725	No	No
hsa-P1-can5861-m	-0.0392991	0.00115612	-0.372671	0.183284	-0.00285191	-0.139588	1.68082	-0.719072	0.00649627	0.152615	0.00476388	0.190216	0.140708	0.0518122	0.178171	1.47487	0.454427	0.0100967	0.797868	0.809263	0.0557917	0.20682	0.956624	0.437133	0.267269	0.12851	0.522961	0.917286	No	No
hsa-miR-124-5p	-0.0217874	-0.00409849	-0.107336	-0.0472907	-0.0498539	0.0561785	0.356308	-0.454316	0.000660146	0.0843638	0.00264705	0.107483	0.0609892	0.0254547	0.0977088	0.772488	0.216218	0.00547871	0.797292	0.127979	0.322878	0.446751	0.0635816	0.56795	0.649363	0.0478728	0.904585	0.917286	No	No
hsa-miR-1251-5p	-0.0398002	0.0091061	0.0168464	0.0896864	-0.0667193	0.379362	-2.23753	0.59304	0.00194329	0.157934	0.00495846	0.201534	0.111216	0.0470231	0.182859	1.43625	0.397203	0.0102459	0.802091	0.0723572	0.933722	0.429041	0.170612	0.0432958	0.134202	0.150299	0.850356	0.920626	No	No
hsa-miR-377-3p	-0.0163631	0.00109092	0.0129609	0.0594854	-0.0681654	-0.00872994	0.266814	-0.421522	0.00288688	0.0663734	0.00207592	0.0836134	0.0553419	0.0214782	0.0771238	0.628459	0.186807	0.00434789	0.806301	0.601599	0.87745	0.294628	0.0045741	0.910339	0.67548	0.0348266	0.50982	0.923941	No	No
hsa-miR-455-5p	0.0269386	0.00258858	-0.0397776	-0.246307	-0.0133722	0.315948	-0.933139	0.477409	0.0103391	0.111455	0.00351383	0.143297	0.0657451	0.0301781	0.128916	0.961006	0.243993	0.00720388	0.810023	0.464828	0.782497	0.00118942	0.662217	0.0178689	0.342599	0.0638172	0.157578	0.925173	No	No
hsa-miR-455-3p	0.0474453	0.000521636	0.194973	-0.185938	-0.0861629	0.216906	-2.01061	3.2161	0.0249017	0.195631	0.00613344	0.248679	0.146285	0.0600312	0.226692	1.80658	0.513335	0.0127243	0.809386	0.93257	0.436794	0.217604	0.165929	0.343349	0.278313	3.25635e-06	0.0560554	0.925173	No	No
hsa-chr14_32959-m	-0.0237126	0.0016667	0.181399	0.0626327	0.0740837	-0.646573	-2.70189	-0.148513	-0.01939	0.100771	0.00314556	0.125598	0.0929084	0.0342112	0.117645	0.973846	0.300055	0.00666677	0.814947	0.598602	0.155024	0.507579	0.0420115	1.38469e-06	0.0113614	0.625771	0.00544549	0.929279	No	No
hsa-miR-1	-0.0410115	-0.00839453	-0.0345841	-0.245427	-0.0516703	0.00292049	-1.0197	-0.399895	0.0223213	0.179703	0.00562809	0.227624	0.140813	0.0564284	0.208432	1.67812	0.486505	0.0117192	0.820426	0.14223	0.879862	0.0959726	0.370231	0.988878	0.549937	0.420326	0.0626999	0.930971	No	No
hsa-miR-628-3p	0.03125	0.00404214	-0.152642	0.00904636	0.0353044	0.144141	-1.05807	0.960906	0.0235325	0.136354	0.00427934	0.173831	0.0975606	0.0409273	0.157902	1.24521	0.346896	0.00885125	0.81968	0.349512	0.384173	0.927001	0.398094	0.365788	0.405069	0.0114747	0.0105674	0.930971	No	No
hsa-miR-6859-5p	-0.036277	0.0183536	0.347131	-0.0358975	-0.0667158	0.263241	3.44879	1.21979	0.017767	0.157069	0.00491463	0.198229	0.128415	0.0503481	0.182391	1.48088	0.436812	0.0102732	0.818306	0.000490706	0.0861771	0.782562	0.199379	0.155305	0.0299312	0.0109122	0.0900246	0.930971	No	No
hsa-miR-589-5p	-0.0145919	0.00444716	0.114951	-0.0429646	0.0311004	-0.194237	-1.10662	0.271423	-0.0126088	0.0650034	0.00202908	0.0810185	0.0599316	0.0220683	0.0758883	0.628191	0.193554	0.00430048	0.823318	0.0331822	0.162282	0.481338	0.17339	0.0136188	0.0926902	0.175431	0.00510743	0.932738	No	No
hsa-miR-149-5p	-0.0142104	-0.0014653	-0.0377112	-0.0283599	-0.00958663	0.0594594	-0.0784678	0.458457	0.0109683	0.0639464	0.00200328	0.0810784	0.0494924	0.0199587	0.0741487	0.59543	0.171726	0.00416707	0.825063	0.467989	0.643906	0.572719	0.635964	0.426486	0.89641	0.0143399	0.0113158	0.933115	No	No
hsa-miR-26a-5p	0.0251412	0.0106748	0.0655913	-0.0046159	0.0223401	-0.237398	-0.803176	1.125	0.00935838	0.113967	0.00356712	0.14402	0.0918263	0.036275	0.132283	1.07103	0.314081	0.00744613	0.826321	0.00432412	0.65081	0.960384	0.544608	0.0788836	0.461628	0.00175727	0.21478	0.933115	No	No
hsa-P2-can1169-m	0.0299754	0.0046322	0.095658	0.0595969	0.0248018	0.0238662	-1.58927	0.870302	-0.0274256	0.142708	0.004455	0.177968	0.130931	0.0483363	0.166556	1.37782	0.423841	0.00943592	0.834502	0.303548	0.593354	0.653652	0.613231	0.886647	0.261681	0.0527013	0.00547422	0.934233	No	No
hsa-chr10_25782-m	0.0366101	-0.00377295	0.50358	0.0834951	0.0160869	-0.00244683	3.53623	0.208113	0.0185299	0.175184	0.00547176	0.219183	0.156126	0.0585231	0.204136	1.68175	0.512263	0.0115467	0.83533	0.493742	0.0258984	0.598411	0.786094	0.990485	0.0477273	0.688661	0.114968	0.934233	No	No
hsa-chr15_34369-s	0.0290903	0.00399662	-0.153913	0.00792991	0.0351058	0.144511	-1.08944	0.97232	0.0236346	0.136733	0.00429144	0.174335	0.0976561	0.0410038	0.158338	1.24809	0.347413	0.00887527	0.832403	0.356263	0.381622	0.93605	0.401575	0.365884	0.392597	0.0107599	0.01045	0.934233	No	No
hsa-miR-24-1-5p	-0.0266759	0.00505178	-0.0886827	0.0707447	-0.00379243	-0.188353	1.29419	0.544106	-0.00239335	0.127435	0.00399218	0.161569	0.0986933	0.0397871	0.147769	1.18678	0.342367	0.00830465	0.835059	0.211706	0.585578	0.481386	0.924966	0.208447	0.287846	0.126947	0.774414	0.934233	No	No
hsa-miR-769-3p	-0.0200766	-0.00478768	-0.120327	-0.0834366	0.0122429	0.0235639	-1.0765	-0.686726	8.37647e-05	0.0922666	0.0028801	0.114999	0.0850677	0.0313241	0.107717	0.891662	0.274733	0.00610415	0.82865	0.102831	0.300542	0.337844	0.699848	0.827747	0.240741	0.0207956	0.989107	0.934233	No	No
hsa-miR-877-5p	0.0382175	0.00780339	0.0932361	-0.281984	0.0573986	0.0247758	0.359504	0.329948	0.00898195	0.177659	0.00556092	0.224551	0.142821	0.0564856	0.206197	1.66874	0.488912	0.0116056	0.830569	0.166846	0.6798	0.0616342	0.321117	0.904851	0.831507	0.507126	0.44269	0.934233	No	No
hsa-miR-129-1-3p	-0.0239933	-0.0102164	-0.0728296	0.10275	-0.00487532	0.155789	-2.23479	0.392537	0.00823444	0.118356	0.00369822	0.148402	0.103385	0.0391626	0.137783	1.13162	0.342256	0.00778536	0.840193	0.0080545	0.625789	0.331606	0.902112	0.263694	0.0615783	0.264318	0.295387	0.93817	No	No
hsa-miR-539-3p	0.0429408	0.0108902	-0.0478801	-0.061938	0.0962631	0.00521328	-2.55825	0.821269	0.0316733	0.216707	0.00679129	0.275094	0.165124	0.0671203	0.2512	2.01037	0.575942	0.0141091	0.843746	0.11524	0.862543	0.711347	0.166243	0.983527	0.217095	0.168577	0.0293227	0.939612	No	No
hsa-miR-625-5p	-0.0195608	0.00161948	0.156952	0.0570523	0.0725902	-0.617617	-2.95604	-0.0292086	-0.0181571	0.0989894	0.00308995	0.123378	0.091266	0.0336064	0.115565	0.956631	0.294751	0.00654892	0.844172	0.602563	0.209334	0.538626	0.0424838	2.3519e-06	0.00554871	0.922002	0.0078436	0.939612	No	No
hsa-chr1_674-m	0.0330188	0.015442	0.171837	-0.237812	0.0082165	-0.116752	0.726644	0.209911	0.0355041	0.177889	0.00555716	0.222771	0.15721	0.0591894	0.207202	1.70485	0.517771	0.0117149	0.853513	0.00771535	0.444198	0.145259	0.890917	0.575684	0.674284	0.689275	0.00389035	0.945493	No	No
hsa-chr6_15030-m	0.0415722	0.0117861	0.160453	0.157588	0.0279559	-0.794992	0.988594	-1.22274	-0.0390888	0.22083	0.00691086	0.278897	0.179117	0.0705155	0.256368	2.07837	0.611121	0.014435	0.851455	0.0944425	0.567713	0.388923	0.695772	0.00319535	0.639229	0.0585062	0.00929696	0.945493	No	No
hsa-miR-32-5p	-0.0206068	0.00897948	0.2648	0.0115772	0.153907	-0.336206	-3.67173	0.395105	-0.00378282	0.110349	0.00344455	0.137537	0.10174	0.0374631	0.128827	1.06641	0.328576	0.00730046	0.852634	0.0120731	0.0600052	0.910483	0.000501597	0.0119848	0.00243834	0.242562	0.606678	0.945493	No	No
hsa-chr12_30491-m	0.0264338	-0.0161909	-0.551173	0.50337	0.0605712	0.823355	-2.19846	1.97496	0.00805249	0.147477	0.00460689	0.184638	0.130645	0.0491261	0.171799	1.41407	0.42982	0.00971447	0.858488	0.000958715	0.0044133	0.000922849	0.231211	1.56964e-05	0.134959	0.000156801	0.411171	0.947999	No	No
hsa-chr9_23885-m	-0.0288747	-0.0283786	-0.0423917	0.358821	-0.0610193	0.353405	0.371097	-1.07648	-0.0134276	0.159597	0.00498436	0.199552	0.143073	0.0534652	0.186029	1.53391	0.468181	0.0105258	0.857175	6.91689e-07	0.832649	0.020424	0.266597	0.0633622	0.811182	0.0318499	0.208081	0.947999	No	No
hsa-miR-1283	0.0301224	0.0267531	0.0213054	0.339205	-0.0424166	0.189413	-1.29161	0.818617	-0.00627481	0.188893	0.00595102	0.242633	0.114792	0.0520074	0.218502	1.64487	0.423814	0.0122127	0.873956	4.255e-05	0.930386	0.00756019	0.42389	0.390238	0.441085	0.0670226	0.609707	0.96095	No	No
hsa-miR-144-5p	0.0221952	-0.00477277	0.543624	0.164396	0.116629	0.176942	-4.06322	0.850879	0.00423789	0.139613	0.00435801	0.17401	0.12872	0.0473979	0.162991	1.34922	0.415711	0.00923648	0.87434	0.278795	0.00299353	0.215487	0.0226171	0.282972	0.00664413	0.0533968	0.648392	0.96095	No	No
hsa_can_1340-m	0.0250983	0.0158865	0.282465	0.209453	0.0993729	-0.443957	-3.15916	1.73723	-0.00290313	0.156009	0.00487183	0.19495	0.140608	0.0523966	0.181899	1.50102	0.458984	0.0102951	0.872852	0.00202441	0.153732	0.151191	0.0717285	0.0183209	0.0475374	0.00108519	0.779138	0.96095	No	No
hsa-miR-370-3p	0.0174649	0.00187776	0.0214223	-0.122134	0.0108795	0.128262	2.92071	0.157318	0.0142385	0.111287	0.00348691	0.141182	0.0855054	0.0346101	0.129022	1.03445	0.297415	0.00724891	0.87594	0.592659	0.880018	0.167889	0.756361	0.325051	0.0101795	0.602387	0.0551887	0.961196	No	No
hsa-miR-10b-5p	0.0300673	0.01999	0.226005	-0.429587	0.0267788	0.0255903	-1.96979	-0.0369783	0.00863832	0.196766	0.00617248	0.250534	0.143612	0.0596543	0.227921	1.8061	0.507704	0.0127835	0.879178	0.00215904	0.37142	0.00695866	0.658102	0.911062	0.287793	0.942627	0.502383	0.961504	No	No
hsa-miR-140-5p	-0.00711236	0.00490429	0.0107253	0.161449	0.0323373	-0.0918337	-1.38322	-0.192725	-0.00542388	0.047003	0.00146802	0.0587874	0.0420241	0.0157261	0.05478	0.451514	0.137684	0.00309909	0.880347	0.00160467	0.855989	0.00094771	0.0523945	0.100028	0.00589782	0.176184	0.0863518	0.961504	No	No
hsa_can_1657-m	0.0234175	-0.0172599	-0.587251	0.507748	0.0535073	0.862215	-2.15703	1.9206	0.00811826	0.151575	0.00473445	0.189667	0.134939	0.05061	0.176616	1.4548	0.442964	0.00998947	0.877854	0.000644659	0.00323838	0.00114394	0.302409	1.15864e-05	0.153006	0.000291093	0.420332	0.961504	No	No
hsa_can_88-m	0.0255856	0.0052455	0.399143	-0.0310714	0.0384492	-0.373123	-2.72266	0.254089	-0.0174635	0.17422	0.00545441	0.220385	0.138723	0.0551355	0.202153	1.6329	0.476551	0.0113734	0.883846	0.340923	0.0762549	0.824936	0.493228	0.0709755	0.110286	0.599505	0.131103	0.96382	No	No
hsa-let-7d-5p	-0.0120695	0.00603718	0.178334	0.0575698	0.00686004	-0.372059	0.128078	0.596599	0.00284643	0.0852028	0.00267367	0.108584	0.061304	0.0256464	0.0986744	0.779217	0.217632	0.0055321	0.887932	0.0284332	0.106919	0.358363	0.791705	0.000438859	0.871013	0.0122332	0.609195	0.966244	No	No
hsa-miR-5680	0.0169033	-0.00979894	-0.316315	-0.122986	0.0160793	0.0916667	3.29134	0.314727	0.00858796	0.120582	0.00378666	0.15396	0.0840482	0.0357147	0.139597	1.09357	0.301001	0.00781987	0.889091	0.0126766	0.0452775	0.158199	0.657169	0.514476	0.00667187	0.307632	0.277475	0.966244	No	No
hsa-miR-592	-0.011308	-0.00437783	0.179784	-0.00817323	0.00567394	0.0888431	2.90178	-0.636784	-0.00873562	0.0814992	0.00255535	0.103621	0.0607613	0.024972	0.0944344	0.752065	0.213419	0.00530013	0.890217	0.0929963	0.0890231	0.894277	0.822456	0.351427	0.000910927	0.00708002	0.105712	0.966244	No	No
hsa-P2-can31-m	-0.0140709	-0.00325307	0.124798	-0.199679	0.000209104	-0.1885	0.44429	-0.077987	-0.0115419	0.105838	0.00332581	0.135333	0.0717694	0.030906	0.122498	0.952632	0.258844	0.0068578	0.89478	0.332816	0.360967	0.0111655	0.994666	0.130286	0.645744	0.766157	0.0987296	0.96731	No	No
hsa-P3-can8439-m	0.0189611	0.00488544	0.0586161	0.0152324	0.0239664	-0.0203412	-1.41508	0.966844	-0.028547	0.145395	0.00453851	0.181217	0.134051	0.049361	0.169742	1.4051	0.432929	0.00961903	0.896776	0.287001	0.747725	0.91061	0.632325	0.905103	0.325347	0.0365432	0.00462988	0.96731	No	No
hsa-chr14_32338-s	0.021328	-0.00712079	0.0621133	-0.0610378	0.000473369	-0.228378	-0.849106	-0.174134	0.0161198	0.165711	0.00519807	0.210967	0.121169	0.0502856	0.191954	1.52176	0.428128	0.0107668	0.898117	0.176966	0.76968	0.619687	0.992578	0.239876	0.582761	0.68832	0.140761	0.96731	No	No
hsa-miR-382-3p	0.00975053	-0.00289591	-0.0187968	0.0344225	-0.0288284	-0.0391574	-0.386407	-0.435179	0.00193801	0.0734568	0.00230799	0.0939025	0.0500734	0.0215088	0.0850233	0.662141	0.18036	0.00476038	0.894944	0.215527	0.842174	0.499328	0.194466	0.64716	0.565723	0.0250536	0.685698	0.96731	No	No
hsa-miR-548d-5p	0.0137366	0.00679007	0.387196	0.0575004	0.0416204	-0.276671	-0.149148	-1.18318	-0.0235906	0.105797	0.00330246	0.131863	0.0975427	0.0359177	0.123513	1.02242	0.315022	0.00699931	0.897225	0.0451232	0.00504649	0.561822	0.259557	0.0296591	0.885409	0.00116296	0.00147092	0.96731	No	No
hsa-miR-1185-1-3p	0.0208253	0.0024992	0.367379	0.0381745	0.0479904	0.363126	2.36191	1.32518	0.0219823	0.170574	0.00536154	0.218237	0.114307	0.0495036	0.197407	1.5302	0.413448	0.0110488	0.903327	0.643184	0.0986603	0.741718	0.343363	0.0719065	0.137638	0.00425187	0.052234	0.969932	No	No
hsa-miR-3074-5p	-0.0150266	0.00329112	0.0683532	-0.217425	0.00527469	-0.117549	-2.10778	0.924003	-0.00542892	0.122541	0.00382511	0.152732	0.11298	0.0416021	0.143061	1.18423	0.364878	0.00810703	0.902906	0.39376	0.65646	0.0679533	0.900313	0.415243	0.0895742	0.0193719	0.506221	0.969932	No	No
hsa-chr14_32345-s	-0.00631683	-0.00164567	-0.141633	0.0101819	-0.0557945	0.137652	1.12306	-0.434682	-0.00769145	0.0700921	0.00218941	0.0877248	0.0622817	0.0233823	0.0816639	0.672481	0.204626	0.00461848	0.928558	0.455857	0.112837	0.871702	0.0265162	0.0982344	0.109756	0.0456883	0.102222	0.974112	No	No
hsa-chr1_3915-m	0.0102613	0.0131945	0.213138	0.0291767	0.0394311	-0.587177	-1.25345	-0.356778	-0.0250464	0.0981164	0.0030627	0.12229	0.090461	0.03331	0.114546	0.948194	0.292151	0.00649116	0.917134	7.89577e-05	0.0876253	0.750237	0.249734	5.01238e-06	0.20041	0.235539	0.000333636	0.974112	No	No
hsa-miR-1307-5p	0.0162224	0.00404634	0.163665	0.11695	-0.0796791	0.0693101	1.04656	0.0337935	-0.0107096	0.147654	0.00463682	0.188525	0.102927	0.0437351	0.170939	1.33912	0.368604	0.00957559	0.912963	0.387108	0.389553	0.268657	0.0827522	0.686898	0.443217	0.927821	0.268836	0.974112	No	No
hsa-miR-183-5p	-0.012844	-0.00776831	0.140057	0.327169	-0.0652647	0.272554	0.944578	1.22353	0.0276883	0.142998	0.00448365	0.181819	0.106554	0.0438039	0.165692	1.31939	0.374323	0.00929932	0.928797	0.0894602	0.444816	0.00580441	0.15111	0.106383	0.481927	0.00366863	0.00450801	0.974112	No	No
hsa-miR-191-3p	0.0129599	0.00623649	-0.176419	-0.175878	0.0871085	-0.153544	1.34674	0.973808	-0.00332137	0.114109	0.00356649	0.143281	0.09832	0.0375112	0.132759	1.08795	0.327415	0.00749626	0.910039	0.086617	0.224095	0.0880779	0.0303549	0.25306	0.229426	0.00723507	0.659665	0.974112	No	No
hsa-miR-204-5p	-0.0109772	0.00323067	-0.340736	0.0768713	-0.0426787	0.189363	-2.2752	0.450067	0.0186227	0.0990206	0.00309905	0.125092	0.0800683	0.031572	0.114946	0.931307	0.2735	0.00647122	0.912182	0.302311	0.00891692	0.347944	0.190825	0.105873	0.0234883	0.114736	0.00591798	0.974112	No	No
hsa-miR-211-5p	0.0454515	0.053284	0.214075	-0.919032	-0.000894596	-0.468954	3.59196	0.95751	-0.0105166	0.429745	0.013615	0.554752	0.205709	0.102416	0.496927	3.41528	0.782726	0.0277809	0.916201	0.000280615	0.701246	0.000212417	0.993113	0.349949	0.304874	0.234766	0.706655	0.974112	No	No
hsa-miR-26a-2-3p	0.0145033	-0.00110913	-0.0722352	0.19648	0.0887201	-0.231929	-2.13317	0.321757	-0.0144755	0.159322	0.0049772	0.199533	0.140714	0.052996	0.18557	1.52672	0.463571	0.0104915	0.927839	0.824585	0.718893	0.177209	0.108943	0.217302	0.176936	0.495237	0.173932	0.974112	No	No
hsa-miR-369-5p	0.0117131	0.00255675	-0.0390289	-0.0141063	0.019777	0.274702	0.0919852	0.914305	0.0220349	0.131745	0.0041345	0.167934	0.0944664	0.0395871	0.152569	1.20379	0.335689	0.00855283	0.929518	0.53918	0.817191	0.882721	0.622563	0.0779367	0.939814	0.0127235	0.0130504	0.974112	No	No
hsa-miR-376a-5p	0.00928971	-0.00494337	0.0895495	0.21028	0.00980703	0.225015	-0.991076	0.439218	0.0185076	0.0935732	0.00292494	0.117556	0.0802202	0.0306864	0.108844	0.891225	0.267712	0.00614435	0.921323	0.097367	0.449853	0.0159539	0.752438	0.0440072	0.278691	0.115767	0.00409581	0.974112	No	No
hsa-miR-433-3p	-0.00592515	-0.00159985	-0.0107521	-0.00406427	-0.0358159	0.265743	-0.874295	-0.383778	0.00258287	0.0663871	0.00207724	0.0837858	0.054262	0.0212776	0.0770889	0.625873	0.184595	0.00434199	0.929246	0.444889	0.898415	0.941003	0.107132	0.00117211	0.177026	0.0500586	0.554676	0.974112	No	No
hsa-miR-454-5p	-0.0161477	0.0188695	-0.0504219	0.115489	0.0918732	-0.253091	-3.89324	1.52794	0.00209256	0.160797	0.00501927	0.200413	0.148251	0.0545898	0.187723	1.55394	0.478789	0.010638	0.920418	0.00045431	0.802411	0.444665	0.10719	0.183788	0.0205371	0.00439169	0.844871	0.974112	No	No
hsa-miR-487b-3p	0.0126004	0.00204283	0.0269821	0.0330715	-0.0488502	0.177161	-0.163226	1.07884	0.0232844	0.119347	0.00374055	0.151551	0.0905505	0.0368874	0.138333	1.10604	0.316278	0.00776853	0.916348	0.587455	0.859426	0.718594	0.199635	0.206332	0.884084	0.00262896	0.00426789	0.974112	No	No
hsa-miR-618	-0.0161477	0.00194793	-0.22545	-0.0256119	0.0868803	0.0521539	-4.65727	0.932355	0.0142106	0.166561	0.00521418	0.210627	0.133135	0.0528102	0.193286	1.56248	0.456715	0.0108763	0.923163	0.710326	0.289696	0.849296	0.114827	0.788426	0.00712929	0.0539718	0.197461	0.974112	No	No
hsa_can_1135-m	0.0105415	0.000637532	-0.0180272	0.352462	-0.0334488	-0.153825	-1.80682	-0.398793	-0.0276924	0.116155	0.00362577	0.144773	0.107092	0.0394341	0.135605	1.12252	0.345863	0.00768456	0.928059	0.861149	0.901412	0.00348061	0.405881	0.262163	0.122413	0.261851	0.000732506	0.974112	No	No
hsa_can_2103-m	-0.00693602	0.00202297	-0.0829727	-0.0540414	0.110732	0.0283359	-1.68943	0.194262	-0.0063851	0.0667362	0.00208317	0.0831783	0.0615293	0.0226566	0.0779113	0.644937	0.198714	0.00441512	0.917648	0.336267	0.323409	0.389717	7.8227e-05	0.717651	0.0160154	0.339402	0.154491	0.974112	No	No
hsa-miR-152-5p	-0.013442	0.0139486	0.0998441	0.152871	-0.0686909	0.290401	-1.30316	2.17674	-0.00447225	0.157241	0.00491772	0.198044	0.131375	0.0509327	0.182722	1.48949	0.443095	0.010302	0.932223	0.00661567	0.616415	0.257628	0.191812	0.118424	0.391524	7.36999e-05	0.666112	0.975485	No	No
hsa-miR-147b	0.0148886	7.76518e-05	0.0613358	-0.0166207	-0.0903387	-0.351844	-0.454863	0.561456	-0.0280428	0.182172	0.00569905	0.229733	0.15019	0.058631	0.211597	1.7207	0.509231	0.0119227	0.935196	0.989184	0.7906	0.912933	0.1383	0.102737	0.794088	0.282696	0.022733	0.976559	No	No
hsa_can_1926-m	-0.0246598	-0.00923504	-0.915504	0.532145	0.130354	0.639834	-2.34373	0.741718	-0.0273895	0.305739	0.00954361	0.381065	0.281884	0.103797	0.356935	2.95465	0.910366	0.020227	0.936044	0.337963	0.0201175	0.0729471	0.222961	0.0792147	0.436512	0.424361	0.181915	0.976559	No	No
hsa-miR-100-3p	0.0103383	0.0164084	0.57496	-0.0444364	0.188779	-0.512504	-1.99867	-0.398489	-0.00313764	0.135929	0.00424301	0.169418	0.125323	0.0461472	0.15869	1.31361	0.404741	0.00899275	0.939684	0.000324754	0.00137334	0.726444	0.000522963	0.00221566	0.14305	0.336052	0.728653	0.977439	No	No
hsa-miR-654-5p	-0.0119459	0.0083523	0.159293	-0.0501662	-0.0781147	0.108242	-0.729957	1.38037	0.021505	0.153997	0.00481576	0.193864	0.129316	0.0500032	0.178985	1.46034	0.435265	0.0100937	0.938484	0.0891406	0.415245	0.701969	0.133187	0.548133	0.622376	0.00459921	0.0381722	0.977439	No	No
hsa-miR-200a-3p	-0.0109629	0.0190969	0.479488	-0.0696188	0.143239	-0.23911	-3.27494	-0.722848	-0.015001	0.153348	0.00480278	0.194255	0.120055	0.0481318	0.17786	1.43171	0.414915	0.00999991	0.943299	0.000230238	0.0171111	0.568158	0.00720656	0.18502	0.0326498	0.096109	0.14	0.977717	No	No
hsa-miR-212-3p	0.0125429	-0.00619298	-0.00871815	0.183912	0.0595112	0.440852	-1.76295	2.09969	0.0203114	0.17775	0.0055763	0.226361	0.129386	0.0538168	0.205886	1.63045	0.457774	0.0115467	0.944031	0.272165	0.969434	0.169874	0.281316	0.0372541	0.29184	0.000159865	0.0848096	0.977717	No	No
hsa-miR-3909	-0.00935219	0.00525478	0.153159	-0.208186	-0.0363621	-0.158035	-1.66409	2.08401	0.00525429	0.132808	0.00414681	0.165838	0.120465	0.0447401	0.154901	1.2794	0.392066	0.00877014	0.944147	0.211079	0.360249	0.0986333	0.425486	0.312631	0.207459	2.85676e-05	0.551858	0.977717	No	No
hsa-chr6_14696-m	0.0100467	0.00173164	-0.000492434	0.0904031	0.0154292	-0.0192037	-1.83663	0.554403	-0.0288149	0.155303	0.00484776	0.193565	0.143185	0.0527245	0.181308	1.50084	0.462428	0.0102745	0.948683	0.722472	0.99798	0.534611	0.772671	0.91608	0.234607	0.243923	0.00720445	0.978067	No	No
hsa-miR-376b-5p	-0.0101734	0.00142923	0.162596	-0.274719	0.0703806	0.00654735	0.00897956	0.207065	0.00306848	0.153315	0.0047857	0.191087	0.141352	0.0520495	0.178987	1.48163	0.456509	0.0101429	0.947364	0.766473	0.398965	0.0654787	0.1907	0.970969	0.995222	0.654782	0.763534	0.978067	No	No
hsa-miR-9-3p	0.00563926	-0.00306469	0.0730482	0.0417939	0.0344438	0.013974	-1.55481	0.454392	0.0172189	0.0862836	0.00270557	0.109729	0.0641142	0.0263942	0.0999726	0.795559	0.225429	0.00561035	0.948155	0.262838	0.508716	0.521559	0.20602	0.889408	0.0641043	0.0568095	0.00349431	0.978067	No	No
hsa-miR-219a-5p	0.0131662	0.011731	0.176473	0.152921	0.036146	-0.81358	0.98711	-1.25683	-0.0392739	0.222659	0.00696663	0.28096	0.182373	0.071436	0.258569	2.10011	0.619919	0.0145651	0.953088	0.0985656	0.53285	0.411192	0.618133	0.00280969	0.64318	0.0555001	0.00958017	0.980472	No	No
hsa-miR-376c-5p	0.00885503	0.00224916	0.160502	-0.279874	0.0622176	0.0103573	-0.0816498	0.24001	0.00277474	0.152131	0.00474877	0.189612	0.140261	0.0516478	0.177606	1.47019	0.452985	0.0100647	0.953821	0.637868	0.401403	0.059138	0.241739	0.953734	0.956236	0.60178	0.783945	0.980472	No	No
hsa-P3-can72-m	0.00881394	-0.00704153	0.326978	-0.0413979	-0.0424279	-0.147336	-1.13115	0.625064	0.00716588	0.16216	0.0050618	0.202112	0.149507	0.0550524	0.189313	1.56711	0.482846	0.0107281	0.956875	0.170476	0.112124	0.784567	0.449479	0.440155	0.478374	0.209533	0.507297	0.980572	No	No
hsa-miR-148b-5p	0.00311265	0.00845496	-0.010417	0.0320912	0.00158488	-0.205533	0.212535	0.773252	-0.00385709	0.0636856	0.00199071	0.0800095	0.0545879	0.0208833	0.0740784	0.606542	0.182185	0.00418175	0.961217	9.63336e-05	0.896943	0.56288	0.940223	0.00780192	0.729525	0.000362252	0.360859	0.980572	No	No
hsa-miR-2110	0.00729171	0.000276437	0.178137	0.104144	0.0236661	-0.477041	0.524076	0.0450361	-0.00611377	0.15957	0.00499112	0.201078	0.132623	0.0515567	0.185394	1.50985	0.44824	0.0104501	0.963738	0.956056	0.379993	0.441068	0.650929	0.0131572	0.731967	0.920922	0.561204	0.980572	No	No
hsa-miR-369-3p	-0.00691319	-0.008434	0.00118062	0.0539106	0.0407374	0.238907	-2.03163	0.522774	0.0202699	0.144853	0.00454812	0.184876	0.101683	0.043059	0.167708	1.31619	0.363467	0.00939624	0.962129	0.0697061	0.994931	0.601546	0.354867	0.160628	0.137628	0.165086	0.0359185	0.980572	No	No
hsa-miR-4662a-5p	0.00781802	0.0202327	-0.246363	-0.130078	-0.017904	0.317915	0.773885	2.54951	0.0453885	0.170882	0.00533879	0.214115	0.150231	0.0567166	0.19899	1.63597	0.495934	0.0112475	0.963695	0.000413481	0.255478	0.396357	0.755365	0.116552	0.641062	4.30127e-05	0.000190704	0.980572	No	No
hsa-miR-4671-3p	-0.00942176	0.0105134	-0.376495	-0.27303	-0.131272	0.114587	0.584342	1.17591	0.00856372	0.179607	0.00562344	0.227258	0.142577	0.0567562	0.208387	1.68223	0.490332	0.0117227	0.958377	0.0675254	0.103973	0.0692178	0.030953	0.584902	0.731777	0.025848	0.468549	0.980572	No	No
hsa-miR-7-5p	-0.00888704	-0.0276552	-0.0303109	0.357248	-0.0677306	0.355218	0.382791	-1.05241	-0.0143159	0.159249	0.00497405	0.199247	0.141912	0.0531973	0.185567	1.52875	0.465643	0.0104963	0.955723	1.10661e-06	0.879711	0.0200109	0.216863	0.0614394	0.804716	0.0345619	0.178832	0.980572	No	No
hsa-chr2_5552-m	0.00778472	0.0207793	0.278442	-0.442461	0.0342907	-0.0274006	-1.80996	-0.0988018	0.00679141	0.195262	0.00612543	0.248634	0.142379	0.0591702	0.226175	1.79187	0.503487	0.0126853	0.96836	0.00137911	0.268221	0.0053285	0.5684	0.90407	0.323946	0.846313	0.59481	0.980795	No	No
hsa-miR-144-3p	-0.00616757	-0.0105087	0.850518	0.316382	0.00919709	0.143023	-2.96202	0.315064	-0.00780696	0.153945	0.0048366	0.196767	0.105212	0.0451367	0.178189	1.38866	0.378716	0.00997718	0.968205	0.0346644	7.53344e-05	0.00671203	0.840502	0.426054	0.0448855	0.414811	0.437697	0.980795	No	No
hsa-miR-433-5p	-0.00544603	0.00100675	-0.0890594	0.0508195	0.0113232	0.585695	-1.45201	1.15448	0.0391752	0.142036	0.0044399	0.178459	0.121634	0.0465548	0.165208	1.35249	0.406106	0.00932564	0.96957	0.821562	0.619979	0.68033	0.810194	0.000874187	0.295193	0.00974545	0.000112009	0.980795	No	No
hsa-miR-744-3p	-0.00357642	0.00408884	-0.280602	0.207441	-0.0176232	0.263896	-2.83286	0.915763	0.00572928	0.0831769	0.00260086	0.104667	0.0701389	0.0270619	0.0966884	0.789461	0.235679	0.00545375	0.965878	0.12236	0.00997559	0.00751496	0.521971	0.00878967	0.00173065	0.00085368	0.298633	0.980795	No	No
hsa-P2-can3481-m	-0.00571286	0.00516407	0.238215	-0.134757	0.0259768	-0.477704	-0.909884	0.440276	-0.0102793	0.164308	0.00514085	0.207319	0.134661	0.0527305	0.190811	1.54995	0.45763	0.0107486	0.972405	0.320064	0.256122	0.328356	0.627382	0.0156763	0.563435	0.346958	0.343596	0.980824	No	No
hsa-miR-1306-5p	-0.00565663	0.00238239	0.0336295	-0.137653	-0.0959302	0.268145	-2.5664	0.389266	0.00357446	0.15541	0.00485148	0.193791	0.1427	0.0526589	0.18139	1.5007	0.461763	0.0102768	0.971113	0.625574	0.862946	0.345707	0.0827721	0.145733	0.101976	0.408728	0.729466	0.980824	No	No
hsa-miR-5688	0.0036177	0.00377013	0.383718	0.171671	0.119455	-0.0982214	-2.68327	0.978814	-0.00470609	0.145401	0.00454022	0.18161	0.131591	0.0489301	0.169569	1.4001	0.428727	0.00959939	0.980251	0.410348	0.0397299	0.206153	0.0235733	0.56508	0.0690133	0.0329482	0.626146	0.987313	No	No
hsa_can_1921-m	-0.00370693	-0.000905117	-0.444353	0.0351281	-0.0635585	0.311391	-2.71047	1.86888	0.0225593	0.160814	0.00503377	0.20328	0.129128	0.0511008	0.18664	1.51012	0.442228	0.0105043	0.981703	0.858044	0.0336296	0.788247	0.227283	0.101614	0.0870816	0.000378442	0.0367163	0.987353	No	No
hsa-miR-423-5p	0.00201521	0.00993258	0.262534	-0.18127	0.105177	-0.528082	1.23622	0.347785	-0.0116519	0.103104	0.00322397	0.129742	0.0869506	0.0335469	0.119853	0.978619	0.292158	0.00676041	0.984485	0.00338129	0.0484936	0.0494865	0.00499979	5.72262e-05	0.220353	0.247173	0.0910936	0.987482	No	No
hsa-miR-431-5p	-0.00314607	-0.0114622	0.119206	-0.250203	0.0041622	0.229388	1.78317	1.2275	0.00720189	0.162755	0.00511406	0.208086	0.110629	0.0475855	0.188378	1.46591	0.398759	0.0105465	0.984656	0.0295689	0.569354	0.0344537	0.931128	0.22917	0.23732	0.00570077	0.497904	0.987482	No	No
hsa-miR-509-3p	-0.00246078	-0.0117184	-0.361095	0.0183192	-0.00794174	-0.0332274	-1.43057	0.395979	0.0110382	0.180799	0.00566861	0.229848	0.135009	0.0554421	0.2095	1.66905	0.47397	0.0117588	0.989196	0.0440138	0.122613	0.89336	0.887463	0.874633	0.401055	0.412868	0.352478	0.990613	No	No
hsa-miR-129-5p	-0.000687433	-0.00518811	-0.181488	-0.00155635	-0.0682254	0.116608	-0.440736	-0.100028	-0.000793923	0.0838118	0.00262675	0.10642	0.0636465	0.0259157	0.097146	0.776884	0.222242	0.00545572	0.993489	0.053904	0.0944526	0.980722	0.0155624	0.23578	0.576517	0.657261	0.884896	0.993489	No	No

## Sheet: TargetScan_predictions
Transcript_ID	ENSG_ID	Mirbase_ID	weighted_context.._score
ENST00000000233	ENSG00000004059	hsa-chr7_17839-m	-0.1649
ENST00000000233	ENSG00000004059	hsa-chrX_20124-m	-0.0003
ENST00000000233	ENSG00000004059	hsa-miR-139-5p	-0.0003
ENST00000000233	ENSG00000004059	hsa-miR-140-3p.1	-0.0999
ENST00000000233	ENSG00000004059	hsa-miR-140-3p.2	-0.3467
ENST00000000233	ENSG00000004059	hsa-miR-145-5p	-0.033
ENST00000000233	ENSG00000004059	hsa-miR-146a-5p	-0.066
ENST00000000233	ENSG00000004059	hsa-miR-199a-5p	-0.1409
ENST00000000233	ENSG00000004059	hsa-miR-212-5p	-0.1729
ENST00000000233	ENSG00000004059	hsa-miR-323a-3p	-0.007
ENST00000000233	ENSG00000004059	hsa-miR-423-5p	-0.033
ENST00000000233	ENSG00000004059	hsa-miR-490-3p	-0.1649
ENST00000000233	ENSG00000004059	hsa-miR-548o-3p	-0.012
ENST00000000233	ENSG00000004059	hsa-miR-671-5p	-0.1958
ENST00000000233	ENSG00000004059	hsa-miR-708-5p	-0.192
ENST00000000233	ENSG00000004059	hsa-miR-873-5p.1	0
ENST00000000233	ENSG00000004059	hsa-miR-873-5p.2	-0.094
ENST00000000233	ENSG00000004059	hsa-P1-can5957-m	-0.039
ENST00000000412	ENSG00000003056	hsa-can_1155-m	0
ENST00000000412	ENSG00000003056	hsa-can_264-m	-0.0004
ENST00000000412	ENSG00000003056	hsa-can_270-m	-0.0022
ENST00000000412	ENSG00000003056	hsa-chr17_38201-m	-0.0323
ENST00000000412	ENSG00000003056	hsa-chr5_13097-m	-0.457
ENST00000000412	ENSG00000003056	hsa-chr8_21718-m	-0.0003
ENST00000000412	ENSG00000003056	hsa-chrX_20124-m	-0.0177
ENST00000000412	ENSG00000003056	hsa-miR-103a-3p	-0.0114
ENST00000000412	ENSG00000003056	hsa-miR-107	-0.0114
ENST00000000412	ENSG00000003056	hsa-miR-10a-5p	-0.0323
ENST00000000412	ENSG00000003056	hsa-miR-1197	-0.0001
ENST00000000412	ENSG00000003056	hsa-miR-1264	-0.0007
ENST00000000412	ENSG00000003056	hsa-miR-140-3p.1	-0.0008
ENST00000000412	ENSG00000003056	hsa-miR-140-3p.2	-0.0108
ENST00000000412	ENSG00000003056	hsa-miR-143-3p	-0.457
ENST00000000412	ENSG00000003056	hsa-miR-145-3p	-0.0103
ENST00000000412	ENSG00000003056	hsa-miR-145-5p	-0.0028
ENST00000000412	ENSG00000003056	hsa-miR-182-5p	-0.0072
ENST00000000412	ENSG00000003056	hsa-miR-18b-5p	-0.0065
ENST00000000412	ENSG00000003056	hsa-miR-199a-5p	-0.0423
ENST00000000412	ENSG00000003056	hsa-miR-23a-3p	-0.0232
ENST00000000412	ENSG00000003056	hsa-miR-23b-3p	-0.0232
ENST00000000412	ENSG00000003056	hsa-miR-27b-3p	-0.0108
ENST00000000412	ENSG00000003056	hsa-miR-323a-3p	-0.0019
ENST00000000412	ENSG00000003056	hsa-miR-331-3p	-0.003
ENST00000000412	ENSG00000003056	hsa-miR-340-5p	-0.0011
ENST00000000412	ENSG00000003056	hsa-miR-374a-5p	0
ENST00000000412	ENSG00000003056	hsa-miR-374b-5p	0
ENST00000000412	ENSG00000003056	hsa-miR-383-5p.1	-0.0073
ENST00000000412	ENSG00000003056	hsa-miR-383-5p.2	-0.0214
ENST00000000412	ENSG00000003056	hsa-miR-454-5p	-0.0144
ENST00000000412	ENSG00000003056	hsa-miR-486-5p	-0.0118
ENST00000000412	ENSG00000003056	hsa-miR-491-5p	-0.0214
ENST00000000412	ENSG00000003056	hsa-miR-5096	-0.0016
ENST00000000412	ENSG00000003056	hsa-miR-548o-3p	-0.0011
ENST00000000412	ENSG00000003056	hsa-miR-5680	-0.0022
ENST00000000412	ENSG00000003056	hsa-miR-590-3p	0
ENST00000000412	ENSG00000003056	hsa-miR-664a-5p	-0.257
ENST00000000412	ENSG00000003056	hsa-miR-671-5p	-0.0176
ENST00000000412	ENSG00000003056	hsa-miR-758-3p	-0.0031
ENST00000000412	ENSG00000003056	hsa-miR-873-5p.1	0
ENST00000000412	ENSG00000003056	hsa-P1-can914-m	-0.009
ENST00000000412	ENSG00000003056	hsa-P4-can686-m	-0.0024
ENST00000000412	ENSG00000003056	hsa-P5-can399-m	-0.0041
ENST00000001008	ENSG00000004478	hsa-can_1727-m	-0.0046
ENST00000001008	ENSG00000004478	hsa-can_2071-m	-0.0009
ENST00000001008	ENSG00000004478	hsa-can_575-m	-0.135
ENST00000001008	ENSG00000004478	hsa-chr1_3184-m	-0.2287
ENST00000001008	ENSG00000004478	hsa-chr17_38201-m	-0.038
ENST00000001008	ENSG00000004478	hsa-chr2_4541-m	-0.0016
ENST00000001008	ENSG00000004478	hsa-chr5_13097-m	-0.008
ENST00000001008	ENSG00000004478	hsa-chr7_17839-m	-0.086
ENST00000001008	ENSG00000004478	hsa-chr8_21718-m	0
ENST00000001008	ENSG00000004478	hsa-chr9_24118-m	-0.0011
ENST00000001008	ENSG00000004478	hsa-let-7c-5p	-0.0105
ENST00000001008	ENSG00000004478	hsa-let-7g-5p	-0.0105
ENST00000001008	ENSG00000004478	hsa-let-7i-5p	-0.0105
ENST00000001008	ENSG00000004478	hsa-miR-10a-5p	-0.038
ENST00000001008	ENSG00000004478	hsa-miR-1197	-0.0003
ENST00000001008	ENSG00000004478	hsa-miR-137	-0.2277
ENST00000001008	ENSG00000004478	hsa-miR-139-3p	-0.044
ENST00000001008	ENSG00000004478	hsa-miR-139-5p	-0.001
ENST00000001008	ENSG00000004478	hsa-miR-140-3p.2	-0.0004
ENST00000001008	ENSG00000004478	hsa-miR-143-3p	-0.008
ENST00000001008	ENSG00000004478	hsa-miR-144-3p	-0.0002
ENST00000001008	ENSG00000004478	hsa-miR-145-3p	-0.077
ENST00000001008	ENSG00000004478	hsa-miR-148b-5p	0
ENST00000001008	ENSG00000004478	hsa-miR-181c-5p	-0.048
ENST00000001008	ENSG00000004478	hsa-miR-199b-3p	-0.0011
ENST00000001008	ENSG00000004478	hsa-miR-212-5p	-0.0025
ENST00000001008	ENSG00000004478	hsa-miR-218-5p	-0.0081
ENST00000001008	ENSG00000004478	hsa-miR-223-3p	-0.0028
ENST00000001008	ENSG00000004478	hsa-miR-27b-3p	-0.0013
ENST00000001008	ENSG00000004478	hsa-miR-330-3p	-0.0054
ENST00000001008	ENSG00000004478	hsa-miR-374a-3p	-0.055
ENST00000001008	ENSG00000004478	hsa-miR-383-5p.1	-0.0058
ENST00000001008	ENSG00000004478	hsa-miR-383-5p.2	-0.0063
ENST00000001008	ENSG00000004478	hsa-miR-3938	-0.036
ENST00000001008	ENSG00000004478	hsa-miR-409-5p	-0.0015
ENST00000001008	ENSG00000004478	hsa-miR-423-5p	-0.324
ENST00000001008	ENSG00000004478	hsa-miR-450b-5p	-0.0009
ENST00000001008	ENSG00000004478	hsa-miR-490-3p	-0.086
ENST00000001008	ENSG00000004478	hsa-miR-491-5p	-0.226
ENST00000001008	ENSG00000004478	hsa-miR-508-3p	-0.0058
ENST00000001008	ENSG00000004478	hsa-miR-5096	-0.0005
ENST00000001008	ENSG00000004478	hsa-miR-548o-3p	-0.091
ENST00000001008	ENSG00000004478	hsa-miR-561-5p	-0.001
ENST00000001008	ENSG00000004478	hsa-miR-5680	-0.02
ENST00000001008	ENSG00000004478	hsa-miR-590-3p	-0.0011
ENST00000001008	ENSG00000004478	hsa-miR-619-5p	-0.02
ENST00000001008	ENSG00000004478	hsa-miR-660-5p	-0.0211
ENST00000001008	ENSG00000004478	hsa-miR-664a-5p	-0.0021
ENST00000001008	ENSG00000004478	hsa-miR-671-5p	-0.012
ENST00000001008	ENSG00000004478	hsa-miR-873-5p.1	-0.0008
ENST00000001008	ENSG00000004478	hsa-miR-873-5p.2	-0.047
ENST00000001008	ENSG00000004478	hsa-miR-876-3p	-0.023
ENST00000001008	ENSG00000004478	hsa-miR-885-5p	-0.0019
ENST00000001008	ENSG00000004478	hsa-miR-98-5p	-0.0105
ENST00000001008	ENSG00000004478	hsa-P1-can5957-m	-0.0088
ENST00000001008	ENSG00000004478	hsa-P1-can914-m	-0.183
ENST00000001008	ENSG00000004478	hsa-P4-can686-m	0
ENST00000001008	ENSG00000004478	hsa-P5-can399-m	-0.012
ENST00000001008	ENSG00000004478	hsa-P7-can8443-m	-0.086
ENST00000001008	ENSG00000004478	hsa-P8-can4686-m	-0.0044
ENST00000001008	ENSG00000004478	hsa-P9-can627-m	0
ENST00000001146	ENSG00000003137	hsa-can_1155-m	-0.01
ENST00000001146	ENSG00000003137	hsa-can_1340-m	-0.123
ENST00000001146	ENSG00000003137	hsa-can_264-m	0
ENST00000001146	ENSG00000003137	hsa-can_74-m	-0.026
ENST00000001146	ENSG00000003137	hsa-chr2_4541-m	-0.01
ENST00000001146	ENSG00000003137	hsa-chr5_13097-m	-0.004
ENST00000001146	ENSG00000003137	hsa-miR-103a-3p	-0.049
ENST00000001146	ENSG00000003137	hsa-miR-107	-0.049
ENST00000001146	ENSG00000003137	hsa-miR-1197	-0.093
ENST00000001146	ENSG00000003137	hsa-miR-1264	-0.02
ENST00000001146	ENSG00000003137	hsa-miR-132-5p	-0.327
ENST00000001146	ENSG00000003137	hsa-miR-139-3p	-0.153
ENST00000001146	ENSG00000003137	hsa-miR-140-3p.2	0
ENST00000001146	ENSG00000003137	hsa-miR-143-3p	-0.004
ENST00000001146	ENSG00000003137	hsa-miR-155-5p	-0.067
ENST00000001146	ENSG00000003137	hsa-miR-181c-5p	-0.088
ENST00000001146	ENSG00000003137	hsa-miR-18b-5p	0
ENST00000001146	ENSG00000003137	hsa-miR-199a-5p	0
ENST00000001146	ENSG00000003137	hsa-miR-223-3p	-0.01
ENST00000001146	ENSG00000003137	hsa-miR-27b-3p	0
ENST00000001146	ENSG00000003137	hsa-miR-331-3p	0
ENST00000001146	ENSG00000003137	hsa-miR-340-5p	-0.03
ENST00000001146	ENSG00000003137	hsa-miR-3687	-0.145
ENST00000001146	ENSG00000003137	hsa-miR-374a-5p	-0.03
ENST00000001146	ENSG00000003137	hsa-miR-374b-5p	-0.03
ENST00000001146	ENSG00000003137	hsa-miR-383-5p.1	-0.092
ENST00000001146	ENSG00000003137	hsa-miR-423-5p	0
ENST00000001146	ENSG00000003137	hsa-miR-451a	-0.054
ENST00000001146	ENSG00000003137	hsa-miR-491-5p	-0.243
ENST00000001146	ENSG00000003137	hsa-miR-494-3p	-0.03
ENST00000001146	ENSG00000003137	hsa-miR-5096	-0.02
ENST00000001146	ENSG00000003137	hsa-miR-548o-3p	-0.0169
ENST00000001146	ENSG00000003137	hsa-miR-561-5p	-0.03
ENST00000001146	ENSG00000003137	hsa-miR-590-3p	0
ENST00000001146	ENSG00000003137	hsa-miR-660-5p	-0.113
ENST00000001146	ENSG00000003137	hsa-miR-664a-5p	-0.015
ENST00000001146	ENSG00000003137	hsa-miR-670-3p	-0.029
ENST00000001146	ENSG00000003137	hsa-miR-671-5p	0
ENST00000001146	ENSG00000003137	hsa-miR-708-5p	-0.02
ENST00000001146	ENSG00000003137	hsa-miR-873-5p.1	0
ENST00000001146	ENSG00000003137	hsa-miR-873-5p.2	-0.101
ENST00000001146	ENSG00000003137	hsa-miR-876-3p	0
ENST00000001146	ENSG00000003137	hsa-P1-can5957-m	-0.058
ENST00000001146	ENSG00000003137	hsa-P1-can914-m	-0.045
ENST00000001146	ENSG00000003137	hsa-P7-can8443-m	-0.02
ENST00000001146	ENSG00000003137	hsa-P8-can4686-m	-0.194
ENST00000002125	ENSG00000003509	hsa-can_1727-m	-0.5819
ENST00000002125	ENSG00000003509	hsa-chr1_3184-m	-0.0511
ENST00000002125	ENSG00000003509	hsa-chr5_13097-m	-0.0405
ENST00000002125	ENSG00000003509	hsa-chr6_15197-m	-0.1041
ENST00000002125	ENSG00000003509	hsa-miR-137	-0.0511
ENST00000002125	ENSG00000003509	hsa-miR-143-3p	-0.0405
ENST00000002125	ENSG00000003509	hsa-miR-148b-5p	-0.0502
ENST00000002125	ENSG00000003509	hsa-miR-330-3p	-0.0019
ENST00000002125	ENSG00000003509	hsa-miR-340-5p	0
ENST00000002125	ENSG00000003509	hsa-miR-374a-3p	-0.1416
ENST00000002125	ENSG00000003509	hsa-miR-374a-5p	-0.0174
ENST00000002125	ENSG00000003509	hsa-miR-374b-5p	-0.0193
ENST00000002125	ENSG00000003509	hsa-miR-421	-0.131
ENST00000002125	ENSG00000003509	hsa-miR-450b-5p	-0.0347
ENST00000002125	ENSG00000003509	hsa-miR-5096	-0.0473
ENST00000002125	ENSG00000003509	hsa-miR-548o-3p	-0.081
ENST00000002125	ENSG00000003509	hsa-miR-5680	-0.081
ENST00000002125	ENSG00000003509	hsa-miR-619-5p	-0.0993
ENST00000002125	ENSG00000003509	hsa-miR-708-3p	-0.0579
ENST00000002125	ENSG00000003509	hsa-miR-874-3p	-0.2261
ENST00000002125	ENSG00000003509	hsa-P7-can8443-m	-0.0328
ENST00000002165	ENSG00000001036	hsa-can_2071-m	-0.043
ENST00000002165	ENSG00000001036	hsa-can_2434-m	0
ENST00000002165	ENSG00000001036	hsa-can_264-m	0
ENST00000002165	ENSG00000001036	hsa-can_270-m	0
ENST00000002165	ENSG00000001036	hsa-chr1_3184-m	-0.0001
ENST00000002165	ENSG00000001036	hsa-chr5_13097-m	0
ENST00000002165	ENSG00000001036	hsa-chr7_17839-m	0
ENST00000002165	ENSG00000001036	hsa-chr8_21718-m	-0.1228
ENST00000002165	ENSG00000001036	hsa-chrX_19635-m	-0.0003
ENST00000002165	ENSG00000001036	hsa-chrX_20124-m	-0.247
ENST00000002165	ENSG00000001036	hsa-miR-103a-3p	-0.504
ENST00000002165	ENSG00000001036	hsa-miR-107	-0.504
ENST00000002165	ENSG00000001036	hsa-miR-1197	0
ENST00000002165	ENSG00000001036	hsa-miR-1264	-0.0001
ENST00000002165	ENSG00000001036	hsa-miR-132-3p	-0.0008
ENST00000002165	ENSG00000001036	hsa-miR-132-5p	0
ENST00000002165	ENSG00000001036	hsa-miR-137	-0.0001
ENST00000002165	ENSG00000001036	hsa-miR-139-5p	-0.0007
ENST00000002165	ENSG00000001036	hsa-miR-140-3p.2	0
ENST00000002165	ENSG00000001036	hsa-miR-143-3p	0
ENST00000002165	ENSG00000001036	hsa-miR-144-3p	-0.0015
ENST00000002165	ENSG00000001036	hsa-miR-145-5p	-0.314
ENST00000002165	ENSG00000001036	hsa-miR-154-5p	0
ENST00000002165	ENSG00000001036	hsa-miR-181c-5p	-0.0001
ENST00000002165	ENSG00000001036	hsa-miR-182-5p	-0.0003
ENST00000002165	ENSG00000001036	hsa-miR-203b-3p	-0.176
ENST00000002165	ENSG00000001036	hsa-miR-218-5p	-0.092
ENST00000002165	ENSG00000001036	hsa-miR-23a-3p	-0.0005
ENST00000002165	ENSG00000001036	hsa-miR-23b-3p	-0.0005
ENST00000002165	ENSG00000001036	hsa-miR-27b-3p	0
ENST00000002165	ENSG00000001036	hsa-miR-323a-3p	0
ENST00000002165	ENSG00000001036	hsa-miR-331-3p	0
ENST00000002165	ENSG00000001036	hsa-miR-340-5p	-0.0004
ENST00000002165	ENSG00000001036	hsa-miR-374a-5p	-0.0005
ENST00000002165	ENSG00000001036	hsa-miR-374b-5p	-0.0005
ENST00000002165	ENSG00000001036	hsa-miR-383-5p.2	0
ENST00000002165	ENSG00000001036	hsa-miR-409-5p	-0.315
ENST00000002165	ENSG00000001036	hsa-miR-421	-0.0007
ENST00000002165	ENSG00000001036	hsa-miR-448	-0.0003
ENST00000002165	ENSG00000001036	hsa-miR-450b-5p	-0.0003
ENST00000002165	ENSG00000001036	hsa-miR-454-5p	-0.0002
ENST00000002165	ENSG00000001036	hsa-miR-486-5p	-0.0005
ENST00000002165	ENSG00000001036	hsa-miR-487a-5p	-0.092
ENST00000002165	ENSG00000001036	hsa-miR-490-3p	0
ENST00000002165	ENSG00000001036	hsa-miR-494-3p	-0.0002
ENST00000002165	ENSG00000001036	hsa-miR-561-5p	0
ENST00000002165	ENSG00000001036	hsa-miR-5680	0
ENST00000002165	ENSG00000001036	hsa-miR-590-3p	-0.045
ENST00000002165	ENSG00000001036	hsa-miR-670-3p	0
ENST00000002165	ENSG00000001036	hsa-miR-708-5p	-0.001
ENST00000002165	ENSG00000001036	hsa-miR-873-5p.2	0
ENST00000002165	ENSG00000001036	hsa-miR-874-3p	-0.0002
ENST00000002165	ENSG00000001036	hsa-miR-876-3p	0
ENST00000002165	ENSG00000001036	hsa-P1-can914-m	-0.0004
ENST00000002165	ENSG00000001036	hsa-P4-can686-m	-0.0959
ENST00000002596	ENSG00000002587	hsa-can_1155-m	-0.0168
ENST00000002596	ENSG00000002587	hsa-can_1727-m	-0.0734
ENST00000002596	ENSG00000002587	hsa-can_2071-m	-0.0011
ENST00000002596	ENSG00000002587	hsa-can_2434-m	-0.1219
ENST00000002596	ENSG00000002587	hsa-can_264-m	-0.0112
ENST00000002596	ENSG00000002587	hsa-can_270-m	-0.0674
ENST00000002596	ENSG00000002587	hsa-can_575-m	-0.0938
ENST00000002596	ENSG00000002587	hsa-chr1_3184-m	-0.1326
ENST00000002596	ENSG00000002587	hsa-chr17_38201-m	-0.0112
ENST00000002596	ENSG00000002587	hsa-chr2_4541-m	-0.0202
ENST00000002596	ENSG00000002587	hsa-chr5_13097-m	-0.0555
ENST00000002596	ENSG00000002587	hsa-chr6_15197-m	-0.0224
ENST00000002596	ENSG00000002587	hsa-chr7_17839-m	-0.0489
ENST00000002596	ENSG00000002587	hsa-chr7_17957-s	-0.05
ENST00000002596	ENSG00000002587	hsa-chr8_21718-m	-0.0642
ENST00000002596	ENSG00000002587	hsa-chr9_24118-m	-0.07
ENST00000002596	ENSG00000002587	hsa-chrX_19635-m	-0.0263
ENST00000002596	ENSG00000002587	hsa-chrX_20124-m	-0.1406
ENST00000002596	ENSG00000002587	hsa-miR-103a-3p	0
ENST00000002596	ENSG00000002587	hsa-miR-107	0
ENST00000002596	ENSG00000002587	hsa-miR-10a-5p	-0.0112
ENST00000002596	ENSG00000002587	hsa-miR-1197	0
ENST00000002596	ENSG00000002587	hsa-miR-1264	-0.0056
ENST00000002596	ENSG00000002587	hsa-miR-132-3p	0
ENST00000002596	ENSG00000002587	hsa-miR-132-5p	-0.0874
ENST00000002596	ENSG00000002587	hsa-miR-137	-0.1326
ENST00000002596	ENSG00000002587	hsa-miR-139-3p	-0.0129
ENST00000002596	ENSG00000002587	hsa-miR-139-5p	-0.0112
ENST00000002596	ENSG00000002587	hsa-miR-140-3p.1	-0.0313
ENST00000002596	ENSG00000002587	hsa-miR-143-3p	-0.0555
ENST00000002596	ENSG00000002587	hsa-miR-144-3p	-0.021
ENST00000002596	ENSG00000002587	hsa-miR-144-5p	-0.0168
ENST00000002596	ENSG00000002587	hsa-miR-145-3p	-0.0112
ENST00000002596	ENSG00000002587	hsa-miR-146a-5p	-0.0146
ENST00000002596	ENSG00000002587	hsa-miR-148b-5p	-0.0804
ENST00000002596	ENSG00000002587	hsa-miR-154-5p	-0.0207
ENST00000002596	ENSG00000002587	hsa-miR-155-5p	-0.014
ENST00000002596	ENSG00000002587	hsa-miR-181c-5p	-0.0168
ENST00000002596	ENSG00000002587	hsa-miR-182-5p	-0.0647
ENST00000002596	ENSG00000002587	hsa-miR-18b-5p	0
ENST00000002596	ENSG00000002587	hsa-miR-199b-3p	-0.07
ENST00000002596	ENSG00000002587	hsa-miR-203b-3p	-0.0252
ENST00000002596	ENSG00000002587	hsa-miR-212-5p	-0.0017
ENST00000002596	ENSG00000002587	hsa-miR-218-5p	-0.0112
ENST00000002596	ENSG00000002587	hsa-miR-223-3p	-0.0101
ENST00000002596	ENSG00000002587	hsa-miR-23a-3p	-0.0168
ENST00000002596	ENSG00000002587	hsa-miR-23b-3p	-0.0168
ENST00000002596	ENSG00000002587	hsa-miR-27b-3p	-0.0056
ENST00000002596	ENSG00000002587	hsa-miR-323a-3p	0
ENST00000002596	ENSG00000002587	hsa-miR-331-3p	0
ENST00000002596	ENSG00000002587	hsa-miR-340-5p	0
ENST00000002596	ENSG00000002587	hsa-miR-374a-3p	-0.0555
ENST00000002596	ENSG00000002587	hsa-miR-374a-5p	0
ENST00000002596	ENSG00000002587	hsa-miR-374b-5p	0
ENST00000002596	ENSG00000002587	hsa-miR-376a-5p	-0.0075
ENST00000002596	ENSG00000002587	hsa-miR-383-5p.1	-0.1261
ENST00000002596	ENSG00000002587	hsa-miR-383-5p.2	-0.1101
ENST00000002596	ENSG00000002587	hsa-miR-3938	0
ENST00000002596	ENSG00000002587	hsa-miR-421	-0.0185
ENST00000002596	ENSG00000002587	hsa-miR-423-5p	-0.0469
ENST00000002596	ENSG00000002587	hsa-miR-448	-0.0263
ENST00000002596	ENSG00000002587	hsa-miR-450b-5p	-0.0867
ENST00000002596	ENSG00000002587	hsa-miR-454-5p	-0.0179
ENST00000002596	ENSG00000002587	hsa-miR-486-5p	-0.0056
ENST00000002596	ENSG00000002587	hsa-miR-490-3p	-0.0489
ENST00000002596	ENSG00000002587	hsa-miR-491-5p	-0.0191
ENST00000002596	ENSG00000002587	hsa-miR-494-3p	-0.0168
ENST00000002596	ENSG00000002587	hsa-miR-508-3p	-0.0962
ENST00000002596	ENSG00000002587	hsa-miR-5096	-0.0324
ENST00000002596	ENSG00000002587	hsa-miR-548o-3p	-0.0056
ENST00000002596	ENSG00000002587	hsa-miR-561-5p	-0.0429
ENST00000002596	ENSG00000002587	hsa-miR-5680	-0.0112
ENST00000002596	ENSG00000002587	hsa-miR-590-3p	-0.0112
ENST00000002596	ENSG00000002587	hsa-miR-619-5p	-0.0168
ENST00000002596	ENSG00000002587	hsa-miR-660-5p	-0.0218
ENST00000002596	ENSG00000002587	hsa-miR-664a-5p	-0.0412
ENST00000002596	ENSG00000002587	hsa-miR-670-3p	-0.0118
ENST00000002596	ENSG00000002587	hsa-miR-671-5p	-0.0745
ENST00000002596	ENSG00000002587	hsa-miR-708-3p	-0.223
ENST00000002596	ENSG00000002587	hsa-miR-708-5p	-0.0407
ENST00000002596	ENSG00000002587	hsa-miR-758-3p	-0.032
ENST00000002596	ENSG00000002587	hsa-miR-873-5p.1	-0.0056
ENST00000002596	ENSG00000002587	hsa-miR-874-3p	-0.0571
ENST00000002596	ENSG00000002587	hsa-miR-876-3p	0
ENST00000002596	ENSG00000002587	hsa-miR-885-5p	0
ENST00000002596	ENSG00000002587	hsa-P1-can5957-m	-0.0712
ENST00000002596	ENSG00000002587	hsa-P1-can914-m	-0.0407
ENST00000002596	ENSG00000002587	hsa-P4-can686-m	-0.0168
ENST00000002596	ENSG00000002587	hsa-P7-can8443-m	-0.0235
ENST00000002596	ENSG00000002587	hsa-P8-can4686-m	-0.0761
ENST00000002596	ENSG00000002587	hsa-P9-can627-m	-0.005
ENST00000002829	ENSG00000001617	hsa-chr2_4541-m	-0.0675
ENST00000002829	ENSG00000001617	hsa-let-7c-5p	-0.1934
ENST00000002829	ENSG00000001617	hsa-let-7g-5p	-0.1934
ENST00000002829	ENSG00000001617	hsa-let-7i-5p	-0.2041
ENST00000002829	ENSG00000001617	hsa-miR-103a-3p	-0.0166
ENST00000002829	ENSG00000001617	hsa-miR-107	-0.0166
ENST00000002829	ENSG00000001617	hsa-miR-140-3p.1	0
ENST00000002829	ENSG00000001617	hsa-miR-18b-5p	-0.0303
ENST00000002829	ENSG00000001617	hsa-miR-199a-5p	-0.1963
ENST00000002829	ENSG00000001617	hsa-miR-218-5p	-0.0254
ENST00000002829	ENSG00000001617	hsa-miR-331-3p	-0.0557
ENST00000002829	ENSG00000001617	hsa-miR-423-5p	-0.0137
ENST00000002829	ENSG00000001617	hsa-miR-450b-5p	-0.0157
ENST00000002829	ENSG00000001617	hsa-miR-486-5p	-0.0616
ENST00000002829	ENSG00000001617	hsa-miR-487a-5p	0
ENST00000002829	ENSG00000001617	hsa-miR-491-5p	-0.0938
ENST00000002829	ENSG00000001617	hsa-miR-660-5p	-0.0352
ENST00000002829	ENSG00000001617	hsa-miR-664a-5p	-0.0108
ENST00000002829	ENSG00000001617	hsa-miR-708-5p	-0.0342
ENST00000002829	ENSG00000001617	hsa-miR-873-5p.1	0
ENST00000002829	ENSG00000001617	hsa-miR-873-5p.2	-0.0088
ENST00000002829	ENSG00000001617	hsa-miR-874-3p	-0.0196
ENST00000002829	ENSG00000001617	hsa-miR-98-5p	-0.1934
ENST00000002829	ENSG00000001617	hsa-P1-can5957-m	-0.2138
ENST00000002829	ENSG00000001617	hsa-P1-can914-m	-0.0166
ENST00000002829	ENSG00000001617	hsa-P5-can399-m	0
ENST00000003100	ENSG00000001630	hsa-can_1002-m	-0.0008
ENST00000003100	ENSG00000001630	hsa-can_1155-m	-0.01
ENST00000003100	ENSG00000001630	hsa-can_1727-m	-0.0044
ENST00000003100	ENSG00000001630	hsa-can_2071-m	-0.044
ENST00000003100	ENSG00000001630	hsa-can_74-m	-0.086
ENST00000003100	ENSG00000001630	hsa-chr17_38201-m	-0.143
ENST00000003100	ENSG00000001630	hsa-chr7_17839-m	0
ENST00000003100	ENSG00000001630	hsa-chr8_21718-m	-0.243
ENST00000003100	ENSG00000001630	hsa-miR-10a-5p	-0.143
ENST00000003100	ENSG00000001630	hsa-miR-1264	-0.0048
ENST00000003100	ENSG00000001630	hsa-miR-132-3p	-0.04
ENST00000003100	ENSG00000001630	hsa-miR-144-3p	-0.03
ENST00000003100	ENSG00000001630	hsa-miR-145-3p	-0.263
ENST00000003100	ENSG00000001630	hsa-miR-145-5p	-0.046
ENST00000003100	ENSG00000001630	hsa-miR-148b-5p	-0.0168
ENST00000003100	ENSG00000001630	hsa-miR-182-5p	-0.181
ENST00000003100	ENSG00000001630	hsa-miR-199a-5p	-0.426
ENST00000003100	ENSG00000001630	hsa-miR-203b-3p	-0.014
ENST00000003100	ENSG00000001630	hsa-miR-212-5p	0
ENST00000003100	ENSG00000001630	hsa-miR-218-5p	-0.207
ENST00000003100	ENSG00000001630	hsa-miR-23a-3p	-0.094
ENST00000003100	ENSG00000001630	hsa-miR-23b-3p	-0.094
ENST00000003100	ENSG00000001630	hsa-miR-27b-3p	-0.0007
ENST00000003100	ENSG00000001630	hsa-miR-30a-5p	-0.038
ENST00000003100	ENSG00000001630	hsa-miR-323a-3p	-0.057
ENST00000003100	ENSG00000001630	hsa-miR-340-5p	-0.0013
ENST00000003100	ENSG00000001630	hsa-miR-374a-3p	-0.169
ENST00000003100	ENSG00000001630	hsa-miR-374a-5p	-0.02
ENST00000003100	ENSG00000001630	hsa-miR-374b-5p	-0.02
ENST00000003100	ENSG00000001630	hsa-miR-383-5p.2	-0.192
ENST00000003100	ENSG00000001630	hsa-miR-3938	-0.283
ENST00000003100	ENSG00000001630	hsa-miR-421	-0.001
ENST00000003100	ENSG00000001630	hsa-miR-450b-5p	-0.0012
ENST00000003100	ENSG00000001630	hsa-miR-486-5p	0
ENST00000003100	ENSG00000001630	hsa-miR-490-3p	0
ENST00000003100	ENSG00000001630	hsa-miR-491-5p	-0.0311
ENST00000003100	ENSG00000001630	hsa-miR-5096	-0.095
ENST00000003100	ENSG00000001630	hsa-miR-548o-3p	0
ENST00000003100	ENSG00000001630	hsa-miR-561-5p	-0.167
ENST00000003100	ENSG00000001630	hsa-miR-5680	-0.0013
ENST00000003100	ENSG00000001630	hsa-miR-590-3p	-0.02
ENST00000003100	ENSG00000001630	hsa-miR-619-5p	-0.116
ENST00000003100	ENSG00000001630	hsa-miR-664a-5p	-0.101
ENST00000003100	ENSG00000001630	hsa-miR-671-5p	-0.022
ENST00000003100	ENSG00000001630	hsa-miR-708-3p	-0.065
ENST00000003100	ENSG00000001630	hsa-miR-708-5p	-0.0067
ENST00000003100	ENSG00000001630	hsa-miR-873-5p.2	-0.129
ENST00000003100	ENSG00000001630	hsa-P1-can5957-m	-0.112
ENST00000003100	ENSG00000001630	hsa-P4-can686-m	-0.122
ENST00000003100	ENSG00000001630	hsa-P9-can627-m	-0.0026
ENST00000003302	ENSG00000048028	hsa-can_2071-m	-0.02
ENST00000003302	ENSG00000048028	hsa-can_270-m	-0.2256
ENST00000003302	ENSG00000048028	hsa-chr1_3184-m	-0.099
ENST00000003302	ENSG00000048028	hsa-chr9_24118-m	0
ENST00000003302	ENSG00000048028	hsa-chrX_19635-m	-0.205
ENST00000003302	ENSG00000048028	hsa-miR-103a-3p	-0.251
ENST00000003302	ENSG00000048028	hsa-miR-107	-0.251
ENST00000003302	ENSG00000048028	hsa-miR-137	-0.099
ENST00000003302	ENSG00000048028	hsa-miR-139-3p	-0.036
ENST00000003302	ENSG00000048028	hsa-miR-145-3p	-0.136
ENST00000003302	ENSG00000048028	hsa-miR-18b-5p	-0.011
ENST00000003302	ENSG00000048028	hsa-miR-199b-3p	0
ENST00000003302	ENSG00000048028	hsa-miR-27b-3p	-0.018
ENST00000003302	ENSG00000048028	hsa-miR-340-5p	-0.01
ENST00000003302	ENSG00000048028	hsa-miR-383-5p.1	-0.029
ENST00000003302	ENSG00000048028	hsa-miR-383-5p.2	-0.103
ENST00000003302	ENSG00000048028	hsa-miR-421	-0.114
ENST00000003302	ENSG00000048028	hsa-miR-448	-0.205
ENST00000003302	ENSG00000048028	hsa-miR-450b-5p	-0.177
ENST00000003302	ENSG00000048028	hsa-miR-454-5p	-0.033
ENST00000003302	ENSG00000048028	hsa-miR-487a-5p	-0.075
ENST00000003302	ENSG00000048028	hsa-miR-494-3p	-0.01
ENST00000003302	ENSG00000048028	hsa-miR-5096	0
ENST00000003302	ENSG00000048028	hsa-miR-590-3p	-0.03
ENST00000003302	ENSG00000048028	hsa-miR-660-5p	-0.183
ENST00000003302	ENSG00000048028	hsa-miR-708-3p	-0.163
ENST00000003302	ENSG00000048028	hsa-miR-873-5p.1	-0.02
ENST00000003302	ENSG00000048028	hsa-miR-876-3p	-0.114
ENST00000003302	ENSG00000048028	hsa-miR-885-5p	-0.065
ENST00000003302	ENSG00000048028	hsa-miR-887-3p	-0.02
ENST00000003302	ENSG00000048028	hsa-P1-can914-m	-0.165
ENST00000003912	ENSG00000001461	hsa-can_1002-m	0
ENST00000003912	ENSG00000001461	hsa-can_1155-m	-0.0245
ENST00000003912	ENSG00000001461	hsa-can_2071-m	-0.0136
ENST00000003912	ENSG00000001461	hsa-can_2434-m	0
ENST00000003912	ENSG00000001461	hsa-can_264-m	-0.0017
ENST00000003912	ENSG00000001461	hsa-can_270-m	-0.0164
ENST00000003912	ENSG00000001461	hsa-can_575-m	-0.0464
ENST00000003912	ENSG00000001461	hsa-chr17_38201-m	-0.0176
ENST00000003912	ENSG00000001461	hsa-chr2_4541-m	-0.0384
ENST00000003912	ENSG00000001461	hsa-chr5_13097-m	-0.0676
ENST00000003912	ENSG00000001461	hsa-chr6_15197-m	-0.0573
ENST00000003912	ENSG00000001461	hsa-chr7_17839-m	-0.075
ENST00000003912	ENSG00000001461	hsa-chr9_24118-m	-0.018
ENST00000003912	ENSG00000001461	hsa-chrX_19635-m	-0.0008
ENST00000003912	ENSG00000001461	hsa-miR-103a-3p	-0.0144
ENST00000003912	ENSG00000001461	hsa-miR-107	-0.0144
ENST00000003912	ENSG00000001461	hsa-miR-10a-5p	-0.0176
ENST00000003912	ENSG00000001461	hsa-miR-1197	0
ENST00000003912	ENSG00000001461	hsa-miR-132-3p	-0.0085
ENST00000003912	ENSG00000001461	hsa-miR-132-5p	-0.0025
ENST00000003912	ENSG00000001461	hsa-miR-139-3p	-0.0368
ENST00000003912	ENSG00000001461	hsa-miR-140-3p.1	0
ENST00000003912	ENSG00000001461	hsa-miR-140-3p.2	-0.0057
ENST00000003912	ENSG00000001461	hsa-miR-143-3p	-0.0676
ENST00000003912	ENSG00000001461	hsa-miR-144-3p	0
ENST00000003912	ENSG00000001461	hsa-miR-145-3p	-0.0164
ENST00000003912	ENSG00000001461	hsa-miR-145-5p	-0.008
ENST00000003912	ENSG00000001461	hsa-miR-148b-5p	-0.0168
ENST00000003912	ENSG00000001461	hsa-miR-155-5p	-0.0743
ENST00000003912	ENSG00000001461	hsa-miR-181c-5p	-0.016
ENST00000003912	ENSG00000001461	hsa-miR-18b-5p	-0.0264
ENST00000003912	ENSG00000001461	hsa-miR-199a-5p	-0.0766
ENST00000003912	ENSG00000001461	hsa-miR-199b-3p	-0.018
ENST00000003912	ENSG00000001461	hsa-miR-212-5p	-0.0749
ENST00000003912	ENSG00000001461	hsa-miR-218-5p	-0.0264
ENST00000003912	ENSG00000001461	hsa-miR-223-3p	-0.1895
ENST00000003912	ENSG00000001461	hsa-miR-23a-3p	-0.008
ENST00000003912	ENSG00000001461	hsa-miR-23b-3p	-0.008
ENST00000003912	ENSG00000001461	hsa-miR-27b-3p	-0.0008
ENST00000003912	ENSG00000001461	hsa-miR-331-3p	-0.1108
ENST00000003912	ENSG00000001461	hsa-miR-340-5p	-0.029
ENST00000003912	ENSG00000001461	hsa-miR-374a-3p	0
ENST00000003912	ENSG00000001461	hsa-miR-376a-5p	-0.0082
ENST00000003912	ENSG00000001461	hsa-miR-383-5p.1	-0.0454
ENST00000003912	ENSG00000001461	hsa-miR-383-5p.2	-0.0522
ENST00000003912	ENSG00000001461	hsa-miR-3938	-0.0935
ENST00000003912	ENSG00000001461	hsa-miR-423-5p	-0.043
ENST00000003912	ENSG00000001461	hsa-miR-448	-0.0008
ENST00000003912	ENSG00000001461	hsa-miR-450b-5p	-0.0376
ENST00000003912	ENSG00000001461	hsa-miR-454-5p	-0.0359
ENST00000003912	ENSG00000001461	hsa-miR-486-5p	-0.0384
ENST00000003912	ENSG00000001461	hsa-miR-487a-5p	-0.0164
ENST00000003912	ENSG00000001461	hsa-miR-490-3p	-0.075
ENST00000003912	ENSG00000001461	hsa-miR-491-5p	-0.0221
ENST00000003912	ENSG00000001461	hsa-miR-494-3p	-0.0444
ENST00000003912	ENSG00000001461	hsa-miR-548o-3p	0
ENST00000003912	ENSG00000001461	hsa-miR-561-5p	-0.2203
ENST00000003912	ENSG00000001461	hsa-miR-5680	-0.0169
ENST00000003912	ENSG00000001461	hsa-miR-590-3p	-0.0082
ENST00000003912	ENSG00000001461	hsa-miR-619-5p	-0.0164
ENST00000003912	ENSG00000001461	hsa-miR-660-5p	-0.0433
ENST00000003912	ENSG00000001461	hsa-miR-664a-5p	-0.0288
ENST00000003912	ENSG00000001461	hsa-miR-670-3p	-0.0278
ENST00000003912	ENSG00000001461	hsa-miR-671-5p	-0.0137
ENST00000003912	ENSG00000001461	hsa-miR-873-5p.1	-0.0376
ENST00000003912	ENSG00000001461	hsa-miR-873-5p.2	-0.1907
ENST00000003912	ENSG00000001461	hsa-miR-874-3p	-0.0065
ENST00000003912	ENSG00000001461	hsa-miR-876-3p	-0.0817
ENST00000003912	ENSG00000001461	hsa-miR-885-5p	0
ENST00000003912	ENSG00000001461	hsa-P1-can5957-m	0
ENST00000003912	ENSG00000001461	hsa-P5-can399-m	-0.105
ENST00000003912	ENSG00000001461	hsa-P7-can8443-m	-0.0164
ENST00000003912	ENSG00000001461	hsa-P9-can627-m	0
ENST00000004103	ENSG00000002933	hsa-can_1340-m	-0.106
ENST00000004103	ENSG00000002933	hsa-miR-23a-3p	-0.065
ENST00000004103	ENSG00000002933	hsa-miR-23b-3p	-0.065
ENST00000004103	ENSG00000002933	hsa-miR-374a-3p	-0.067
ENST00000004103	ENSG00000002933	hsa-miR-423-5p	-0.115
ENST00000004103	ENSG00000002933	hsa-miR-619-5p	-0.0004
ENST00000004103	ENSG00000002933	hsa-miR-670-3p	-0.4
ENST00000004103	ENSG00000002933	hsa-miR-873-5p.2	-0.092
ENST00000004921	ENSG00000006074	hsa-can_1002-m	0
ENST00000004921	ENSG00000006074	hsa-can_1155-m	-0.064
ENST00000004921	ENSG00000006074	hsa-can_2434-m	-0.029
ENST00000004921	ENSG00000006074	hsa-can_264-m	-0.025
ENST00000004921	ENSG00000006074	hsa-chr5_13097-m	-0.205
ENST00000004921	ENSG00000006074	hsa-chr6_15197-m	-0.306
ENST00000004921	ENSG00000006074	hsa-chrX_19635-m	-0.083
ENST00000004921	ENSG00000006074	hsa-miR-143-3p	-0.205
ENST00000004921	ENSG00000006074	hsa-miR-145-3p	-0.07
ENST00000004921	ENSG00000006074	hsa-miR-146a-5p	-0.08
ENST00000004921	ENSG00000006074	hsa-miR-155-5p	-0.062
ENST00000004921	ENSG00000006074	hsa-miR-18b-5p	-0.044
ENST00000004921	ENSG00000006074	hsa-miR-23a-3p	-0.199
ENST00000004921	ENSG00000006074	hsa-miR-23b-3p	-0.199
ENST00000004921	ENSG00000006074	hsa-miR-27b-3p	-0.184
ENST00000004921	ENSG00000006074	hsa-miR-323a-3p	-0.2
ENST00000004921	ENSG00000006074	hsa-miR-340-5p	-0.036
ENST00000004921	ENSG00000006074	hsa-miR-374a-5p	-0.153
ENST00000004921	ENSG00000006074	hsa-miR-374b-5p	-0.165
ENST00000004921	ENSG00000006074	hsa-miR-421	-0.165
ENST00000004921	ENSG00000006074	hsa-miR-448	-0.083
ENST00000004921	ENSG00000006074	hsa-miR-454-5p	-0.635
ENST00000004921	ENSG00000006074	hsa-miR-494-3p	-0.07
ENST00000004921	ENSG00000006074	hsa-miR-548o-3p	-0.014
ENST00000004921	ENSG00000006074	hsa-miR-5680	-0.01
ENST00000004921	ENSG00000006074	hsa-miR-590-3p	-0.008
ENST00000004921	ENSG00000006074	hsa-miR-664a-5p	-0.025
ENST00000004921	ENSG00000006074	hsa-miR-670-3p	-0.061
ENST00000004921	ENSG00000006074	hsa-miR-873-5p.1	-0.088
ENST00000004921	ENSG00000006074	hsa-miR-874-3p	-0.374
ENST00000004921	ENSG00000006074	hsa-miR-876-3p	-0.091
ENST00000004921	ENSG00000006074	hsa-P1-can914-m	-0.067
ENST00000004980	ENSG00000079387	hsa-can_1727-m	-0.007
ENST00000004980	ENSG00000079387	hsa-can_2434-m	-0.0008
ENST00000004980	ENSG00000079387	hsa-can_264-m	-0.0343
ENST00000004980	ENSG00000079387	hsa-can_270-m	-0.0059
ENST00000004980	ENSG00000079387	hsa-can_575-m	-0.0589
ENST00000004980	ENSG00000079387	hsa-chr1_3184-m	-0.0009
ENST00000004980	ENSG00000079387	hsa-chr2_4541-m	-0.1118
ENST00000004980	ENSG00000079387	hsa-chr5_13097-m	-0.0216
ENST00000004980	ENSG00000079387	hsa-chr6_15197-m	-0.0294
ENST00000004980	ENSG00000079387	hsa-chr7_17839-m	-0.003
ENST00000004980	ENSG00000079387	hsa-chr8_21718-m	-0.2101
ENST00000004980	ENSG00000079387	hsa-chr9_24118-m	-0.0016
ENST00000004980	ENSG00000079387	hsa-chrX_20124-m	-0.0461
ENST00000004980	ENSG00000079387	hsa-miR-1197	-0.0143
ENST00000004980	ENSG00000079387	hsa-miR-1264	-0.0059
ENST00000004980	ENSG00000079387	hsa-miR-132-3p	-0.0285
ENST00000004980	ENSG00000079387	hsa-miR-137	-0.001
ENST00000004980	ENSG00000079387	hsa-miR-139-5p	-0.0638
ENST00000004980	ENSG00000079387	hsa-miR-140-3p.1	-0.0018
ENST00000004980	ENSG00000079387	hsa-miR-140-3p.2	0
ENST00000004980	ENSG00000079387	hsa-miR-143-3p	-0.0216
ENST00000004980	ENSG00000079387	hsa-miR-144-3p	-0.0285
ENST00000004980	ENSG00000079387	hsa-miR-145-5p	-0.0196
ENST00000004980	ENSG00000079387	hsa-miR-146a-5p	-0.0109
ENST00000004980	ENSG00000079387	hsa-miR-148b-5p	-0.0007
ENST00000004980	ENSG00000079387	hsa-miR-154-5p	-0.0008
ENST00000004980	ENSG00000079387	hsa-miR-181c-5p	-0.038
ENST00000004980	ENSG00000079387	hsa-miR-18b-5p	-0.001
ENST00000004980	ENSG00000079387	hsa-miR-199a-5p	-0.0004
ENST00000004980	ENSG00000079387	hsa-miR-199b-3p	-0.0016
ENST00000004980	ENSG00000079387	hsa-miR-203b-3p	0
ENST00000004980	ENSG00000079387	hsa-miR-212-5p	0
ENST00000004980	ENSG00000079387	hsa-miR-218-5p	-0.104
ENST00000004980	ENSG00000079387	hsa-miR-223-3p	-0.0012
ENST00000004980	ENSG00000079387	hsa-miR-23a-3p	-0.0196
ENST00000004980	ENSG00000079387	hsa-miR-23b-3p	-0.0196
ENST00000004980	ENSG00000079387	hsa-miR-27b-3p	-0.112
ENST00000004980	ENSG00000079387	hsa-miR-323a-3p	0
ENST00000004980	ENSG00000079387	hsa-miR-330-3p	-0.0006
ENST00000004980	ENSG00000079387	hsa-miR-331-3p	-0.0118
ENST00000004980	ENSG00000079387	hsa-miR-340-5p	0
ENST00000004980	ENSG00000079387	hsa-miR-374a-3p	0
ENST00000004980	ENSG00000079387	hsa-miR-374a-5p	-0.0012
ENST00000004980	ENSG00000079387	hsa-miR-374b-5p	-0.0012
ENST00000004980	ENSG00000079387	hsa-miR-376a-5p	-0.0004
ENST00000004980	ENSG00000079387	hsa-miR-383-5p.1	-0.1392
ENST00000004980	ENSG00000079387	hsa-miR-383-5p.2	-0.0015
ENST00000004980	ENSG00000079387	hsa-miR-3938	0
ENST00000004980	ENSG00000079387	hsa-miR-421	0
ENST00000004980	ENSG00000079387	hsa-miR-423-5p	-0.0022
ENST00000004980	ENSG00000079387	hsa-miR-450a-5p	-0.0039
ENST00000004980	ENSG00000079387	hsa-miR-450b-5p	-0.073
ENST00000004980	ENSG00000079387	hsa-miR-487a-5p	0
ENST00000004980	ENSG00000079387	hsa-miR-490-3p	-0.003
ENST00000004980	ENSG00000079387	hsa-miR-491-5p	-0.1
ENST00000004980	ENSG00000079387	hsa-miR-494-3p	-0.0873
ENST00000004980	ENSG00000079387	hsa-miR-5096	-0.0001
ENST00000004980	ENSG00000079387	hsa-miR-548o-3p	-0.0863
ENST00000004980	ENSG00000079387	hsa-miR-561-5p	-0.07
ENST00000004980	ENSG00000079387	hsa-miR-5680	0
ENST00000004980	ENSG00000079387	hsa-miR-590-3p	-0.0196
ENST00000004980	ENSG00000079387	hsa-miR-619-5p	-0.0196
ENST00000004980	ENSG00000079387	hsa-miR-660-5p	-0.051
ENST00000004980	ENSG00000079387	hsa-miR-664a-5p	-0.113
ENST00000004980	ENSG00000079387	hsa-miR-670-3p	-0.0004
ENST00000004980	ENSG00000079387	hsa-miR-708-3p	-0.054
ENST00000004980	ENSG00000079387	hsa-miR-708-5p	-0.0226
ENST00000004980	ENSG00000079387	hsa-miR-758-3p	-0.0009
ENST00000004980	ENSG00000079387	hsa-miR-873-5p.1	-0.0006
ENST00000004980	ENSG00000079387	hsa-miR-874-3p	-0.0137
ENST00000004980	ENSG00000079387	hsa-miR-876-3p	-0.2821
ENST00000004980	ENSG00000079387	hsa-miR-885-5p	-0.0098
ENST00000004980	ENSG00000079387	hsa-miR-887-3p	-0.0006
ENST00000004980	ENSG00000079387	hsa-P1-can5957-m	-0.0008
ENST00000004980	ENSG00000079387	hsa-P1-can914-m	-0.0144
ENST00000004980	ENSG00000079387	hsa-P4-can686-m	-0.1166
ENST00000004980	ENSG00000079387	hsa-P5-can399-m	-0.0139
ENST00000004980	ENSG00000079387	hsa-P7-can8443-m	-0.0726
ENST00000004980	ENSG00000079387	hsa-P8-can4686-m	-0.0484
ENST00000004980	ENSG00000079387	hsa-P9-can627-m	-0.0008
ENST00000005178	ENSG00000004799	hsa-can_1155-m	0
ENST00000005178	ENSG00000004799	hsa-can_2071-m	-0.126
ENST00000005178	ENSG00000004799	hsa-can_264-m	-0.02
ENST00000005178	ENSG00000004799	hsa-can_270-m	-0.058
ENST00000005178	ENSG00000004799	hsa-chr2_4541-m	-0.102
ENST00000005178	ENSG00000004799	hsa-chr8_21718-m	-0.065
ENST00000005178	ENSG00000004799	hsa-miR-103a-3p	-0.282
ENST00000005178	ENSG00000004799	hsa-miR-107	-0.282
ENST00000005178	ENSG00000004799	hsa-miR-140-3p.2	-0.042
ENST00000005178	ENSG00000004799	hsa-miR-144-3p	-0.15
ENST00000005178	ENSG00000004799	hsa-miR-148b-5p	-0.033
ENST00000005178	ENSG00000004799	hsa-miR-155-5p	-0.2029
ENST00000005178	ENSG00000004799	hsa-miR-181c-5p	-0.036
ENST00000005178	ENSG00000004799	hsa-miR-182-5p	-0.122
ENST00000005178	ENSG00000004799	hsa-miR-23a-3p	-0.142
ENST00000005178	ENSG00000004799	hsa-miR-23b-3p	-0.142
ENST00000005178	ENSG00000004799	hsa-miR-27b-3p	-0.3479
ENST00000005178	ENSG00000004799	hsa-miR-30a-5p	-0.087
ENST00000005178	ENSG00000004799	hsa-miR-323a-3p	-0.06
ENST00000005178	ENSG00000004799	hsa-miR-330-3p	-0.045
ENST00000005178	ENSG00000004799	hsa-miR-340-5p	-0.03
ENST00000005178	ENSG00000004799	hsa-miR-374a-3p	-0.17
ENST00000005178	ENSG00000004799	hsa-miR-374a-5p	0
ENST00000005178	ENSG00000004799	hsa-miR-374b-5p	0
ENST00000005178	ENSG00000004799	hsa-miR-376a-5p	-0.031
ENST00000005178	ENSG00000004799	hsa-miR-383-5p.1	-0.093
ENST00000005178	ENSG00000004799	hsa-miR-421	-0.108
ENST00000005178	ENSG00000004799	hsa-miR-450b-5p	-0.026
ENST00000005178	ENSG00000004799	hsa-miR-486-5p	-0.075
ENST00000005178	ENSG00000004799	hsa-miR-491-5p	-0.4199
ENST00000005178	ENSG00000004799	hsa-miR-494-3p	-0.042
ENST00000005178	ENSG00000004799	hsa-miR-5096	0
ENST00000005178	ENSG00000004799	hsa-miR-548o-3p	-0.013
ENST00000005178	ENSG00000004799	hsa-miR-5680	-0.02
ENST00000005178	ENSG00000004799	hsa-miR-590-3p	-0.01
ENST00000005178	ENSG00000004799	hsa-miR-670-3p	-0.104
ENST00000005178	ENSG00000004799	hsa-miR-671-5p	-0.043
ENST00000005178	ENSG00000004799	hsa-miR-708-5p	-0.255
ENST00000005178	ENSG00000004799	hsa-miR-873-5p.1	-0.01
ENST00000005178	ENSG00000004799	hsa-miR-873-5p.2	-0.165
ENST00000005178	ENSG00000004799	hsa-miR-885-5p	-0.116
ENST00000005178	ENSG00000004799	hsa-P1-can914-m	-0.089
ENST00000005178	ENSG00000004799	hsa-P4-can686-m	-0.093
ENST00000005178	ENSG00000004799	hsa-P9-can627-m	-0.01
ENST00000005180	ENSG00000006606	hsa-can_264-m	-0.345
ENST00000005180	ENSG00000006606	hsa-miR-145-3p	-0.046
ENST00000005180	ENSG00000006606	hsa-miR-494-3p	-0.016
ENST00000005180	ENSG00000006606	hsa-miR-619-5p	-0.07
ENST00000005226	ENSG00000006611	hsa-miR-103a-3p	-0.079
ENST00000005226	ENSG00000006611	hsa-miR-107	-0.079
ENST00000005226	ENSG00000006611	hsa-miR-145-3p	-0.145
ENST00000005226	ENSG00000006611	hsa-miR-145-5p	0
ENST00000005226	ENSG00000006611	hsa-miR-199a-5p	-0.104
ENST00000005226	ENSG00000006611	hsa-miR-376a-5p	-0.065
ENST00000005226	ENSG00000006611	hsa-miR-491-5p	-0.086
ENST00000005226	ENSG00000006611	hsa-miR-561-5p	-0.282
ENST00000005226	ENSG00000006611	hsa-miR-619-5p	0
ENST00000005226	ENSG00000006611	hsa-miR-664a-5p	-0.038
ENST00000005226	ENSG00000006611	hsa-miR-670-3p	-0.11
ENST00000005257	ENSG00000006451	hsa-can_1155-m	-0.305
ENST00000005257	ENSG00000006451	hsa-can_1727-m	-0.0267
ENST00000005257	ENSG00000006451	hsa-can_2071-m	-0.0119
ENST00000005257	ENSG00000006451	hsa-can_264-m	-0.298
ENST00000005257	ENSG00000006451	hsa-can_74-m	-0.1001
ENST00000005257	ENSG00000006451	hsa-chr6_15197-m	-0.0499
ENST00000005257	ENSG00000006451	hsa-chr9_24118-m	-0.0257
ENST00000005257	ENSG00000006451	hsa-chrX_19635-m	-0.0777
ENST00000005257	ENSG00000006451	hsa-chrX_20124-m	-0.105
ENST00000005257	ENSG00000006451	hsa-miR-1197	-0.0292
ENST00000005257	ENSG00000006451	hsa-miR-139-5p	-0.0762
ENST00000005257	ENSG00000006451	hsa-miR-140-3p.2	-0.0026
ENST00000005257	ENSG00000006451	hsa-miR-181c-5p	-0.079
ENST00000005257	ENSG00000006451	hsa-miR-199a-5p	-0.0514
ENST00000005257	ENSG00000006451	hsa-miR-199b-3p	-0.0257
ENST00000005257	ENSG00000006451	hsa-miR-203b-3p	-0.116
ENST00000005257	ENSG00000006451	hsa-miR-223-3p	-0.1633
ENST00000005257	ENSG00000006451	hsa-miR-27b-3p	-0.0373
ENST00000005257	ENSG00000006451	hsa-miR-330-3p	-0.0792
ENST00000005257	ENSG00000006451	hsa-miR-331-3p	-0.1373
ENST00000005257	ENSG00000006451	hsa-miR-340-5p	-0.022
ENST00000005257	ENSG00000006451	hsa-miR-374a-5p	-0.147
ENST00000005257	ENSG00000006451	hsa-miR-374b-5p	-0.165
ENST00000005257	ENSG00000006451	hsa-miR-448	-0.0777
ENST00000005257	ENSG00000006451	hsa-miR-450b-5p	-0.0698
ENST00000005257	ENSG00000006451	hsa-miR-486-5p	-0.0826
ENST00000005257	ENSG00000006451	hsa-miR-487a-5p	-0.0262
ENST00000005257	ENSG00000006451	hsa-miR-494-3p	-0.015
ENST00000005257	ENSG00000006451	hsa-miR-5096	-0.139
ENST00000005257	ENSG00000006451	hsa-miR-561-5p	-0.0938
ENST00000005257	ENSG00000006451	hsa-miR-5680	-0.0549
ENST00000005257	ENSG00000006451	hsa-miR-590-3p	0
ENST00000005257	ENSG00000006451	hsa-miR-670-3p	-0.114
ENST00000005257	ENSG00000006451	hsa-miR-874-3p	-0.0953
ENST00000005257	ENSG00000006451	hsa-P1-can5957-m	-0.0323
ENST00000005257	ENSG00000006451	hsa-P1-can914-m	0
ENST00000005257	ENSG00000006451	hsa-P5-can399-m	-0.1725
ENST00000005257	ENSG00000006451	hsa-P9-can627-m	-0.0221
ENST00000005259	ENSG00000075790	hsa-can_1155-m	0
ENST00000005259	ENSG00000075790	hsa-can_2071-m	-0.1876
ENST00000005259	ENSG00000075790	hsa-can_264-m	-0.0132
ENST00000005259	ENSG00000075790	hsa-can_575-m	-0.1816
ENST00000005259	ENSG00000075790	hsa-chr1_3184-m	-0.0537
ENST00000005259	ENSG00000075790	hsa-chr2_4541-m	-0.002
ENST00000005259	ENSG00000075790	hsa-chr5_13097-m	-0.0193
ENST00000005259	ENSG00000075790	hsa-chr7_17957-s	-0.1191
ENST00000005259	ENSG00000075790	hsa-chr8_21718-m	-0.1783
ENST00000005259	ENSG00000075790	hsa-chr9_24118-m	-0.0616
ENST00000005259	ENSG00000075790	hsa-chrX_19635-m	-0.0047
ENST00000005259	ENSG00000075790	hsa-let-7c-5p	-0.1945
ENST00000005259	ENSG00000075790	hsa-let-7g-5p	-0.2064
ENST00000005259	ENSG00000075790	hsa-let-7i-5p	-0.2064
ENST00000005259	ENSG00000075790	hsa-miR-103a-3p	-0.032
ENST00000005259	ENSG00000075790	hsa-miR-107	-0.032
ENST00000005259	ENSG00000075790	hsa-miR-1197	-0.0163
ENST00000005259	ENSG00000075790	hsa-miR-1264	-0.1823
ENST00000005259	ENSG00000075790	hsa-miR-132-3p	-0.0149
ENST00000005259	ENSG00000075790	hsa-miR-137	-0.0537
ENST00000005259	ENSG00000075790	hsa-miR-139-3p	-0.1626
ENST00000005259	ENSG00000075790	hsa-miR-140-3p.1	-0.002
ENST00000005259	ENSG00000075790	hsa-miR-140-3p.2	-0.1373
ENST00000005259	ENSG00000075790	hsa-miR-143-3p	-0.0193
ENST00000005259	ENSG00000075790	hsa-miR-144-3p	-0.1618
ENST00000005259	ENSG00000075790	hsa-miR-144-5p	-0.0325
ENST00000005259	ENSG00000075790	hsa-miR-145-3p	-0.003
ENST00000005259	ENSG00000075790	hsa-miR-145-5p	-0.0207
ENST00000005259	ENSG00000075790	hsa-miR-146a-5p	-0.041
ENST00000005259	ENSG00000075790	hsa-miR-148b-5p	-0.0902
ENST00000005259	ENSG00000075790	hsa-miR-154-5p	-0.4186
ENST00000005259	ENSG00000075790	hsa-miR-155-5p	-0.0357
ENST00000005259	ENSG00000075790	hsa-miR-181c-5p	-0.1429
ENST00000005259	ENSG00000075790	hsa-miR-182-5p	-0.0036
ENST00000005259	ENSG00000075790	hsa-miR-199a-5p	-0.2312
ENST00000005259	ENSG00000075790	hsa-miR-199b-3p	-0.0616
ENST00000005259	ENSG00000075790	hsa-miR-203b-3p	-0.0348
ENST00000005259	ENSG00000075790	hsa-miR-212-5p	-0.0473
ENST00000005259	ENSG00000075790	hsa-miR-218-5p	-0.0673
ENST00000005259	ENSG00000075790	hsa-miR-23a-3p	-0.1065
ENST00000005259	ENSG00000075790	hsa-miR-23b-3p	-0.1065
ENST00000005259	ENSG00000075790	hsa-miR-27b-3p	-0.0027
ENST00000005259	ENSG00000075790	hsa-miR-30a-5p	-0.1065
ENST00000005259	ENSG00000075790	hsa-miR-323a-3p	0
ENST00000005259	ENSG00000075790	hsa-miR-330-3p	-0.0973
ENST00000005259	ENSG00000075790	hsa-miR-331-3p	-0.0436
ENST00000005259	ENSG00000075790	hsa-miR-340-5p	-0.0099
ENST00000005259	ENSG00000075790	hsa-miR-374a-3p	-0.0328
ENST00000005259	ENSG00000075790	hsa-miR-374a-5p	-0.0444
ENST00000005259	ENSG00000075790	hsa-miR-374b-5p	-0.0794
ENST00000005259	ENSG00000075790	hsa-miR-376a-5p	0
ENST00000005259	ENSG00000075790	hsa-miR-383-5p.1	-0.2273
ENST00000005259	ENSG00000075790	hsa-miR-383-5p.2	-0.0046
ENST00000005259	ENSG00000075790	hsa-miR-3938	-0.1568
ENST00000005259	ENSG00000075790	hsa-miR-409-5p	-0.1558
ENST00000005259	ENSG00000075790	hsa-miR-448	-0.0047
ENST00000005259	ENSG00000075790	hsa-miR-450b-5p	-0.1201
ENST00000005259	ENSG00000075790	hsa-miR-486-5p	-0.0092
ENST00000005259	ENSG00000075790	hsa-miR-487a-5p	-0.0407
ENST00000005259	ENSG00000075790	hsa-miR-494-3p	-0.1181
ENST00000005259	ENSG00000075790	hsa-miR-5096	-0.0099
ENST00000005259	ENSG00000075790	hsa-miR-548o-3p	-0.0036
ENST00000005259	ENSG00000075790	hsa-miR-561-5p	-0.1836
ENST00000005259	ENSG00000075790	hsa-miR-5680	-0.0131
ENST00000005259	ENSG00000075790	hsa-miR-590-3p	-0.0197
ENST00000005259	ENSG00000075790	hsa-miR-619-5p	-0.0079
ENST00000005259	ENSG00000075790	hsa-miR-671-5p	-0.1251
ENST00000005259	ENSG00000075790	hsa-miR-708-5p	-0.0127
ENST00000005259	ENSG00000075790	hsa-miR-873-5p.1	-0.012
ENST00000005259	ENSG00000075790	hsa-miR-873-5p.2	-0.0494
ENST00000005259	ENSG00000075790	hsa-miR-874-3p	-0.0229
ENST00000005259	ENSG00000075790	hsa-miR-876-3p	-0.0492
ENST00000005259	ENSG00000075790	hsa-miR-885-5p	-0.2233
ENST00000005259	ENSG00000075790	hsa-miR-98-5p	-0.1945
ENST00000005259	ENSG00000075790	hsa-P1-can5957-m	-0.0222
ENST00000005259	ENSG00000075790	hsa-P1-can914-m	-0.0095
ENST00000005259	ENSG00000075790	hsa-P4-can686-m	-0.0592
ENST00000005259	ENSG00000075790	hsa-P7-can8443-m	-0.0566
ENST00000005259	ENSG00000075790	hsa-P9-can627-m	-0.0139
ENST00000005260	ENSG00000006453	hsa-can_1340-m	-0.079
ENST00000005260	ENSG00000006453	hsa-can_1727-m	-0.0038
ENST00000005260	ENSG00000006453	hsa-chr1_3184-m	-0.0129
ENST00000005260	ENSG00000006453	hsa-chr2_4541-m	-0.0025
ENST00000005260	ENSG00000006453	hsa-chr7_17839-m	-0.0005
ENST00000005260	ENSG00000006453	hsa-miR-103a-3p	-0.0011
ENST00000005260	ENSG00000006453	hsa-miR-107	-0.0011
ENST00000005260	ENSG00000006453	hsa-miR-137	-0.0129
ENST00000005260	ENSG00000006453	hsa-miR-139-5p	-0.0011
ENST00000005260	ENSG00000006453	hsa-miR-140-3p.2	0
ENST00000005260	ENSG00000006453	hsa-miR-144-3p	-0.0813
ENST00000005260	ENSG00000006453	hsa-miR-144-5p	-0.0082
ENST00000005260	ENSG00000006453	hsa-miR-145-3p	0
ENST00000005260	ENSG00000006453	hsa-miR-146a-5p	-0.038
ENST00000005260	ENSG00000006453	hsa-miR-148b-5p	-0.004
ENST00000005260	ENSG00000006453	hsa-miR-155-5p	-0.0076
ENST00000005260	ENSG00000006453	hsa-miR-182-5p	0
ENST00000005260	ENSG00000006453	hsa-miR-199a-5p	-0.0002
ENST00000005260	ENSG00000006453	hsa-miR-212-5p	-0.0033
ENST00000005260	ENSG00000006453	hsa-miR-23a-3p	0
ENST00000005260	ENSG00000006453	hsa-miR-23b-3p	0
ENST00000005260	ENSG00000006453	hsa-miR-27b-3p	0
ENST00000005260	ENSG00000006453	hsa-miR-323a-3p	0
ENST00000005260	ENSG00000006453	hsa-miR-330-3p	0
ENST00000005260	ENSG00000006453	hsa-miR-331-3p	0
ENST00000005260	ENSG00000006453	hsa-miR-340-5p	-0.0007
ENST00000005260	ENSG00000006453	hsa-miR-3938	0
ENST00000005260	ENSG00000006453	hsa-miR-423-5p	-0.0007
ENST00000005260	ENSG00000006453	hsa-miR-450b-5p	-0.0007
ENST00000005260	ENSG00000006453	hsa-miR-490-3p	-0.0005
ENST00000005260	ENSG00000006453	hsa-miR-491-5p	-0.0031
ENST00000005260	ENSG00000006453	hsa-miR-494-3p	-0.079
ENST00000005260	ENSG00000006453	hsa-miR-548o-3p	0
ENST00000005260	ENSG00000006453	hsa-miR-590-3p	-0.0004
ENST00000005260	ENSG00000006453	hsa-miR-619-5p	-0.0004
ENST00000005260	ENSG00000006453	hsa-miR-664a-5p	-0.0228
ENST00000005260	ENSG00000006453	hsa-miR-671-5p	-0.0014
ENST00000005260	ENSG00000006453	hsa-miR-708-3p	-0.0002
ENST00000005260	ENSG00000006453	hsa-miR-708-5p	-0.0008
ENST00000005260	ENSG00000006453	hsa-P1-can5957-m	0
ENST00000005260	ENSG00000006453	hsa-P7-can8443-m	-0.0003
ENST00000005260	ENSG00000006453	hsa-P8-can4686-m	-0.0004
ENST00000005260	ENSG00000006453	hsa-P9-can627-m	-0.0009
ENST00000005284	ENSG00000006116	hsa-can_2434-m	-0.015
ENST00000005284	ENSG00000006116	hsa-can_264-m	-0.055
ENST00000005284	ENSG00000006116	hsa-chr1_3184-m	-0.023
ENST00000005284	ENSG00000006116	hsa-chr2_4541-m	-0.028
ENST00000005284	ENSG00000006116	hsa-miR-137	-0.023
ENST00000005284	ENSG00000006116	hsa-miR-139-3p	-0.083
ENST00000005284	ENSG00000006116	hsa-miR-145-5p	-0.107
ENST00000005284	ENSG00000006116	hsa-miR-18b-5p	-0.281
ENST00000005284	ENSG00000006116	hsa-miR-218-5p	-0.016
ENST00000005284	ENSG00000006116	hsa-miR-323a-3p	-0.024
ENST00000005284	ENSG00000006116	hsa-miR-331-3p	-0.125
ENST00000005284	ENSG00000006116	hsa-miR-374a-3p	-0.041
ENST00000005284	ENSG00000006116	hsa-miR-409-5p	-0.124
ENST00000005284	ENSG00000006116	hsa-miR-423-5p	-0.186
ENST00000005284	ENSG00000006116	hsa-miR-487a-5p	-0.017
ENST00000005284	ENSG00000006116	hsa-miR-491-5p	-0.064
ENST00000005284	ENSG00000006116	hsa-miR-494-3p	-0.017
ENST00000005284	ENSG00000006116	hsa-miR-548o-3p	0
ENST00000005284	ENSG00000006116	hsa-miR-585-3p	-0.263
ENST00000005284	ENSG00000006116	hsa-miR-873-5p.1	0
ENST00000005284	ENSG00000006116	hsa-miR-876-3p	-0.1
ENST00000005284	ENSG00000006116	hsa-P1-can914-m	-0.106
ENST00000005286	ENSG00000006118	hsa-miR-421	0
ENST00000005286	ENSG00000006118	hsa-miR-423-5p	-0.027
ENST00000005286	ENSG00000006118	hsa-miR-491-5p	-0.179
ENST00000005286	ENSG00000006118	hsa-miR-670-3p	-0.02
ENST00000005340	ENSG00000004975	hsa-can_1340-m	-0.111
ENST00000005340	ENSG00000004975	hsa-chr1_3184-m	-0.2405
ENST00000005340	ENSG00000004975	hsa-chr17_38201-m	-0.038
ENST00000005340	ENSG00000004975	hsa-chrX_20124-m	-0.116
ENST00000005340	ENSG00000004975	hsa-miR-103a-3p	-0.053
ENST00000005340	ENSG00000004975	hsa-miR-107	-0.053
ENST00000005340	ENSG00000004975	hsa-miR-10a-5p	-0.038
ENST00000005340	ENSG00000004975	hsa-miR-1197	-0.082
ENST00000005340	ENSG00000004975	hsa-miR-137	-0.2405
ENST00000005340	ENSG00000004975	hsa-miR-181c-5p	-0.017
ENST00000005340	ENSG00000004975	hsa-miR-23a-3p	-0.04
ENST00000005340	ENSG00000004975	hsa-miR-23b-3p	-0.04
ENST00000005340	ENSG00000004975	hsa-miR-27b-3p	-0.026
ENST00000005340	ENSG00000004975	hsa-miR-330-3p	-0.05
ENST00000005340	ENSG00000004975	hsa-miR-331-3p	0
ENST00000005340	ENSG00000004975	hsa-miR-340-5p	-0.016
ENST00000005340	ENSG00000004975	hsa-miR-486-5p	-0.122
ENST00000005340	ENSG00000004975	hsa-miR-670-3p	-0.02
ENST00000005340	ENSG00000004975	hsa-miR-708-5p	-0.005
ENST00000005340	ENSG00000004975	hsa-P1-can914-m	-0.028
ENST00000005374	ENSG00000006625	hsa-can_1155-m	-0.099
ENST00000005374	ENSG00000006625	hsa-chr8_21718-m	-0.322
ENST00000005374	ENSG00000006625	hsa-chrX_20124-m	-0.108
ENST00000005374	ENSG00000006625	hsa-miR-132-3p	-0.0894
ENST00000005374	ENSG00000006625	hsa-miR-139-3p	-0.087
ENST00000005374	ENSG00000006625	hsa-miR-140-3p.2	-0.1123
ENST00000005374	ENSG00000006625	hsa-miR-144-3p	-0.277
ENST00000005374	ENSG00000006625	hsa-miR-154-5p	-0.0441
ENST00000005374	ENSG00000006625	hsa-miR-181c-5p	-0.231
ENST00000005374	ENSG00000006625	hsa-miR-23a-3p	-0.144
ENST00000005374	ENSG00000006625	hsa-miR-23b-3p	-0.144
ENST00000005374	ENSG00000006625	hsa-miR-27b-3p	-0.17
ENST00000005374	ENSG00000006625	hsa-miR-374a-3p	-0.0775
ENST00000005374	ENSG00000006625	hsa-miR-383-5p.2	-0.086
ENST00000005374	ENSG00000006625	hsa-miR-486-5p	-0.262
ENST00000005374	ENSG00000006625	hsa-miR-590-3p	-0.0159
ENST00000005374	ENSG00000006625	hsa-miR-670-3p	-0.1152
ENST00000005374	ENSG00000006625	hsa-P4-can686-m	-0.157
ENST00000005374	ENSG00000006625	hsa-P9-can627-m	-0.444
ENST00000005386	ENSG00000005175	hsa-can_1155-m	-0.068
ENST00000005386	ENSG00000005175	hsa-can_2071-m	-0.0381
ENST00000005386	ENSG00000005175	hsa-can_2434-m	-0.141
ENST00000005386	ENSG00000005175	hsa-can_264-m	-0.0003
ENST00000005386	ENSG00000005175	hsa-can_270-m	-0.1027
ENST00000005386	ENSG00000005175	hsa-can_575-m	0
ENST00000005386	ENSG00000005175	hsa-can_74-m	-0.025
ENST00000005386	ENSG00000005175	hsa-chr17_38201-m	-0.1003
ENST00000005386	ENSG00000005175	hsa-chr2_4541-m	-0.0076
ENST00000005386	ENSG00000005175	hsa-chr8_21718-m	-0.0017
ENST00000005386	ENSG00000005175	hsa-chr9_24118-m	-0.236
ENST00000005386	ENSG00000005175	hsa-chrX_20124-m	-0.0121
ENST00000005386	ENSG00000005175	hsa-let-7c-5p	0
ENST00000005386	ENSG00000005175	hsa-let-7g-5p	0
ENST00000005386	ENSG00000005175	hsa-let-7i-5p	0
ENST00000005386	ENSG00000005175	hsa-miR-10a-5p	-0.1003
ENST00000005386	ENSG00000005175	hsa-miR-1264	-0.0619
ENST00000005386	ENSG00000005175	hsa-miR-132-3p	-0.0017
ENST00000005386	ENSG00000005175	hsa-miR-139-5p	-0.0011
ENST00000005386	ENSG00000005175	hsa-miR-140-3p.2	-0.1356
ENST00000005386	ENSG00000005175	hsa-miR-144-3p	-0.0003
ENST00000005386	ENSG00000005175	hsa-miR-144-5p	-0.0185
ENST00000005386	ENSG00000005175	hsa-miR-146a-5p	-0.0003
ENST00000005386	ENSG00000005175	hsa-miR-148b-5p	-0.0042
ENST00000005386	ENSG00000005175	hsa-miR-154-5p	0
ENST00000005386	ENSG00000005175	hsa-miR-181c-5p	-0.004
ENST00000005386	ENSG00000005175	hsa-miR-182-5p	-0.1046
ENST00000005386	ENSG00000005175	hsa-miR-199a-5p	-0.0293
ENST00000005386	ENSG00000005175	hsa-miR-199b-3p	-0.236
ENST00000005386	ENSG00000005175	hsa-miR-203b-3p	-0.1107
ENST00000005386	ENSG00000005175	hsa-miR-212-5p	0
ENST00000005386	ENSG00000005175	hsa-miR-218-5p	-0.0051
ENST00000005386	ENSG00000005175	hsa-miR-23a-3p	0
ENST00000005386	ENSG00000005175	hsa-miR-23b-3p	0
ENST00000005386	ENSG00000005175	hsa-miR-30a-5p	-0.0861
ENST00000005386	ENSG00000005175	hsa-miR-323a-3p	-0.1174
ENST00000005386	ENSG00000005175	hsa-miR-340-5p	-0.0343
ENST00000005386	ENSG00000005175	hsa-miR-374a-5p	-0.022
ENST00000005386	ENSG00000005175	hsa-miR-374b-5p	-0.024
ENST00000005386	ENSG00000005175	hsa-miR-376a-5p	-0.0064
ENST00000005386	ENSG00000005175	hsa-miR-383-5p.2	-0.001
ENST00000005386	ENSG00000005175	hsa-miR-409-5p	-0.1156
ENST00000005386	ENSG00000005175	hsa-miR-421	-0.0867
ENST00000005386	ENSG00000005175	hsa-miR-450b-5p	-0.003
ENST00000005386	ENSG00000005175	hsa-miR-454-5p	-0.0255
ENST00000005386	ENSG00000005175	hsa-miR-487a-5p	-0.0115
ENST00000005386	ENSG00000005175	hsa-miR-491-5p	-0.0119
ENST00000005386	ENSG00000005175	hsa-miR-548o-3p	-0.016
ENST00000005386	ENSG00000005175	hsa-miR-5680	0
ENST00000005386	ENSG00000005175	hsa-miR-590-3p	-0.0128
ENST00000005386	ENSG00000005175	hsa-miR-660-5p	-0.0036
ENST00000005386	ENSG00000005175	hsa-miR-670-3p	-0.0236
ENST00000005386	ENSG00000005175	hsa-miR-671-5p	0
ENST00000005386	ENSG00000005175	hsa-miR-758-3p	0
ENST00000005386	ENSG00000005175	hsa-miR-874-3p	-0.0018
ENST00000005386	ENSG00000005175	hsa-miR-98-5p	0
ENST00000005386	ENSG00000005175	hsa-P1-can914-m	-0.0706
ENST00000005386	ENSG00000005175	hsa-P4-can686-m	-0.0004
ENST00000005386	ENSG00000005175	hsa-P9-can627-m	-0.0185
ENST00000006015	ENSG00000005073	hsa-can_1155-m	0
ENST00000006015	ENSG00000005073	hsa-can_1727-m	-0.237
ENST00000006015	ENSG00000005073	hsa-can_2071-m	-0.008
ENST00000006015	ENSG00000005073	hsa-can_2434-m	0
ENST00000006015	ENSG00000005073	hsa-can_575-m	-0.038
ENST00000006015	ENSG00000005073	hsa-chr7_17839-m	-0.031
ENST00000006015	ENSG00000005073	hsa-chr8_21718-m	-0.003
ENST00000006015	ENSG00000005073	hsa-chr9_24118-m	0
ENST00000006015	ENSG00000005073	hsa-chrX_19635-m	-0.215
ENST00000006015	ENSG00000005073	hsa-miR-1197	0
ENST00000006015	ENSG00000005073	hsa-miR-132-3p	-0.045
ENST00000006015	ENSG00000005073	hsa-miR-139-3p	-0.108
ENST00000006015	ENSG00000005073	hsa-miR-140-3p.1	-0.054
ENST00000006015	ENSG00000005073	hsa-miR-140-3p.2	0
ENST00000006015	ENSG00000005073	hsa-miR-181c-5p	-0.315
ENST00000006015	ENSG00000005073	hsa-miR-199a-5p	-0.002
ENST00000006015	ENSG00000005073	hsa-miR-199b-3p	0
ENST00000006015	ENSG00000005073	hsa-miR-203b-3p	-0.02
ENST00000006015	ENSG00000005073	hsa-miR-23a-3p	-0.03
ENST00000006015	ENSG00000005073	hsa-miR-23b-3p	-0.03
ENST00000006015	ENSG00000005073	hsa-miR-30a-5p	-0.121
ENST00000006015	ENSG00000005073	hsa-miR-330-3p	-0.019
ENST00000006015	ENSG00000005073	hsa-miR-331-3p	0
ENST00000006015	ENSG00000005073	hsa-miR-374a-5p	-0.126
ENST00000006015	ENSG00000005073	hsa-miR-374b-5p	-0.116
ENST00000006015	ENSG00000005073	hsa-miR-376a-5p	-0.002
ENST00000006015	ENSG00000005073	hsa-miR-383-5p.1	-0.069
ENST00000006015	ENSG00000005073	hsa-miR-448	-0.215
ENST00000006015	ENSG00000005073	hsa-miR-450b-5p	-0.019
ENST00000006015	ENSG00000005073	hsa-miR-486-5p	-0.055
ENST00000006015	ENSG00000005073	hsa-miR-490-3p	-0.031
ENST00000006015	ENSG00000005073	hsa-miR-491-5p	-0.244
ENST00000006015	ENSG00000005073	hsa-miR-561-5p	-0.067
ENST00000006015	ENSG00000005073	hsa-miR-664a-5p	-0.009
ENST00000006015	ENSG00000005073	hsa-miR-670-3p	0
ENST00000006015	ENSG00000005073	hsa-P4-can686-m	-0.022
ENST00000006015	ENSG00000005073	hsa-P5-can399-m	-0.25
ENST00000006015	ENSG00000005073	hsa-P8-can4686-m	0
ENST00000006053	ENSG00000006210	hsa-can_1002-m	-0.0112
ENST00000006053	ENSG00000006210	hsa-can_1340-m	-0.0372
ENST00000006053	ENSG00000006210	hsa-can_1727-m	-0.052
ENST00000006053	ENSG00000006210	hsa-can_575-m	-0.0019
ENST00000006053	ENSG00000006210	hsa-chr17_38201-m	0
ENST00000006053	ENSG00000006210	hsa-chr2_4541-m	0
ENST00000006053	ENSG00000006210	hsa-chr5_13097-m	-0.1205
ENST00000006053	ENSG00000006210	hsa-chr8_21718-m	0
ENST00000006053	ENSG00000006210	hsa-miR-103a-3p	-0.0928
ENST00000006053	ENSG00000006210	hsa-miR-107	-0.0928
ENST00000006053	ENSG00000006210	hsa-miR-10a-5p	0
ENST00000006053	ENSG00000006210	hsa-miR-1264	-0.0465
ENST00000006053	ENSG00000006210	hsa-miR-132-3p	0
ENST00000006053	ENSG00000006210	hsa-miR-140-3p.1	-0.0186
ENST00000006053	ENSG00000006210	hsa-miR-140-3p.2	0
ENST00000006053	ENSG00000006210	hsa-miR-143-3p	-0.1205
ENST00000006053	ENSG00000006210	hsa-miR-146a-5p	-0.0316
ENST00000006053	ENSG00000006210	hsa-miR-182-5p	0
ENST00000006053	ENSG00000006210	hsa-miR-18b-5p	-0.2577
ENST00000006053	ENSG00000006210	hsa-miR-199a-5p	0
ENST00000006053	ENSG00000006210	hsa-miR-212-5p	0
ENST00000006053	ENSG00000006210	hsa-miR-218-5p	-0.0047
ENST00000006053	ENSG00000006210	hsa-miR-27b-3p	-0.0733
ENST00000006053	ENSG00000006210	hsa-miR-331-3p	-0.0418
ENST00000006053	ENSG00000006210	hsa-miR-383-5p.1	-0.0437
ENST00000006053	ENSG00000006210	hsa-miR-383-5p.2	-0.1224
ENST00000006053	ENSG00000006210	hsa-miR-423-5p	-0.1076
ENST00000006053	ENSG00000006210	hsa-miR-491-5p	-0.1473
ENST00000006053	ENSG00000006210	hsa-miR-494-3p	0
ENST00000006053	ENSG00000006210	hsa-miR-5096	0
ENST00000006053	ENSG00000006210	hsa-miR-561-5p	-0.1565
ENST00000006053	ENSG00000006210	hsa-miR-585-3p	-0.0946
ENST00000006053	ENSG00000006210	hsa-miR-590-3p	-0.0427
ENST00000006053	ENSG00000006210	hsa-miR-619-5p	-0.0258
ENST00000006053	ENSG00000006210	hsa-miR-660-5p	-0.0186
ENST00000006053	ENSG00000006210	hsa-miR-664a-5p	0
ENST00000006053	ENSG00000006210	hsa-miR-670-3p	-0.0186
ENST00000006053	ENSG00000006210	hsa-miR-671-5p	-0.0344
ENST00000006053	ENSG00000006210	hsa-miR-708-3p	-0.0205
ENST00000006053	ENSG00000006210	hsa-miR-873-5p.1	-0.0093
ENST00000006053	ENSG00000006210	hsa-miR-873-5p.2	-0.0854
ENST00000006053	ENSG00000006210	hsa-P1-can914-m	-0.0065
ENST00000006053	ENSG00000006210	hsa-P4-can686-m	0
ENST00000006053	ENSG00000006210	hsa-P5-can399-m	-0.0074
ENST00000006053	ENSG00000006210	hsa-P8-can4686-m	-0.0251
ENST00000006053	ENSG00000006210	hsa-P9-can627-m	-0.0297
ENST00000006101	ENSG00000005243	hsa-can_1727-m	-0.21
ENST00000006101	ENSG00000005243	hsa-chr17_38201-m	-0.087
ENST00000006101	ENSG00000005243	hsa-chr8_21718-m	-0.012
ENST00000006101	ENSG00000005243	hsa-miR-10a-5p	-0.087
ENST00000006101	ENSG00000005243	hsa-miR-139-3p	-0.214
ENST00000006101	ENSG00000005243	hsa-miR-148b-5p	-0.168
ENST00000006101	ENSG00000005243	hsa-miR-182-5p	-0.0216
ENST00000006101	ENSG00000005243	hsa-miR-18b-5p	-0.071
ENST00000006101	ENSG00000005243	hsa-miR-212-5p	-0.0799
ENST00000006101	ENSG00000005243	hsa-miR-223-3p	-0.231
ENST00000006101	ENSG00000005243	hsa-miR-423-5p	-0.06
ENST00000006101	ENSG00000005243	hsa-miR-450b-5p	-0.066
ENST00000006101	ENSG00000005243	hsa-miR-619-5p	-0.16
ENST00000006101	ENSG00000005243	hsa-miR-664a-5p	-0.065
ENST00000006101	ENSG00000005243	hsa-miR-873-5p.1	-0.001
ENST00000006101	ENSG00000005243	hsa-P1-can914-m	-0.061
ENST00000006101	ENSG00000005243	hsa-P4-can686-m	-0.0176
ENST00000006275	ENSG00000007255	hsa-miR-103a-3p	-0.067
ENST00000006275	ENSG00000007255	hsa-miR-107	-0.067
ENST00000006275	ENSG00000007255	hsa-miR-140-3p.1	-0.05
ENST00000006275	ENSG00000007255	hsa-miR-140-3p.2	-0.191
ENST00000006275	ENSG00000007255	hsa-miR-145-3p	-0.041
ENST00000006275	ENSG00000007255	hsa-miR-3938	-0.047
ENST00000006275	ENSG00000007255	hsa-miR-619-5p	-0.043
ENST00000006658	ENSG00000006282	hsa-miR-140-3p.1	-0.171
ENST00000006658	ENSG00000006282	hsa-miR-223-3p	-0.226
ENST00000006724	ENSG00000007306	hsa-can_1155-m	-0.0419
ENST00000006724	ENSG00000007306	hsa-can_2434-m	-0.0589
ENST00000006724	ENSG00000007306	hsa-chr8_21718-m	-0.2963
ENST00000006724	ENSG00000007306	hsa-chr9_24118-m	-0.0669
ENST00000006724	ENSG00000007306	hsa-miR-103a-3p	-0.2554
ENST00000006724	ENSG00000007306	hsa-miR-107	-0.2554
ENST00000006724	ENSG00000007306	hsa-miR-132-3p	-0.0339
ENST00000006724	ENSG00000007306	hsa-miR-140-3p.1	-0.2385
ENST00000006724	ENSG00000007306	hsa-miR-144-3p	-0.0449
ENST00000006724	ENSG00000007306	hsa-miR-145-5p	-0.0269
ENST00000006724	ENSG00000007306	hsa-miR-146a-5p	-0.0948
ENST00000006724	ENSG00000007306	hsa-miR-154-5p	-0.2844
ENST00000006724	ENSG00000007306	hsa-miR-182-5p	-0.1537
ENST00000006724	ENSG00000007306	hsa-miR-199b-3p	-0.0669
ENST00000006724	ENSG00000007306	hsa-miR-218-5p	-0.0259
ENST00000006724	ENSG00000007306	hsa-miR-223-3p	-0.3472
ENST00000006724	ENSG00000007306	hsa-miR-340-5p	-0.014
ENST00000006724	ENSG00000007306	hsa-miR-376a-5p	-0.012
ENST00000006724	ENSG00000007306	hsa-miR-450b-5p	-0.0988
ENST00000006724	ENSG00000007306	hsa-miR-487a-5p	-0.1158
ENST00000006724	ENSG00000007306	hsa-miR-508-3p	-0.1237
ENST00000006724	ENSG00000007306	hsa-miR-585-3p	-0.1287
ENST00000006724	ENSG00000007306	hsa-miR-590-3p	-0.01
ENST00000006724	ENSG00000007306	hsa-miR-619-5p	-0.2335
ENST00000006724	ENSG00000007306	hsa-miR-660-5p	-0.4001
ENST00000006724	ENSG00000007306	hsa-miR-664a-5p	-0.0539
ENST00000006724	ENSG00000007306	hsa-miR-670-3p	-0.1267
ENST00000006724	ENSG00000007306	hsa-miR-708-5p	-0.3083
ENST00000006724	ENSG00000007306	hsa-miR-758-3p	-0.2375
ENST00000006724	ENSG00000007306	hsa-miR-873-5p.1	-0.1886
ENST00000006724	ENSG00000007306	hsa-P1-can5957-m	-0.3013
ENST00000006724	ENSG00000007306	hsa-P1-can914-m	-0.1806
ENST00000006724	ENSG00000007306	hsa-P4-can686-m	-0.1866
ENST00000006724	ENSG00000007306	hsa-P7-can8443-m	-0.3213
ENST00000006724	ENSG00000007306	hsa-P9-can627-m	-0.1307
ENST00000007390	ENSG00000007520	hsa-miR-1197	-0.2283
ENST00000007390	ENSG00000007520	hsa-miR-146a-5p	-0.043
ENST00000007390	ENSG00000007520	hsa-miR-218-5p	-0.0588
ENST00000007390	ENSG00000007520	hsa-miR-3687	-0.3458
ENST00000007390	ENSG00000007520	hsa-miR-376a-5p	-0.035
ENST00000007390	ENSG00000007520	hsa-miR-450a-5p	-0.3569
ENST00000007390	ENSG00000007520	hsa-miR-491-5p	-0.5536
ENST00000007390	ENSG00000007520	hsa-miR-873-5p.2	-0.0808
ENST00000007390	ENSG00000007520	hsa-P5-can399-m	-0.089
ENST00000007414	ENSG00000006025	hsa-can_1340-m	-0.157
ENST00000007414	ENSG00000006025	hsa-can_575-m	-0.021
ENST00000007414	ENSG00000006025	hsa-chr5_13097-m	-0.041
ENST00000007414	ENSG00000006025	hsa-chr6_15197-m	-0.069
ENST00000007414	ENSG00000006025	hsa-chrX_20124-m	-0.072
ENST00000007414	ENSG00000006025	hsa-miR-1197	0
ENST00000007414	ENSG00000006025	hsa-miR-1264	0
ENST00000007414	ENSG00000006025	hsa-miR-139-3p	-0.022
ENST00000007414	ENSG00000006025	hsa-miR-143-3p	-0.041
ENST00000007414	ENSG00000006025	hsa-miR-146a-5p	-0.019
ENST00000007414	ENSG00000006025	hsa-miR-203b-3p	-0.016
ENST00000007414	ENSG00000006025	hsa-miR-212-5p	0
ENST00000007414	ENSG00000006025	hsa-miR-331-3p	-0.059
ENST00000007414	ENSG00000006025	hsa-miR-383-5p.1	-0.051
ENST00000007414	ENSG00000006025	hsa-miR-383-5p.2	0
ENST00000007414	ENSG00000006025	hsa-miR-423-5p	-0.023
ENST00000007414	ENSG00000006025	hsa-miR-450b-5p	-0.028
ENST00000007414	ENSG00000006025	hsa-miR-491-5p	-0.099
ENST00000007414	ENSG00000006025	hsa-miR-561-5p	-0.02
ENST00000007414	ENSG00000006025	hsa-miR-619-5p	-0.117
ENST00000007414	ENSG00000006025	hsa-miR-660-5p	-0.001
ENST00000007414	ENSG00000006025	hsa-miR-671-5p	-0.093
ENST00000007414	ENSG00000006025	hsa-miR-708-5p	-0.129
ENST00000007414	ENSG00000006025	hsa-miR-873-5p.1	0
ENST00000007414	ENSG00000006025	hsa-miR-873-5p.2	-0.083
ENST00000007516	ENSG00000004779	hsa-can_1002-m	-0.001
ENST00000007516	ENSG00000004779	hsa-miR-1197	0
ENST00000007516	ENSG00000004779	hsa-miR-139-3p	-0.0011
ENST00000007516	ENSG00000004779	hsa-miR-144-5p	-0.0001
ENST00000007516	ENSG00000004779	hsa-miR-181c-5p	-0.07
ENST00000007516	ENSG00000004779	hsa-miR-18b-5p	-0.0008
ENST00000007516	ENSG00000004779	hsa-miR-223-3p	-0.0036
ENST00000007516	ENSG00000004779	hsa-miR-330-3p	-0.076
ENST00000007516	ENSG00000004779	hsa-miR-376a-5p	-0.0979
ENST00000007516	ENSG00000004779	hsa-miR-491-5p	-0.0036
ENST00000007516	ENSG00000004779	hsa-miR-548o-3p	-0.0001
ENST00000007516	ENSG00000004779	hsa-miR-671-5p	-0.0042
ENST00000007516	ENSG00000004779	hsa-miR-708-3p	0
ENST00000007699	ENSG00000006047	hsa-can_2071-m	-0.1818
ENST00000007699	ENSG00000006047	hsa-can_575-m	-0.1808
ENST00000007699	ENSG00000006047	hsa-chr2_4541-m	-0.018
ENST00000007699	ENSG00000006047	hsa-chr5_13097-m	-0.0228
ENST00000007699	ENSG00000006047	hsa-chr6_15197-m	-0.3856
ENST00000007699	ENSG00000006047	hsa-chr8_21718-m	-0.0017
ENST00000007699	ENSG00000006047	hsa-let-7c-5p	-0.2088
ENST00000007699	ENSG00000006047	hsa-let-7g-5p	-0.1868
ENST00000007699	ENSG00000006047	hsa-let-7i-5p	-0.1868
ENST00000007699	ENSG00000006047	hsa-miR-103a-3p	-0.0272
ENST00000007699	ENSG00000006047	hsa-miR-107	-0.0272
ENST00000007699	ENSG00000006047	hsa-miR-132-3p	-0.01
ENST00000007699	ENSG00000006047	hsa-miR-139-3p	-0.1073
ENST00000007699	ENSG00000006047	hsa-miR-140-3p.1	-0.2508
ENST00000007699	ENSG00000006047	hsa-miR-140-3p.2	-0.2128
ENST00000007699	ENSG00000006047	hsa-miR-143-3p	-0.0228
ENST00000007699	ENSG00000006047	hsa-miR-144-3p	-0.04
ENST00000007699	ENSG00000006047	hsa-miR-182-5p	-0.0474
ENST00000007699	ENSG00000006047	hsa-miR-18b-5p	-0.0819
ENST00000007699	ENSG00000006047	hsa-miR-199a-5p	-0.0061
ENST00000007699	ENSG00000006047	hsa-miR-23a-3p	-0.0872
ENST00000007699	ENSG00000006047	hsa-miR-23b-3p	-0.0872
ENST00000007699	ENSG00000006047	hsa-miR-27b-3p	-0.0134
ENST00000007699	ENSG00000006047	hsa-miR-383-5p.2	-0.0559
ENST00000007699	ENSG00000006047	hsa-miR-421	-0.1276
ENST00000007699	ENSG00000006047	hsa-miR-450b-5p	-0.025
ENST00000007699	ENSG00000006047	hsa-miR-491-5p	-0.0779
ENST00000007699	ENSG00000006047	hsa-miR-548o-3p	0
ENST00000007699	ENSG00000006047	hsa-miR-561-5p	-0.2128
ENST00000007699	ENSG00000006047	hsa-miR-660-5p	-0.0338
ENST00000007699	ENSG00000006047	hsa-miR-664a-5p	-0.04
ENST00000007699	ENSG00000006047	hsa-miR-873-5p.1	0
ENST00000007699	ENSG00000006047	hsa-miR-98-5p	-0.1868
ENST00000007699	ENSG00000006047	hsa-P1-can914-m	-0.0639
ENST00000007699	ENSG00000006047	hsa-P4-can686-m	-0.0145
ENST00000007699	ENSG00000006047	hsa-P9-can627-m	-0.0123
ENST00000007722	ENSG00000005884	hsa-can_1002-m	-0.0055
ENST00000007722	ENSG00000005884	hsa-can_1155-m	0
ENST00000007722	ENSG00000005884	hsa-can_1340-m	0
ENST00000007722	ENSG00000005884	hsa-can_1727-m	0
ENST00000007722	ENSG00000005884	hsa-can_2434-m	-0.0026
ENST00000007722	ENSG00000005884	hsa-can_264-m	-0.0039
ENST00000007722	ENSG00000005884	hsa-chr1_3184-m	-0.0026
ENST00000007722	ENSG00000005884	hsa-chr17_38201-m	-0.0026
ENST00000007722	ENSG00000005884	hsa-chr2_4541-m	-0.0184
ENST00000007722	ENSG00000005884	hsa-chr5_13097-m	0
ENST00000007722	ENSG00000005884	hsa-chr6_15197-m	-0.089
ENST00000007722	ENSG00000005884	hsa-chr7_17839-m	-0.0102
ENST00000007722	ENSG00000005884	hsa-chr8_21718-m	-0.0013
ENST00000007722	ENSG00000005884	hsa-chr9_24118-m	-0.1837
ENST00000007722	ENSG00000005884	hsa-chrX_19635-m	0
ENST00000007722	ENSG00000005884	hsa-chrX_20124-m	-0.0175
ENST00000007722	ENSG00000005884	hsa-let-7c-5p	-0.0039
ENST00000007722	ENSG00000005884	hsa-let-7g-5p	-0.0039
ENST00000007722	ENSG00000005884	hsa-let-7i-5p	-0.0039
ENST00000007722	ENSG00000005884	hsa-miR-103a-3p	-0.0026
ENST00000007722	ENSG00000005884	hsa-miR-107	-0.0026
ENST00000007722	ENSG00000005884	hsa-miR-10a-5p	-0.0026
ENST00000007722	ENSG00000005884	hsa-miR-1197	-0.0405
ENST00000007722	ENSG00000005884	hsa-miR-1264	-0.0026
ENST00000007722	ENSG00000005884	hsa-miR-132-5p	-0.132
ENST00000007722	ENSG00000005884	hsa-miR-137	-0.0026
ENST00000007722	ENSG00000005884	hsa-miR-139-3p	0
ENST00000007722	ENSG00000005884	hsa-miR-139-5p	-0.0184
ENST00000007722	ENSG00000005884	hsa-miR-140-3p.1	-0.026
ENST00000007722	ENSG00000005884	hsa-miR-140-3p.2	-0.0026
ENST00000007722	ENSG00000005884	hsa-miR-143-3p	0
ENST00000007722	ENSG00000005884	hsa-miR-144-3p	-0.0092
ENST00000007722	ENSG00000005884	hsa-miR-144-5p	-0.0055
ENST00000007722	ENSG00000005884	hsa-miR-145-3p	-0.0026
ENST00000007722	ENSG00000005884	hsa-miR-145-5p	-0.0039
ENST00000007722	ENSG00000005884	hsa-miR-146a-5p	0
ENST00000007722	ENSG00000005884	hsa-miR-148b-5p	-0.0039
ENST00000007722	ENSG00000005884	hsa-miR-181c-5p	-0.0395
ENST00000007722	ENSG00000005884	hsa-miR-182-5p	0
ENST00000007722	ENSG00000005884	hsa-miR-18b-5p	0
ENST00000007722	ENSG00000005884	hsa-miR-199a-5p	-0.2156
ENST00000007722	ENSG00000005884	hsa-miR-199b-3p	-0.1837
ENST00000007722	ENSG00000005884	hsa-miR-203b-3p	-0.0018
ENST00000007722	ENSG00000005884	hsa-miR-212-5p	-0.0077
ENST00000007722	ENSG00000005884	hsa-miR-218-5p	-0.0026
ENST00000007722	ENSG00000005884	hsa-miR-223-3p	-0.0576
ENST00000007722	ENSG00000005884	hsa-miR-23a-3p	-0.0013
ENST00000007722	ENSG00000005884	hsa-miR-23b-3p	-0.0013
ENST00000007722	ENSG00000005884	hsa-miR-27b-3p	-0.0092
ENST00000007722	ENSG00000005884	hsa-miR-30a-5p	0
ENST00000007722	ENSG00000005884	hsa-miR-323a-3p	0
ENST00000007722	ENSG00000005884	hsa-miR-330-3p	0
ENST00000007722	ENSG00000005884	hsa-miR-331-3p	-0.0092
ENST00000007722	ENSG00000005884	hsa-miR-340-5p	0
ENST00000007722	ENSG00000005884	hsa-miR-374a-3p	0
ENST00000007722	ENSG00000005884	hsa-miR-383-5p.1	-0.0032
ENST00000007722	ENSG00000005884	hsa-miR-383-5p.2	-0.0086
ENST00000007722	ENSG00000005884	hsa-miR-3938	-0.0184
ENST00000007722	ENSG00000005884	hsa-miR-421	0
ENST00000007722	ENSG00000005884	hsa-miR-423-5p	-0.027
ENST00000007722	ENSG00000005884	hsa-miR-448	0
ENST00000007722	ENSG00000005884	hsa-miR-454-5p	-0.0026
ENST00000007722	ENSG00000005884	hsa-miR-487a-5p	-0.0013
ENST00000007722	ENSG00000005884	hsa-miR-490-3p	-0.0102
ENST00000007722	ENSG00000005884	hsa-miR-491-5p	-0.0781
ENST00000007722	ENSG00000005884	hsa-miR-494-3p	-0.0013
ENST00000007722	ENSG00000005884	hsa-miR-508-3p	-0.0078
ENST00000007722	ENSG00000005884	hsa-miR-5096	-0.0037
ENST00000007722	ENSG00000005884	hsa-miR-551b-3p	-0.0073
ENST00000007722	ENSG00000005884	hsa-miR-561-5p	-0.0013
ENST00000007722	ENSG00000005884	hsa-miR-5680	-0.0026
ENST00000007722	ENSG00000005884	hsa-miR-590-3p	-0.0039
ENST00000007722	ENSG00000005884	hsa-miR-619-5p	-0.0037
ENST00000007722	ENSG00000005884	hsa-miR-664a-5p	-0.0707
ENST00000007722	ENSG00000005884	hsa-miR-670-3p	-0.0097
ENST00000007722	ENSG00000005884	hsa-miR-671-5p	-0.0039
ENST00000007722	ENSG00000005884	hsa-miR-708-3p	-0.0377
ENST00000007722	ENSG00000005884	hsa-miR-708-5p	-0.0138
ENST00000007722	ENSG00000005884	hsa-miR-758-3p	-0.0026
ENST00000007722	ENSG00000005884	hsa-miR-873-5p.1	0
ENST00000007722	ENSG00000005884	hsa-miR-873-5p.2	-0.0781
ENST00000007722	ENSG00000005884	hsa-miR-874-3p	0
ENST00000007722	ENSG00000005884	hsa-miR-876-3p	-0.025
ENST00000007722	ENSG00000005884	hsa-miR-98-5p	-0.0039
ENST00000007722	ENSG00000005884	hsa-P1-can5957-m	-0.0588
ENST00000007722	ENSG00000005884	hsa-P1-can914-m	0
ENST00000007722	ENSG00000005884	hsa-P4-can686-m	-0.0013
ENST00000007722	ENSG00000005884	hsa-P5-can399-m	-0.0013
ENST00000007722	ENSG00000005884	hsa-P7-can8443-m	-0.0037
ENST00000007969	ENSG00000010626	hsa-can_1155-m	0
ENST00000007969	ENSG00000010626	hsa-can_575-m	-0.038
ENST00000007969	ENSG00000010626	hsa-chr2_4541-m	-0.159
ENST00000007969	ENSG00000010626	hsa-miR-1264	-0.024
ENST00000007969	ENSG00000010626	hsa-miR-331-3p	-0.2
ENST00000007969	ENSG00000010626	hsa-miR-383-5p.1	-0.215
ENST00000007969	ENSG00000010626	hsa-miR-619-5p	-0.01
ENST00000007969	ENSG00000010626	hsa-miR-708-5p	-0.0223
ENST00000007969	ENSG00000010626	hsa-miR-758-3p	-0.059
ENST00000007969	ENSG00000010626	hsa-P1-can5957-m	-0.317
ENST00000008180	ENSG00000008517	hsa-chr17_38201-m	-0.0177
ENST00000008180	ENSG00000008517	hsa-miR-10a-5p	-0.0177
ENST00000008180	ENSG00000008517	hsa-miR-1197	-0.034
ENST00000008180	ENSG00000008517	hsa-miR-223-3p	-0.0653
ENST00000008180	ENSG00000008517	hsa-miR-2277-5p	-0.466
ENST00000008180	ENSG00000008517	hsa-miR-331-3p	-0.102
ENST00000008180	ENSG00000008517	hsa-miR-383-5p.1	-0.0183
ENST00000008180	ENSG00000008517	hsa-miR-383-5p.2	-0.0333
ENST00000008180	ENSG00000008517	hsa-miR-423-5p	-0.068
ENST00000008180	ENSG00000008517	hsa-miR-508-3p	-0.0837
ENST00000008180	ENSG00000008517	hsa-miR-619-5p	-0.025
ENST00000008180	ENSG00000008517	hsa-miR-670-3p	-0.0192
ENST00000008180	ENSG00000008517	hsa-miR-873-5p.1	-0.085
ENST00000008180	ENSG00000008517	hsa-miR-873-5p.2	-0.104
ENST00000008180	ENSG00000008517	hsa-miR-874-3p	-0.4832
ENST00000008391	ENSG00000008197	hsa-chr2_4541-m	-0.358
ENST00000008391	ENSG00000008197	hsa-chr6_15197-m	-0.701
ENST00000008391	ENSG00000008197	hsa-miR-103a-3p	-0.124
ENST00000008391	ENSG00000008197	hsa-miR-107	-0.124
ENST00000008527	ENSG00000008405	hsa-can_1155-m	-0.004
ENST00000008527	ENSG00000008405	hsa-can_264-m	-0.007
ENST00000008527	ENSG00000008405	hsa-chrX_19635-m	-0.541
ENST00000008527	ENSG00000008405	hsa-chrX_20124-m	-0.069
ENST00000008527	ENSG00000008405	hsa-miR-1264	-0.036
ENST00000008527	ENSG00000008405	hsa-miR-132-3p	-0.044
ENST00000008527	ENSG00000008405	hsa-miR-140-3p.1	-0.064
ENST00000008527	ENSG00000008405	hsa-miR-140-3p.2	-0.313
ENST00000008527	ENSG00000008405	hsa-miR-144-3p	-0.168
ENST00000008527	ENSG00000008405	hsa-miR-146a-5p	-0.302
ENST00000008527	ENSG00000008405	hsa-miR-148b-5p	-0.078
ENST00000008527	ENSG00000008405	hsa-miR-203b-3p	-0.11
ENST00000008527	ENSG00000008405	hsa-miR-323a-3p	-0.051
ENST00000008527	ENSG00000008405	hsa-miR-374a-3p	-0.045
ENST00000008527	ENSG00000008405	hsa-miR-383-5p.2	-0.21
ENST00000008527	ENSG00000008405	hsa-miR-448	-0.541
ENST00000008527	ENSG00000008405	hsa-miR-450b-5p	-0.109
ENST00000008527	ENSG00000008405	hsa-miR-494-3p	-0.044
ENST00000008527	ENSG00000008405	hsa-miR-548o-3p	-0.227
ENST00000008527	ENSG00000008405	hsa-miR-5680	-0.02
ENST00000008527	ENSG00000008405	hsa-miR-590-3p	-0.02
ENST00000008527	ENSG00000008405	hsa-miR-758-3p	-0.308
ENST00000008527	ENSG00000008405	hsa-P1-can914-m	-0.07
ENST00000008938	ENSG00000008438	hsa-chrX_20124-m	-0.456
ENST00000008938	ENSG00000008438	hsa-miR-139-3p	-0.145
ENST00000008938	ENSG00000008438	hsa-miR-423-5p	-0.087
ENST00000008938	ENSG00000008438	hsa-miR-491-5p	-0.171
ENST00000009041	ENSG00000010270	hsa-can_1002-m	-0.0002
ENST00000009041	ENSG00000010270	hsa-can_2071-m	-0.0322
ENST00000009041	ENSG00000010270	hsa-can_2434-m	-0.0001
ENST00000009041	ENSG00000010270	hsa-can_270-m	-0.1023
ENST00000009041	ENSG00000010270	hsa-can_74-m	-0.0001
ENST00000009041	ENSG00000010270	hsa-chr17_38201-m	-0.0001
ENST00000009041	ENSG00000010270	hsa-chr2_4541-m	0
ENST00000009041	ENSG00000010270	hsa-chr5_13097-m	-0.0003
ENST00000009041	ENSG00000010270	hsa-chr6_15197-m	0
ENST00000009041	ENSG00000010270	hsa-chr7_17839-m	0
ENST00000009041	ENSG00000010270	hsa-chr7_17957-s	-0.0003
ENST00000009041	ENSG00000010270	hsa-chr8_21718-m	-0.0189
ENST00000009041	ENSG00000010270	hsa-let-7c-5p	-0.2215
ENST00000009041	ENSG00000010270	hsa-let-7g-5p	-0.2215
ENST00000009041	ENSG00000010270	hsa-let-7i-5p	-0.2096
ENST00000009041	ENSG00000010270	hsa-miR-103a-3p	-0.0001
ENST00000009041	ENSG00000010270	hsa-miR-107	-0.0001
ENST00000009041	ENSG00000010270	hsa-miR-10a-5p	-0.0001
ENST00000009041	ENSG00000010270	hsa-miR-1197	-0.0001
ENST00000009041	ENSG00000010270	hsa-miR-1264	-0.514
ENST00000009041	ENSG00000010270	hsa-miR-132-3p	0
ENST00000009041	ENSG00000010270	hsa-miR-139-3p	-0.071
ENST00000009041	ENSG00000010270	hsa-miR-139-5p	-0.0001
ENST00000009041	ENSG00000010270	hsa-miR-140-3p.1	-0.0974
ENST00000009041	ENSG00000010270	hsa-miR-140-3p.2	0
ENST00000009041	ENSG00000010270	hsa-miR-143-3p	-0.0003
ENST00000009041	ENSG00000010270	hsa-miR-144-3p	-0.0002
ENST00000009041	ENSG00000010270	hsa-miR-144-5p	-0.0001
ENST00000009041	ENSG00000010270	hsa-miR-148b-5p	0
ENST00000009041	ENSG00000010270	hsa-miR-154-5p	0
ENST00000009041	ENSG00000010270	hsa-miR-155-5p	-0.0085
ENST00000009041	ENSG00000010270	hsa-miR-181c-5p	-0.0001
ENST00000009041	ENSG00000010270	hsa-miR-182-5p	-0.0002
ENST00000009041	ENSG00000010270	hsa-miR-212-5p	-0.0001
ENST00000009041	ENSG00000010270	hsa-miR-218-5p	-0.0002
ENST00000009041	ENSG00000010270	hsa-miR-223-3p	-0.0001
ENST00000009041	ENSG00000010270	hsa-miR-23a-3p	-0.63
ENST00000009041	ENSG00000010270	hsa-miR-23b-3p	-0.63
ENST00000009041	ENSG00000010270	hsa-miR-27b-3p	0
ENST00000009041	ENSG00000010270	hsa-miR-30a-5p	-0.0001
ENST00000009041	ENSG00000010270	hsa-miR-323a-3p	-0.1023
ENST00000009041	ENSG00000010270	hsa-miR-331-3p	-0.0003
ENST00000009041	ENSG00000010270	hsa-miR-340-5p	0
ENST00000009041	ENSG00000010270	hsa-miR-374a-3p	0
ENST00000009041	ENSG00000010270	hsa-miR-374a-5p	0
ENST00000009041	ENSG00000010270	hsa-miR-374b-5p	-0.0001
ENST00000009041	ENSG00000010270	hsa-miR-376a-5p	-0.0003
ENST00000009041	ENSG00000010270	hsa-miR-383-5p.1	-0.0003
ENST00000009041	ENSG00000010270	hsa-miR-383-5p.2	-0.0002
ENST00000009041	ENSG00000010270	hsa-miR-423-5p	-0.0001
ENST00000009041	ENSG00000010270	hsa-miR-450b-5p	-0.0201
ENST00000009041	ENSG00000010270	hsa-miR-486-5p	-0.0005
ENST00000009041	ENSG00000010270	hsa-miR-487a-5p	0
ENST00000009041	ENSG00000010270	hsa-miR-490-3p	0
ENST00000009041	ENSG00000010270	hsa-miR-491-5p	-0.0004
ENST00000009041	ENSG00000010270	hsa-miR-494-3p	-0.1063
ENST00000009041	ENSG00000010270	hsa-miR-508-3p	-0.0002
ENST00000009041	ENSG00000010270	hsa-miR-5096	-0.089
ENST00000009041	ENSG00000010270	hsa-miR-548o-3p	-0.002
ENST00000009041	ENSG00000010270	hsa-miR-561-5p	-0.0003
ENST00000009041	ENSG00000010270	hsa-miR-5680	-0.0338
ENST00000009041	ENSG00000010270	hsa-miR-619-5p	0
ENST00000009041	ENSG00000010270	hsa-miR-670-3p	-0.0002
ENST00000009041	ENSG00000010270	hsa-miR-708-3p	-0.0112
ENST00000009041	ENSG00000010270	hsa-miR-873-5p.1	0
ENST00000009041	ENSG00000010270	hsa-miR-873-5p.2	-0.0001
ENST00000009041	ENSG00000010270	hsa-miR-874-3p	-0.0002
ENST00000009041	ENSG00000010270	hsa-miR-876-3p	-0.0002
ENST00000009041	ENSG00000010270	hsa-miR-887-3p	-0.0128
ENST00000009041	ENSG00000010270	hsa-miR-98-5p	-0.2215
ENST00000009041	ENSG00000010270	hsa-P1-can914-m	-0.2612
ENST00000009041	ENSG00000010270	hsa-P4-can686-m	-0.0467
ENST00000009041	ENSG00000010270	hsa-P5-can399-m	0
ENST00000009041	ENSG00000010270	hsa-P7-can8443-m	-0.0378
ENST00000009041	ENSG00000010270	hsa-P8-can4686-m	-0.0002
ENST00000009041	ENSG00000010270	hsa-P9-can627-m	0
ENST00000009105	ENSG00000008118	hsa-can_1002-m	-0.082
ENST00000009105	ENSG00000008118	hsa-can_575-m	-0.218
ENST00000009105	ENSG00000008118	hsa-can_74-m	-0.183
ENST00000009105	ENSG00000008118	hsa-miR-103a-3p	-0.006
ENST00000009105	ENSG00000008118	hsa-miR-107	-0.006
ENST00000009105	ENSG00000008118	hsa-miR-1197	-0.061
ENST00000009105	ENSG00000008118	hsa-miR-139-3p	-0.006
ENST00000009105	ENSG00000008118	hsa-miR-154-5p	-0.058
ENST00000009105	ENSG00000008118	hsa-miR-18b-5p	-0.024
ENST00000009105	ENSG00000008118	hsa-miR-203b-3p	-0.049
ENST00000009105	ENSG00000008118	hsa-miR-212-5p	0
ENST00000009105	ENSG00000008118	hsa-miR-218-5p	-0.047
ENST00000009105	ENSG00000008118	hsa-miR-27b-3p	-0.024
ENST00000009105	ENSG00000008118	hsa-miR-323a-3p	-0.006
ENST00000009105	ENSG00000008118	hsa-miR-376a-5p	-0.01
ENST00000009105	ENSG00000008118	hsa-miR-421	-0.031
ENST00000009105	ENSG00000008118	hsa-miR-423-5p	-0.263
ENST00000009105	ENSG00000008118	hsa-miR-491-5p	-0.194
ENST00000009105	ENSG00000008118	hsa-miR-5096	-0.01
ENST00000009105	ENSG00000008118	hsa-miR-561-5p	-0.307
ENST00000009105	ENSG00000008118	hsa-miR-664a-5p	0
ENST00000009105	ENSG00000008118	hsa-miR-670-3p	-0.025
ENST00000009105	ENSG00000008118	hsa-miR-671-5p	-0.039
ENST00000009105	ENSG00000008118	hsa-miR-873-5p.2	-0.066
ENST00000009105	ENSG00000008118	hsa-miR-885-5p	0
ENST00000009105	ENSG00000008118	hsa-P7-can8443-m	-0.01
ENST00000009589	ENSG00000008988	hsa-miR-1264	-0.0016
ENST00000009589	ENSG00000008988	hsa-miR-145-5p	0
ENST00000009589	ENSG00000008988	hsa-miR-199a-5p	0
ENST00000009589	ENSG00000008988	hsa-miR-23a-3p	0
ENST00000009589	ENSG00000008988	hsa-miR-23b-3p	0
ENST00000009589	ENSG00000008988	hsa-miR-340-5p	0
ENST00000009589	ENSG00000008988	hsa-miR-660-5p	-0.0033
ENST00000010404	ENSG00000008394	hsa-can_1155-m	-0.2391
ENST00000010404	ENSG00000008394	hsa-can_264-m	-0.059
ENST00000010404	ENSG00000008394	hsa-can_575-m	-0.385
ENST00000010404	ENSG00000008394	hsa-miR-182-5p	-0.3589
ENST00000010404	ENSG00000008394	hsa-miR-340-5p	-0.135
ENST00000010404	ENSG00000008394	hsa-miR-376a-5p	-0.2505
ENST00000010404	ENSG00000008394	hsa-miR-670-3p	-0.091
ENST00000010404	ENSG00000008394	hsa-P9-can627-m	-0.237
ENST00000011619	ENSG00000010017	hsa-can_1155-m	-0.033
ENST00000011619	ENSG00000010017	hsa-can_1727-m	-0.169
ENST00000011619	ENSG00000010017	hsa-chr1_3184-m	-0.0331
ENST00000011619	ENSG00000010017	hsa-chr7_17839-m	-0.034
ENST00000011619	ENSG00000010017	hsa-miR-132-3p	-0.0319
ENST00000011619	ENSG00000010017	hsa-miR-137	-0.0331
ENST00000011619	ENSG00000010017	hsa-miR-140-3p.2	-0.0363
ENST00000011619	ENSG00000010017	hsa-miR-144-3p	-0.1068
ENST00000011619	ENSG00000010017	hsa-miR-154-5p	-0.048
ENST00000011619	ENSG00000010017	hsa-miR-18b-5p	-0.0149
ENST00000011619	ENSG00000010017	hsa-miR-30a-5p	-0.118
ENST00000011619	ENSG00000010017	hsa-miR-323a-3p	-0.01
ENST00000011619	ENSG00000010017	hsa-miR-340-5p	-0.0069
ENST00000011619	ENSG00000010017	hsa-miR-374a-5p	-0.0299
ENST00000011619	ENSG00000010017	hsa-miR-374b-5p	-0.0349
ENST00000011619	ENSG00000010017	hsa-miR-421	-0.0349
ENST00000011619	ENSG00000010017	hsa-miR-450b-5p	-0.138
ENST00000011619	ENSG00000010017	hsa-miR-487a-5p	-0.0023
ENST00000011619	ENSG00000010017	hsa-miR-490-3p	-0.034
ENST00000011619	ENSG00000010017	hsa-miR-491-5p	-0.064
ENST00000011619	ENSG00000010017	hsa-miR-494-3p	-0.024
ENST00000011619	ENSG00000010017	hsa-miR-508-3p	-0.0978
ENST00000011619	ENSG00000010017	hsa-miR-548o-3p	-0.1248
ENST00000011619	ENSG00000010017	hsa-miR-590-3p	-0.0009
ENST00000011619	ENSG00000010017	hsa-miR-619-5p	-0.0429
ENST00000011619	ENSG00000010017	hsa-miR-671-5p	-0.059
ENST00000011619	ENSG00000010017	hsa-miR-708-3p	-0.066
ENST00000011619	ENSG00000010017	hsa-miR-758-3p	-0.117
ENST00000011619	ENSG00000010017	hsa-miR-873-5p.1	-0.0349
ENST00000011619	ENSG00000010017	hsa-miR-873-5p.2	-0.07
ENST00000011619	ENSG00000010017	hsa-miR-887-3p	-0.266
ENST00000011619	ENSG00000010017	hsa-P1-can914-m	-0.1354
ENST00000011619	ENSG00000010017	hsa-P5-can399-m	-0.243
ENST00000011619	ENSG00000010017	hsa-P9-can627-m	-0.0172
ENST00000011653	ENSG00000010610	hsa-can_1727-m	-0.149
ENST00000011653	ENSG00000010610	hsa-can_2071-m	-0.01
ENST00000011653	ENSG00000010610	hsa-can_264-m	-0.02
ENST00000011653	ENSG00000010610	hsa-chr17_38201-m	-0.058
ENST00000011653	ENSG00000010610	hsa-chr2_4541-m	-0.117
ENST00000011653	ENSG00000010610	hsa-chr5_13097-m	-0.085
ENST00000011653	ENSG00000010610	hsa-chr8_21718-m	0
ENST00000011653	ENSG00000010610	hsa-chrX_20124-m	-0.31
ENST00000011653	ENSG00000010610	hsa-let-7c-5p	0
ENST00000011653	ENSG00000010610	hsa-let-7g-5p	0
ENST00000011653	ENSG00000010610	hsa-let-7i-5p	0
ENST00000011653	ENSG00000010610	hsa-miR-103a-3p	-0.087
ENST00000011653	ENSG00000010610	hsa-miR-107	-0.087
ENST00000011653	ENSG00000010610	hsa-miR-10a-5p	-0.058
ENST00000011653	ENSG00000010610	hsa-miR-1264	-0.067
ENST00000011653	ENSG00000010610	hsa-miR-132-3p	-0.081
ENST00000011653	ENSG00000010610	hsa-miR-143-3p	-0.085
ENST00000011653	ENSG00000010610	hsa-miR-148b-5p	-0.212
ENST00000011653	ENSG00000010610	hsa-miR-181c-5p	-0.108
ENST00000011653	ENSG00000010610	hsa-miR-199a-5p	-0.018
ENST00000011653	ENSG00000010610	hsa-miR-218-5p	-0.102
ENST00000011653	ENSG00000010610	hsa-miR-223-3p	-0.008
ENST00000011653	ENSG00000010610	hsa-miR-330-3p	0
ENST00000011653	ENSG00000010610	hsa-miR-331-3p	-0.233
ENST00000011653	ENSG00000010610	hsa-miR-340-5p	0
ENST00000011653	ENSG00000010610	hsa-miR-423-5p	-0.278
ENST00000011653	ENSG00000010610	hsa-miR-491-5p	-0.184
ENST00000011653	ENSG00000010610	hsa-miR-494-3p	0
ENST00000011653	ENSG00000010610	hsa-miR-5680	0
ENST00000011653	ENSG00000010610	hsa-miR-619-5p	-0.02
ENST00000011653	ENSG00000010610	hsa-miR-664a-5p	-0.053
ENST00000011653	ENSG00000010610	hsa-miR-708-3p	-0.065
ENST00000011653	ENSG00000010610	hsa-miR-873-5p.1	0
ENST00000011653	ENSG00000010610	hsa-miR-873-5p.2	-0.038
ENST00000011653	ENSG00000010610	hsa-miR-874-3p	-0.007
ENST00000011653	ENSG00000010610	hsa-miR-98-5p	0
ENST00000011653	ENSG00000010610	hsa-P4-can686-m	0
ENST00000011653	ENSG00000010610	hsa-P5-can399-m	-0.11
ENST00000011653	ENSG00000010610	hsa-P7-can8443-m	-0.156
ENST00000011653	ENSG00000010610	hsa-P9-can627-m	0
ENST00000012049	ENSG00000011478	hsa-can_1002-m	0
ENST00000012049	ENSG00000011478	hsa-can_1155-m	0
ENST00000012049	ENSG00000011478	hsa-can_1340-m	-0.2137
ENST00000012049	ENSG00000011478	hsa-can_2071-m	-0.0102
ENST00000012049	ENSG00000011478	hsa-can_264-m	0
ENST00000012049	ENSG00000011478	hsa-can_270-m	-0.0656
ENST00000012049	ENSG00000011478	hsa-can_575-m	-0.019
ENST00000012049	ENSG00000011478	hsa-can_74-m	0
ENST00000012049	ENSG00000011478	hsa-chr1_3184-m	0
ENST00000012049	ENSG00000011478	hsa-chr17_38201-m	-0.0714
ENST00000012049	ENSG00000011478	hsa-chr5_13097-m	-0.1017
ENST00000012049	ENSG00000011478	hsa-chr6_15197-m	-0.2895
ENST00000012049	ENSG00000011478	hsa-chr7_17839-m	0
ENST00000012049	ENSG00000011478	hsa-chr9_24118-m	0
ENST00000012049	ENSG00000011478	hsa-chrX_19635-m	0
ENST00000012049	ENSG00000011478	hsa-let-7c-5p	-0.056
ENST00000012049	ENSG00000011478	hsa-let-7g-5p	-0.0634
ENST00000012049	ENSG00000011478	hsa-let-7i-5p	-0.0634
ENST00000012049	ENSG00000011478	hsa-miR-103a-3p	-0.0064
ENST00000012049	ENSG00000011478	hsa-miR-107	-0.0064
ENST00000012049	ENSG00000011478	hsa-miR-10a-5p	-0.0714
ENST00000012049	ENSG00000011478	hsa-miR-1197	-0.0276
ENST00000012049	ENSG00000011478	hsa-miR-132-3p	-0.0173
ENST00000012049	ENSG00000011478	hsa-miR-137	0
ENST00000012049	ENSG00000011478	hsa-miR-139-3p	-0.0817
ENST00000012049	ENSG00000011478	hsa-miR-139-5p	-0.0272
ENST00000012049	ENSG00000011478	hsa-miR-140-3p.1	-0.18
ENST00000012049	ENSG00000011478	hsa-miR-140-3p.2	-0.0899
ENST00000012049	ENSG00000011478	hsa-miR-143-3p	-0.1017
ENST00000012049	ENSG00000011478	hsa-miR-144-3p	-0.0963
ENST00000012049	ENSG00000011478	hsa-miR-146a-5p	-0.0566
ENST00000012049	ENSG00000011478	hsa-miR-148b-5p	-0.0341
ENST00000012049	ENSG00000011478	hsa-miR-154-5p	-0.0114
ENST00000012049	ENSG00000011478	hsa-miR-199b-3p	0
ENST00000012049	ENSG00000011478	hsa-miR-203b-3p	-0.0702
ENST00000012049	ENSG00000011478	hsa-miR-23a-3p	-0.0064
ENST00000012049	ENSG00000011478	hsa-miR-23b-3p	-0.0064
ENST00000012049	ENSG00000011478	hsa-miR-27b-3p	-0.1
ENST00000012049	ENSG00000011478	hsa-miR-323a-3p	0
ENST00000012049	ENSG00000011478	hsa-miR-374a-3p	-0.0209
ENST00000012049	ENSG00000011478	hsa-miR-374a-5p	-0.0491
ENST00000012049	ENSG00000011478	hsa-miR-374b-5p	-0.0603
ENST00000012049	ENSG00000011478	hsa-miR-3938	-0.0064
ENST00000012049	ENSG00000011478	hsa-miR-409-5p	-0.0416
ENST00000012049	ENSG00000011478	hsa-miR-421	0
ENST00000012049	ENSG00000011478	hsa-miR-448	0
ENST00000012049	ENSG00000011478	hsa-miR-450b-5p	-0.0127
ENST00000012049	ENSG00000011478	hsa-miR-486-5p	0
ENST00000012049	ENSG00000011478	hsa-miR-487a-5p	-0.0127
ENST00000012049	ENSG00000011478	hsa-miR-490-3p	0
ENST00000012049	ENSG00000011478	hsa-miR-491-5p	-0.024
ENST00000012049	ENSG00000011478	hsa-miR-494-3p	-0.0127
ENST00000012049	ENSG00000011478	hsa-miR-508-3p	-0.0108
ENST00000012049	ENSG00000011478	hsa-miR-548o-3p	-0.0127
ENST00000012049	ENSG00000011478	hsa-miR-585-3p	-0.0572
ENST00000012049	ENSG00000011478	hsa-miR-590-3p	-0.019
ENST00000012049	ENSG00000011478	hsa-miR-619-5p	-0.0127
ENST00000012049	ENSG00000011478	hsa-miR-660-5p	-0.0584
ENST00000012049	ENSG00000011478	hsa-miR-664a-5p	-0.1016
ENST00000012049	ENSG00000011478	hsa-miR-670-3p	-0.0399
ENST00000012049	ENSG00000011478	hsa-miR-671-5p	-0.1569
ENST00000012049	ENSG00000011478	hsa-miR-758-3p	-0.0739
ENST00000012049	ENSG00000011478	hsa-miR-873-5p.1	-0.0064
ENST00000012049	ENSG00000011478	hsa-miR-873-5p.2	-0.041
ENST00000012049	ENSG00000011478	hsa-miR-874-3p	0
ENST00000012049	ENSG00000011478	hsa-miR-876-3p	-0.0485
ENST00000012049	ENSG00000011478	hsa-miR-98-5p	-0.0634
ENST00000012049	ENSG00000011478	hsa-P1-can5957-m	-0.0199
ENST00000012049	ENSG00000011478	hsa-P1-can914-m	-0.1025
ENST00000012049	ENSG00000011478	hsa-P7-can8443-m	-0.0255
ENST00000012049	ENSG00000011478	hsa-P8-can4686-m	-0.0108
ENST00000012049	ENSG00000011478	hsa-P9-can627-m	-0.0127
ENST00000012443	ENSG00000011485	hsa-can_1340-m	-0.0064
ENST00000012443	ENSG00000011485	hsa-can_2071-m	0
ENST00000012443	ENSG00000011485	hsa-can_264-m	-0.042
ENST00000012443	ENSG00000011485	hsa-chr1_3184-m	-0.053
ENST00000012443	ENSG00000011485	hsa-chr17_38201-m	-0.0005
ENST00000012443	ENSG00000011485	hsa-chr2_4541-m	-0.085
ENST00000012443	ENSG00000011485	hsa-chr5_13097-m	0
ENST00000012443	ENSG00000011485	hsa-chr7_17839-m	-0.001
ENST00000012443	ENSG00000011485	hsa-chr8_21718-m	-0.0005
ENST00000012443	ENSG00000011485	hsa-chrX_20124-m	-0.002
ENST00000012443	ENSG00000011485	hsa-miR-103a-3p	-0.0016
ENST00000012443	ENSG00000011485	hsa-miR-107	-0.0016
ENST00000012443	ENSG00000011485	hsa-miR-10a-5p	-0.0005
ENST00000012443	ENSG00000011485	hsa-miR-1197	-0.0025
ENST00000012443	ENSG00000011485	hsa-miR-1264	-0.0013
ENST00000012443	ENSG00000011485	hsa-miR-132-5p	-0.0106
ENST00000012443	ENSG00000011485	hsa-miR-137	-0.053
ENST00000012443	ENSG00000011485	hsa-miR-139-3p	-0.0057
ENST00000012443	ENSG00000011485	hsa-miR-139-5p	0
ENST00000012443	ENSG00000011485	hsa-miR-140-3p.1	-0.016
ENST00000012443	ENSG00000011485	hsa-miR-140-3p.2	-0.0085
ENST00000012443	ENSG00000011485	hsa-miR-143-3p	0
ENST00000012443	ENSG00000011485	hsa-miR-145-5p	-0.0005
ENST00000012443	ENSG00000011485	hsa-miR-146a-5p	-0.0003
ENST00000012443	ENSG00000011485	hsa-miR-155-5p	-0.0022
ENST00000012443	ENSG00000011485	hsa-miR-18b-5p	-0.005
ENST00000012443	ENSG00000011485	hsa-miR-199a-5p	-0.0008
ENST00000012443	ENSG00000011485	hsa-miR-203b-3p	-0.001
ENST00000012443	ENSG00000011485	hsa-miR-212-5p	0
ENST00000012443	ENSG00000011485	hsa-miR-218-5p	-0.0096
ENST00000012443	ENSG00000011485	hsa-miR-27b-3p	0
ENST00000012443	ENSG00000011485	hsa-miR-330-3p	0
ENST00000012443	ENSG00000011485	hsa-miR-331-3p	-0.028
ENST00000012443	ENSG00000011485	hsa-miR-340-5p	0
ENST00000012443	ENSG00000011485	hsa-miR-3687	-0.003
ENST00000012443	ENSG00000011485	hsa-miR-374a-5p	-0.001
ENST00000012443	ENSG00000011485	hsa-miR-374b-5p	-0.001
ENST00000012443	ENSG00000011485	hsa-miR-423-5p	-0.154
ENST00000012443	ENSG00000011485	hsa-miR-450a-5p	-0.0026
ENST00000012443	ENSG00000011485	hsa-miR-454-5p	-0.035
ENST00000012443	ENSG00000011485	hsa-miR-487a-5p	-0.0014
ENST00000012443	ENSG00000011485	hsa-miR-490-3p	-0.001
ENST00000012443	ENSG00000011485	hsa-miR-491-5p	-0.072
ENST00000012443	ENSG00000011485	hsa-miR-561-5p	-0.0002
ENST00000012443	ENSG00000011485	hsa-miR-5680	-0.001
ENST00000012443	ENSG00000011485	hsa-miR-619-5p	-0.02
ENST00000012443	ENSG00000011485	hsa-miR-664a-5p	-0.0004
ENST00000012443	ENSG00000011485	hsa-miR-670-3p	-0.042
ENST00000012443	ENSG00000011485	hsa-miR-671-5p	-0.0078
ENST00000012443	ENSG00000011485	hsa-miR-708-5p	-0.06
ENST00000012443	ENSG00000011485	hsa-miR-873-5p.2	-0.0029
ENST00000012443	ENSG00000011485	hsa-miR-874-3p	-0.28
ENST00000012443	ENSG00000011485	hsa-miR-876-3p	-0.0046
ENST00000012443	ENSG00000011485	hsa-P4-can686-m	-0.0017
ENST00000012443	ENSG00000011485	hsa-P5-can399-m	-0.0056
ENST00000012443	ENSG00000011485	hsa-P7-can8443-m	-0.02
ENST00000013070	ENSG00000012963	hsa-can_1155-m	-0.017
ENST00000013070	ENSG00000012963	hsa-can_1727-m	-0.0019
ENST00000013070	ENSG00000012963	hsa-can_575-m	-0.017
ENST00000013070	ENSG00000012963	hsa-chr17_38201-m	-0.1572
ENST00000013070	ENSG00000012963	hsa-chr6_15197-m	-0.1513
ENST00000013070	ENSG00000012963	hsa-chr7_17839-m	-0.0355
ENST00000013070	ENSG00000012963	hsa-chr8_21718-m	-0.1993
ENST00000013070	ENSG00000012963	hsa-chrX_19635-m	-0.0916
ENST00000013070	ENSG00000012963	hsa-miR-103a-3p	-0.0877
ENST00000013070	ENSG00000012963	hsa-miR-107	-0.0877
ENST00000013070	ENSG00000012963	hsa-miR-10a-5p	-0.1572
ENST00000013070	ENSG00000012963	hsa-miR-1264	-0.0227
ENST00000013070	ENSG00000012963	hsa-miR-139-5p	-0.1478
ENST00000013070	ENSG00000012963	hsa-miR-140-3p.1	-0.1168
ENST00000013070	ENSG00000012963	hsa-miR-140-3p.2	-0.037
ENST00000013070	ENSG00000012963	hsa-miR-144-3p	-0.0255
ENST00000013070	ENSG00000012963	hsa-miR-145-5p	-0.193
ENST00000013070	ENSG00000012963	hsa-miR-18b-5p	-0.0142
ENST00000013070	ENSG00000012963	hsa-miR-203b-3p	-0.2657
ENST00000013070	ENSG00000012963	hsa-miR-212-5p	0
ENST00000013070	ENSG00000012963	hsa-miR-218-5p	-0.057
ENST00000013070	ENSG00000012963	hsa-miR-27b-3p	-0.0094
ENST00000013070	ENSG00000012963	hsa-miR-30a-5p	0
ENST00000013070	ENSG00000012963	hsa-miR-323a-3p	0
ENST00000013070	ENSG00000012963	hsa-miR-3687	-0.5711
ENST00000013070	ENSG00000012963	hsa-miR-383-5p.1	-0.3286
ENST00000013070	ENSG00000012963	hsa-miR-383-5p.2	-0.0387
ENST00000013070	ENSG00000012963	hsa-miR-423-5p	-0.1412
ENST00000013070	ENSG00000012963	hsa-miR-448	-0.0916
ENST00000013070	ENSG00000012963	hsa-miR-450b-5p	-0.0553
ENST00000013070	ENSG00000012963	hsa-miR-486-5p	-0.0009
ENST00000013070	ENSG00000012963	hsa-miR-490-3p	-0.0355
ENST00000013070	ENSG00000012963	hsa-miR-491-5p	-0.1722
ENST00000013070	ENSG00000012963	hsa-miR-494-3p	-0.017
ENST00000013070	ENSG00000012963	hsa-miR-5096	0
ENST00000013070	ENSG00000012963	hsa-miR-548o-3p	-0.066
ENST00000013070	ENSG00000012963	hsa-miR-561-5p	-0.1637
ENST00000013070	ENSG00000012963	hsa-miR-5680	0
ENST00000013070	ENSG00000012963	hsa-miR-590-3p	-0.0169
ENST00000013070	ENSG00000012963	hsa-miR-619-5p	-0.0227
ENST00000013070	ENSG00000012963	hsa-miR-664a-5p	-0.0453
ENST00000013070	ENSG00000012963	hsa-miR-670-3p	-0.0839
ENST00000013070	ENSG00000012963	hsa-miR-671-5p	-0.1356
ENST00000013070	ENSG00000012963	hsa-miR-708-3p	-0.0468
ENST00000013070	ENSG00000012963	hsa-miR-708-5p	-0.0807
ENST00000013070	ENSG00000012963	hsa-miR-758-3p	-0.0068
ENST00000013070	ENSG00000012963	hsa-miR-873-5p.1	-0.0094
ENST00000013070	ENSG00000012963	hsa-miR-874-3p	-0.0189
ENST00000013070	ENSG00000012963	hsa-miR-887-3p	-0.2113
ENST00000013070	ENSG00000012963	hsa-P4-can686-m	-0.0961
ENST00000013070	ENSG00000012963	hsa-P9-can627-m	-0.0414
ENST00000013125	ENSG00000012983	hsa-can_1155-m	-0.001
ENST00000013125	ENSG00000012983	hsa-can_2434-m	-0.102
ENST00000013125	ENSG00000012983	hsa-can_264-m	-0.083
ENST00000013125	ENSG00000012983	hsa-can_270-m	-0.2173
ENST00000013125	ENSG00000012983	hsa-can_74-m	-0.0702
ENST00000013125	ENSG00000012983	hsa-chr1_3184-m	-0.0081
ENST00000013125	ENSG00000012983	hsa-chr2_4541-m	-0.142
ENST00000013125	ENSG00000012983	hsa-chr8_21718-m	-0.06
ENST00000013125	ENSG00000012983	hsa-chrX_19635-m	-0.0116
ENST00000013125	ENSG00000012983	hsa-chrX_20124-m	-0.2757
ENST00000013125	ENSG00000012983	hsa-miR-137	-0.0081
ENST00000013125	ENSG00000012983	hsa-miR-140-3p.2	0
ENST00000013125	ENSG00000012983	hsa-miR-27b-3p	-0.0356
ENST00000013125	ENSG00000012983	hsa-miR-323a-3p	-0.102
ENST00000013125	ENSG00000012983	hsa-miR-331-3p	-0.0066
ENST00000013125	ENSG00000012983	hsa-miR-340-5p	-0.0094
ENST00000013125	ENSG00000012983	hsa-miR-383-5p.2	-0.049
ENST00000013125	ENSG00000012983	hsa-miR-448	-0.0116
ENST00000013125	ENSG00000012983	hsa-miR-450a-5p	-0.0222
ENST00000013125	ENSG00000012983	hsa-miR-450b-5p	-0.164
ENST00000013125	ENSG00000012983	hsa-miR-590-3p	-0.0093
ENST00000013125	ENSG00000012983	hsa-miR-660-5p	-0.09
ENST00000013125	ENSG00000012983	hsa-miR-664a-5p	-0.1113
ENST00000013125	ENSG00000012983	hsa-miR-670-3p	-0.1439
ENST00000013125	ENSG00000012983	hsa-miR-708-3p	-0.0253
ENST00000013125	ENSG00000012983	hsa-miR-873-5p.1	-0.0272
ENST00000013125	ENSG00000012983	hsa-P4-can686-m	-0.0187
ENST00000013125	ENSG00000012983	hsa-P9-can627-m	-0.0031
ENST00000013222	ENSG00000241644	hsa-can_1002-m	0
ENST00000013222	ENSG00000241644	hsa-can_1155-m	-0.006
ENST00000013222	ENSG00000241644	hsa-can_575-m	-0.029
ENST00000013222	ENSG00000241644	hsa-chr2_4541-m	-0.109
ENST00000013222	ENSG00000241644	hsa-chrX_20124-m	-0.01
ENST00000013222	ENSG00000241644	hsa-miR-1197	-0.182
ENST00000013222	ENSG00000241644	hsa-miR-132-3p	0
ENST00000013222	ENSG00000241644	hsa-miR-132-5p	-0.245
ENST00000013222	ENSG00000241644	hsa-miR-140-3p.1	-0.081
ENST00000013222	ENSG00000241644	hsa-miR-140-3p.2	-0.125
ENST00000013222	ENSG00000241644	hsa-miR-144-3p	-0.027
ENST00000013222	ENSG00000241644	hsa-miR-148b-5p	-0.089
ENST00000013222	ENSG00000241644	hsa-miR-154-5p	-0.183
ENST00000013222	ENSG00000241644	hsa-miR-181c-5p	0
ENST00000013222	ENSG00000241644	hsa-miR-18b-5p	0
ENST00000013222	ENSG00000241644	hsa-miR-199a-5p	-0.02
ENST00000013222	ENSG00000241644	hsa-miR-203b-3p	-0.113
ENST00000013222	ENSG00000241644	hsa-miR-212-5p	-0.157
ENST00000013222	ENSG00000241644	hsa-miR-27b-3p	-0.007
ENST00000013222	ENSG00000241644	hsa-miR-330-3p	-0.02
ENST00000013222	ENSG00000241644	hsa-miR-331-3p	-0.05
ENST00000013222	ENSG00000241644	hsa-miR-376a-5p	-0.015
ENST00000013222	ENSG00000241644	hsa-miR-3938	-0.078
ENST00000013222	ENSG00000241644	hsa-miR-421	-0.097
ENST00000013222	ENSG00000241644	hsa-miR-486-5p	-0.158
ENST00000013222	ENSG00000241644	hsa-miR-487a-5p	-0.03
ENST00000013222	ENSG00000241644	hsa-miR-548o-3p	0
ENST00000013222	ENSG00000241644	hsa-miR-5680	0
ENST00000013222	ENSG00000241644	hsa-miR-585-3p	-0.261
ENST00000013222	ENSG00000241644	hsa-miR-664a-5p	-0.09
ENST00000013222	ENSG00000241644	hsa-miR-670-3p	-0.056
ENST00000013222	ENSG00000241644	hsa-miR-873-5p.2	-0.054
ENST00000013222	ENSG00000241644	hsa-P9-can627-m	0
ENST00000013807	ENSG00000012061	hsa-can_1002-m	-0.1075
ENST00000013807	ENSG00000012061	hsa-can_1340-m	-0.1877
ENST00000013807	ENSG00000012061	hsa-can_2434-m	-0.0386
ENST00000013807	ENSG00000012061	hsa-can_264-m	0
ENST00000013807	ENSG00000012061	hsa-chr1_3184-m	-0.0046
ENST00000013807	ENSG00000012061	hsa-chr17_38201-m	-0.0083
ENST00000013807	ENSG00000012061	hsa-chr2_4541-m	0
ENST00000013807	ENSG00000012061	hsa-chr5_13097-m	-0.043
ENST00000013807	ENSG00000012061	hsa-chr8_21718-m	0
ENST00000013807	ENSG00000012061	hsa-chr9_24118-m	0
ENST00000013807	ENSG00000012061	hsa-miR-10a-5p	-0.0083
ENST00000013807	ENSG00000012061	hsa-miR-1264	-0.0165
ENST00000013807	ENSG00000012061	hsa-miR-137	-0.0046
ENST00000013807	ENSG00000012061	hsa-miR-139-3p	-0.0638
ENST00000013807	ENSG00000012061	hsa-miR-139-5p	-0.0041
ENST00000013807	ENSG00000012061	hsa-miR-140-3p.2	-0.035
ENST00000013807	ENSG00000012061	hsa-miR-143-3p	-0.043
ENST00000013807	ENSG00000012061	hsa-miR-145-3p	-0.0815
ENST00000013807	ENSG00000012061	hsa-miR-145-5p	-0.0703
ENST00000013807	ENSG00000012061	hsa-miR-181c-5p	-0.0165
ENST00000013807	ENSG00000012061	hsa-miR-182-5p	-0.0759
ENST00000013807	ENSG00000012061	hsa-miR-18b-5p	-0.0408
ENST00000013807	ENSG00000012061	hsa-miR-199a-5p	0
ENST00000013807	ENSG00000012061	hsa-miR-199b-3p	0
ENST00000013807	ENSG00000012061	hsa-miR-203b-3p	-0.0265
ENST00000013807	ENSG00000012061	hsa-miR-212-5p	-0.042
ENST00000013807	ENSG00000012061	hsa-miR-218-5p	-0.0037
ENST00000013807	ENSG00000012061	hsa-miR-23a-3p	-0.0046
ENST00000013807	ENSG00000012061	hsa-miR-23b-3p	-0.0046
ENST00000013807	ENSG00000012061	hsa-miR-331-3p	0
ENST00000013807	ENSG00000012061	hsa-miR-374a-3p	-0.0032
ENST00000013807	ENSG00000012061	hsa-miR-376a-5p	-0.0046
ENST00000013807	ENSG00000012061	hsa-miR-383-5p.2	0
ENST00000013807	ENSG00000012061	hsa-miR-3938	-0.0069
ENST00000013807	ENSG00000012061	hsa-miR-450b-5p	-0.0151
ENST00000013807	ENSG00000012061	hsa-miR-454-5p	-0.0096
ENST00000013807	ENSG00000012061	hsa-miR-486-5p	0
ENST00000013807	ENSG00000012061	hsa-miR-487a-5p	-0.0023
ENST00000013807	ENSG00000012061	hsa-miR-491-5p	-0.047
ENST00000013807	ENSG00000012061	hsa-miR-508-3p	-0.011
ENST00000013807	ENSG00000012061	hsa-miR-5096	-0.0305
ENST00000013807	ENSG00000012061	hsa-miR-5680	-0.0092
ENST00000013807	ENSG00000012061	hsa-miR-590-3p	-0.0046
ENST00000013807	ENSG00000012061	hsa-miR-619-5p	-0.0265
ENST00000013807	ENSG00000012061	hsa-miR-660-5p	-0.0952
ENST00000013807	ENSG00000012061	hsa-miR-664a-5p	-0.0488
ENST00000013807	ENSG00000012061	hsa-miR-670-3p	-0.0497
ENST00000013807	ENSG00000012061	hsa-miR-708-3p	0
ENST00000013807	ENSG00000012061	hsa-miR-708-5p	-0.0028
ENST00000013807	ENSG00000012061	hsa-miR-758-3p	0
ENST00000013807	ENSG00000012061	hsa-miR-873-5p.1	-0.0092
ENST00000013807	ENSG00000012061	hsa-miR-873-5p.2	-0.0014
ENST00000013807	ENSG00000012061	hsa-miR-885-5p	-0.0101
ENST00000013807	ENSG00000012061	hsa-P1-can914-m	-0.0046
ENST00000013807	ENSG00000012061	hsa-P4-can686-m	0
ENST00000013807	ENSG00000012061	hsa-P7-can8443-m	-0.0274
ENST00000013807	ENSG00000012061	hsa-P8-can4686-m	-0.0014
ENST00000014914	ENSG00000013588	hsa-can_1002-m	-0.0003
ENST00000014914	ENSG00000013588	hsa-can_1155-m	0
ENST00000014914	ENSG00000013588	hsa-can_1340-m	-0.354
ENST00000014914	ENSG00000013588	hsa-can_270-m	0
ENST00000014914	ENSG00000013588	hsa-can_575-m	0
ENST00000014914	ENSG00000013588	hsa-can_74-m	-0.0002
ENST00000014914	ENSG00000013588	hsa-chr1_3184-m	-0.15
ENST00000014914	ENSG00000013588	hsa-chr17_38201-m	-0.0009
ENST00000014914	ENSG00000013588	hsa-chr2_4541-m	-0.0007
ENST00000014914	ENSG00000013588	hsa-chr5_13097-m	-0.183
ENST00000014914	ENSG00000013588	hsa-chr7_17839-m	0
ENST00000014914	ENSG00000013588	hsa-chr8_21718-m	0
ENST00000014914	ENSG00000013588	hsa-chr9_24118-m	0
ENST00000014914	ENSG00000013588	hsa-chrX_19635-m	-0.125
ENST00000014914	ENSG00000013588	hsa-chrX_20124-m	-0.0004
ENST00000014914	ENSG00000013588	hsa-miR-103a-3p	-0.043
ENST00000014914	ENSG00000013588	hsa-miR-107	-0.043
ENST00000014914	ENSG00000013588	hsa-miR-10a-5p	-0.0009
ENST00000014914	ENSG00000013588	hsa-miR-1197	-0.0003
ENST00000014914	ENSG00000013588	hsa-miR-132-3p	-0.0004
ENST00000014914	ENSG00000013588	hsa-miR-137	-0.15
ENST00000014914	ENSG00000013588	hsa-miR-139-3p	-0.08
ENST00000014914	ENSG00000013588	hsa-miR-139-5p	-0.027
ENST00000014914	ENSG00000013588	hsa-miR-140-3p.1	0
ENST00000014914	ENSG00000013588	hsa-miR-140-3p.2	-0.045
ENST00000014914	ENSG00000013588	hsa-miR-143-3p	-0.183
ENST00000014914	ENSG00000013588	hsa-miR-145-3p	-0.0001
ENST00000014914	ENSG00000013588	hsa-miR-145-5p	-0.071
ENST00000014914	ENSG00000013588	hsa-miR-148b-5p	0
ENST00000014914	ENSG00000013588	hsa-miR-155-5p	-0.0003
ENST00000014914	ENSG00000013588	hsa-miR-181c-5p	0
ENST00000014914	ENSG00000013588	hsa-miR-182-5p	-0.0013
ENST00000014914	ENSG00000013588	hsa-miR-18b-5p	0
ENST00000014914	ENSG00000013588	hsa-miR-199a-5p	-0.341
ENST00000014914	ENSG00000013588	hsa-miR-199b-3p	0
ENST00000014914	ENSG00000013588	hsa-miR-203b-3p	-0.0001
ENST00000014914	ENSG00000013588	hsa-miR-212-5p	-0.0001
ENST00000014914	ENSG00000013588	hsa-miR-218-5p	-0.093
ENST00000014914	ENSG00000013588	hsa-miR-2277-5p	-0.0009
ENST00000014914	ENSG00000013588	hsa-miR-23a-3p	0
ENST00000014914	ENSG00000013588	hsa-miR-23b-3p	0
ENST00000014914	ENSG00000013588	hsa-miR-330-3p	-0.0003
ENST00000014914	ENSG00000013588	hsa-miR-331-3p	0
ENST00000014914	ENSG00000013588	hsa-miR-340-5p	0
ENST00000014914	ENSG00000013588	hsa-miR-374a-3p	0
ENST00000014914	ENSG00000013588	hsa-miR-376a-5p	-0.021
ENST00000014914	ENSG00000013588	hsa-miR-383-5p.1	-0.0002
ENST00000014914	ENSG00000013588	hsa-miR-383-5p.2	-0.0007
ENST00000014914	ENSG00000013588	hsa-miR-3938	0
ENST00000014914	ENSG00000013588	hsa-miR-421	-0.0012
ENST00000014914	ENSG00000013588	hsa-miR-423-5p	-0.038
ENST00000014914	ENSG00000013588	hsa-miR-448	-0.125
ENST00000014914	ENSG00000013588	hsa-miR-450a-5p	-0.0009
ENST00000014914	ENSG00000013588	hsa-miR-450b-5p	-0.0003
ENST00000014914	ENSG00000013588	hsa-miR-486-5p	0
ENST00000014914	ENSG00000013588	hsa-miR-487a-5p	0
ENST00000014914	ENSG00000013588	hsa-miR-490-3p	0
ENST00000014914	ENSG00000013588	hsa-miR-491-5p	-0.0004
ENST00000014914	ENSG00000013588	hsa-miR-494-3p	-0.0004
ENST00000014914	ENSG00000013588	hsa-miR-508-3p	-0.0001
ENST00000014914	ENSG00000013588	hsa-miR-5096	-0.0001
ENST00000014914	ENSG00000013588	hsa-miR-548o-3p	0
ENST00000014914	ENSG00000013588	hsa-miR-5680	-0.0003
ENST00000014914	ENSG00000013588	hsa-miR-590-3p	0
ENST00000014914	ENSG00000013588	hsa-miR-619-5p	-0.017
ENST00000014914	ENSG00000013588	hsa-miR-660-5p	0
ENST00000014914	ENSG00000013588	hsa-miR-664a-5p	0
ENST00000014914	ENSG00000013588	hsa-miR-670-3p	-0.0001
ENST00000014914	ENSG00000013588	hsa-miR-671-5p	-0.0025
ENST00000014914	ENSG00000013588	hsa-miR-708-3p	-0.0003
ENST00000014914	ENSG00000013588	hsa-miR-708-5p	-0.059
ENST00000014914	ENSG00000013588	hsa-miR-758-3p	-0.0002
ENST00000014914	ENSG00000013588	hsa-miR-873-5p.1	-0.002
ENST00000014914	ENSG00000013588	hsa-miR-873-5p.2	-0.0004
ENST00000014914	ENSG00000013588	hsa-miR-874-3p	0
ENST00000014914	ENSG00000013588	hsa-miR-876-3p	-0.043
ENST00000014914	ENSG00000013588	hsa-miR-885-5p	-0.01
ENST00000014914	ENSG00000013588	hsa-P1-can5957-m	-0.0025
ENST00000014914	ENSG00000013588	hsa-P1-can914-m	0
ENST00000014914	ENSG00000013588	hsa-P4-can686-m	-0.007
ENST00000014914	ENSG00000013588	hsa-P5-can399-m	-0.18
ENST00000014914	ENSG00000013588	hsa-P7-can8443-m	0
ENST00000014914	ENSG00000013588	hsa-P8-can4686-m	-0.0008
ENST00000014914	ENSG00000013588	hsa-P9-can627-m	0
ENST00000014930	ENSG00000013583	hsa-chr8_21718-m	-0.076
ENST00000014930	ENSG00000013583	hsa-chrX_19635-m	-0.23
ENST00000014930	ENSG00000013583	hsa-miR-139-3p	-0.071
ENST00000014930	ENSG00000013583	hsa-miR-145-5p	-0.195
ENST00000014930	ENSG00000013583	hsa-miR-148b-5p	-0.07
ENST00000014930	ENSG00000013583	hsa-miR-182-5p	-0.106
ENST00000014930	ENSG00000013583	hsa-miR-23a-3p	-0.1841
ENST00000014930	ENSG00000013583	hsa-miR-23b-3p	-0.1948
ENST00000014930	ENSG00000013583	hsa-miR-27b-3p	-0.0833
ENST00000014930	ENSG00000013583	hsa-miR-330-3p	-0.0706
ENST00000014930	ENSG00000013583	hsa-miR-383-5p.1	-0.1195
ENST00000014930	ENSG00000013583	hsa-miR-383-5p.2	-0.2886
ENST00000014930	ENSG00000013583	hsa-miR-448	-0.23
ENST00000014930	ENSG00000013583	hsa-miR-487a-5p	-0.169
ENST00000014930	ENSG00000013583	hsa-miR-590-3p	-0.1373
ENST00000014930	ENSG00000013583	hsa-miR-671-5p	-0.055
ENST00000014930	ENSG00000013583	hsa-P4-can686-m	-0.095
ENST00000014930	ENSG00000013583	hsa-P5-can399-m	-0.265
ENST00000016171	ENSG00000014919	hsa-can_1002-m	-0.0006
ENST00000016171	ENSG00000014919	hsa-can_1155-m	-0.0175
ENST00000016171	ENSG00000014919	hsa-can_1340-m	-0.171
ENST00000016171	ENSG00000014919	hsa-can_264-m	-0.0397
ENST00000016171	ENSG00000014919	hsa-can_270-m	-0.0019
ENST00000016171	ENSG00000014919	hsa-can_575-m	-0.117
ENST00000016171	ENSG00000014919	hsa-chr1_3184-m	0
ENST00000016171	ENSG00000014919	hsa-chr17_38201-m	0
ENST00000016171	ENSG00000014919	hsa-chr2_4541-m	-0.02
ENST00000016171	ENSG00000014919	hsa-chr5_13097-m	0
ENST00000016171	ENSG00000014919	hsa-chr6_15197-m	-0.0005
ENST00000016171	ENSG00000014919	hsa-chr7_17839-m	-0.0519
ENST00000016171	ENSG00000014919	hsa-chr8_21718-m	-0.0033
ENST00000016171	ENSG00000014919	hsa-chrX_19635-m	-0.0005
ENST00000016171	ENSG00000014919	hsa-chrX_20124-m	-0.1933
ENST00000016171	ENSG00000014919	hsa-miR-103a-3p	-0.0829
ENST00000016171	ENSG00000014919	hsa-miR-107	-0.0829
ENST00000016171	ENSG00000014919	hsa-miR-10a-5p	0
ENST00000016171	ENSG00000014919	hsa-miR-1197	-0.0008
ENST00000016171	ENSG00000014919	hsa-miR-1264	-0.0031
ENST00000016171	ENSG00000014919	hsa-miR-132-3p	0
ENST00000016171	ENSG00000014919	hsa-miR-137	0
ENST00000016171	ENSG00000014919	hsa-miR-139-5p	-0.0011
ENST00000016171	ENSG00000014919	hsa-miR-140-3p.2	-0.057
ENST00000016171	ENSG00000014919	hsa-miR-143-3p	0
ENST00000016171	ENSG00000014919	hsa-miR-145-3p	-0.02
ENST00000016171	ENSG00000014919	hsa-miR-145-5p	-0.034
ENST00000016171	ENSG00000014919	hsa-miR-146a-5p	-0.0115
ENST00000016171	ENSG00000014919	hsa-miR-148b-5p	-0.054
ENST00000016171	ENSG00000014919	hsa-miR-155-5p	-0.166
ENST00000016171	ENSG00000014919	hsa-miR-181c-5p	0
ENST00000016171	ENSG00000014919	hsa-miR-18b-5p	-0.0007
ENST00000016171	ENSG00000014919	hsa-miR-199a-5p	-0.222
ENST00000016171	ENSG00000014919	hsa-miR-212-5p	-0.0027
ENST00000016171	ENSG00000014919	hsa-miR-223-3p	-0.0027
ENST00000016171	ENSG00000014919	hsa-miR-23a-3p	-0.0525
ENST00000016171	ENSG00000014919	hsa-miR-23b-3p	-0.0525
ENST00000016171	ENSG00000014919	hsa-miR-27b-3p	-0.116
ENST00000016171	ENSG00000014919	hsa-miR-323a-3p	-0.048
ENST00000016171	ENSG00000014919	hsa-miR-330-3p	-0.017
ENST00000016171	ENSG00000014919	hsa-miR-331-3p	-0.0005
ENST00000016171	ENSG00000014919	hsa-miR-340-5p	0
ENST00000016171	ENSG00000014919	hsa-miR-374a-3p	-0.0009
ENST00000016171	ENSG00000014919	hsa-miR-374a-5p	-0.0009
ENST00000016171	ENSG00000014919	hsa-miR-374b-5p	-0.0009
ENST00000016171	ENSG00000014919	hsa-miR-383-5p.1	-0.0009
ENST00000016171	ENSG00000014919	hsa-miR-383-5p.2	-0.0304
ENST00000016171	ENSG00000014919	hsa-miR-3938	-0.0014
ENST00000016171	ENSG00000014919	hsa-miR-421	-0.167
ENST00000016171	ENSG00000014919	hsa-miR-423-5p	0
ENST00000016171	ENSG00000014919	hsa-miR-448	-0.0005
ENST00000016171	ENSG00000014919	hsa-miR-454-5p	-0.0186
ENST00000016171	ENSG00000014919	hsa-miR-486-5p	-0.0011
ENST00000016171	ENSG00000014919	hsa-miR-487a-5p	-0.0009
ENST00000016171	ENSG00000014919	hsa-miR-490-3p	-0.0519
ENST00000016171	ENSG00000014919	hsa-miR-491-5p	-0.0014
ENST00000016171	ENSG00000014919	hsa-miR-494-3p	0
[truncated: 105,280 more rows]
