# Supplementary material for: Integrative genomics identifies a convergent molecular subtype that links epigenomic with transcriptomic differences in autism
Source: Nat Commun. 2020 Sep 25;11:4873. doi: 10.1038/s41467-020-18526-1 (PMC7519165; doi:10.1038/s41467-020-18526-1)
Supplement: Supplementary file 7 — Supplementary Data 4 [file 41467_2020_18526_MOESM7_ESM.xlsx]

## Sheet: Prom_Diff_Methyl_allASD
Supplementary Data 4 - Differential DNA methylation and comethylation networks
Gene	beta.condition	beta.sex	beta.region	beta.batch	beta.bank	beta.age	beta.CET	p.condition	p.sex	p.region	p.batch	p.bank	p.age	p.CET	p.condition.fdr
ENSG00000104332	0.00142441	-0.00415431	-0.0224193	-0.00792866	-0.0151333	0.000341291	-0.18303	0.830427	0.627294	0.000588033	0.335499	0.0437304	0.111893	4.77436e-06	0.897414
ENSG00000140157	0.00405569	0.00141349	-0.002061	-0.00436412	-0.00417628	5.14501e-05	-0.019881	0.0679424	0.618333	0.146354	0.0426163	0.092298	0.470156	0.0426864	0.208946
ENSG00000125505	0.00374693	0.000543692	0.000398655	-0.00341152	0.00248444	2.94879e-05	-0.0176289	0.0505922	0.82327	0.767688	0.0896108	0.240088	0.628192	0.0492103	0.179103
ENSG00000111364	0.000570367	-0.000723605	-0.00142989	-0.000733183	0.00167474	-9.18768e-06	-0.011048	0.485086	0.491374	0.0455822	0.45027	0.0682928	0.724829	0.0101306	0.652857
ENSG00000108175	0.00348452	0.00132568	-3.07487e-05	-0.00329699	0.00138572	4.84178e-05	-0.00626335	0.0107105	0.436586	0.980381	0.0562831	0.34545	0.253263	0.369104	0.0967514
ENSG00000224596	0.00327742	0.00223164	-0.00119631	-0.00438975	-0.000301183	5.72551e-06	-0.00341722	0.0150562	0.187664	0.358838	0.0142404	0.834948	0.89054	0.625234	0.108741
ENSG00000069345	0.00232993	0.000446093	-0.00112798	-0.00222211	0.00228553	-4.80867e-05	-0.00341603	0.0498873	0.765872	0.309896	0.140185	0.0804803	0.198633	0.577031	0.177993
ENSG00000262049	0.00192884	0.00197959	0.000323277	-0.00192178	0.00127963	-1.58592e-05	-0.00829892	0.0167303	0.0538671	0.641835	0.0503157	0.145033	0.527594	0.0441036	0.113005
ENSG00000177335	0.0173631	-0.00381147	-0.010226	-0.00600205	-0.00855263	0.000100559	0.122117	0.0314918	0.708678	0.100408	0.493739	0.333022	0.692613	0.00261455	0.144659
ENSG00000260219	0.00346701	0.000384078	-0.000702284	-0.00370671	0.00231437	3.46246e-05	-0.00972909	0.00840496	0.814212	0.558968	0.0267382	0.104132	0.394295	0.150071	0.0913042
ENSG00000136999	0.00533711	0.00255671	-0.00274625	-0.00474511	0.00606885	-5.90327e-05	-0.0470115	0.0364463	0.427176	0.235084	0.133706	0.0317139	0.459752	0.000820486	0.155645
ENSG00000123933	0.00344812	0.0049602	0.00570288	-0.000721067	0.00311075	0.000169478	-0.0284681	0.199928	0.154707	0.0041757	0.793071	0.299176	0.0537366	0.0248385	0.380714
ENSG00000207588	-0.00100279	0.00188596	-0.00292458	0.00510756	-0.00708823	-6.88255e-05	-0.0105423	0.655082	0.512502	0.192474	0.0880234	0.00567921	0.33551	0.380166	0.782479
ENSG00000272573	-0.00378356	-0.00645831	0.00180338	0.00953612	-0.0198585	0.000128306	-0.0132119	0.466504	0.333225	0.720565	0.160831	0.000971968	0.436992	0.630691	0.637966
ENSG00000196420	-0.00448295	0.00789706	0.00101375	0.00197475	-0.000660007	-1.24008e-05	-0.0904354	0.199609	0.0826085	0.676487	0.57994	0.864721	0.911991	1.68196e-06	0.380371
ENSG00000139613	0.00308071	-0.00108727	-0.0037785	-0.00301856	0.001977	2.3405e-05	0.00469488	0.156262	0.69586	0.0255295	0.203856	0.411278	0.735854	0.647288	0.330245
ENSG00000254870	0.0023249	-0.00165129	-0.000396866	-0.00038124	0.0036544	4.76653e-05	0.000281765	0.280057	0.550344	0.816574	0.875201	0.12892	0.489116	0.97848	0.46615
ENSG00000163950	0.00389087	0.00511489	0.00561823	-0.000158692	0.000663118	0.000347873	0.108584	0.392083	0.384691	0.0748006	0.97217	0.89582	0.020807	5.41519e-06	0.574701
ENSG00000163528	0.00399775	-0.00104164	6.75278e-05	-0.00309268	0.000435485	2.75397e-05	-0.00968367	0.00209271	0.513761	0.956143	0.0632739	0.75059	0.485757	0.149479	0.0658142
ENSG00000163515	-0.00263866	0.000792989	0.00874522	0.015554	-0.00544662	-0.000248262	0.0801942	0.65087	0.91628	0.0271929	0.00920776	0.40473	0.192561	0.00343052	0.779491
ENSG00000166548	0.00443941	3.99701e-05	0.00138026	-0.00213473	-0.00146974	6.39477e-06	0.00039821	0.00353567	0.982978	0.342593	0.268173	0.363582	0.890358	0.959218	0.0728208
ENSG00000152147	0.0058202	0.000245334	-0.000151921	-0.00144401	0.00165354	6.20682e-05	-0.00971253	0.00698501	0.927117	0.933267	0.565902	0.475388	0.353555	0.360697	0.0862891
ENSG00000161960	0.00406099	0.00406624	0.000760946	-0.00560775	7.27067e-06	5.26561e-05	-0.0111761	0.0249221	0.078719	0.596907	0.00859202	0.997049	0.355423	0.203858	0.131039
ENSG00000264772	0.00382007	0.00323421	0.000288544	-0.00519356	0.000127617	4.78009e-05	-0.00979024	0.00763389	0.0746958	0.783429	0.00142532	0.93408	0.286418	0.14356	0.0887349
ENSG00000204539	-0.0120145	-0.00263195	0.00272054	-0.000755931	0.00138871	0.000274904	0.0248727	0.00627906	0.631863	0.370114	0.86397	0.769534	0.0490743	0.208936	0.0840119
ENSG00000028839	0.00770161	0.00116606	-0.00442395	-0.00558649	-0.00255495	-0.000198996	-0.077964	0.0211945	0.780236	0.172315	0.193206	0.478186	0.0585708	6.48008e-05	0.123715
ENSG00000250131	0.00470225	0.0035222	-0.0040082	-0.00861165	0.00304247	-0.000375126	0.06619	0.349615	0.587466	0.227963	0.0848783	0.587462	0.0241598	0.00480042	0.535635
ENSG00000038002	0.00650876	0.00409442	-0.00348632	-0.00636926	0.00349817	-0.000273537	0.0625954	0.11029	0.43275	0.241908	0.14306	0.437455	0.0391228	0.0019769	0.270417
ENSG00000228283	0.000616001	-0.0176239	0.00873497	0.00803694	0.00903995	-0.000419001	-0.0505143	0.912123	0.017809	0.00785937	0.0985611	0.15266	0.0248222	0.0295641	0.94958
ENSG00000003987	0.00277758	0.0029455	-0.00182462	-0.000345987	0.00793019	2.11152e-05	0.0666627	0.336906	0.427177	0.493055	0.923442	0.0154321	0.818027	7.27464e-05	0.523496
ENSG00000146374	0.00320837	-0.00290414	0.00148872	-0.000385354	0.00227239	0.000175755	0.0238132	0.223016	0.388074	0.55631	0.908914	0.432272	0.0381334	0.0911424	0.406358
ENSG00000180113	-0.00279817	-0.00464941	0.00275681	0.00266509	-0.00211624	2.21097e-05	-0.000308574	0.301762	0.183775	0.24221	0.412119	0.480067	0.797643	0.981937	0.487697
ENSG00000203581	-0.00593434	-0.00549102	-0.00203582	0.00402471	-0.00443428	6.10653e-05	0.0983853	0.334669	0.489384	0.626405	0.514825	0.5179	0.758309	0.00101094	0.521209
ENSG00000091536	-0.000629287	0.00662889	0.00812454	0.00538399	0.011612	5.90349e-05	0.267502	0.873441	0.19383	0.0433782	0.300778	0.00975542	0.637953	9.10093e-15	0.9248
ENSG00000130023	0.00170067	0.000199507	8.97146e-05	-0.00107771	0.00135132	-1.75922e-05	-0.00278911	0.0737767	0.868046	0.922828	0.381507	0.194239	0.554658	0.577139	0.217462
ENSG00000169291	-0.00134695	-0.00210556	-0.000447098	0.00425144	3.7714e-05	0.000409048	-0.0549687	0.554685	0.475581	0.778778	0.0751296	0.988165	7.94802e-07	6.04608e-06	0.707356
ENSG00000171786	0.000620723	0.00221106	-0.00169416	0.00255623	0.000435674	0.000139384	-0.0731365	0.879123	0.672692	0.674849	0.632341	0.922846	0.284296	0.00175199	0.927942
ENSG00000197024	0.00360153	-0.00136355	-0.00305086	-0.00377665	0.00108139	1.99874e-06	-0.00949306	0.0410697	0.541072	0.0390322	0.0669907	0.57391	0.971227	0.27254	0.162656
ENSG00000189108	0.0025408	-0.174594	0.000524399	0.006216	0.00374089	-1.82013e-05	-0.038228	0.248564	4.87809e-52	0.799554	0.0305731	0.125876	0.793817	0.00188519	0.433762
ENSG00000246145	-0.00188338	0.00441951	0.00318259	0.00142992	-0.000369478	0.000232715	-0.107177	0.405478	0.131416	0.130343	0.611817	0.882341	0.00198268	6.39764e-11	0.586439
ENSG00000250486	0.00261894	-0.000176586	3.93983e-05	0.00328228	0.00944908	-0.000127145	-0.0596481	0.757174	0.987205	0.989674	0.500979	0.32318	0.649955	0.0202746	0.851467
ENSG00000175691	0.00416496	-0.00120477	-0.000905508	-0.00462849	0.000584627	9.88837e-05	-0.0238957	0.0772835	0.686734	0.667948	0.11398	0.820162	0.185522	0.0522035	0.222802
ENSG00000233170	-0.00109327	-0.0143368	-0.00889984	-0.00115642	0.0062844	0.000185754	-0.140983	0.824104	0.0271595	0.0275576	0.834811	0.253601	0.242792	9.29109e-07	0.893757
ENSG00000176024	0.00489262	-0.000458737	-0.000638624	-0.00194595	-0.000277119	0.000216656	-0.0529516	0.0312069	0.872586	0.736489	0.462631	0.910505	0.0034307	3.14057e-05	0.144161
ENSG00000143340	0.00325713	-0.000832823	0.00163655	-0.00112292	-0.00450239	0.000281429	0.0755736	0.194266	0.795124	0.433571	0.700292	0.107604	0.000820153	5.04307e-07	0.374825
ENSG00000107771	0.00250903	0.00135902	-0.00196357	-0.00332691	0.00249937	-5.58767e-05	-0.0438339	0.289417	0.654385	0.3302	0.237915	0.341108	0.459833	0.0006654	0.475284
ENSG00000141401	0.00575588	0.00237873	-0.00693646	-0.00688217	-0.00545346	0.000141141	-0.0732551	0.0549074	0.532202	0.00497601	0.0439451	0.100552	0.140189	1.00368e-05	0.186183
ENSG00000143006	-0.000797175	-0.00742301	0.00230226	0.00117365	0.00467804	-0.000248086	-0.0293138	0.860448	0.211105	0.276215	0.72079	0.360356	0.100245	0.0739965	0.916766
ENSG00000104904	-0.00550302	-0.000642812	-0.000799162	0.00280946	-0.00395918	-0.000119912	-0.00687438	0.0136549	0.817087	0.709489	0.32493	0.101857	0.085608	0.552729	0.105429
ENSG00000198034	0.00373551	0.0230411	0.00129527	-0.00641137	-0.000657793	2.46062e-05	-0.040935	0.105211	1.46604e-10	0.501553	0.0215141	0.794782	0.735952	0.000919614	0.263697
ENSG00000236624	0.0056198	0.00741336	0.00210512	-0.000145559	-0.00230021	-0.00029016	0.0680828	0.323144	0.316296	0.340431	0.966694	0.718041	0.124709	0.000403495	0.51082
ENSG00000221323	0.00861721	0.00185021	0.00478407	0.00117188	0.00816637	-0.000229382	-0.318232	0.0708728	0.760346	0.193767	0.821942	0.122665	0.133244	4.41286e-16	0.21334
ENSG00000167987	-0.00288227	0.00287175	0.00123705	-0.000309336	-0.00161298	-0.000103105	-0.0163287	0.159402	0.272177	0.538516	0.907173	0.471943	0.11352	0.137167	0.334426
ENSG00000211867	0.00431048	0.00287351	0.0110338	0.006244	-0.00222687	0.000159453	-0.138156	0.510984	0.734759	0.0128483	0.326467	0.761148	0.454199	2.53586e-05	0.673064
ENSG00000143921	-0.00488086	0.00120638	0.0036977	0.00421959	9.33453e-05	-1.41729e-05	0.0804789	0.025124	0.660184	0.0439517	0.0973127	0.968497	0.835387	5.77859e-09	0.131467
ENSG00000250878	0.00460278	0.0154649	0.00706517	-0.00260372	0.0112811	-0.000120781	-0.0478597	0.19584	0.0011492	0.0490294	0.573477	0.00520668	0.28352	0.0148301	0.376303
ENSG00000260630	0.00054404	0.00219583	-0.000872824	-0.00130332	0.00037792	-3.88193e-05	-0.00697339	0.463916	0.0244875	0.180745	0.149522	0.645811	0.105457	0.0695298	0.635792
ENSG00000155229	0.0040323	0.000635373	-0.00137939	-0.00575331	0.00126859	5.19691e-06	0.00979071	0.0367615	0.793519	0.446673	0.0220766	0.544275	0.931139	0.328191	0.155987
ENSG00000126088	0.00274532	0.0011283	0.00110688	-0.00247112	-7.29857e-05	5.37701e-05	-0.0216481	0.0430513	0.511286	0.323285	0.119244	0.960617	0.210684	0.00229458	0.166257
ENSG00000143032	-0.00115967	0.00121434	-0.000185181	0.000677309	0.00189445	0.000254791	0.010028	0.623864	0.69226	0.887807	0.73612	0.4757	0.00163602	0.292726	0.759622
ENSG00000206885	-0.00867013	0.00989173	-0.00268538	0.00362585	-0.00670547	-0.000286602	0.00855542	0.0322801	0.0555586	0.494452	0.485507	0.1289	0.0259708	0.685647	0.146726
ENSG00000207280	-0.00984037	0.00740824	-0.00808793	0.00283064	-0.00444918	-0.000306717	-0.0628063	0.0339249	0.206497	0.0781867	0.634087	0.37596	0.0370565	0.013097	0.149974
ENSG00000163312	0.00282227	0.000629613	-0.00116412	-0.00215588	-0.00084754	1.37745e-05	-0.00850511	0.051518	0.732514	0.253837	0.150713	0.594412	0.764825	0.200095	0.180598
ENSG00000180346	0.000561949	0.00412812	0.00110982	-0.00156227	0.000616966	1.29004e-05	-0.00593147	0.647261	0.0108739	0.362932	0.333224	0.648547	0.74047	0.36691	0.776485
ENSG00000138640	-0.00692002	0.00408397	0.000597135	0.00235881	0.00143948	-3.12148e-05	-0.0160731	0.000806522	0.107832	0.757823	0.35964	0.505692	0.615779	0.129649	0.0576798
ENSG00000185728	0.00342648	0.00272909	-0.000922801	-0.00512716	0.0020066	-2.80895e-05	-0.00683335	0.0252551	0.159868	0.48319	0.00720892	0.229251	0.557315	0.371454	0.131724
ENSG00000258661	-0.00154763	-0.00128223	0.00351307	-0.00318588	0.00228551	0.000230146	0.000107863	0.577375	0.718408	0.205206	0.382091	0.455835	0.0111684	0.994174	0.724563
ENSG00000144596	-0.00209177	0.00849309	0.00506173	0.00526015	-0.00223042	-0.000159825	-0.00836096	0.381412	0.00714479	0.0371885	0.0975823	0.397021	0.0381536	0.5111	0.564392
ENSG00000189051	-0.00912527	-0.00327842	0.00388968	0.0044637	-0.00954587	-0.000192009	0.0967962	0.0444056	0.56961	0.232785	0.344943	0.0589068	0.185464	3.93031e-05	0.168723
ENSG00000144339	0.00593167	0.00228999	-0.00165794	-0.00583964	0.0048586	0.000118786	-0.016227	0.00728424	0.404936	0.418863	0.0384451	0.0433131	0.0845827	0.154733	0.0876111
ENSG00000258818	0.00447077	0.000322973	-0.00262434	-0.00440823	0.000316514	2.6226e-06	-0.00651734	0.0133334	0.886574	0.0645267	0.0307351	0.87128	0.962923	0.445955	0.104213
ENSG00000214274	0.00579891	0.00121385	-0.00278773	-0.00512404	0.000291662	4.88045e-05	-0.000807725	0.00775265	0.655525	0.0920106	0.0329086	0.901056	0.472649	0.936254	0.0891758
ENSG00000259171	0.00359559	0.0021324	-0.00228079	-0.00259196	0.000685633	7.69941e-05	0.00617566	0.0216939	0.280242	0.100834	0.171512	0.685556	0.118538	0.4318	0.124551
ENSG00000160678	-0.000310904	0.00107368	-0.00588454	0.00171401	-0.008896	-9.68996e-05	0.0714121	0.951945	0.871595	0.183416	0.778585	0.124384	0.558029	0.00858997	0.972463
ENSG00000102078	-0.000370243	-0.214775	-0.00351783	0.0101733	0.000311574	-3.74313e-05	-0.0108196	0.849279	1.52279e-59	0.0597722	0.000191608	0.884931	0.546716	0.290781	0.91023
ENSG00000259287	-0.00516466	0.00329732	-0.00113661	0.00322939	0.000585563	-0.000171511	0.145745	0.370824	0.654771	0.841504	0.667798	0.926382	0.349076	2.99197e-05	0.554613
ENSG00000264624	0.0012266	0.00326171	-0.00558119	-0.00520176	-0.00342585	0.000101886	-0.0317742	0.584306	0.259477	0.00985447	0.0693276	0.170234	0.157055	0.00917532	0.72891
ENSG00000109062	0.0012266	0.00326171	-0.00558119	-0.00520176	-0.00342585	0.000101886	-0.0317742	0.584306	0.259477	0.00985447	0.0693276	0.170234	0.157055	0.00917532	0.72891
ENSG00000221996	-0.00484573	0.00572543	0.00361477	0.00299209	-0.00225424	-5.01238e-05	0.0592487	0.0973511	0.128906	0.0878637	0.32576	0.484926	0.591264	8.07544e-05	0.252301
ENSG00000249346	-0.00488014	0.00255075	0.00705034	0.00672361	-0.010549	0.00017762	0.000185475	0.121787	0.526231	0.00972622	0.0713043	0.00344572	0.0797976	0.990454	0.285959
ENSG00000183317	0.00672228	0.00169863	-0.000416371	-0.00229008	0.00220947	-5.23603e-06	0.00573764	0.000399633	0.460977	0.79841	0.305915	0.267056	0.926847	0.535516	0.0575043
ENSG00000135636	-0.001823	0.00758261	-0.00155775	-0.00486088	-0.0101192	0.000448448	-0.244098	0.722377	0.254064	0.711356	0.41412	0.0800402	0.00832582	1.8235e-11	0.828658
ENSG00000115459	0.00985496	0.00361366	-0.00293759	-0.0100534	0.00082534	-8.87151e-05	0.0429189	0.0281452	0.521292	0.499645	0.0862502	0.86454	0.524819	0.0728977	0.137662
ENSG00000142609	-0.00224957	0.00218943	-0.00515767	-0.00447839	-0.000417295	-7.9907e-05	0.105571	0.500558	0.610552	0.0665074	0.250369	0.910273	0.455769	1.97079e-07	0.665443
ENSG00000167874	0.000703671	0.0031937	-0.00344027	-0.00206117	-0.00339058	0.00013109	-0.086055	0.863447	0.547457	0.192797	0.598054	0.460126	0.326178	2.35643e-05	0.918441
ENSG00000273309	0.00398989	0.00096584	0.000600504	-0.00308966	0.000795768	-2.42624e-05	-0.00340583	0.000453063	0.485179	0.519825	0.0210646	0.504494	0.480442	0.531489	0.0575043
ENSG00000130332	0.00378291	0.00211206	0.00149481	-0.00317297	0.00025392	-4.43413e-05	0.00251425	0.00177345	0.157609	0.195961	0.0415333	0.842005	0.229615	0.683271	0.0647737
ENSG00000226124	0.00161882	0.0021663	-0.00161383	-0.00399179	0.00366786	4.16571e-05	-0.0195322	0.386178	0.368127	0.300295	0.0722971	0.0803399	0.486026	0.0404264	0.569173
ENSG00000239127	-0.00677886	0.00378594	0.000631923	0.00231486	0.00173106	-1.31908e-05	0.0220185	0.00382443	0.195141	0.743852	0.391139	0.489486	0.854801	0.0586218	0.0739797
ENSG00000131437	0.0128449	0.00831149	0.00761742	-0.00648159	0.012387	0.000213236	0.0458196	0.00130823	0.0928105	0.0438292	0.19116	0.00451865	0.0820674	0.0276586	0.0624925
ENSG00000099860	0.00172269	0.00272373	-0.00242205	-0.00257761	-0.00135072	8.95536e-05	-0.0156253	0.255763	0.163982	0.066426	0.156114	0.42048	0.0674489	0.0451428	0.441222
ENSG00000111644	0.00510435	-0.00348225	0.0149164	0.00511009	0.00108435	-1.59229e-05	0.067174	0.33589	0.61157	3.29839e-05	0.288385	0.854645	0.926279	0.00422707	0.522511
ENSG00000117410	-0.00618989	0.00482305	0.00227336	0.00297596	0.000654013	-0.00035714	0.0706957	0.160155	0.393748	0.499253	0.537243	0.893034	0.0135506	0.00167911	0.335516
ENSG00000183684	0.00132003	0.000656413	-1.95494e-05	-0.00132184	0.00046046	-8.7984e-07	-0.00273488	0.113028	0.535257	0.979689	0.207833	0.613235	0.973218	0.524983	0.274083
ENSG00000101557	0.00451866	-0.010439	0.000883829	-0.000268256	0.00443013	2.75221e-05	-0.0454799	0.127872	0.00760067	0.717819	0.937602	0.177902	0.769961	0.00343098	0.29374
ENSG00000207744	0.00607137	0.000607714	0.0050708	0.000440267	-0.00221641	0.000395843	-0.0396864	0.0517776	0.877109	0.100868	0.912542	0.512846	0.000145891	0.0195674	0.180942
ENSG00000170166	0.00583957	0.00425613	0.00533316	-0.000782194	-0.00197529	0.000351771	-0.0147777	0.0615303	0.282283	0.0856283	0.84561	0.560335	0.000639716	0.369346	0.197559
ENSG00000107443	0.00515232	0.00325144	-0.00173123	-0.00432403	0.00233657	0.000120546	-0.0253621	0.00427721	0.147607	0.316251	0.0630061	0.225015	0.0321235	0.00905214	0.0758352
ENSG00000259431	0.00309981	0.000892633	-5.50521e-05	-0.000592654	0.00306208	-4.06661e-05	-0.0143292	0.0351394	0.629755	0.967476	0.745058	0.0586251	0.376971	0.0632173	0.152627
ENSG00000258290	0.00224777	0.00177275	-0.0040396	0.0093851	-0.00311459	-0.000181252	0.015396	0.582524	0.734891	0.32029	0.0852506	0.489889	0.165584	0.480613	0.727706
ENSG00000140262	0.00312618	0.00357295	0.0011693	-0.00425595	0.00574981	-9.91117e-06	-0.000213653	0.129855	0.177272	0.517494	0.0927703	0.013529	0.879216	0.983615	0.296742
ENSG00000264249	0.00371956	-0.000147554	0.000367328	-0.00416877	0.000691827	0.00012289	-0.0160801	0.036097	0.947341	0.815049	0.0582952	0.719367	0.0301689	0.0787248	0.154917
ENSG00000108825	0.00108805	0.0017263	-0.00103998	-0.00335939	0.00425611	-0.000193334	-0.0182924	0.453601	0.354113	0.4691	0.0824822	0.00976563	9.16694e-05	0.0224381	0.627339
ENSG00000267060	0.00108805	0.0017263	-0.00103998	-0.00335939	0.00425611	-0.000193334	-0.0182924	0.453601	0.354113	0.4691	0.0824822	0.00976563	9.16694e-05	0.0224381	0.627339
ENSG00000105877	-0.000423332	-0.00160082	0.000983256	0.000261078	-0.00175155	3.98091e-05	0.0237704	0.773046	0.396137	0.499174	0.891731	0.281419	0.394096	0.00419596	0.861798
ENSG00000267261	0.00597828	0.000621879	-0.00177593	-0.00376728	0.000445736	5.36802e-05	-0.081532	0.00109508	0.782307	0.166256	0.0466753	0.818524	0.341556	6.24587e-12	0.0595891
ENSG00000108774	0.00656452	0.000394763	-0.002049	-0.00406744	0.000539207	6.02914e-05	-0.0888535	0.00106922	0.872768	0.145734	0.049879	0.800006	0.329619	7.23813e-12	0.0595891
ENSG00000204978	-0.0105584	-0.0011807	0.000699109	0.00909963	-0.0119849	0.000118778	0.0368571	0.0527513	0.864391	0.865711	0.130649	0.0484923	0.491703	0.157756	0.182454
ENSG00000155366	0.000416584	-0.00396414	-0.00527523	-0.003831	-0.00388478	0.000150849	-0.0425769	0.893948	0.327041	0.0452658	0.291879	0.266003	0.136337	0.00866172	0.937136
ENSG00000137338	0.00988427	-9.29389e-05	-0.00160684	-0.008028	0.00464385	3.57875e-05	0.0122255	0.00268989	0.981755	0.547007	0.0364583	0.188568	0.723418	0.44032	0.0677668
ENSG00000258553	0.000566332	0.00305011	-0.000186831	-0.00182867	9.05419e-05	-5.93484e-05	-0.0071498	0.566029	0.0192748	0.814033	0.110239	0.934137	0.0648249	0.144667	0.715599
ENSG00000268310	0.00141589	0.00962075	0.00454519	-0.00578695	0.0120605	-0.000534723	0.205724	0.81711	0.225126	0.390417	0.430517	0.0799262	0.00822287	8.93267e-08	0.889611
ENSG00000099985	-0.00929301	0.00553411	-0.0132823	-0.00731877	-0.00147001	0.000469884	-0.0661373	0.217359	0.567925	0.0147483	0.342295	0.860354	0.0562953	0.0590745	0.399593
ENSG00000271875	-0.00131956	0.00389732	-0.00274023	0.0028414	-0.000303201	0.000157976	0.0276216	0.733763	0.439138	0.272607	0.444668	0.944302	0.213154	0.108112	0.836238
ENSG00000130226	0.00284345	-0.00264267	-0.00193731	-0.00240041	0.00289616	0.000279788	-0.00539227	0.244939	0.399219	0.371767	0.420178	0.284545	0.000644375	0.664398	0.429666
ENSG00000148826	0.00416196	-0.00540225	-0.000122112	-0.00114587	0.000645902	-4.61234e-06	0.0124279	0.225736	0.226437	0.842296	0.257654	0.866288	0.967608	0.0258525	0.40911
ENSG00000207621	-0.00860935	0.115525	0.00658672	-0.00777359	-0.00183411	0.000124881	0.0426544	0.0540758	3.27402e-27	0.105081	0.158843	0.706111	0.374322	0.0660605	0.184446
ENSG00000207753	-0.00734983	0.153945	0.00447658	-0.0106127	0.000286416	0.000266192	-0.000745813	0.0791487	1.1078e-34	0.199912	0.0335987	0.950157	0.0480366	0.971052	0.225735
ENSG00000173409	0.00727579	0.00160247	-0.00126041	-0.00650213	0.00469717	0.000121246	-0.00989943	0.00805948	0.639206	0.597076	0.0523361	0.114494	0.15651	0.469044	0.0901135
ENSG00000174460	-3.95851e-05	-0.187858	0.00145648	0.00943711	0.00182213	-1.95609e-05	-0.00341072	0.98774	5.62461e-50	0.558376	0.00696065	0.522361	0.811174	0.801967	0.992658
ENSG00000198142	0.00188081	0.000453078	-0.00202314	-0.00272201	0.000191222	-3.2448e-05	-0.0041849	0.187421	0.803037	0.136672	0.136455	0.902646	0.472102	0.573243	0.36755
ENSG00000224505	0.00691158	0.000341685	-0.00204491	-0.0083672	0.00229637	2.02333e-05	-0.0241296	0.0638352	0.94275	0.361383	0.0169312	0.577005	0.865557	0.12598	0.201295
ENSG00000118231	-0.0100413	0.00715885	0.0127233	0.00273261	9.52012e-05	2.74655e-05	0.0302734	0.0140922	0.166682	0.000202048	0.537186	0.982841	0.830008	0.120289	0.106969
ENSG00000172538	0.000517308	0.00613466	0.00451461	0.00175102	-0.00862105	-5.03426e-05	0.0993964	0.86389	0.11676	0.136294	0.657491	0.0118669	0.599442	3.86097e-07	0.918644
ENSG00000122042	0.00400611	0.00152737	0.00144422	-0.00207059	0.00105347	-3.68652e-06	0.0318012	0.0616611	0.575882	0.342848	0.351123	0.654768	0.95685	0.00235962	0.197746
ENSG00000256943	0.00876613	0.00690036	-0.0227256	-0.00873235	0.0046996	-0.000235596	0.159036	0.112732	0.329037	1.1981e-05	0.172876	0.440015	0.182255	9.48476e-07	0.273666
ENSG00000145375	0.00321947	-0.000286389	-0.000527957	-0.00280097	0.00171544	2.34575e-05	-0.00169432	0.00568759	0.84314	0.567642	0.0365746	0.172937	0.515666	0.760162	0.0812844
ENSG00000236266	-0.0126361	-0.044235	0.00738868	0.00544281	0.0268182	0.000344314	0.00956259	0.206762	0.00113072	0.0367814	0.324639	0.0193109	0.297253	0.73318	0.388486
ENSG00000267539	-0.0012343	0.00403776	0.000909099	-0.000151152	-2.89054e-07	-5.71668e-05	-0.0126469	0.51102	0.0981777	0.581125	0.946867	0.999889	0.341753	0.189843	0.673064
ENSG00000137414	0.00263905	0.00518769	0.00682057	0.000922137	0.00122174	-0.000196047	-0.0305148	0.385511	0.189995	0.00103425	0.748492	0.718897	0.0505749	0.0250142	0.56842
ENSG00000169871	-0.00140841	-0.0021554	-0.0079519	-0.00553968	-0.00312196	0.00019563	0.30786	0.748842	0.70259	0.0636045	0.326749	0.521031	0.165539	2.24306e-15	0.846238
ENSG00000112041	0.00259168	0.00235347	-0.00125931	0.000355388	0.00348918	4.90408e-05	0.0221767	0.395627	0.546513	0.67557	0.928751	0.300268	0.611649	0.176633	0.577845
ENSG00000174021	0.00509665	0.00169515	-0.00250188	-0.00463312	0.00322587	0.000140981	-0.00164348	0.0246289	0.550971	0.257467	0.115952	0.189911	0.0488309	0.889221	0.130626
ENSG00000251445	0.00517027	0.0042311	0.00543575	-0.00203881	0.00216419	-0.000163007	0.080391	0.0368501	0.18093	0.00381113	0.429282	0.425439	0.0413012	2.44362e-08	0.156087
ENSG00000160214	0.00467762	0.00402542	-0.000749634	-0.00589255	0.000904389	-1.31419e-05	-0.00763386	0.0111028	0.083007	0.67161	0.0156356	0.646418	0.816729	0.424656	0.0980548
ENSG00000132589	0.00183644	0.00557242	0.000617429	-0.00479019	0.000396431	-0.00010496	0.0722402	0.402362	0.0510822	0.762533	0.0889442	0.869665	0.13547	2.41739e-07	0.583954
ENSG00000100599	0.00135501	-0.00141852	-0.00112731	-0.00310456	0.000165927	5.4114e-05	0.000500935	0.466266	0.553262	0.473654	0.161869	0.93578	0.364141	0.956957	0.63776
ENSG00000262429	0.0019258	0.000218462	0.000657717	-0.00310179	0.000852185	1.71139e-05	-0.0102961	0.186504	0.906589	0.59204	0.0760014	0.59589	0.711779	0.16103	0.366263
ENSG00000091640	0.00556648	0.0073142	0.00824932	0.00224514	-0.00272647	-0.00031488	-0.0327138	0.0861123	0.0821199	0.000122797	0.441872	0.44807	0.00368698	0.0193707	0.236086
ENSG00000172660	0.00644226	0.000230059	3.27382e-05	-0.00416874	0.0010638	5.52446e-05	6.81491e-05	0.000300122	0.914995	0.98178	0.0423877	0.567468	0.304835	0.993546	0.0575043
ENSG00000267578	0.00596633	0.000614743	0.000741524	-0.00422201	-0.000413573	6.13363e-05	-0.00236005	0.00155187	0.790481	0.635119	0.0569263	0.835672	0.288424	0.795407	0.062541
ENSG00000090447	0.00740601	0.00180285	-0.00125939	-0.00393771	0.000328207	-4.1732e-05	-0.0369106	0.00316113	0.5605	0.571373	0.196422	0.901909	0.586918	0.00525957	0.0707743
ENSG00000065491	0.00341332	0.00454565	0.000827738	-0.00426086	0.00358288	-2.41732e-05	0.00814105	0.0413982	0.0351298	0.552284	0.0334258	0.0532644	0.645795	0.325195	0.163278
ENSG00000159459	-0.00283962	-0.0013793	0.000486698	-0.00193893	0.00259815	-5.57295e-05	-0.00821346	0.0994203	0.529554	0.739309	0.342603	0.172388	0.308253	0.341192	0.255415
ENSG00000132446	-0.00570103	0.0195723	0.00136751	0.00407474	0.00424832	-0.000205921	-0.0104294	0.00898987	1.5483e-09	0.513897	0.146261	0.0724044	0.00320081	0.357103	0.0927738
ENSG00000107862	0.00278959	-0.00522885	-0.00265916	-0.00281826	0.000719484	2.26592e-05	-0.0154547	0.188464	0.057391	0.159609	0.275645	0.75767	0.736042	0.156106	0.368883
ENSG00000130559	-0.00180463	0.0018429	-4.7972e-07	-0.00200447	0.00960326	-6.54055e-05	-0.00980104	0.6744	0.740171	0.999869	0.64253	0.0492985	0.638376	0.613005	0.796035
ENSG00000124193	0.000944665	-0.00124684	0.000779699	-0.00122039	0.000345185	-4.32693e-05	-0.00524853	0.455939	0.447518	0.340444	0.317945	0.807225	0.294297	0.344817	0.629176
ENSG00000137880	0.00425578	0.00249045	-0.00156023	-0.00412323	0.00125773	9.64529e-05	-0.00539361	0.0116568	0.239885	0.285506	0.0445646	0.489061	0.0693085	0.519726	0.0994647
ENSG00000075388	-0.000779682	0.0012869	0.00121902	0.00246774	-0.00313273	9.34188e-05	0.096976	0.696339	0.617653	0.441675	0.275932	0.162291	0.149341	6.9362e-12	0.811858
ENSG00000132964	0.0079987	0.00196308	3.98597e-05	-0.00753216	-0.000492575	0.000242514	-0.0169832	0.0511687	0.706464	0.988967	0.0800145	0.91279	0.0667064	0.365004	0.180182
ENSG00000143633	0.00405879	-0.00189304	-0.00100714	-0.00245869	0.00235886	1.76176e-05	-0.00692593	0.00113599	0.21861	0.309025	0.0813622	0.0776447	0.643403	0.243708	0.060008
ENSG00000179546	0.00390242	0.01409	-0.0011488	-0.00397024	-0.00600855	5.2611e-05	0.078301	0.269182	0.00292608	0.643146	0.277651	0.129539	0.643463	2.22319e-05	0.455183
ENSG00000144746	-0.00499968	-0.00153156	0.00225607	0.00367406	-0.00217749	-0.00021017	-0.0856212	0.0910873	0.682998	0.412167	0.323071	0.500614	0.0270639	2.18968e-06	0.243233
ENSG00000167380	0.00752034	-0.00284596	-0.00182625	-0.00756978	0.00261094	4.02026e-05	-0.0187626	0.0148097	0.461363	0.510012	0.0497035	0.432747	0.674351	0.232636	0.108174
ENSG00000214189	-0.00284458	-0.000623196	0.00120428	0.00168755	-0.00454687	-3.45656e-05	0.0528251	0.481829	0.904684	0.706883	0.710965	0.313429	0.789848	0.0103046	0.649812
ENSG00000188474	-0.00284458	-0.000623196	0.00120428	0.00168755	-0.00454687	-3.45656e-05	0.0528251	0.481829	0.904684	0.706883	0.710965	0.313429	0.789848	0.0103046	0.649812
ENSG00000138095	0.00354375	0.00101861	-0.000810379	-0.00173668	-0.000138301	-3.43975e-05	-0.0135134	0.00560982	0.522558	0.425577	0.228087	0.919662	0.386411	0.0320119	0.0809587
ENSG00000198563	0.00308634	0.00377878	-0.00306778	-0.00154124	0.00507495	-0.0002885	0.0401878	0.252895	0.274581	0.245734	0.658159	0.0906109	0.00126473	0.00735352	0.437971
ENSG00000257564	-0.0052876	0.000726085	-0.00295219	0.000746506	-0.000148297	1.29206e-05	0.00955481	0.0300831	0.812214	0.215402	0.810775	0.955005	0.864411	0.453722	0.141967
ENSG00000204620	-0.000263324	-0.079809	-0.00298301	0.00451582	-0.00313269	-0.000294506	-0.0311669	0.92247	1.22954e-29	0.233142	0.185533	0.297682	0.00115868	0.0313079	0.95492
ENSG00000213995	0.00463144	-0.00218497	0.00234847	0.00013434	0.00321874	9.02528e-05	-0.0759542	0.0722907	0.507815	0.118479	0.95229	0.260785	0.278283	1.51121e-08	0.215497
ENSG00000260026	-0.000785636	-0.00128454	0.000770588	0.00115191	0.0007491	-4.00089e-05	0.0238671	0.755275	0.693135	0.687147	0.675704	0.789654	0.622407	0.0529014	0.849907
ENSG00000178741	0.00256556	-0.00179746	-0.000307682	-0.00131876	-0.00108715	-2.38788e-05	-0.0196219	0.0638703	0.309103	0.767579	0.38022	0.47484	0.586727	0.00450036	0.201319
ENSG00000141150	0.00177729	0.00120624	-0.00178845	-0.00242043	0.0021274	-4.58697e-05	0.0357705	0.254032	0.545019	0.210681	0.213415	0.217663	0.354736	7.10845e-05	0.439414
ENSG00000271367	0.0026685	-0.00089911	-0.00140925	-0.00411047	-0.000413178	0.000117074	-0.0423111	0.0760772	0.63864	0.226448	0.0167644	0.802355	0.0168397	8.56087e-07	0.221133
ENSG00000012660	0.00425985	-0.00091775	-0.0021875	-0.00582202	4.81849e-05	0.000200468	-0.0715866	0.093015	0.776399	0.261394	0.0411274	0.986207	0.0154728	7.67058e-07	0.246425
ENSG00000164300	0.00435397	0.00234209	0.000500015	-0.00238457	0.00405969	0.000311821	-0.143356	0.0836457	0.464224	0.818418	0.429315	0.143928	0.000227635	2.2142e-13	0.232617
ENSG00000169918	0.00232712	-0.000609074	0.00291759	-0.00224077	0.00403695	-3.70342e-05	-6.46334e-05	0.350051	0.848237	0.21995	0.479771	0.144497	0.639034	0.996036	0.535994
ENSG00000260790	0.00258035	0.0045068	0.00880685	-0.00114371	-0.00137034	0.000296118	-0.0509847	0.274531	0.138277	0.000503878	0.709183	0.597048	0.00019913	0.000226937	0.460318
ENSG00000119185	-0.00287855	0.00196871	0.0048848	0.000556202	0.00301023	5.70632e-06	0.0642747	0.0709411	0.329874	0.00315329	0.786439	0.0861838	0.908791	4.32726e-09	0.213394
ENSG00000259153	1.97551e-05	0.00242157	0.000139773	-0.000991632	0.000103902	3.93588e-05	-0.0307331	0.987391	0.138719	0.864425	0.417657	0.940771	0.33405	2.50898e-06	0.992472
ENSG00000135469	-0.000919107	0.00096595	9.91869e-06	0.001314	0.000342251	-8.29001e-06	-0.0238337	0.456565	0.541942	0.993055	0.39717	0.801565	0.832613	0.000634168	0.629687
ENSG00000160307	0.00389686	0.0115507	0.00604199	-0.0069567	0.0238374	0.00011331	0.58912	0.636904	0.281247	0.309748	0.421643	0.0119473	0.67092	2.74448e-17	0.768995
ENSG00000102760	0.00319092	0.00183551	0.000410114	-0.00110068	0.00705527	0.00026431	-0.0498084	0.164514	0.5334	0.798777	0.640572	0.00725748	0.000670145	2.95678e-05	0.340662
ENSG00000151240	-0.00399337	0.00472172	0.000998179	0.000257067	-0.00120536	-9.44239e-05	-0.0419111	0.0926859	0.122333	0.59569	0.923079	0.64412	0.212988	0.000764884	0.245792
ENSG00000159082	-0.00102128	-0.00248625	0.000157947	-0.00326818	0.00123149	2.30086e-06	-0.0529018	0.678821	0.434789	0.938717	0.260754	0.653042	0.976756	0.000113122	0.798927
ENSG00000224292	0.00731745	-0.196989	0.00332755	0.0114296	0.00504909	-0.000253894	-0.0324152	0.0498881	5.55706e-43	0.350992	0.0201124	0.215093	0.0327915	0.100733	0.177993
ENSG00000102312	0.00501384	-0.263813	-0.0014966	0.0084107	0.0036486	-8.40756e-05	-0.0284808	0.0737996	3.64476e-56	0.544133	0.0169343	0.236155	0.342419	0.0500374	0.217482
ENSG00000162585	0.00440873	0.00372063	-0.00303642	-0.0025613	-0.00232727	-0.00074602	-0.150739	0.426135	0.602708	0.449681	0.660447	0.705902	9.98156e-05	1.02805e-06	0.604289
ENSG00000243558	0.00440873	0.00372063	-0.00303642	-0.0025613	-0.00232727	-0.00074602	-0.150739	0.426135	0.602708	0.449681	0.660447	0.705902	9.98156e-05	1.02805e-06	0.604289
ENSG00000149926	0.00130842	-0.00055398	-0.00230767	-0.00327086	0.00452545	-2.53509e-05	-0.0156879	0.676553	0.890403	0.443153	0.417174	0.194365	0.799186	0.344456	0.797539
ENSG00000249334	-0.00504898	-0.00148989	-0.0106109	-0.00828616	-0.00110965	0.000341463	-0.0934458	0.268499	0.797794	0.0227095	0.168129	0.82443	0.0207089	0.000423072	0.454344
ENSG00000109684	-0.00637909	-0.00306696	-0.0118394	-0.00345735	0.000675887	0.000363914	-0.0934889	0.202719	0.63056	0.0194865	0.593345	0.901851	0.0242978	0.00106602	0.38399
ENSG00000008513	-0.000151978	0.00768926	-0.00121433	-0.00756698	0.0075953	1.21798e-05	-0.106812	0.951235	0.0188416	0.601668	0.0203178	0.00749886	0.877642	8.67709e-10	0.972374
ENSG00000066926	0.000800058	-0.000284331	-0.00105416	-0.000292584	0.00234774	-2.15058e-05	-0.0243687	0.595493	0.883479	0.391294	0.865519	0.16432	0.656397	0.00213406	0.737347
ENSG00000099364	0.00236362	0.00145341	-0.00146122	-0.00363186	2.98989e-05	4.33161e-05	-0.0100479	0.0235766	0.270486	0.102553	0.00491193	0.978897	0.18745	0.0569702	0.128481
ENSG00000260793	0.000575775	0.00218701	0.00117953	-0.00296214	0.000713878	-2.55329e-05	-0.00393201	0.716542	0.285784	0.401039	0.130105	0.684576	0.614376	0.62682	0.824602
ENSG00000187323	0.0093016	-0.00129869	0.00874658	-0.0043932	0.0112651	8.13251e-05	0.0574728	0.0492448	0.828518	0.0194383	0.395819	0.0330079	0.586867	0.0138406	0.176901
ENSG00000266335	0.00904269	-0.00127254	0.00662618	-0.00484836	0.00997836	8.64432e-05	0.0434594	0.0282501	0.806728	0.0399888	0.282574	0.0296229	0.505786	0.0304267	0.138082
ENSG00000156873	0.00474496	0.000997994	0.000416645	-0.0022151	0.0038393	-2.88727e-05	-0.0327041	0.0663197	0.760695	0.845501	0.460393	0.177615	0.723172	0.0137409	0.205895
ENSG00000141750	0.00253971	0.00111726	0.000573874	-0.00264606	0.00401321	5.1862e-05	0.0684153	0.164553	0.632498	0.697335	0.208643	0.0501914	0.373827	4.44391e-09	0.340691
ENSG00000266581	-0.00298864	0.00603304	0.000273231	-0.00207735	0.00300016	0.000215303	0.230827	0.426234	0.214497	0.929419	0.632674	0.471969	0.0772525	1.63405e-14	0.604351
ENSG00000123892	0.000596712	0.00448916	-0.00348679	-0.00394843	0.00339875	0.000305306	0.281971	0.886478	0.406122	0.30954	0.413564	0.465494	0.0261153	1.00744e-15	0.932153
ENSG00000259279	-0.00618053	0.00102422	0.0134633	0.0107864	-0.00797208	0.000176698	-0.06616	0.0717407	0.813963	3.84788e-05	0.0103618	0.0372923	0.106628	0.00038599	0.214633
ENSG00000235217	0.0016449	0.00410969	0.00967988	1.15652e-06	0.00601399	0.000188597	0.0749315	0.614615	0.331058	0.000548184	0.999747	0.101971	0.076485	3.13787e-05	0.752132
ENSG00000188760	-0.000574894	-0.00044146	0.00203092	3.14773e-05	0.00385623	-5.48099e-05	0.00409419	0.775363	0.865089	0.203639	0.988849	0.0896242	0.398856	0.674666	0.8637
ENSG00000134901	0.00280967	0.00082865	-0.00236853	-0.00350427	0.00203102	-6.36671e-07	-0.00867802	0.00645463	0.518401	0.0106902	0.00634246	0.0698782	0.984026	0.0947255	0.0844771
ENSG00000204385	-0.0109894	0.00150208	0.00420599	0.00233141	-0.000479922	4.57019e-05	0.0770649	0.00223669	0.736891	0.018066	0.381935	0.901132	0.685657	6.20454e-07	0.0658604
ENSG00000125166	0.00434694	-0.00123636	0.000354238	-0.00417305	0.00301895	-8.9345e-05	0.00333381	0.0779506	0.692623	0.868755	0.163332	0.265027	0.25263	0.787841	0.223729
ENSG00000124159	-0.00588991	0.000477206	-0.00183465	0.00236245	-0.00122782	3.40522e-06	-0.0240765	0.0426241	0.896478	0.455164	0.488479	0.697896	0.970201	0.100061	0.16543
ENSG00000204435	0.00510458	-0.00240375	0.00108947	-0.0013056	0.0023231	-1.07427e-05	0.0432606	0.0139766	0.357086	0.519603	0.581363	0.302416	0.868087	0.000117097	0.106647
ENSG00000263020	0.00414228	-0.000991883	-0.00113646	-0.00336896	0.00099486	4.27582e-05	-0.00486225	0.00169052	0.539411	0.363957	0.0467077	0.474513	0.28701	0.470134	0.0643055
ENSG00000105373	0.00358507	-0.000480559	0.000617514	-0.000761563	0.000954633	-4.41263e-05	0.00137032	0.0204929	0.804288	0.649859	0.682209	0.568157	0.361044	0.859702	0.122364
ENSG00000243819	0.0033435	0.00213349	-0.000747708	-0.00261803	0.00145782	4.56066e-05	-0.00917119	0.0171735	0.226843	0.560989	0.136271	0.336218	0.296574	0.204087	0.113837
ENSG00000259887	0.000266181	-0.00211126	-0.00350705	-0.000130533	0.00262715	-0.000151316	0.0138796	0.880187	0.353458	0.0406149	0.953482	0.181711	0.00909976	0.138953	0.928582
ENSG00000105697	0.00839049	0.0015501	0.00600277	-0.00676803	0.0107407	-0.000192121	-0.294641	0.170601	0.842989	0.225626	0.332361	0.115672	0.326287	9.15212e-12	0.34814
ENSG00000169410	0.00507911	0.00383962	0.000583786	-0.00694197	0.000579122	4.12392e-05	-0.0137031	0.0263577	0.185781	0.754006	0.011177	0.815522	0.565254	0.222433	0.133716
ENSG00000260740	-0.00652214	-0.0195118	0.00273938	0.00856565	0.00914181	0.000100775	0.0120533	0.135233	0.000894524	0.420758	0.0828178	0.0614875	0.46932	0.565023	0.302953
ENSG00000241343	0.0034836	-0.313003	-7.10445e-06	0.00801741	-0.00051865	0.000162016	-0.0507406	0.356019	4.63263e-53	0.998474	0.109254	0.900397	0.178018	0.0152288	0.540789
ENSG00000257529	0.00314965	-0.292662	-0.00095673	0.0114727	0.00219713	8.98103e-05	-0.0357321	0.309306	4.20723e-56	0.753698	0.00696211	0.518731	0.360419	0.0351635	0.496041
ENSG00000196689	-0.00369418	0.00303485	0.000606688	0.00337578	-0.00741528	7.6288e-05	0.0296644	0.380128	0.57687	0.825213	0.410955	0.118147	0.575685	0.115416	0.563177
ENSG00000120329	0.00407978	0.0152527	0.0023854	-0.00136883	0.00155554	0.000505125	-0.0343438	0.549485	0.0886775	0.495958	0.800008	0.8387	0.02685	0.189679	0.704214
ENSG00000221479	-0.0118909	0.00833144	-9.41332e-05	0.0134366	0.00134159	-0.000372309	0.0313338	0.0321575	0.234389	0.98601	0.0648611	0.822732	0.0343922	0.282831	0.146358
ENSG00000131795	0.00869194	-0.00056125	-0.00185219	-0.00812212	0.00209388	7.82132e-05	-0.0280416	0.00441467	0.882165	0.445716	0.0216534	0.522094	0.407992	0.0600445	0.0762356
ENSG00000226526	-0.00757001	-0.0049963	-0.00572289	0.0122365	-0.0173301	-5.09592e-05	-0.0140398	0.149314	0.456793	0.190892	0.0497093	0.00390821	0.759821	0.587468	0.321335
ENSG00000202441	0.00867433	0.00696338	0.00262446	-0.00113763	0.0135795	-0.000298334	0.0326595	0.0607269	0.237303	0.505182	0.834539	0.00914372	0.0442196	0.160949	0.196232
ENSG00000049769	-0.000124185	-0.241522	0.00120637	0.0125813	-0.00178019	-0.000171371	0.00748204	0.972748	1.19658e-47	0.6449	0.0020823	0.661087	0.148399	0.657604	0.983219
ENSG00000021355	-0.00315144	-0.00442995	-0.0134965	0.000359726	-0.00890208	0.000125105	0.000821881	0.589694	0.555447	0.0135707	0.959949	0.172037	0.502593	0.978089	0.733238
ENSG00000140905	0.00595407	-3.03844e-05	0.00134828	-0.00427459	0.00174506	6.67741e-06	-0.0050363	0.0342761	0.993182	0.520773	0.161594	0.570151	0.939997	0.701549	0.150732
ENSG00000134186	0.00300382	-0.00131311	0.000608265	-0.00204245	0.000134654	1.54253e-05	-0.00843259	0.000763248	0.228782	0.468474	0.0711657	0.885156	0.565978	0.0677109	0.0575043
ENSG00000171174	0.00507728	-0.00171951	-0.00618188	-0.00713463	0.00297082	-3.56648e-05	-0.0639246	0.0386941	0.580528	0.00179103	0.0101601	0.27058	0.645697	2.65202e-06	0.159082
ENSG00000181195	0.00155276	0.00621902	-0.00775272	-0.000713108	0.00131166	0.000292856	-0.0500075	0.752691	0.333141	0.00383899	0.854986	0.812574	0.0738899	0.0107418	0.848283
ENSG00000139618	0.00432116	-0.00682051	0.00395553	-0.00074598	-0.00151758	4.71475e-05	-0.0493122	0.0257351	0.00663391	0.0375622	0.761024	0.468392	0.434111	1.84596e-05	0.132615
ENSG00000189167	0.0013653	-0.00150969	0.000119489	-0.000733726	0.000828664	2.08902e-05	-0.00377218	0.270271	0.340739	0.921794	0.648971	0.542215	0.593356	0.566153	0.456151
ENSG00000198796	-0.00677281	-0.00499309	-0.000854054	0.00655638	-0.0114912	-6.0377e-05	-0.016891	0.187293	0.447701	0.843523	0.280903	0.0460555	0.711378	0.509736	0.367367
ENSG00000089094	0.00625392	0.00279863	-0.0141477	-0.0119822	-0.000789678	-0.000112105	-0.0478352	0.204559	0.658735	0.000147545	0.0196432	0.885168	0.48024	0.0361448	0.386038
ENSG00000209702	-0.000714742	2.06555e-05	0.000234382	-3.31081e-05	-0.00169871	7.86947e-06	-0.00635333	0.744044	0.994155	0.895894	0.989534	0.485779	0.910726	0.55713	0.843124
ENSG00000180543	0.00220149	0.00330047	0.00285809	0.000368458	0.0062405	0.000177781	-0.109582	0.522553	0.458183	0.273606	0.921336	0.107444	0.112594	7.62684e-08	0.682343
ENSG00000109066	-0.000346338	-0.000349507	0.00031231	-0.000904624	0.00141563	-1.14638e-05	0.00483575	0.791155	0.834964	0.802364	0.589153	0.328915	0.782782	0.483204	0.873046
ENSG00000109065	0.00197518	0.00192279	-0.00146189	-0.00103133	0.00206636	-6.65849e-05	-0.00759188	0.344336	0.472575	0.452036	0.693917	0.370589	0.316948	0.484827	0.53077
ENSG00000264290	0.00304216	0.00148519	-0.000629782	-0.00299439	-0.00111741	0.000102949	-0.0116608	0.055565	0.461861	0.619248	0.100613	0.520715	0.0439247	0.134679	0.187084
ENSG00000168792	0.00240237	0.00259155	0.00015705	-0.00239385	-0.000322213	3.25343e-05	0.000616761	0.0102939	0.0293366	0.861058	0.0497735	0.747528	0.26141	0.898506	0.0961596
ENSG00000272153	-0.00379738	0.00181905	-0.00106466	0.000405592	-0.00690035	-0.000102514	-0.0385351	0.322811	0.711507	0.754197	0.930758	0.107447	0.402505	0.0548774	0.510484
ENSG00000272393	0.00280333	-0.000388265	-0.000769352	-0.00351606	0.000765446	4.55132e-05	-0.0092431	0.0778476	0.847572	0.545898	0.0565073	0.660616	0.367213	0.234606	0.223686
ENSG00000106554	0.0037332	-0.000408528	-0.00150716	-0.00486539	0.000687912	7.23277e-05	-0.00672189	0.0418076	0.860083	0.314896	0.0249248	0.730783	0.213024	0.452838	0.164046
ENSG00000170802	0.000776044	-0.00076697	0.0049987	-0.00168771	-0.00217621	-8.22837e-05	-0.0695444	0.750606	0.806466	0.0392592	0.591604	0.420489	0.291149	4.22693e-06	0.84739
ENSG00000175606	0.00252607	-0.00195808	-0.00178204	-0.00234571	0.000492507	4.21632e-06	-0.00369384	0.0284133	0.178765	0.116051	0.117705	0.691946	0.906133	0.539417	0.138354
ENSG00000231160	0.00459737	5.37461e-05	-0.00433983	-0.00487096	0.00319636	2.32911e-05	-0.0114636	0.00801643	0.980051	0.0124028	0.0317081	0.0881177	0.66193	0.204747	0.0898892
ENSG00000196355	0.00373889	0.00023495	-0.00334456	-0.00443509	0.002517	1.33871e-05	-0.00908523	0.010189	0.896588	0.0210346	0.0207146	0.109694	0.764943	0.231438	0.0961596
ENSG00000005238	0.000273342	-0.00121463	-0.00145048	-0.00296192	0.00251591	-1.51643e-05	-0.0166837	0.882034	0.607243	0.427655	0.223519	0.218492	0.795313	0.0956052	0.929534
ENSG00000205060	-0.00420035	-9.84137e-07	0.00146124	0.00305064	0.000379609	-9.46025e-05	-0.0154741	0.018247	0.999648	0.304774	0.132285	0.843823	0.0931858	0.0764121	0.116435
ENSG00000104774	0.00210492	0.0013498	-0.00124929	-0.00214243	0.0012876	-8.0389e-05	0.0087335	0.0779497	0.372525	0.286742	0.169485	0.323102	0.0349914	0.169373	0.223729
ENSG00000137413	6.12126e-05	-0.000285768	-0.00203198	-0.00256505	0.00280585	-5.18175e-05	0.00540336	0.969574	0.890454	0.0838245	0.13266	0.121386	0.319842	0.468728	0.981591
ENSG00000112576	0.00381173	-0.00266908	-0.00309596	-0.00277465	-0.00112191	-3.19341e-05	-0.00972351	0.0320514	0.235745	0.0541515	0.200352	0.560918	0.56571	0.280604	0.146088
ENSG00000155621	0.00316155	-0.00312389	0.000549579	-0.00353422	0.00102375	1.72315e-05	-0.00437396	0.0949201	0.195494	0.766156	0.153898	0.619544	0.771401	0.660772	0.248806
ENSG00000107362	0.00591002	-0.000205462	-0.000874863	-0.00458062	0.00152282	5.5121e-05	-0.00555723	0.00309575	0.933341	0.644747	0.0740615	0.472148	0.366602	0.587067	0.0701854
ENSG00000225903	-0.0233293	0.00654312	0.00811329	0.0132676	-0.00886347	0.000491303	0.229152	0.000724191	0.436797	0.191422	0.115115	0.223006	0.0212542	7.82402e-08	0.0575043
ENSG00000177105	0.0038772	0.00060118	0.000356198	-0.00351791	0.00119013	4.59752e-05	-0.0161313	0.0177763	0.768874	0.81091	0.0866112	0.499982	0.366435	0.0584839	0.115233
ENSG00000141858	0.00132747	0.000474234	0.00204544	-0.000117088	-0.00288362	6.29466e-06	-0.00951337	0.358495	0.797524	0.138521	0.948941	0.0741157	0.890717	0.212064	0.543306
ENSG00000128165	0.000732406	0.00394104	-0.00491506	-0.00585185	0.000931539	0.000184846	-0.0111951	0.743003	0.173699	0.0156413	0.0353393	0.706807	0.0119169	0.326223	0.842381
ENSG00000246223	0.0123212	0.0133509	0.00422681	-0.00270265	0.00480108	-0.000440815	0.161242	0.0383484	0.0810391	0.295071	0.647372	0.462282	0.0226784	4.8925e-07	0.158359
ENSG00000122490	0.00105785	0.00515533	-0.00144715	-0.00293026	0.000499689	-1.61302e-05	-0.00756516	0.43319	0.00415842	0.230618	0.0808661	0.737624	0.707552	0.2753	0.609867
ENSG00000134644	0.00378622	0.000925275	-0.00137775	-0.00302369	0.00227336	0.000527725	-0.0633749	0.194875	0.803569	0.614986	0.413414	0.478647	4.2663e-07	0.000170284	0.375289
ENSG00000175879	0.00251672	0.000450182	0.00265448	-0.00136327	0.00348907	0.000327697	-0.00445261	0.203395	0.858114	0.169564	0.591967	0.111481	2.37157e-06	0.668673	0.384704
ENSG00000076685	-0.00581133	0.00331551	-0.00153864	-0.00277474	-0.00102705	-4.21529e-05	-0.0209623	0.0117265	0.256027	0.261387	0.181189	0.682291	0.563557	0.0319955	0.0997094
ENSG00000189079	0.00433854	-0.000775257	-0.00148617	-0.0030807	0.00338587	8.16047e-05	-0.0225034	0.0636028	0.794028	0.416436	0.239006	0.189654	0.272592	0.0502596	0.200823
ENSG00000273015	0.00357611	-0.00250475	-0.000759423	-0.0030008	0.00367889	7.12719e-05	-0.0275599	0.125343	0.400849	0.695533	0.272471	0.154899	0.336978	0.0213197	0.290462
ENSG00000108106	0.000904678	0.000114964	0.000496235	-0.00134945	0.00117403	6.32675e-06	-0.0144187	0.551554	0.953365	0.601622	0.346326	0.490364	0.89795	0.0325007	0.705351
ENSG00000121690	0.0018136	-0.003818	0.000378691	-0.000693733	0.0027248	-0.000141476	0.0131682	0.56742	0.350907	0.888234	0.853382	0.439346	0.166508	0.40956	0.716496
ENSG00000236104	-0.000339838	0.00170418	0.00528921	0.00247327	0.00406872	4.20265e-05	0.0401054	0.823883	0.387917	0.000158225	0.168102	0.0193895	0.39219	5.61888e-06	0.893605
ENSG00000001629	0.00314978	-2.82877e-05	0.000217334	-0.00505637	0.00334587	-6.8407e-05	-0.00955578	0.0206084	0.986854	0.810184	0.000529666	0.0274093	0.115577	0.116746	0.1227
ENSG00000168242	0.00374743	0.00353884	0.00304608	-0.00522253	0.000686693	0.000401741	0.0162877	0.16675	0.306234	0.25564	0.143031	0.816627	1.61984e-05	0.259336	0.343452
ENSG00000256018	0.00392242	0.00274857	5.70656e-05	-0.00466709	0.000915388	0.000334044	0.0193455	0.0598161	0.297776	0.977526	0.0880773	0.68557	3.62043e-06	0.0829905	0.194451
ENSG00000183454	0.00234298	0.00337803	-0.000753463	-0.00138274	-0.000576689	-5.04265e-05	-0.00424686	0.0971759	0.0639617	0.531466	0.408943	0.709419	0.261005	0.54699	0.252077
ENSG00000263212	0.00287367	0.00236466	-0.000948285	-0.00449587	0.00217524	4.78806e-05	0.00689767	0.0658398	0.234426	0.497865	0.0228819	0.204526	0.330912	0.386554	0.204913
ENSG00000101082	-0.0105486	0.00175467	-0.0127873	-0.00345284	-0.0138012	0.000400912	-0.0316673	0.0711995	0.812229	0.026138	0.641554	0.0334884	0.0320026	0.30091	0.213765
ENSG00000187821	0.0035495	0.00207455	-0.00217045	-0.00226703	0.000751967	0.000115376	0.0423648	0.0114559	0.237673	0.113391	0.208103	0.616891	0.00968817	1.10862e-06	0.0990674
ENSG00000124006	-0.00493235	0.00661347	-0.00251554	0.00065089	-0.00547649	3.04837e-05	-0.10833	0.226896	0.209973	0.40579	0.881229	0.228812	0.815671	1.85999e-06	0.410282
ENSG00000272432	0.00261487	0.0022106	-0.000175113	-0.00397856	0.000838243	-3.6421e-06	-0.0126263	0.014359	0.102404	0.843119	0.00253013	0.467993	0.912731	0.0199238	0.107439
ENSG00000167371	0.00629396	0.00181871	0.00253902	-0.00234533	-0.000469698	-1.98084e-05	-0.0407982	0.00170748	0.459757	0.185328	0.351786	0.82395	0.744537	0.000287705	0.0643055
ENSG00000241945	-0.000215264	0.000936637	1.81877e-05	0.000283025	-0.000247402	-9.82717e-06	-0.0203715	0.84148	0.498516	0.985729	0.83608	0.835158	0.774134	0.000870462	0.904974
ENSG00000247774	-0.0144299	0.00728879	-0.00216551	0.00686964	-0.000700799	5.07176e-05	-0.0547561	0.0294762	0.381908	0.735554	0.419654	0.921868	0.805266	0.119205	0.140542
ENSG00000187715	0.0037109	-0.0188647	-0.0325753	-0.000878594	-0.0171903	-0.000147275	-0.274724	0.513902	0.0119446	3.8925e-07	0.901943	0.00801458	0.416384	4.46505e-11	0.675629
ENSG00000268614	0.0119401	-0.00857441	-2.61993e-05	-0.00199304	0.0083985	-0.000363344	-0.0213089	0.039973	0.246417	0.995348	0.755666	0.188961	0.0513589	0.442705	0.160763
ENSG00000032444	0.00935931	-0.0034766	0.000337638	-0.000682779	0.00574115	-0.000158077	-0.016396	0.0127914	0.459828	0.918685	0.879791	0.159246	0.178251	0.385859	0.102697
ENSG00000173421	-0.00834173	0.00415618	0.00206588	0.00603306	0.00437817	-0.000205677	0.0490125	0.00126782	0.192447	0.367756	0.0571599	0.112198	0.0110028	0.000471289	0.0616242
ENSG00000248099	-0.000268403	-0.000213008	-0.00380621	0.00320682	0.00206834	-0.000170593	-0.00247809	0.921441	0.951317	0.157484	0.366154	0.491739	0.0524275	0.863623	0.95454
ENSG00000188766	-0.000910925	0.000756031	-0.00467925	-0.00304848	0.00465006	0.000736893	-0.0619563	0.768697	0.850595	0.0194221	0.295382	0.183497	1.11214e-09	3.89267e-05	0.858936
ENSG00000108700	-0.00517306	0.0138348	0.00252447	-0.000884467	-0.00533091	5.02348e-05	0.0360122	0.148425	0.00376067	0.291048	0.801324	0.182248	0.6623	0.0280672	0.320248
ENSG00000152795	0.00164301	0.00324714	0.00199772	-0.00303728	-0.00078321	2.33374e-05	-0.023188	0.242153	0.0736955	0.1536	0.102487	0.611121	0.598673	0.0034137	0.427347
ENSG00000184076	0.00357108	-0.000189112	-8.06437e-05	-0.00363678	0.00141687	2.30548e-05	-0.0056917	0.0143718	0.917523	0.946319	0.0352464	0.369906	0.612103	0.42449	0.107439
ENSG00000253731	-0.00397427	-0.00219548	0.00704366	0.00326326	0.00431223	0.000495111	-0.063436	0.229723	0.605718	0.00524424	0.349634	0.242637	1.92019e-05	0.000187773	0.413455
ENSG00000197283	0.00272787	0.000197405	3.43947e-05	-0.00217198	0.000910545	-3.34308e-05	0.00952563	0.0128152	0.885788	0.966248	0.0693719	0.443836	0.331543	0.0675286	0.102813
ENSG00000054116	0.00471977	0.00408479	0.000476396	-0.00210757	0.000895615	9.71076e-06	0.0491943	0.0369945	0.156071	0.803262	0.428797	0.715838	0.891071	8.88542e-05	0.156399
ENSG00000005339	0.00334277	-0.00595542	0.00984766	0.00351407	0.00340852	0.000809545	-0.0677401	0.370183	0.216696	0.00292558	0.420794	0.410329	7.77173e-09	0.000757325	0.554071
ENSG00000229893	0.00587774	-0.000940537	-0.0022061	-0.00399519	0.00317622	2.54293e-05	-0.0335443	0.0313281	0.784758	0.316647	0.200215	0.287207	0.76673	0.0148243	0.144385
ENSG00000183605	0.00312536	0.00237643	-0.00426827	-0.00261672	-0.00240785	1.90864e-05	-0.00223663	0.0349247	0.205234	0.003559	0.162605	0.137031	0.679439	0.76893	0.152285
ENSG00000109466	0.00195215	0.00423933	0.000905861	-0.00311152	0.00335617	-5.80781e-05	-0.000788916	0.234852	0.0466683	0.57535	0.150836	0.0663645	0.264924	0.927714	0.418889
ENSG00000172789	0.00174737	0.00535074	0.00226985	-0.00168128	0.00454771	0.000260026	0.0488493	0.445709	0.0718949	0.318363	0.574368	0.0752471	0.000685269	0.000276426	0.620662
ENSG00000226080	-0.00162279	0.000612431	-0.0017766	0.00391816	-0.00447856	-0.000101419	-0.0441228	0.556749	0.862387	0.51566	0.280926	0.144508	0.249198	0.00462234	0.708982
ENSG00000143156	0.00288649	0.00150567	-0.000999373	-0.00432078	0.00160468	3.09046e-05	-0.0126467	0.0814075	0.476166	0.423833	0.0201747	0.379492	0.557408	0.111064	0.228836
ENSG00000177954	-0.00238139	0.00297727	0.000426671	-0.000353943	-0.000301602	2.55733e-05	0.00497092	0.0941792	0.104349	0.704481	0.824335	0.846899	0.57126	0.470186	0.247663
ENSG00000176896	0.00626346	0.0254587	0.00149354	-0.00756247	-0.000391787	-1.59303e-05	-0.0212914	0.0874653	1.05346e-06	0.643381	0.0937379	0.922057	0.890215	0.254136	0.237739
ENSG00000204599	0.000717418	-0.000948628	0.0013689	0.00118661	0.00020562	-4.2041e-05	-0.00641921	0.455527	0.44135	0.154628	0.346836	0.845774	0.170748	0.213944	0.628851
ENSG00000270604	0.00308602	0.00342338	0.000582271	-0.00267163	0.00112817	-6.23276e-05	-0.0131321	0.000792268	0.00331052	0.479763	0.02017	0.244464	0.0280512	0.00639764	0.0575855
ENSG00000160349	-0.00832358	-0.00256575	0.00115315	0.0116776	-0.00269102	0.000138564	0.21864	0.0900895	0.682409	0.736513	0.0247491	0.619295	0.378137	1.13939e-11	0.241868
ENSG00000116990	0.00419664	0.00340313	-0.002239	-0.00201158	-0.00363176	0.000223104	-0.0410486	0.145487	0.354104	0.429489	0.590554	0.251297	0.0165004	0.010119	0.316416
ENSG00000187492	-0.00688739	0.00225369	0.000824906	0.00410769	-0.00607231	-5.79073e-05	-0.00756605	0.0139694	0.519214	0.759396	0.252988	0.0470539	0.503634	0.60268	0.106647
ENSG00000005206	0.00625248	0.00423272	0.00210904	-0.00326509	0.00351741	3.11975e-05	0.036504	0.0208539	0.216271	0.341634	0.294034	0.233113	0.712309	0.00827608	0.123115
ENSG00000140990	0.00462782	0.000151259	-0.00153311	-0.00442675	0.00468522	0.000145007	0.00451851	0.044793	0.958402	0.494522	0.140711	0.0645455	0.0474115	0.708066	0.16936
ENSG00000140986	0.00462782	0.000151259	-0.00153311	-0.00442675	0.00468522	0.000145007	0.00451851	0.044793	0.958402	0.494522	0.140711	0.0645455	0.0474115	0.708066	0.16936
ENSG00000260608	0.00028035	-0.0109901	0.00136341	-0.00463792	0.00496404	0.000146252	-0.0373353	0.901377	0.00040443	0.377942	0.04714	0.0536851	0.049981	0.000755037	0.942329
ENSG00000169609	-0.00220135	-0.0170284	0.00190369	-0.00380804	0.00704784	0.00017394	-0.0566329	0.468233	5.9719e-05	0.27863	0.156988	0.0417248	0.0825682	5.26028e-05	0.639012
ENSG00000223390	0.00361477	0.00682269	0.00509957	-0.000940337	0.00362288	0.000296967	-0.000463125	0.155056	0.0394013	0.0158536	0.743299	0.199216	0.00052297	0.97003	0.328809
ENSG00000074356	0.00228496	0.000511391	0.000200916	-0.00151361	-0.00332133	-7.68716e-05	-0.0139606	0.179113	0.813941	0.886014	0.443341	0.0804704	0.1588	0.102113	0.358196
ENSG00000134242	-0.00581502	0.00849674	-0.00522906	-0.00728894	-0.00218644	0.000196541	-0.0287649	0.293157	0.231802	0.325244	0.305535	0.719057	0.263922	0.324426	0.479242
ENSG00000211460	0.00151939	7.22082e-05	0.00352413	-0.000840707	2.65676e-05	-1.27979e-05	-0.00443556	0.31648	0.970424	0.00503731	0.619629	0.987384	0.792096	0.545006	0.503964
ENSG00000109047	-0.00170588	0.0160384	0.00648525	-0.00447039	0.000722781	-9.35704e-05	-0.0369197	0.80295	0.0747798	0.101594	0.452333	0.92487	0.675208	0.18888	0.880504
ENSG00000064201	-0.0117003	0.00140945	-0.00801207	-0.00714262	-0.00306139	0.000213642	-0.00221916	0.0635976	0.859974	0.137016	0.336138	0.656911	0.284599	0.943295	0.200823
ENSG00000260273	0.00449022	0.000254189	0.000443344	-0.00257825	0.000808243	5.01411e-05	-0.00784619	0.00423894	0.896486	0.676957	0.10436	0.632204	0.307056	0.261726	0.0758352
ENSG00000135535	0.00179157	0.00196582	0.000222498	-0.0019512	0.00106941	4.0835e-05	-0.00503248	0.0997842	0.158555	0.817833	0.145986	0.370583	0.236763	0.364561	0.25605
ENSG00000162757	0.00235485	-0.00166834	-0.00114115	-0.00445503	0.0023589	0.000189669	-0.0565918	0.377713	0.626755	0.603843	0.154853	0.426082	0.0296138	0.000119718	0.561082
ENSG00000185904	0.0065964	0.00705968	-0.00533022	-0.00687602	0.0100743	4.80349e-05	-0.0554956	0.192192	0.280259	0.0972609	0.15168	0.0772112	0.768534	0.0140735	0.37273
ENSG00000177463	-0.00286094	-0.000702318	0.000294589	0.000828958	-2.21271e-06	-0.000127211	0.00893169	0.248731	0.825277	0.878045	0.762652	0.999357	0.112819	0.454196	0.433874
ENSG00000267042	0.000472538	0.000765194	0.0019033	-9.35943e-07	-0.00139829	0.000101913	0.0287617	0.809516	0.761812	0.253892	0.999676	0.521181	0.108607	0.00553041	0.88469
ENSG00000068137	0.00277246	0.000314427	-0.000498515	-0.00185988	-0.000281163	-9.4407e-06	-0.000586815	0.00276471	0.782695	0.551789	0.104941	0.774503	0.738399	0.899436	0.0683828
ENSG00000106367	0.00824775	0.00038062	-0.00315018	-0.00433476	0.003811	0.000334871	-0.104882	0.0163309	0.92976	0.209097	0.231829	0.308861	0.00289362	9.09237e-08	0.112098
ENSG00000171885	0.00298505	0.00383468	-0.00555762	-0.000612208	-0.000121824	-0.000167863	-0.153203	0.464242	0.464731	0.126834	0.901243	0.978442	0.199919	1.00601e-08	0.635986
ENSG00000269205	0.000361876	-0.00512366	-0.000475351	-0.00323183	-0.00872381	0.000309847	-0.00423561	0.941213	0.418679	0.909588	0.579912	0.113281	0.0525341	0.863597	0.966636
ENSG00000087008	0.000407498	0.00113799	0.00012987	-0.00120642	0.00236978	3.7559e-05	0.040165	0.777595	0.540374	0.917308	0.487558	0.142337	0.416718	3.07734e-06	0.86519
ENSG00000105223	0.00201324	0.000264289	-0.00131382	-0.00213783	0.00193071	-2.67484e-05	-0.011097	0.428685	0.935841	0.4426	0.399011	0.496868	0.745021	0.331514	0.606059
ENSG00000166685	0.00440258	0.00499793	-0.000295927	-0.00223577	-0.000213618	3.69197e-05	0.000419868	0.133747	0.189069	0.834665	0.314258	0.94781	0.698823	0.968605	0.30129
ENSG00000186895	0.000411199	0.00413497	0.000132914	-0.00167228	-0.000903164	2.03598e-06	0.020873	0.753963	0.0168371	0.912576	0.311909	0.534135	0.961127	0.00391868	0.849392
ENSG00000168243	-0.000164226	-0.0108762	-0.0288276	-0.00827211	-0.0153645	0.000659694	0.00987862	0.974626	0.105443	3.57109e-07	0.198189	0.00923037	0.000179783	0.709723	0.984617
ENSG00000160963	0.0026873	-0.000787464	-0.00016326	-0.00162958	0.0102217	0.000139112	-0.0124015	0.432069	0.858716	0.935927	0.596778	0.00956834	0.214004	0.386613	0.608958
ENSG00000188396	0.00221859	-0.00210938	-0.0020485	-0.0039474	-0.00365771	-6.46883e-07	0.156171	0.605015	0.701603	0.605663	0.463828	0.441301	0.996218	3.09709e-08	0.744655
ENSG00000237737	0.0104396	0.00332459	0.00529306	-0.00755382	0.0173654	-0.000192128	0.318183	0.0422854	0.608092	0.259633	0.236015	0.00282803	0.234715	3.26468e-14	0.164671
ENSG00000263080	0.00369563	0.000357969	-0.000142263	-0.005187	0.000542846	5.60615e-05	-0.00870127	0.032652	0.869462	0.923438	0.0151048	0.772478	0.302533	0.314876	0.147371
ENSG00000115641	-0.000229858	0.00477401	0.0197964	0.00313662	0.0165067	-0.00011964	0.351552	0.975928	0.626634	0.00443922	0.730522	0.0548304	0.623778	6.82236e-11	0.985319
ENSG00000078246	0.00425356	0.000365728	-0.00101123	-0.00441142	0.00183828	2.57189e-05	-0.000421777	0.00793117	0.854195	0.483085	0.028551	0.285863	0.60273	0.958246	0.0896971
ENSG00000111206	0.0018661	0.000282173	-0.00190371	-0.00318017	0.00166319	7.96929e-06	-0.00589683	0.244968	0.890818	0.149915	0.0899632	0.350066	0.87624	0.454941	0.429682
ENSG00000167272	0.00256499	-0.00262441	-0.00619517	-0.00960512	0.00487834	8.04401e-05	-0.0208506	0.351932	0.460819	0.00260645	0.00157245	0.115643	0.36665	0.103551	0.537309
ENSG00000198756	0.00612128	0.00759199	-0.00260367	-0.00929031	0.0103633	-0.000277421	0.0514493	0.205714	0.222671	0.520118	0.106227	0.0559726	0.0754672	0.0375301	0.38735
ENSG00000179776	0.00627926	-0.0065836	-0.0121358	-0.00718984	0.00258158	-0.000210561	0.22195	0.169266	0.259456	0.00929601	0.227052	0.60556	0.146876	5.53099e-11	0.346275
ENSG00000176177	-0.00994057	-0.00767641	0.000157738	0.00649639	-0.0043752	-5.19219e-05	-0.054001	0.0358871	0.20112	0.970679	0.268223	0.395438	0.725529	0.0303693	0.154433
ENSG00000132932	-0.00517581	0.00323307	0.0016037	-0.000336297	-0.0088585	-0.000281114	-0.0910043	0.20801	0.539465	0.628762	0.942697	0.0549317	0.0354996	5.82499e-05	0.389533
ENSG00000232940	0.00151267	-1.27031e-05	-0.00119494	-0.00132132	0.00018984	5.45205e-05	-0.00151957	0.132789	0.992105	0.141412	0.248245	0.863893	0.0924202	0.755231	0.30012
ENSG00000272217	0.00175044	-0.000585737	-0.00205905	-0.00135054	-0.00116631	0.000117731	0.00058766	0.234885	0.756172	0.0982334	0.431961	0.474169	0.0146669	0.935682	0.418913
ENSG00000236677	-0.000409515	0.00265998	-0.000743447	-0.00101645	0.00230188	8.98132e-05	-0.0176413	0.814756	0.239451	0.632456	0.63413	0.237394	0.111618	0.0544323	0.887993
ENSG00000269846	0.00217705	0.000506936	-0.00231245	-0.00344192	0.00366109	4.40845e-06	-0.0167375	0.284997	0.846342	0.135719	0.123872	0.10904	0.946148	0.0881695	0.470952
ENSG00000222831	-0.00952419	0.00241092	-0.00663874	0.0053494	-0.00399149	-3.47507e-05	-0.112456	0.0577786	0.704784	0.109046	0.352645	0.467776	0.826233	4.76143e-05	0.190633
ENSG00000130119	0.00913789	-0.258765	-0.00442525	0.0049818	0.00361821	0.000308905	-0.0390506	0.231795	1.7227e-32	0.142635	0.29492	0.67189	0.22083	0.105901	0.415844
ENSG00000259172	0.00572234	0.000192283	-0.000362084	-0.00441492	0.00263266	4.94671e-06	-0.00800156	0.00145747	0.930218	0.830748	0.0549736	0.167113	0.927502	0.383278	0.062541
ENSG00000131876	0.0050661	-0.000889894	0.0013494	-0.00326513	0.000534412	0.00010781	-0.0506073	0.0125746	0.725774	0.435863	0.175964	0.806833	0.0912638	1.21196e-05	0.102221
ENSG00000166266	-0.00395261	0.00209978	0.00232346	0.00296361	0.000416813	-5.52203e-05	-0.0212079	0.0528745	0.419659	0.108919	0.160305	0.852389	0.396069	0.0267589	0.18266
ENSG00000248993	-0.00128269	0.00111346	-0.0036287	0.00303411	-0.00846652	-3.79161e-06	0.0510262	0.86162	0.907295	0.304861	0.580281	0.308041	0.987481	0.0614423	0.917524
ENSG00000207580	-0.00614637	-0.00640099	-0.00300912	0.0145898	-2.17604e-05	-0.000416031	-0.0407616	0.219195	0.318125	0.506181	0.0224525	0.996841	0.0108417	0.11795	0.401638
ENSG00000207825	-0.00619146	-0.0123558	-0.00379348	0.0195581	0.00310606	-0.000540799	-0.0487798	0.344614	0.143623	0.550027	0.0253101	0.666331	0.0113326	0.163448	0.531061
ENSG00000187008	0.00328384	0.0126256	0.00558589	0.00518482	0.00183386	-0.000383998	0.233031	0.46563	0.0321564	0.179039	0.356039	0.712138	0.00933924	6.30127e-12	0.637249
ENSG00000145990	0.00753325	0.00147003	-0.000104828	-0.00222115	0.00551934	5.12486e-05	-0.0369868	0.00189516	0.621976	0.959707	0.436649	0.0351189	0.489172	0.00346019	0.0650684
ENSG00000187461	0.00282009	0.00101702	-9.7753e-05	-0.00267424	0.00193596	2.94024e-05	-0.00529037	0.00801977	0.441958	0.92252	0.0513773	0.0922937	0.369927	0.335565	0.0898892
ENSG00000260422	0.00479565	0.0122641	0.00737912	-0.0106646	0.0239372	-0.00013908	0.598683	0.525041	0.209032	0.260063	0.241041	0.00570225	0.564227	1.47182e-17	0.684455
ENSG00000163440	-0.000378602	9.72226e-05	0.00184185	0.00149023	0.00134187	-4.12761e-05	0.0669452	0.860881	0.972172	0.278451	0.536939	0.577359	0.553067	1.87471e-07	0.917022
ENSG00000261934	0.00524333	0.00498786	0.000221593	0.00154181	0.00537524	0.000185425	-0.0378207	0.221854	0.366551	0.945463	0.740891	0.2605	0.180438	0.0691506	0.40495
ENSG00000214447	0.00473665	0.00257732	-0.00134022	-0.00456209	0.00174116	2.85793e-05	-0.0139329	0.00621449	0.235621	0.280687	0.0144612	0.352072	0.596481	0.0823836	0.0838475
ENSG00000213420	4.38926e-05	-0.000400696	0.000863519	-0.00222601	0.00145837	0.000385786	-0.0116716	0.986717	0.906065	0.695849	0.472803	0.618764	2.69498e-05	0.37692	0.992022
ENSG00000102924	0.00484347	0.00407277	0.000853189	-0.00364857	0.000363731	3.98363e-05	-0.00333266	0.0012015	0.0291925	0.526064	0.0494873	0.817067	0.380611	0.654943	0.0605676
ENSG00000122483	0.00937713	0.0175458	0.00719547	-0.00295482	0.00558518	4.9639e-05	0.214371	0.0637223	0.0079813	0.110565	0.627505	0.31323	0.754798	5.16991e-10	0.201055
ENSG00000144120	-0.000651831	0.000475192	-0.00310482	0.00199962	-8.1933e-05	-8.69489e-05	-0.0738137	0.825914	0.901295	0.146219	0.517037	0.980239	0.365775	4.1667e-06	0.89461
ENSG00000225138	0.00285606	0.00799676	-0.000410093	-0.00886772	0.00353361	-0.00041439	-0.00314131	0.549408	0.199529	0.86863	0.0254873	0.509551	0.0100332	0.863538	0.704156
ENSG00000134444	0.000888564	0.00132205	-0.00125094	-0.000506192	0.000174031	-7.23678e-06	0.00120137	0.494836	0.428778	0.319117	0.761536	0.903387	0.860851	0.860669	0.660728
ENSG00000230490	0.00338553	0.0100277	-0.0109459	-0.00302162	-0.0109274	-0.00018095	0.187989	0.414725	0.0642377	0.00252816	0.528026	0.0205033	0.176472	5.88213e-11	0.594
ENSG00000234608	0.0010035	-0.00118288	-0.00177303	-0.00242889	0.00128046	4.30404e-06	-0.0078549	0.539157	0.572037	0.275564	0.259008	0.477404	0.933725	0.368794	0.696116
ENSG00000248594	0.00269499	0.00217074	-0.00145945	-0.00394283	0.00143402	1.33528e-06	-0.00928889	0.0292578	0.166636	0.168674	0.00960016	0.287302	0.972444	0.134674	0.139934
ENSG00000140932	-0.0116073	0.012759	-0.0244449	0.00276438	-0.000101865	0.000752617	0.0306048	0.0487185	0.0905064	2.51883e-05	0.693275	0.987317	0.000143212	0.301651	0.175892
ENSG00000259349	0.00298298	-0.000788715	-0.000469686	-0.00271629	0.00108732	-3.00319e-05	-0.00683686	0.00868803	0.576552	0.66475	0.0646569	0.371915	0.39146	0.247203	0.0918689
ENSG00000062725	0.00559236	0.00100056	-0.00226809	-0.00347779	0.000644874	7.02426e-06	-0.0131886	0.000164262	0.576122	0.0521802	0.0354531	0.675874	0.874539	0.0604099	0.0546567
ENSG00000255650	0.00889066	0.00152056	0.00383199	-0.00243689	0.0238639	-0.00103096	0.277553	0.127069	0.837585	0.443443	0.724296	0.000431722	6.89467e-07	2.42027e-11	0.293003
ENSG00000230454	0.00228425	0.00463856	0.00119327	-3.11785e-05	0.00211361	-8.182e-05	0.0964905	0.421384	0.209333	0.523227	0.99102	0.505561	0.37504	4.17016e-09	0.599896
ENSG00000101384	0.00361383	0.000809389	-0.00121908	-0.00254593	0.000200227	-2.58191e-05	0.0330835	0.104805	0.774837	0.538761	0.349971	0.934505	0.713241	0.00564788	0.2631
ENSG00000179144	-0.00136741	-0.00206282	-0.0107443	-0.00557208	-0.00777531	0.000357402	-0.0873581	0.72781	0.68207	0.00845304	0.28139	0.0766915	0.00566045	0.000170331	0.832446
ENSG00000213205	-0.00371763	-0.000381717	-0.0131178	-0.00631206	-0.0106827	0.00027694	-0.115641	0.395875	0.945579	0.00419464	0.272638	0.029843	0.0495002	1.55453e-05	0.577882
ENSG00000135902	-0.00172716	-0.00233469	-0.00434341	0.00167857	-0.00212051	2.88245e-05	0.0377284	0.495365	0.473428	0.0621565	0.589895	0.449829	0.720937	0.00595201	0.66105
ENSG00000132330	0.00255775	0.00110056	-0.000744571	-0.00237841	0.00141027	5.10109e-06	-0.00770512	0.151721	0.629869	0.582511	0.225296	0.474804	0.928568	0.364613	0.324377
ENSG00000197870	-0.000386196	0.0040206	0.00271126	0.00498101	-0.00744378	2.37501e-05	0.0392606	0.918028	0.41055	0.19736	0.123791	0.0812709	0.846455	0.0123518	0.952826
ENSG00000186854	0.000378301	0.00303549	-0.00820632	-0.00200378	-0.00960477	0.000434446	-0.324709	0.944048	0.661965	0.0827213	0.755396	0.112379	0.0143057	5.25848e-14	0.968302
ENSG00000221900	-0.00791484	-0.00156665	0.00146745	0.00871868	-0.00182899	-6.50376e-05	0.0330316	0.00249458	0.628058	0.475007	0.00443114	0.512314	0.420028	0.0107855	0.0669703
ENSG00000218336	-0.0026347	0.00823723	-0.00774231	-0.00711218	0.00925342	0.0001114	0.0911336	0.474916	0.0861548	0.0185187	0.111354	0.0266974	0.345822	1.84119e-05	0.644113
ENSG00000248266	0.00215418	0.00342266	-0.0029567	-0.00370571	0.00259839	0.000137202	-0.00192659	0.209297	0.120973	0.0855901	0.102533	0.170069	0.013615	0.831878	0.391
ENSG00000225518	0.00170235	0.00960608	0.000873364	0.000762466	0.00426764	8.47912e-05	-0.0297475	0.700841	0.0988724	0.724286	0.840279	0.391843	0.558417	0.100962	0.814675
ENSG00000172817	-0.00265415	-0.000739676	-0.0160416	-0.00227137	-0.00587566	0.000188346	-0.0815131	0.357102	0.841385	1.20864e-07	0.505776	0.0693388	0.0442822	1.92464e-06	0.541982
ENSG00000129646	-0.000718727	-0.000319768	0.000512248	0.00309635	-0.00202841	-4.49733e-05	0.00209892	0.473469	0.803036	0.605022	0.0226031	0.0700195	0.160269	0.693936	0.643149
ENSG00000207948	0.0114957	0.00927676	0.00185095	-0.000430143	0.0100756	-7.97893e-05	-0.199692	0.0191568	0.136645	0.62534	0.936329	0.0624773	0.604115	3.20199e-10	0.118662
ENSG00000205352	0.00674716	0.0022347	-0.00229456	-0.00476829	0.00182841	9.95441e-05	-0.0272502	0.038266	0.588478	0.324631	0.162545	0.608055	0.33613	0.0732231	0.158268
ENSG00000257379	0.00623284	0.00130752	-0.00228007	-0.00452087	0.00177447	9.40702e-05	-0.0256638	0.040784	0.734917	0.305347	0.163304	0.594769	0.331114	0.0742081	0.162226
ENSG00000197111	0.00623284	0.00130752	-0.00228007	-0.00452087	0.00177447	9.40702e-05	-0.0256638	0.040784	0.734917	0.305347	0.163304	0.594769	0.331114	0.0742081	0.162226
ENSG00000051523	-0.0080477	0.0108051	-0.0344185	-0.00400442	-0.0274738	0.000496427	-0.185705	0.331973	0.311937	1.66677e-05	0.680558	0.00396041	0.0647319	6.48719e-05	0.51889
ENSG00000208016	-0.00251565	0.0128411	-0.0019663	0.00576232	-0.00800783	-5.82541e-05	0.0243791	0.624569	0.0555522	0.680134	0.374249	0.162159	0.721794	0.364049	0.760158
ENSG00000268241	0.00344887	-0.00485633	0.00282488	-0.00633704	0.0145195	0.00071261	-0.00786601	0.460918	0.418045	0.541214	0.302441	0.00640858	1.14082e-05	0.751783	0.633455
ENSG00000159202	0.00173711	8.4507e-06	-9.85449e-05	-0.000580192	-0.00106534	8.84461e-05	-0.00784577	0.112553	0.995159	0.914625	0.651064	0.376626	0.0130956	0.15416	0.273425
ENSG00000204952	-0.00635626	-0.0481139	-0.000207218	0.00976514	-0.0101506	0.000385948	-0.0221312	0.388888	5.05878e-06	0.960091	0.128871	0.221509	0.112153	0.457682	0.57132
ENSG00000170340	0.0028403	-0.000254982	-0.00190792	-0.0035269	-0.00192824	0.000111291	-0.0174318	0.0536786	0.890859	0.156442	0.0568069	0.231296	0.0186604	0.0248491	0.18364
ENSG00000205022	-0.00602519	-0.00445088	0.00195739	0.00527365	0.000710554	-4.50739e-05	0.0514813	0.0979824	0.338687	0.5083	0.209436	0.858837	0.696034	0.00607954	0.253336
ENSG00000173302	0.000750098	0.000103124	-0.000698307	0.00105716	0.00455586	3.97786e-05	0.0255545	0.639412	0.959869	0.659095	0.613705	0.0121113	0.434399	0.0046829	0.770875
ENSG00000144677	0.00162155	-0.00193343	-0.00240338	-0.000913612	0.000955242	5.39941e-05	-0.014314	0.490264	0.524734	0.145409	0.702545	0.715573	0.477875	0.185374	0.656868
ENSG00000179630	0.0046178	0.00346302	0.00309635	-0.0060456	-0.00150387	0.000173736	0.0405621	0.163662	0.414084	0.281074	0.131659	0.679969	0.102353	0.0190529	0.339682
ENSG00000066827	0.00745155	0.00179378	0.00630183	-0.00602208	0.00494454	-0.000109236	-0.0711794	0.0116765	0.627212	0.015239	0.0869371	0.12406	0.236515	1.91446e-05	0.0995825
ENSG00000148690	0.00491083	0.00183758	-0.00041863	-0.0043821	0.00182379	3.64655e-05	-0.000586561	0.0339043	0.531366	0.796327	0.0705962	0.472071	0.618968	0.95538	0.149971
ENSG00000253728	0.00805679	0.00174673	0.00287714	0.0038139	-0.00786876	0.000397351	0.0864732	0.120695	0.79145	0.521735	0.538805	0.170475	0.0183066	0.00196998	0.284345
ENSG00000095574	0.00259398	0.000693796	-0.00188986	-0.00542567	0.00399515	-3.38383e-05	-0.0227661	0.128663	0.750637	0.134613	0.00454572	0.0376683	0.535332	0.00650958	0.294937
ENSG00000239149	-0.000440337	0.00812633	0.00769867	0.00599248	-0.00230207	-0.000200575	0.169618	0.867438	0.0192188	0.0044101	0.0844225	0.430339	0.0196518	3.14914e-14	0.920583
ENSG00000185069	-0.00430929	-0.00220022	-0.00161277	0.00340551	-0.000129848	3.83926e-05	-0.0391759	0.312396	0.688728	0.596675	0.444825	0.978139	0.779633	0.0524266	0.499464
ENSG00000223501	-0.00402057	0.00108252	-0.000385509	0.0029134	-0.00443089	0.000475902	-0.0831257	0.136917	0.754809	0.82543	0.266899	0.142732	1.04095e-06	2.82053e-08	0.305193
ENSG00000226419	0.0023203	0.0074038	0.000885916	-0.00719979	0.0128191	7.7704e-05	0.029905	0.473856	0.0792611	0.751827	0.0698647	0.000705484	0.45324	0.0737928	0.643401
ENSG00000187848	0.00156136	0.00522439	-0.00325728	-0.00217924	0.00147162	-2.25483e-05	-0.000508595	0.355928	0.018663	0.0402466	0.302049	0.431068	0.674768	0.953429	0.540763
ENSG00000174521	0.00229797	0.00186126	0.00381846	-0.00175326	0.00489256	2.70069e-05	-0.00370438	0.344379	0.551837	0.0484221	0.515676	0.0736603	0.728824	0.750839	0.530773
ENSG00000140527	-0.00140043	0.00133399	-0.00186046	-0.00100114	-2.47993e-06	-7.0364e-05	-0.00447741	0.252397	0.396304	0.066567	0.475206	0.998536	0.0756069	0.456102	0.437521
ENSG00000225083	-0.0065943	-0.00179791	-0.00228754	0.00222823	-0.00280219	0.000139633	0.00938429	0.0227785	0.620768	0.381005	0.528722	0.371772	0.125105	0.522732	0.127097
ENSG00000122783	-0.00146455	-0.00654574	-0.00293814	-0.00521485	0.00732576	-9.78184e-05	0.0169477	0.733377	0.243782	0.19818	0.14013	0.132897	0.487892	0.310349	0.836016
ENSG00000257935	0.00164227	-0.000166898	0.000194615	-0.00373128	0.000993608	0.000269519	0.0431576	0.493919	0.956824	0.924686	0.197182	0.708615	0.00084829	0.000973324	0.660067
ENSG00000239672	0.00467299	-0.00268006	-0.000726518	-0.00583749	0.00187787	7.94558e-06	-0.0106573	0.0715277	0.416704	0.732113	0.0561187	0.508826	0.922672	0.403009	0.214133
ENSG00000243678	0.00467299	-0.00268006	-0.000726518	-0.00583749	0.00187787	7.94558e-06	-0.0106573	0.0715277	0.416704	0.732113	0.0561187	0.508826	0.922672	0.403009	0.214133
ENSG00000011052	0.00472755	-0.00254744	-0.000739852	-0.00574056	0.00184115	5.67949e-06	-0.0101921	0.064769	0.433672	0.725651	0.057998	0.511267	0.943899	0.418777	0.202811
ENSG00000126106	0.00399683	-0.00076268	0.00371632	-0.00340039	0.00356288	5.6184e-05	-0.0283991	0.0841806	0.794318	0.10597	0.258716	0.160518	0.439085	0.0243814	0.233304
ENSG00000213412	-0.00935738	0.000553925	-0.0036769	0.00172442	0.00551799	0.000177457	0.00946064	0.0404108	0.923604	0.295152	0.729371	0.270908	0.221021	0.661544	0.161403
ENSG00000166477	0.00211575	0.0013382	-0.00203798	-0.00247833	0.000474642	2.37227e-05	-0.000723417	0.0535701	0.334353	0.0619691	0.0849169	0.689518	0.488533	0.899669	0.183466
ENSG00000130741	0.00275262	0.0228613	-0.00237877	-0.00659404	0.00170218	-1.92416e-05	-0.0198782	0.435129	5.13617e-06	0.392585	0.1011	0.663914	0.864879	0.248008	0.611382
ENSG00000136938	0.00403745	0.00596977	0.00458582	-0.00187177	0.00569372	-0.000212535	0.162976	0.13205	0.0849084	0.0426537	0.544944	0.0574412	0.0150557	1.90285e-14	0.29931
ENSG00000088926	-0.00611344	0.00271806	-0.000817766	0.00415901	-0.000656039	-0.000143475	-0.0322974	0.0787584	0.537692	0.795006	0.33384	0.862636	0.192485	0.0753374	0.225121
ENSG00000132002	0.00315328	0.00081854	0.00254495	-0.00474328	0.000494533	5.20435e-05	-0.00754895	0.321204	0.84044	0.380363	0.232156	0.887674	0.606312	0.644599	0.509044
ENSG00000165502	-0.000731821	-0.000877204	0.0039363	0.000355341	0.00290387	9.16945e-05	0.0187178	0.549249	0.57586	0.00145106	0.818174	0.0348703	0.0212263	0.0055378	0.703994
ENSG00000120137	0.00678758	0.00078797	0.00261403	-0.00434114	0.000688215	-1.18299e-05	-0.0518768	0.00589264	0.797024	0.195449	0.126192	0.794434	0.876605	9.51814e-05	0.0821037
ENSG00000196576	-0.000674792	-0.00258449	-0.0137711	-0.00412231	-0.00938954	-5.24624e-05	-0.221444	0.913433	0.74676	0.009499	0.56426	0.1772	0.792287	1.56939e-08	0.95022
ENSG00000104805	-0.00215766	-0.000636653	0.000170011	0.00479267	-0.000452564	-0.000101991	0.0157071	0.146674	0.73673	0.896234	0.0108026	0.781458	0.0336425	0.0424471	0.318142
ENSG00000104804	0.00151916	-0.000609876	-0.000100814	-9.22435e-05	0.00367863	-6.39097e-05	-0.00118687	0.220302	0.700914	0.918779	0.947495	0.00923395	0.110047	0.843753	0.403059
ENSG00000162695	0.00148723	0.000543582	0.000156496	-0.00137707	0.00296844	3.98568e-05	-0.0196877	0.4908	0.845627	0.9067	0.494089	0.221616	0.57002	0.0383526	0.657325
ENSG00000206760	0.00615308	-0.000422606	0.000690078	-0.00620507	0.00299114	5.19329e-05	-0.0145268	0.0152098	0.894509	0.699036	0.0214796	0.279563	0.515069	0.210383	0.109049
ENSG00000094796	-0.0063724	0.00094182	0.00149461	0.000158869	-0.00194413	-4.11716e-05	-0.0100657	0.0118033	0.764859	0.539214	0.960533	0.473764	0.597764	0.443629	0.100051
ENSG00000183514	0.00115971	0.00289821	-0.00101139	0.000108325	0.00125434	0.000120467	-0.0253626	0.52738	0.220105	0.577197	0.963908	0.535107	0.0420275	0.0129676	0.68646
ENSG00000199212	-0.00144168	0.00379982	0.00130317	0.00272164	-0.000173373	-1.55889e-05	-0.00921336	0.543653	0.214638	0.565243	0.37178	0.947171	0.836116	0.46128	0.699486
ENSG00000172572	0.00109791	0.00181562	-0.000619197	-0.00108089	-0.00127084	6.2676e-05	-0.0077783	0.195951	0.0968285	0.458816	0.329571	0.174794	0.0221355	0.0895969	0.376385
ENSG00000163121	-0.00148384	-0.00129264	-0.00458853	-0.00193333	-0.000566768	9.21286e-05	-0.0139164	0.470825	0.624788	0.0146447	0.438175	0.80331	0.163888	0.187695	0.640982
ENSG00000120756	-0.000799788	0.00123296	0.00232184	-0.00188517	0.00118005	7.5533e-05	0.0202227	0.554385	0.478946	0.0549035	0.251282	0.431927	0.0844196	0.00528911	0.707162
ENSG00000138136	0.00230444	-0.00332016	0.00809671	0.00102097	0.00176357	0.000427451	0.0367352	0.512355	0.464603	0.005345	0.794552	0.652044	0.000364407	0.0359527	0.674252
ENSG00000231999	0.00533841	-0.000117928	0.00689088	-0.00191377	0.00245404	0.000108632	-0.0947895	0.0399633	0.971259	0.00511691	0.546327	0.38567	0.184647	1.79356e-08	0.160763
ENSG00000143632	-0.00425123	0.00722355	0.000379511	-0.000344346	-0.00859332	0.000552217	0.144354	0.243331	0.125613	0.898993	0.934695	0.0363595	1.39286e-05	1.50866e-09	0.428241
ENSG00000137693	0.000430232	-0.00130205	-0.000829515	-0.00270122	0.000999261	3.05641e-05	0.0487876	0.847319	0.65	0.695379	0.345215	0.685731	0.66737	0.000176558	0.90893
ENSG00000145016	0.00355373	0.00104866	-0.00161604	-0.00511356	0.00163229	1.07851e-05	0.000551631	0.0413648	0.632288	0.341678	0.0271257	0.387695	0.842314	0.951665	0.163249
ENSG00000216035	-0.00186484	0.010377	-0.00479092	0.00542329	-0.00591631	-0.000113389	-0.020884	0.721905	0.128215	0.267604	0.371808	0.311639	0.500552	0.420896	0.82842
ENSG00000181856	0.00588336	0.00107004	-0.00370274	-0.00472568	0.00262366	7.33134e-05	-0.0127854	0.000844984	0.619931	0.00940927	0.0179799	0.161893	0.175519	0.126087	0.0583861
ENSG00000000938	-0.0128291	0.0123001	0.00840709	0.0042727	0.00373092	0.000641236	0.0731786	0.0217929	0.085907	0.025136	0.428365	0.541574	0.000609636	0.00446214	0.124733
ENSG00000198862	0.00405647	-0.00472026	0.00499468	0.000629298	0.00244813	-2.51324e-05	0.0103634	0.367928	0.419313	0.0461542	0.866274	0.627286	0.86408	0.558855	0.551836
ENSG00000126602	0.000952224	0.000811664	0.000985718	-0.000263069	0.000227507	5.1426e-05	0.00353903	0.618725	0.742123	0.51288	0.902213	0.914826	0.404147	0.70245	0.755678
ENSG00000187003	-0.00900363	-0.000313553	0.00133191	0.00220234	-0.00257142	-0.000119309	-0.030823	0.0294613	0.951754	0.739159	0.677317	0.564636	0.354385	0.158441	0.140542
ENSG00000177479	0.00357506	-0.00120171	-0.000907978	-0.0034974	0.00227458	8.07965e-05	-0.020579	0.0101606	0.487675	0.497049	0.0534321	0.129964	0.0631059	0.00664021	0.0960643
ENSG00000003509	0.00379789	0.00273441	0.00189073	-0.0039872	0.00102322	-1.66156e-05	0.00737217	0.0121409	0.152631	0.128746	0.025122	0.531592	0.724461	0.316561	0.100996
ENSG00000273141	0.00415975	0.000503399	-0.000554797	-0.00499493	0.00139711	3.42385e-05	-0.00947319	0.00828767	0.797322	0.685614	0.0110241	0.409346	0.48253	0.230857	0.0908861
ENSG00000116690	-0.00521996	0.000651502	0.00187836	0.00106685	-0.00056936	-4.88987e-05	0.00519556	0.0298929	0.829543	0.356613	0.704506	0.8272	0.516331	0.661767	0.141486
ENSG00000242258	0.00204952	0.00432329	-0.000178047	0.00195678	-0.00286433	0.00025847	-0.00894082	0.673378	0.493438	0.951769	0.660053	0.599177	0.106534	0.663252	0.795258
ENSG00000106246	0.00473342	-0.00190504	-0.00253727	-0.0074577	0.00479992	0.000171696	-0.0702275	0.0304447	0.488102	0.234933	0.0109811	0.0457529	0.013954	4.12976e-07	0.142505
ENSG00000248919	0.00473342	-0.00190504	-0.00253727	-0.0074577	0.00479992	0.000171696	-0.0702275	0.0304447	0.488102	0.234933	0.0109811	0.0457529	0.013954	4.12976e-07	0.142505
ENSG00000118733	0.00330939	0.00518391	-0.00242004	-0.00319842	-0.000779712	9.26313e-05	0.0129747	0.191001	0.112021	0.302517	0.313931	0.778857	0.249549	0.323704	0.371764
ENSG00000113302	-0.0029829	-0.000906056	0.00285302	0.000862485	-0.00334896	0.000296628	0.0192605	0.282242	0.798428	0.251159	0.798563	0.275722	0.00133597	0.178397	0.468398
ENSG00000135999	0.00764495	0.00624729	-0.00316375	-0.0063209	0.0127666	1.73183e-05	-0.0497844	0.0195849	0.13149	0.291682	0.12244	0.000620596	0.864705	0.00476157	0.119654
ENSG00000185610	0.00263264	-8.75268e-05	-0.00162544	-0.00319037	0.00170523	1.30675e-05	0.0172507	0.173374	0.971576	0.393427	0.208119	0.421055	0.829922	0.0977162	0.351472
ENSG00000099624	0.00320401	-0.00243223	-0.00145009	-0.00239238	0.000691932	1.72914e-05	-0.00284882	0.0142859	0.140117	0.228126	0.142564	0.622743	0.669388	0.668075	0.107368
ENSG00000241159	0.00171274	0.00190984	0.000859257	-0.000775572	-2.16104e-05	9.98445e-05	-0.00339799	0.30186	0.368369	0.599124	0.719482	0.990523	0.0607525	0.699456	0.487818
ENSG00000173699	-0.00475417	-0.00285469	-0.00212463	0.00343485	-0.0012221	-7.84521e-05	-0.0137249	0.0142702	0.240555	0.258766	0.169321	0.557256	0.193364	0.177577	0.107287
ENSG00000105875	0.0048021	0.00312338	-5.43823e-05	-0.00432813	-0.000577714	5.391e-05	0.00225378	0.00259775	0.114737	0.971264	0.0357975	0.731639	0.268708	0.781897	0.0669703
ENSG00000227640	0.00563535	0.000195901	0.000869448	-0.00335241	0.00340312	0.000185775	0.0205174	0.00164459	0.928685	0.607218	0.139417	0.0749325	0.00111592	0.0293918	0.0635449
ENSG00000151292	-0.000151089	0.00270441	0.00108824	0.00228661	-0.00246063	-7.30221e-05	-0.01971	0.930994	0.230642	0.497798	0.296813	0.205689	0.192569	0.0346339	0.960723
ENSG00000202105	0.000821336	0.00182685	0.000842455	0.00154952	-0.0020756	-7.01164e-05	-0.0162484	0.610384	0.379838	0.538176	0.417796	0.248328	0.177364	0.0501334	0.749255
ENSG00000142632	0.00206136	0.00195349	0.0054964	0.00121304	-0.00191445	-1.48221e-05	0.0884355	0.675316	0.758133	0.166807	0.827565	0.726487	0.925244	0.000704798	0.796816
ENSG00000086589	0.00314361	0.00334581	-0.000259417	-0.00378436	0.00264012	3.71395e-05	-0.0217655	0.0583101	0.11689	0.829104	0.0354363	0.150999	0.481784	0.0070629	0.191575
ENSG00000152380	-0.000415944	-0.00264508	0.000617795	-0.00132861	-0.00233213	6.2774e-05	-0.000516337	0.788903	0.187374	0.68766	0.514066	0.176757	0.206054	0.950232	0.871786
ENSG00000169116	0.000194929	0.0030804	-3.48426e-05	-0.00247744	1.93671e-05	6.0299e-05	0.03492	0.91457	0.190204	0.983568	0.282738	0.992306	0.29967	0.000701258	0.950925
ENSG00000225313	-0.00155514	0.00345701	0.00524636	0.00470749	0.0054097	0.00053375	-0.143782	0.706673	0.515661	0.16333	0.356943	0.239755	0.000154442	6.33117e-08	0.818281
ENSG00000258457	0.00053552	0.00295932	0.00145878	-0.00195609	-7.99137e-05	0.000220107	0.0005339	0.831194	0.359714	0.557725	0.552279	0.976971	0.00756815	0.968167	0.897987
ENSG00000120318	-0.00223657	0.00363724	-0.00423134	-0.00366238	-0.0127981	0.00052184	0.114321	0.69684	0.622886	0.381451	0.587013	0.0485081	0.006129	0.000289482	0.812096
ENSG00000157680	0.00514474	0.00545147	0.00472474	-0.00368524	0.00629152	-3.75406e-06	-0.034389	0.0795375	0.147365	0.0552335	0.277979	0.0542653	0.967697	0.0211978	0.226294
ENSG00000236874	0.00748222	0.00962982	-0.00683077	-0.00554905	-0.0119717	0.000292664	0.0130894	0.351649	0.356632	0.0258472	0.243622	0.186893	0.271	0.584093	0.537097
ENSG00000223877	0.011152	-0.00325158	-0.00844762	-0.00580958	0.0192604	-0.000895543	0.185989	0.247312	0.79185	0.323021	0.619262	0.0737772	0.00480295	0.000507505	0.432419
ENSG00000184402	0.00239542	0.00136113	0.000893181	-0.00151638	0.00212173	7.01626e-05	-0.00230373	0.0256246	0.315718	0.31199	0.221847	0.072626	0.0405459	0.659545	0.132344
ENSG00000116882	-0.00548725	-0.00123671	0.00653526	0.00794401	-0.00367017	9.20641e-05	0.0548191	0.0486497	0.724114	0.02003	0.0315379	0.226218	0.290827	0.00056561	0.17585
ENSG00000230921	-0.00557026	0.00102059	0.0045396	0.00959845	-0.00337113	3.51306e-05	0.0353404	0.0838401	0.802114	0.154281	0.0258181	0.337799	0.727607	0.042705	0.232828
ENSG00000140009	0.00815452	-0.000639309	6.29709e-05	-0.00168627	0.0037264	5.24778e-05	-0.0383682	0.00199157	0.844251	0.974206	0.546503	0.187958	0.518534	0.0029899	0.0655902
ENSG00000214770	0.00815452	-0.000639309	6.29709e-05	-0.00168627	0.0037264	5.24778e-05	-0.0383682	0.00199157	0.844251	0.974206	0.546503	0.187958	0.518534	0.0029899	0.0655902
ENSG00000240882	-0.00427502	0.00145046	-0.00151485	-0.00380762	-0.00517475	0.000278951	-0.0397696	0.440135	0.837857	0.771673	0.588157	0.397845	0.116486	0.174802	0.615839
ENSG00000257135	0.000139844	0.00275795	0.00240463	-0.0022651	0.00257516	2.25136e-07	-0.0284306	0.93387	0.207916	0.0770551	0.236288	0.17342	0.996684	0.00127994	0.962193
ENSG00000206633	0.00112531	0.00223457	0.0021149	-0.00276291	0.00271145	1.39401e-06	-0.0255125	0.515049	0.316911	0.146067	0.17511	0.160888	0.979886	0.00495357	0.676724
ENSG00000138182	-0.000747738	0.00195349	-0.00135273	-0.00346245	-0.000238079	-4.47514e-06	-0.00650326	0.516492	0.190644	0.172181	0.0149399	0.852067	0.903264	0.263946	0.677557
ENSG00000235100	-0.000568041	0.00176276	-0.00139844	-0.00340091	-0.00027856	-7.06848e-06	-0.0074313	0.60756	0.21865	0.135348	0.011926	0.820419	0.841752	0.181926	0.746669
ENSG00000213719	0.00211685	0.00112577	-0.00029558	-0.00313168	-0.000115535	4.60841e-05	-0.00853334	0.0855835	0.47048	0.80555	0.0547711	0.931218	0.234749	0.192555	0.235251
ENSG00000246375	0.00196974	4.89943e-05	-0.00034796	-0.00222905	-0.000185083	1.38095e-05	-0.000510073	0.0967154	0.974008	0.745659	0.132515	0.88636	0.71144	0.932876	0.251658
ENSG00000089820	0.0210007	-0.212618	-0.00491409	0.00381022	0.00671917	0.000198649	-0.0878469	0.000190203	2.81729e-36	0.121442	0.422118	0.257796	0.250101	0.000281587	0.0547534
ENSG00000262302	-0.00102816	0.00378986	0.00157838	-0.000231961	0.00479586	-3.25535e-05	0.0608131	0.542691	0.0843617	0.312446	0.912297	0.0125083	0.545192	3.71411e-08	0.698863
ENSG00000162591	0.00014566	-0.00294998	0.00138858	-0.00118571	0.00411243	0.000322828	0.0138313	0.953175	0.355275	0.571999	0.714834	0.136588	0.00013056	0.298956	0.97301
ENSG00000178199	-0.00593441	-0.0081682	-0.0263396	-0.0087767	-0.0391204	0.000218135	-0.270809	0.550117	0.521045	0.0104143	0.499618	0.000699234	0.488977	9.74168e-06	0.704488
ENSG00000167515	-0.00491348	0.00806882	0.000237001	0.00178271	-0.00176779	-0.000156812	-0.0374565	0.167641	0.0799418	0.937576	0.672011	0.651917	0.168636	0.0408854	0.344412
ENSG00000106268	0.00148334	0.00171598	0.000949054	-0.000847759	-0.0020256	4.07218e-05	0.00386195	0.0954497	0.131343	0.278247	0.461886	0.0401879	0.147798	0.411289	0.249656
ENSG00000065154	0.00226632	0.00162423	0.000160951	-0.00230256	-0.000524213	4.77475e-05	0.00161863	0.118296	0.379205	0.906059	0.213415	0.740822	0.297653	0.829858	0.280916
ENSG00000218823	0.00376591	0.0131003	0.0032509	-0.00349277	0.00441696	1.71273e-05	-0.0417468	0.591372	0.154025	0.33593	0.50581	0.575188	0.940654	0.106771	0.734656
ENSG00000134817	-0.00531238	0.00348454	-0.00296848	0.00199747	-0.00672901	0.000421526	0.0648209	0.167469	0.479527	0.339926	0.647941	0.116725	0.00106505	0.00134161	0.344156
ENSG00000188820	-0.0027362	0.00350732	0.00134939	0.000986365	0.000460785	-7.92977e-05	0.00406197	0.153306	0.154585	0.422995	0.669445	0.826589	0.19429	0.674995	0.326489
ENSG00000218153	-0.00287078	0.00328874	0.000937629	0.00112549	-0.000839619	-0.000129401	0.0162491	0.22202	0.274276	0.684811	0.7125	0.744319	0.0849006	0.196695	0.405118
ENSG00000189091	0.00615434	-0.00181885	-0.000277861	-0.00495181	0.00196289	0.000107253	-0.0118717	0.00920426	0.537396	0.889681	0.0799161	0.440327	0.14645	0.310648	0.0930979
ENSG00000115750	0.00422035	0.00312195	-0.0056419	-0.00633899	-0.000743318	0.000146507	-0.05139	0.393872	0.62583	0.0670569	0.167825	0.893008	0.363495	0.0182156	0.576436
ENSG00000115568	0.00230756	-0.00246745	-0.0024282	0.000385297	0.00186673	-4.15423e-05	-0.00657218	0.0801285	0.142795	0.0593052	0.818043	0.196595	0.316718	0.34141	0.226991
ENSG00000027847	0.00603869	0.00267334	-0.00416153	-0.00785778	0.00459393	0.000184437	-0.0380811	0.0518626	0.49822	0.0816987	0.0240724	0.180131	0.0646403	0.0127045	0.181126
ENSG00000135709	0.00653802	0.00370179	0.00184099	-0.00514301	0.00226298	-0.0001901	-0.0463625	0.0262228	0.319623	0.439663	0.129337	0.479452	0.0429668	0.00234506	0.133481
ENSG00000164318	0.00372357	0.00226504	-0.00262124	-0.00202687	-0.000427163	5.47776e-05	-0.0009247	0.0275649	0.287104	0.114812	0.350848	0.814546	0.29835	0.916303	0.136348
ENSG00000243753	0.000641688	0.00461661	-0.000137461	-0.0032571	0.00077379	1.65994e-05	-0.00644125	0.751653	0.0821449	0.926916	0.139627	0.73221	0.799622	0.500571	0.847881
ENSG00000168246	0.00831903	-0.00609142	0.00161982	-0.00590971	-0.000482827	6.08516e-05	-0.0146065	0.00156322	0.062277	0.51483	0.0780537	0.8614	0.445779	0.278435	0.0626375
ENSG00000240194	-0.00546764	0.0015955	-0.00290775	0.000764607	-0.00320669	0.000151351	-0.000286824	0.00546772	0.514383	0.0813615	0.735967	0.131721	0.0152921	0.97608	0.0804264
ENSG00000162664	0.000813668	0.00247242	-0.00114092	-0.00269691	0.000998928	-8.63724e-05	-0.0282376	0.646313	0.281348	0.434088	0.192811	0.612249	0.132517	0.00253711	0.775824
ENSG00000228175	0.000512682	0.00211271	-0.000758214	-0.00124758	0.000784024	-5.21177e-05	-0.0104061	0.561621	0.0669077	0.318799	0.239364	0.424285	0.0689458	0.0238692	0.712307
ENSG00000166736	-0.00432268	-0.00145139	-0.00410556	-0.00326012	-0.00366716	0.000149142	-0.0156652	0.224951	0.748962	0.244929	0.482347	0.348972	0.187515	0.408133	0.408268
ENSG00000270021	0.000748619	0.001226	0.000819953	-0.00455995	0.00569006	9.50228e-05	-0.00611012	0.689758	0.61152	0.614985	0.049042	0.00806272	0.116873	0.52071	0.806745
ENSG00000268798	-0.00327072	0.00672068	0.0208427	0.00473692	0.0080563	-0.000297022	0.303054	0.542134	0.331891	4.86835e-05	0.455716	0.179008	0.0875227	2.57678e-13	0.698389
ENSG00000166710	0.000247468	0.00825081	-0.00268327	-0.0035302	-0.00340731	7.95942e-05	-0.00601441	0.920939	0.0126268	0.195878	0.225978	0.22194	0.321713	0.626119	0.954263
ENSG00000229474	-0.00111796	0.00059372	0.00174123	-0.000384378	-0.00224883	5.45965e-06	0.0336513	0.468122	0.764728	0.154283	0.823058	0.192216	0.912045	6.01962e-05	0.638974
ENSG00000164808	-0.00266319	0.00108003	-0.00020816	0.00195234	-0.00546365	0.000157528	-0.0638434	0.535344	0.845866	0.940291	0.638003	0.257712	0.260738	0.00161745	0.692869
ENSG00000101193	0.00088782	0.0016619	0.000665744	-0.00245206	0.000333609	4.18834e-05	-0.00179811	0.488167	0.314032	0.558521	0.122286	0.813714	0.30693	0.783136	0.655142
ENSG00000172716	-0.0019618	0.000316992	0.000548708	0.00291494	0.00104995	0.000276371	-0.00228495	0.225332	0.877666	0.729941	0.170965	0.553969	1.2963e-06	0.789613	0.408673
ENSG00000137310	-0.000109882	0.00147413	-7.67742e-05	-6.10255e-05	-8.74637e-05	1.00472e-05	-0.00799597	0.906422	0.224829	0.915665	0.953079	0.933024	0.738425	0.0820647	0.945899
ENSG00000204536	0.00329358	0.0053313	0.00453424	-0.000598641	-0.00121	0.000342058	0.0147877	0.109441	0.0460226	0.00715341	0.792849	0.593288	2.555e-06	0.139392	0.269324
ENSG00000267280	-0.00022069	0.000129069	-0.00201186	-0.00210726	0.00050841	0.000161414	0.000497653	0.881681	0.945914	0.156751	0.267449	0.756332	0.0011347	0.948887	0.929252
ENSG00000205002	0.00833791	0.0151881	0.000662524	-0.00251898	-0.00935522	0.0004891	-0.0763373	0.207506	0.0794207	0.823386	0.589174	0.20822	0.0268936	0.00185986	0.389113
ENSG00000211456	0.00126996	0.00163543	-0.000349189	-0.00426474	0.00115673	7.79688e-05	-0.0406848	0.579516	0.58039	0.842515	0.0972155	0.650305	0.29242	0.000660932	0.725987
ENSG00000100312	-0.00549938	0.00181412	0.00349593	0.00279087	-0.0036645	2.31471e-05	0.018275	0.0231767	0.549936	0.140788	0.369205	0.163439	0.757727	0.152753	0.127968
ENSG00000100626	-0.00103075	0.00289108	-0.00213287	0.00144202	0.0033074	-9.02447e-06	-0.0407758	0.694901	0.391891	0.41347	0.674791	0.256064	0.913755	0.00584307	0.811046
ENSG00000132763	0.00755922	0.00565417	-0.00633866	-0.0039912	-0.0106788	-0.000268398	-0.181648	0.295281	0.545769	0.0369194	0.39386	0.189764	0.260124	2.92375e-09	0.481373
ENSG00000083097	0.00184275	0.00110732	-0.00486402	-0.00391665	0.000459578	-1.79655e-05	-0.00844789	0.163237	0.513969	7.95153e-06	0.00664721	0.753346	0.671443	0.168839	0.339216
ENSG00000118420	0.00165672	0.000649235	-0.00534114	-0.00400092	0.000533656	-1.81023e-05	-0.0085272	0.24955	0.725477	1.01703e-05	0.0118219	0.738092	0.695102	0.207247	0.434652
ENSG00000186453	-0.00764224	-0.0234817	0.00508055	0.00871114	0.000485597	0.000459355	-0.059282	0.153458	0.00112693	0.184356	0.121018	0.934626	0.00941967	0.0199335	0.326686
ENSG00000181789	0.00298044	-0.0038222	-0.000968032	-0.00323768	0.00223668	-5.90478e-05	-0.0346838	0.0231073	0.0236248	0.374594	0.0380308	0.119707	0.153674	4.12401e-06	0.127823
ENSG00000183657	0.00170864	-0.00303989	-0.0033725	-0.00216275	0.0046612	6.6721e-05	0.00731731	0.378495	0.223136	0.0805692	0.390994	0.0323731	0.279625	0.476955	0.561633
ENSG00000175130	0.00458024	0.00210669	0.000165959	0.00308939	0.00335339	0.000495923	0.187538	0.220467	0.659288	0.959423	0.493588	0.416383	9.99813e-05	8.40721e-12	0.403226
ENSG00000260646	-0.00182496	0.00526075	-0.00418429	0.000110975	0.00119941	8.55097e-05	0.00396135	0.463361	0.105617	0.0194523	0.965006	0.66564	0.289679	0.726032	0.635376
ENSG00000165757	0.0081085	0.0125398	0.0110502	-8.23487e-05	0.00373638	-2.34474e-05	-0.230765	0.251279	0.171703	0.0220853	0.990476	0.634709	0.91804	9.92851e-09	0.436482
ENSG00000124615	0.00435838	-0.00348531	0.000983632	-0.000905372	0.000279478	-3.8656e-05	-0.0458027	0.00495593	0.0729799	0.506746	0.643481	0.865278	0.416316	1.43553e-06	0.0779951
ENSG00000265874	0.00175474	-0.00278936	0.0188556	0.016713	0.0151551	-0.000412078	-0.0292418	0.867702	0.83821	0.00480816	0.0863227	0.202537	0.232915	0.509058	0.920818
ENSG00000186198	-0.00649311	0.0011081	-0.00466605	0.00323097	-0.000732399	2.69658e-05	-0.00659742	0.0990119	0.823946	0.229278	0.525912	0.864254	0.826917	0.750117	0.254845
ENSG00000185264	-0.00717037	-0.000837415	-0.00713838	-0.007494	-0.00777493	0.000505162	-0.103916	0.301227	0.92495	0.219178	0.355308	0.312694	0.0256555	0.00433373	0.487047
ENSG00000133104	0.012071	0.012708	0.0143613	-0.00471517	0.0250512	-0.000590577	0.640802	0.166353	0.255282	0.0758744	0.661548	0.0110442	0.0357439	2.60439e-16	0.342981
ENSG00000261434	-0.00351421	0.00135778	-0.00176358	0.00246918	0.0018242	1.0246e-06	0.0286096	0.247038	0.728704	0.330358	0.367345	0.589991	0.991684	0.0285392	0.432065
ENSG00000206755	-0.00904258	-0.00378389	-0.0116919	-0.00478992	0.00567261	0.000207449	-0.0647922	0.0412284	0.498889	0.00466811	0.372106	0.241266	0.138514	0.00595814	0.162962
ENSG00000040341	0.00657394	-0.00595037	-0.000725413	-0.0101246	0.00176764	0.000146486	-0.110521	0.197442	0.363948	0.855153	0.0804919	0.753773	0.369793	6.30192e-05	0.377756
ENSG00000183024	-0.00638898	-0.000585753	0.00265539	0.00395057	-0.00390453	-0.000148431	0.109847	0.0256653	0.870654	0.286173	0.249729	0.211048	0.100853	4.09804e-09	0.132451
ENSG00000253179	0.0105047	0.0189488	-0.0177249	-0.00316513	0.0206951	0.000916668	0.162206	0.569888	0.431119	0.0306055	0.799993	0.320811	0.135678	0.0122079	0.718493
ENSG00000135829	0.00342638	0.000568522	-0.000138723	-0.00225103	0.00117578	0.000139268	-0.0076322	0.00574153	0.710973	0.906628	0.15606	0.374425	0.000530289	0.235889	0.0814613
ENSG00000186891	0.00101561	0.0135645	-0.00378257	-0.0058222	0.00117524	3.12628e-05	0.0826308	0.800278	0.0114226	0.126963	0.11971	0.79385	0.81097	2.12488e-05	0.878882
ENSG00000169972	0.00344939	0.00178665	-0.000171931	-0.00488592	0.00178968	-4.16511e-05	-0.0092858	0.0068794	0.261943	0.880379	0.00307244	0.192785	0.291361	0.153355	0.0860102
ENSG00000188827	0.00610824	0.00093941	-0.00248683	-0.00314204	-0.000729665	6.38905e-05	0.00495347	0.0120389	0.757264	0.229801	0.272242	0.78056	0.398928	0.678858	0.100798
ENSG00000204314	0.00348089	-0.00127683	-0.00133524	-0.00366397	0.00254075	-9.54306e-05	-0.0284227	0.0499566	0.570687	0.344195	0.071649	0.193657	0.0925942	0.00192565	0.178063
ENSG00000214435	0.00295118	0.00291159	0.00126317	0.000966457	0.00233853	9.09856e-05	-0.116431	0.313858	0.437898	0.646123	0.793944	0.469031	0.328948	5.06802e-09	0.501211
ENSG00000243244	-0.0037472	-0.00810725	-0.00212359	0.00845193	0.000294223	4.25409e-05	0.00164651	0.203803	0.0353569	0.367498	0.0148691	0.927977	0.651136	0.908297	0.385269
ENSG00000068781	-0.00152662	-0.00398856	-0.000936005	0.00444477	0.000997072	6.96158e-05	-0.00644463	0.501376	0.176457	0.586732	0.0788238	0.693112	0.342224	0.551283	0.665943
ENSG00000124279	0.00445548	-0.00012191	0.00103296	-0.00354059	0.00473636	-7.88456e-05	-0.00182648	0.0102487	0.954965	0.518284	0.104842	0.0132692	0.144585	0.836003	0.0961596
ENSG00000164610	-0.00212537	0.000403193	-0.00127301	0.000383916	0.000326344	-9.36236e-05	-0.0157979	0.0555659	0.773172	0.242517	0.787907	0.786217	0.00884161	0.00966851	0.187084
ENSG00000205670	0.000693238	-0.000409999	-0.00508983	-0.00300504	0.00258767	1.22703e-05	-0.0271413	0.720904	0.869679	0.00285932	0.186801	0.232864	0.843598	0.00730577	0.827937
ENSG00000262185	-0.0038092	-0.00175326	-0.0631669	-0.0030415	-0.026455	-0.000338238	-0.222237	0.638567	0.866109	7.72535e-10	0.767232	0.00444314	0.192976	6.79918e-06	0.770364
ENSG00000127666	0.00301481	0.00379975	-0.00179734	-0.00479415	-0.00284857	-8.15235e-05	-0.0255369	0.0425959	0.0467854	0.164213	0.00952114	0.0823267	0.0845283	0.00137974	0.16538
ENSG00000170915	-0.0055476	0.0029515	-0.00333392	0.00230997	0.00641485	0.000204521	-0.0565643	0.19472	0.587877	0.428855	0.677513	0.174039	0.132912	0.0164592	0.375142
ENSG00000135108	0.00491061	0.00384933	0.00254468	-0.00107919	0.00609515	0.000100641	0.0415008	0.13125	0.355212	0.344137	0.773683	0.0925402	0.331492	0.0130632	0.298334
ENSG00000267542	0.00373762	0.00135827	-0.000399064	-0.00323284	0.000677984	1.31409e-06	-0.00989355	0.00289846	0.383347	0.672002	0.0206845	0.613178	0.972911	0.0954353	0.0686877
ENSG00000006114	0.00521764	0.00192578	-0.000179495	-0.00405812	0.000907742	-2.4319e-05	-0.00963223	0.0012589	0.333237	0.892566	0.0331533	0.595539	0.621822	0.220345	0.0614333
ENSG00000148840	0.00270289	0.000738285	4.82309e-05	-0.00296541	0.00220227	0.000195325	-0.0221829	0.07567	0.702259	0.969806	0.101447	0.189148	0.000144903	0.00533282	0.220577
ENSG00000168875	0.00214631	-0.000628723	0.00196812	-0.00305921	0.00250398	0.000244116	0.0211484	0.233418	0.783989	0.269946	0.19623	0.207578	6.72731e-05	0.0319069	0.417556
ENSG00000238568	-0.00836997	0.000619156	0.000527883	0.00321105	-0.00584808	0.000314664	-0.0392689	0.0511852	0.909224	0.881398	0.517716	0.214883	0.0229747	0.0683576	0.180183
ENSG00000251258	-0.0126721	0.00970759	0.00155755	0.00905547	-0.00457481	-0.000276474	-0.049421	0.0153768	0.140649	0.752077	0.173579	0.416401	0.091321	0.0726288	0.10966
ENSG00000135269	-0.00382302	0.00616033	0.00113642	0.0023899	-0.00215297	0.000294056	0.00969697	0.0854825	0.0324397	0.560217	0.374251	0.377075	9.3901e-05	0.389116	0.235172
ENSG00000118785	-0.00835481	0.00650817	0.00702689	0.00377941	0.00558112	-0.000861485	0.227984	0.140593	0.367304	0.210383	0.607085	0.368754	1.04835e-05	5.16378e-09	0.310155
ENSG00000234148	-0.0103986	-0.006278	-0.00161254	0.00484943	0.00647051	0.000268728	0.0397604	0.0683705	0.388651	0.697601	0.421632	0.304029	0.142079	0.138164	0.209715
ENSG00000235026	0.00210995	0.0038025	0.00238619	-0.00243343	0.0010888	-7.60126e-05	1.63873e-05	0.23952	0.100176	0.181163	0.29997	0.57996	0.182506	0.998623	0.423931
ENSG00000075568	0.00809591	-0.00111115	-0.00402045	-0.0078258	0.00190485	9.69512e-05	-0.0221944	0.0003763	0.686212	0.0602918	0.00745713	0.421892	0.15825	0.0569018	0.0575043
ENSG00000145832	0.00461284	0.000469283	-0.00771629	-0.00483458	0.000173032	4.16158e-05	0.0803712	0.0572899	0.878327	0.00101197	0.108303	0.947741	0.584815	1.33633e-07	0.189847
ENSG00000260572	0.0026168	0.00137826	-0.00044252	-0.00482295	0.00330374	7.16863e-05	-0.0059859	0.101894	0.499035	0.738757	0.0129446	0.0638202	0.160424	0.449376	0.259004
ENSG00000104112	0.00995761	0.00808538	0.000332691	-0.0022305	0.00646312	-2.00469e-05	0.093572	0.0319651	0.169228	0.938334	0.699851	0.201196	0.889678	0.000352198	0.145846
ENSG00000231856	0.000953472	0.00211951	0.000281579	-0.0033942	0.00280053	3.49703e-05	-0.000361074	0.326547	0.0917704	0.764784	0.00981563	0.0109218	0.257897	0.9438	0.513971
ENSG00000102796	0.00120629	0.00462605	0.00210161	-0.00298565	0.00639244	0.000101464	0.0142433	0.427625	0.0203085	0.161776	0.135371	0.000324573	0.0388346	0.0830891	0.605311
ENSG00000199290	0.00136105	0.00019724	-8.00612e-05	-0.000246342	0.0014383	9.02679e-05	0.00486581	0.432877	0.929619	0.952419	0.897902	0.456536	0.109157	0.559953	0.609583
ENSG00000214922	0.00131482	5.97516e-05	0.000838252	0.00120434	0.00185258	0.000126034	0.0185893	0.638902	0.986818	0.685246	0.687753	0.553515	0.16657	0.163407	0.770397
ENSG00000273340	0.00170634	-0.000403085	0.000506165	0.00027752	0.0018028	0.000133787	0.00948302	0.488415	0.898881	0.788693	0.918362	0.510945	0.0950358	0.422679	0.655314
ENSG00000221033	-0.00284443	0.00487795	8.48795e-05	0.000162357	-0.00944998	-2.4719e-05	0.0197963	0.332792	0.198406	0.972924	0.962767	0.00500551	0.791683	0.183827	0.519428
ENSG00000168813	0.000974242	0.00213376	-0.000356482	-0.000228153	-0.000108706	-3.41269e-06	-0.0386394	0.649934	0.441803	0.832477	0.924329	0.963672	0.960523	0.000642849	0.778766
ENSG00000110851	0.0050022	-0.00362418	-0.000276618	-0.00519371	0.00179719	8.43989e-05	-0.0269602	0.032395	0.221355	0.890661	0.0676117	0.479509	0.251162	0.0255708	0.14695
ENSG00000204248	0.00346122	0.00541245	0.00131118	-0.00228442	0.0026759	6.57874e-05	0.041799	0.0401578	0.0132113	0.404346	0.281404	0.146866	0.214324	2.45596e-05	0.161087
ENSG00000143751	0.00331589	0.00349063	-0.00823668	-0.00826693	0.00332156	-9.50128e-06	-0.132988	0.288665	0.385875	0.00154139	0.0212927	0.339276	0.924312	1.43759e-10	0.474522
ENSG00000272161	-0.00625198	0.00475147	-0.00344704	0.00457083	-0.00128762	-0.000167441	0.174536	0.0887159	0.312279	0.207706	0.246723	0.750011	0.155626	4.22257e-12	0.23968
ENSG00000259869	0.00724038	0.00842775	0.00559452	-0.00912158	0.00526734	0.000478371	0.0166421	0.15264	0.197891	0.0901621	0.0651398	0.349797	0.00467086	0.449942	0.325642
ENSG00000174442	0.0040655	-0.00119884	-0.00346626	-0.00541674	0.00366772	-6.03963e-05	-0.0348107	0.16057	0.744791	0.217415	0.149777	0.249816	0.508645	0.0268794	0.335911
ENSG00000199574	-0.0046907	0.00907959	-0.00391357	0.00336278	0.00464098	-0.000232961	-0.133082	0.376834	0.185003	0.419217	0.609267	0.429021	0.170733	2.11833e-05	0.560537
ENSG00000202529	-0.000371651	0.00718442	-0.00606146	-0.00176155	0.0124041	-0.000247998	-0.147678	0.953869	0.387088	0.256186	0.81293	0.086527	0.231758	4.18976e-05	0.973365
ENSG00000199673	0.0040655	-0.00119884	-0.00346626	-0.00541674	0.00366772	-6.03963e-05	-0.0348107	0.16057	0.744791	0.217415	0.149777	0.249816	0.508645	0.0268794	0.335911
ENSG00000114541	0.00299764	0.00178828	0.000872699	-0.00364026	0.00238846	5.02555e-05	0.00262589	0.0171768	0.257377	0.472595	0.0281467	0.0811293	0.199378	0.687665	0.113837
ENSG00000186272	0.00891535	-0.000117697	-0.000704917	-0.00726834	0.00430178	8.59922e-05	-0.0134653	0.000632561	0.970396	0.752727	0.0219118	0.119454	0.27723	0.293372	0.0575043
ENSG00000143158	0.00281412	0.00077687	-0.000524114	-0.00303281	0.00125611	-3.30245e-05	-0.00732872	0.00267097	0.500524	0.553433	0.01316	0.207857	0.249441	0.130925	0.0674106
ENSG00000181631	-0.0137973	0.00263222	-0.00168698	0.00537591	-0.00950229	0.000251035	-0.0472522	0.0107212	0.69704	0.696444	0.378951	0.107118	0.139452	0.0750992	0.0967514
ENSG00000176834	0.00424213	0.00278831	0.00141504	-0.00339126	0.00240889	-0.000155883	-0.00490824	0.00473325	0.138126	0.25997	0.055959	0.137216	0.00133048	0.502326	0.0773002
ENSG00000168032	-0.00168909	0.00821445	0.00534715	0.00240845	-0.00933336	0.000682764	-0.196608	0.677547	0.118756	0.175517	0.644299	0.0410678	2.06211e-06	6.08267e-11	0.798222
ENSG00000163430	-0.00292625	0.00215492	0.00877818	0.00894117	-0.00623971	0.000154985	-0.107316	0.510785	0.705901	0.0341367	0.109223	0.207659	0.276507	3.60006e-05	0.672946
ENSG00000171431	-0.00822765	0.0128508	0.0112785	0.00485942	-0.00133229	-0.00014787	0.209331	0.124089	0.0622235	0.0366985	0.48382	0.819347	0.380128	9.26179e-09	0.288812
ENSG00000137812	0.00876904	0.000624204	-0.00124706	-0.00451863	0.00251727	7.54483e-05	-0.0122958	0.00524117	0.872823	0.623197	0.207936	0.455135	0.4379	0.417181	0.0797127
ENSG00000176853	0.00233309	-0.000493229	0.0011545	0.000602198	0.000419727	-2.51451e-05	-0.0137586	0.175207	0.82194	0.465371	0.778133	0.823994	0.643944	0.126621	0.353484
ENSG00000077235	0.00367612	0.00124807	-1.09248e-05	-0.00186989	0.00167567	1.41771e-05	-0.0119983	0.00147677	0.380781	0.990701	0.158151	0.174386	0.688003	0.0356435	0.062541
ENSG00000254635	0.0026567	0.000919599	-0.000166213	-0.00300583	0.000446713	1.30386e-05	-0.005315	0.0162681	0.507932	0.852094	0.0209132	0.708774	0.705593	0.322687	0.112078
ENSG00000140983	0.00182636	0.00774641	-0.00319918	-0.00205395	0.00519458	-0.000347153	0.00786276	0.441101	0.0130029	0.176663	0.507613	0.0502545	2.18756e-05	0.53355	0.616561
ENSG00000261595	0.000797792	0.00128528	0.000659514	-0.00335721	-0.00040367	7.70014e-05	-0.0219716	0.559622	0.466275	0.552996	0.0377931	0.790328	0.0831073	0.00224812	0.710711
ENSG00000155367	0.00230071	0.00183113	0.00185421	-0.00417072	0.000322199	-3.45051e-05	-0.00910596	0.068986	0.254395	0.133328	0.0135313	0.814633	0.384672	0.173637	0.210411
ENSG00000239859	-0.00114797	0.00589382	-0.0017453	-0.00575265	-0.00537712	6.13812e-05	0.0102922	0.583279	0.0314454	0.384087	0.0370251	0.0229252	0.357402	0.351834	0.728199
ENSG00000138785	0.0050871	-0.00181774	-0.00184038	-0.00184316	0.0100719	2.01405e-05	0.012205	0.110736	0.653317	0.542034	0.648107	0.00527104	0.840722	0.463245	0.27111
ENSG00000158615	0.000929175	-0.00274059	-0.00143839	-0.00565197	0.00110781	6.80062e-05	-0.0180108	0.717036	0.409517	0.435093	0.0406412	0.698681	0.412832	0.13504	0.824909
ENSG00000254413	0.002218	0.00135962	-0.000416847	-0.00223864	7.24744e-05	-2.55689e-05	-0.00236751	0.0462888	0.334638	0.678605	0.107332	0.95217	0.463708	0.676184	0.171945
ENSG00000205559	0.00302153	0.00210299	-0.000896496	-0.00290326	0.00140126	-4.40056e-05	-0.00274499	0.029962	0.233394	0.437465	0.0770479	0.355743	0.315064	0.687206	0.14167
ENSG00000053900	0.00724086	0.00153835	-0.00143831	-0.00484412	-0.00219833	6.21646e-05	-0.0151206	0.0834479	0.772934	0.635408	0.274392	0.633117	0.640784	0.436108	0.232345
ENSG00000170178	0.00347893	0.000315342	0.0018301	-0.00147501	0.00260774	0.000315041	0.0167249	0.118152	0.910983	0.402575	0.608832	0.285003	3.27466e-05	0.15967	0.280753
ENSG00000207547	-0.00351799	-0.0048545	0.00182695	0.00606592	-0.00330361	-0.000233779	0.00959977	0.275092	0.240949	0.547421	0.142603	0.352747	0.0251365	0.56833	0.460831
ENSG00000207757	-0.00555235	-0.00701814	0.000176698	0.0061311	-0.00678266	-0.000182959	-0.0382201	0.0936485	0.0980717	0.95638	0.157236	0.063943	0.0819663	0.0336656	0.247134
ENSG00000208036	-0.00399081	-0.00535049	0.00157513	0.00624089	-0.00407461	-0.000177059	-0.0141535	0.174139	0.155436	0.583279	0.106606	0.207618	0.059461	0.363503	0.352307
ENSG00000084731	0.00335811	-0.00208489	0.00620761	0.00282269	0.00604356	-6.01291e-05	-0.057892	0.263485	0.588525	0.0139466	0.410841	0.0729053	0.531119	0.000331272	0.449195
ENSG00000221916	0.00524262	-9.87372e-05	-0.000789179	-0.00583859	0.00436925	-2.80163e-05	-0.0195138	0.141907	0.982787	0.731915	0.0951063	0.271769	0.807086	0.214539	0.3119
ENSG00000263207	0.00870188	-0.0101945	-0.00401957	0.000396891	-0.00265556	0.000404266	0.0706492	0.380676	0.429264	0.342266	0.952288	0.811274	0.217982	0.037393	0.563646
ENSG00000266776	0.00253224	0.00235279	0.000861635	-0.00191338	0.00206928	-6.83136e-05	0.00179065	0.0597687	0.168932	0.51122	0.27267	0.159727	0.107853	0.799506	0.194355
ENSG00000178732	-0.0126838	-0.00343205	-0.0114155	0.000247829	-0.0039378	0.000326728	-0.0904334	0.00519331	0.541023	0.0117209	0.965423	0.415503	0.0216385	0.000405521	0.0792324
ENSG00000120868	0.00250106	0.00176489	0.000581144	-0.00197414	-0.000225971	-5.74789e-06	-0.00371322	0.0407894	0.254008	0.612418	0.203345	0.864453	0.880131	0.556843	0.162226
ENSG00000116962	-0.000122106	0.00157086	-0.00211241	-0.000930151	-0.00341467	0.00035333	-0.0257021	0.956018	0.580538	0.328962	0.74533	0.165883	5.40411e-06	0.033751	0.974276
ENSG00000196376	0.00217478	0.00516111	0.000434781	-0.00307826	0.00207225	2.09691e-05	-0.0110711	0.199983	0.0202098	0.765743	0.133848	0.269809	0.697128	0.198828	0.380787
ENSG00000163704	0.00338196	0.000833037	-0.000779854	-0.00250515	-0.00232021	2.30362e-05	-0.0425268	0.0516314	0.703527	0.644426	0.265823	0.220771	0.670865	3.8359e-05	0.180735
ENSG00000127585	0.00403724	-0.00813873	0.00200662	-0.00453348	0.00178597	0.000100665	-0.071253	0.168733	0.0327196	0.469541	0.226511	0.578588	0.278882	3.93446e-05	0.345585
ENSG00000145423	-0.00692514	-0.0028308	-0.00449912	-0.00288047	0.00359416	0.000409187	-0.0145102	0.0374001	0.503103	0.0497156	0.383473	0.326059	0.000273872	0.327877	0.156882
ENSG00000211574	-0.00283117	0.000108462	-0.00130619	-0.00428587	-0.00197436	-3.32254e-05	-0.203556	0.413372	0.980429	0.70199	0.345047	0.604113	0.761603	4.50206e-13	0.593149
ENSG00000223756	0.0035899	0.00260756	0.000198522	-0.00399251	-0.00145183	-5.73395e-05	0.0191786	0.0886563	0.335142	0.884156	0.055136	0.533408	0.397221	0.0426126	0.239608
ENSG00000005801	0.00275724	0.00331131	0.000621728	-0.00370997	-0.00292866	-6.85446e-05	0.0260277	0.282428	0.318168	0.720296	0.153483	0.306758	0.408395	0.0287337	0.468488
ENSG00000105379	0.0021571	0.000671217	-0.00163965	-0.00168657	0.000310744	-8.5114e-06	-0.00817034	0.0762319	0.662442	0.172173	0.285745	0.81413	0.822977	0.20598	0.221399
ENSG00000155265	-0.00292521	0.0015542	-0.000286557	-0.00115573	0.00274353	5.23327e-06	-0.0428994	0.00768783	0.255956	0.784807	0.407072	0.0221185	0.876502	5.76096e-09	0.0889846
ENSG00000227356	-0.0011518	0.00379756	3.92263e-06	-0.00257894	0.00426554	-3.23682e-05	0.00059207	0.329244	0.014238	0.997306	0.0997542	0.00167667	0.387045	0.924659	0.51621
ENSG00000224209	0.00227409	7.41643e-05	0.000893684	-0.00110052	0.00140737	0.000300307	-0.0298632	0.156592	0.970968	0.570515	0.59722	0.423414	1.83896e-07	0.00111939	0.330593
ENSG00000203734	-0.00608176	0.000684433	-0.0069271	0.0109623	-0.00523104	0.000598364	-0.102795	0.370022	0.937667	0.126598	0.104435	0.48992	0.00827442	0.00145009	0.553907
ENSG00000152518	0.00132903	0.00416455	-0.00379395	-0.00426187	-0.00405803	0.00015995	0.104461	0.613608	0.221076	0.11221	0.190797	0.167152	0.0607872	3.46678e-09	0.751569
ENSG00000234996	0.00127609	0.00177083	0.00410188	-3.04964e-05	-0.000163121	-6.2499e-05	-0.000417704	0.325399	0.287689	0.00204738	0.985326	0.90892	0.131984	0.951065	0.512826
ENSG00000164078	-0.00479864	-0.00612225	-0.00511283	0.00245158	-0.00480196	0.000725812	0.0655445	0.261784	0.265065	0.191822	0.642462	0.309643	1.64244e-06	0.0048313	0.447571
ENSG00000204371	0.00575145	0.00105033	-0.00238329	-0.00514825	0.0026647	1.67283e-05	-0.025083	0.00479843	0.678946	0.118325	0.0214702	0.226463	0.791468	0.0107944	0.077449
ENSG00000232684	0.00340451	0.000683602	-0.00408204	0.00322507	-0.00817066	-0.000342516	-0.00417561	0.342765	0.882082	0.157936	0.427455	0.0437339	0.00410592	0.81065	0.529292
ENSG00000134283	0.00197671	0.000486563	-0.000523943	-0.00202574	0.000762598	-2.11477e-05	-0.0131992	0.108549	0.755145	0.663555	0.208048	0.570277	0.584431	0.0478406	0.268252
ENSG00000028528	0.00476385	-0.000801122	-0.000929621	-0.00364666	0.000847016	5.69503e-05	-0.0116435	0.00589565	0.709368	0.51905	0.074075	0.647631	0.288632	0.172437	0.0821037
ENSG00000143341	0.00394035	-0.00108281	6.19483e-06	-0.00433267	0.00281543	0.00010194	0.0250865	0.0197059	0.60882	0.99684	0.0450666	0.125783	0.0557377	0.00603066	0.119957
ENSG00000171004	-0.00765636	0.157504	0.0033641	-0.00936646	-0.00198902	2.72379e-05	0.112356	0.0490575	7.14512e-37	0.273904	0.0360602	0.640068	0.824379	6.1649e-07	0.176439
ENSG00000169032	0.00197174	0.00378782	-0.000759629	-0.00185405	0.000667595	4.15036e-06	-0.0095913	0.303855	0.126923	0.648374	0.422203	0.752419	0.945744	0.32486	0.490138
ENSG00000164087	0.00379235	-0.000587186	0.00208154	-0.00331962	0.0027146	7.45408e-06	-0.0181375	0.0284515	0.78759	0.153493	0.103978	0.152226	0.890556	0.0382817	0.138383
ENSG00000103253	0.00476002	0.000698882	0.00251222	-0.00147073	0.000146644	8.82166e-05	-0.042937	0.0783636	0.838532	0.280517	0.646052	0.960424	0.302937	0.00284817	0.224491
ENSG00000116514	0.00307058	0.00190847	-0.00183377	-0.00324776	0.00110882	-6.56892e-06	-0.00724066	0.00224233	0.126305	0.0433962	0.00982971	0.299473	0.83024	0.151614	0.0658686
ENSG00000185666	0.00386538	0.000568983	0.00414583	-0.000992993	0.0021018	0.000379411	-0.0598038	0.317825	0.908974	0.149708	0.809174	0.625009	0.0033708	0.0020391	0.505333
ENSG00000075975	0.000916102	-0.00859399	-0.00063925	-0.0014851	0.00103714	-3.31599e-05	-0.0243571	0.745033	0.0214204	0.738664	0.600011	0.741852	0.716357	0.0611898	0.843939
ENSG00000213085	-0.0136051	0.00636811	0.0104924	0.0124891	-0.00740687	0.000326307	0.214267	5.45e-05	0.117638	0.000125693	0.00097563	0.0365652	0.00187833	3.57399e-16	0.0473967
ENSG00000266458	-0.0149988	0.00813019	0.0109265	0.013632	-0.00789067	0.000346206	0.223623	4.91703e-05	0.0693359	0.000169841	0.000828562	0.041887	0.00255689	1.03419e-15	0.0473967
ENSG00000235750	-0.000103383	0.00628661	0.00998715	0.00391118	0.000380691	0.00014761	0.167782	0.977975	0.198863	8.44953e-05	0.256729	0.927704	0.229291	1.36998e-12	0.98647
ENSG00000180730	0.00432922	0.0012626	-0.00158444	-0.00358026	0.00202123	0.000277072	0.000712985	0.00975575	0.546606	0.245777	0.0653655	0.264974	1.82419e-06	0.9296	0.0944795
ENSG00000148143	0.00700875	0.00230682	0.000673348	-0.00465126	-0.00023027	0.000157292	0.00950816	0.00694025	0.474003	0.786029	0.1619	0.933626	0.0521652	0.478293	0.0862563
ENSG00000119397	0.00329025	-0.00589211	0.0015661	-0.00354102	0.00308417	-4.95597e-06	-0.0446318	0.357952	0.203903	0.56447	0.366606	0.438749	0.965572	0.0121641	0.542884
ENSG00000169760	0.00301752	-0.00242211	-0.00243904	-0.00223851	-0.00150527	4.36015e-05	-0.00081911	0.116923	0.326013	0.106357	0.29436	0.478329	0.477217	0.92887	0.279323
ENSG00000207549	-0.00377347	-0.00280013	-0.00639172	0.00472795	-0.00488424	-8.52666e-05	-0.0015757	0.359454	0.595646	0.0929865	0.355189	0.284437	0.515204	0.940624	0.544313
ENSG00000123091	0.00493531	0.000112654	0.0017908	-0.00476038	0.00609801	8.55953e-05	0.0126149	0.0564676	0.972463	0.460933	0.14858	0.0335519	0.292435	0.347948	0.188388
ENSG00000203356	0.00417908	0.000302563	-0.000167127	-0.00423729	0.00241671	2.13709e-05	-0.0087045	0.00858331	0.878087	0.91252	0.0410387	0.158142	0.661931	0.292227	0.0918291
ENSG00000158887	-0.00455843	0.00559983	0.00617738	0.00398359	-0.0173648	-2.8535e-05	-0.027866	0.35737	0.377428	0.210321	0.537808	0.00224667	0.855359	0.292797	0.542314
ENSG00000165732	0.00447099	0.000783621	-0.000685447	-0.00350149	0.000550908	1.86419e-05	-0.0106963	0.0167165	0.737865	0.66348	0.114722	0.784807	0.74866	0.249053	0.112982
ENSG00000144815	0.00431352	0.00168322	0.00220927	-0.00316391	0.00492393	0.000101872	-0.00554239	0.0854314	0.598401	0.25413	0.25359	0.0780353	0.203859	0.642079	0.235133
ENSG00000182747	0.00202745	0.00057637	-0.00427489	-0.0026723	-7.38055e-07	3.14604e-05	-0.00963766	0.21671	0.783734	0.0029827	0.164304	0.999675	0.54767	0.23766	0.399005
ENSG00000248405	-0.00134778	0.00190013	-0.00576652	-0.00419728	0.00036724	0.000103698	-0.0157261	0.39406	0.34874	0.000678946	0.0476869	0.832605	0.0419575	0.0675125	0.576595
ENSG00000241484	-5.93879e-05	0.000950029	-0.00542279	-0.00417063	1.05243e-05	0.00010684	-0.0138446	0.965056	0.58495	0.000249928	0.0233863	0.99438	0.015659	0.0615975	0.979588
ENSG00000169504	0.00366155	0.00135562	-0.000564227	-0.00423956	0.00076985	0.000107433	0.0123189	0.0409808	0.549939	0.696177	0.0428653	0.693516	0.0607003	0.161821	0.162445
ENSG00000117394	0.00682287	0.00330681	-0.000499045	-0.00517596	0.00191203	-6.9668e-05	-0.0233262	0.000619966	0.176502	0.760702	0.0275124	0.362248	0.250662	0.0189068	0.0575043
ENSG00000117335	0.00458959	0.0047432	-0.000882243	-0.00537777	0.00232283	-8.52592e-05	-0.0483662	0.0689188	0.145291	0.521399	0.0143079	0.406124	0.29618	2.05507e-05	0.210354
ENSG00000137364	0.0045779	0.00181539	-0.0020948	-0.00529293	0.00181615	1.84039e-05	-0.0190615	0.0185638	0.456102	0.256082	0.0356174	0.386676	0.759898	0.0630636	0.117164
ENSG00000271845	0.00647594	-0.00153944	0.0026867	-0.00316303	0.00269654	0.000516591	0.554602	0.151941	0.790408	0.394319	0.49331	0.590159	0.000726808	3.65665e-25	0.324625
ENSG00000272869	-0.00265136	0.00304497	-0.000183629	-0.00339651	0.000846275	-0.000163044	-0.0113574	0.267667	0.321942	0.928752	0.23766	0.748425	0.0357359	0.347373	0.453696
ENSG00000153037	-0.00265136	0.00304497	-0.000183629	-0.00339651	0.000846275	-0.000163044	-0.0113574	0.267667	0.321942	0.928752	0.23766	0.748425	0.0357359	0.347373	0.453696
ENSG00000070759	0.00313043	-0.000538272	-0.00180438	-0.00451047	0.00202812	3.33579e-05	-0.0646571	0.0842197	0.815225	0.230358	0.0363696	0.309366	0.560999	1.45175e-08	0.233383
ENSG00000143845	-0.00292335	0.00180723	-9.12808e-05	0.00141984	-0.00122064	-0.000157255	0.00624567	0.287856	0.608935	0.966629	0.647206	0.688589	0.0778432	0.640156	0.473939
ENSG00000152766	-0.0113014	0.0085826	-0.00432576	0.00185809	-0.00147328	0.000112624	0.0358104	0.00447528	0.0851254	0.22032	0.696196	0.728013	0.357772	0.0765994	0.0766962
ENSG00000067248	0.00269141	0.000461409	-0.000130577	-0.00178969	0.000920647	-8.95987e-06	-0.00914874	0.0212184	0.754183	0.872933	0.13919	0.470148	0.807738	0.089378	0.123715
ENSG00000148225	0.00311208	0.00342133	-0.00094675	-0.00769001	-0.00132638	9.67569e-05	-0.0227714	0.218791	0.294788	0.597651	0.00547649	0.636674	0.236546	0.0559111	0.401187
ENSG00000104921	-0.00245837	-0.000154927	-0.00387631	0.000494166	-0.00875906	0.000169271	0.0181014	0.472764	0.971831	0.220595	0.907562	0.0236302	0.124058	0.309397	0.642564
ENSG00000184220	0.00463068	0.000351035	0.000128423	-0.00413332	0.0025013	7.09515e-05	-0.00787355	0.018454	0.886343	0.944151	0.0986074	0.239631	0.246597	0.436636	0.117041
ENSG00000197935	0.00402473	-0.00480754	0.00206537	0.000699943	-0.00311523	0.000209442	-7.85337e-05	0.122717	0.15101	0.367827	0.823517	0.278158	0.0134618	0.995235	0.287299
ENSG00000103089	0.00512205	-5.98448e-05	0.00134733	-0.000831805	0.000460858	0.000146521	0.0412853	0.00751638	0.979896	0.458918	0.729763	0.821579	0.0153822	0.000159719	0.0884038
ENSG00000225127	-0.00540869	-0.00292847	0.00263788	0.00323928	-0.00605106	0.000477256	-0.0541282	0.0834933	0.462281	0.286561	0.355813	0.0817881	1.11242e-05	0.000895935	0.232382
ENSG00000151233	0.00314995	0.0092207	0.00564634	-4.58115e-05	0.00641871	0.000112155	0.0845231	0.330451	0.0294392	0.0582807	0.990796	0.0762079	0.277855	1.05319e-05	0.51751
ENSG00000163939	0.00209628	0.000299149	-8.56306e-05	-0.00100197	-0.000487745	-1.55234e-06	-0.00391765	0.0823074	0.845597	0.924445	0.442461	0.713056	0.967684	0.490803	0.230387
ENSG00000151239	0.00567895	-0.000402347	-0.0014212	-0.00421041	0.000830664	3.94493e-05	-0.00677365	0.0259247	0.90037	0.46805	0.13667	0.76457	0.622735	0.574694	0.132854
ENSG00000173805	0.00272526	0.000558922	-0.00102323	-0.00459061	0.00224961	2.10645e-05	-0.00373265	0.057163	0.756939	0.464094	0.016801	0.151295	0.637768	0.619489	0.18963
ENSG00000184470	0.00237857	0.00308565	-0.00409474	-0.00495775	-0.00267643	4.169e-05	-0.057739	0.403795	0.399981	0.101558	0.150914	0.396984	0.64649	0.000266161	0.584815
ENSG00000143393	0.0092239	0.00240184	0.00287307	-0.00267723	0.00356706	-3.617e-05	0.031229	0.00149511	0.49938	0.297591	0.46123	0.245491	0.680797	0.0400615	0.062541
ENSG00000207165	0.00284743	-0.161465	0.00127414	0.0054722	0.00160449	2.19108e-05	-0.0150937	0.20286	8.30322e-50	0.480163	0.0369942	0.516277	0.758455	0.17183	0.384191
ENSG00000180881	-0.00258475	-0.0199202	-0.00313416	-0.000995053	0.00052533	-6.64292e-07	0.00411293	0.711677	0.0318061	0.365786	0.852603	0.946643	0.997689	0.873587	0.821728
ENSG00000198900	-2.28455e-05	-0.000860175	-0.00027644	-0.000822847	-0.00142902	-5.36869e-05	-0.00759844	0.983328	0.541562	0.770307	0.531398	0.241491	0.128665	0.174846	0.98998
ENSG00000197724	0.00683561	-0.0027009	-0.00160619	-0.00166245	0.00462316	5.24582e-05	-0.0261103	0.0174841	0.452942	0.562723	0.650248	0.138309	0.555644	0.086706	0.11453
ENSG00000185837	0.00249459	0.0038639	-0.000938267	-0.00352201	0.0057787	-7.07934e-05	-0.0789311	0.223915	0.143094	0.633606	0.184897	0.0125473	0.276678	1.19717e-08	0.407292
ENSG00000173598	0.000209507	0.00546796	-0.00297579	-0.00014299	-0.00691969	0.000155523	-0.0588766	0.964269	0.364143	0.500241	0.980751	0.184106	0.298397	0.0205995	0.979405
ENSG00000146678	-0.000682457	0.00328739	-0.000107821	-0.00169978	0.00121371	-8.78633e-05	0.00710392	0.857993	0.503418	0.974649	0.715496	0.77393	0.471521	0.715874	0.915576
ENSG00000221988	0.0119536	0.00395683	-0.00293389	-0.00504374	0.00443461	-0.000185789	-0.0775688	0.00528738	0.457707	0.418107	0.314984	0.334978	0.163194	0.000680753	0.0799129
ENSG00000258388	0.0104463	0.00360998	-0.00178026	-0.00394464	0.00314085	-0.000131221	-0.0538038	0.00270112	0.401733	0.54746	0.33463	0.397159	0.221408	0.00304965	0.0678474
ENSG00000242802	0.00118754	-0.00349253	-0.00110715	-0.000106999	0.000471565	-5.70617e-06	-0.00770617	0.229641	0.00737956	0.235845	0.931509	0.664055	0.855096	0.139664	0.413404
ENSG00000207975	-0.0126277	0.00542084	0.00340477	0.00864422	-0.00257288	-0.000282418	0.0690828	0.00835854	0.363117	0.458982	0.159452	0.614852	0.0588778	0.00787557	0.0913042
ENSG00000170633	0.00399986	-3.32644e-05	-0.00155682	-0.00275696	-5.16396e-05	-2.66748e-05	-0.00234296	0.00632455	0.985495	0.117261	0.061389	0.973928	0.56072	0.71548	0.0840635
ENSG00000089053	0.00206622	-0.000731279	-0.00216655	-0.00242125	0.000318605	-2.45505e-05	-0.00999947	0.0144355	0.489424	0.00529387	0.0206632	0.726218	0.350833	0.0221341	0.107439
ENSG00000200745	-0.00682716	-0.00232036	-0.0441718	-0.00289228	-0.00501736	8.73854e-05	0.143982	0.186238	0.72593	1.83968e-13	0.603993	0.381223	0.597036	8.64811e-07	0.365995
ENSG00000184178	0.00564261	-0.00348095	0.00102644	-0.00365055	-0.00116936	-3.47617e-05	-0.00819804	0.00959332	0.202307	0.603376	0.176064	0.616573	0.605326	0.4581	0.0939913
ENSG00000235185	0.00195174	0.0012147	-0.000659617	-0.003423	0.000104765	-9.54298e-06	-0.00608917	0.0390908	0.309411	0.460395	0.00645876	0.918473	0.746183	0.217672	0.15965
ENSG00000114654	0.00334437	0.00240028	-0.000501356	-0.00438489	0.00374562	2.88313e-05	0.0343764	0.0695323	0.304966	0.770163	0.0636839	0.0658467	0.617813	0.000864271	0.211076
ENSG00000188517	-0.00163831	0.00180924	0.000189811	0.000725284	0.00193505	5.95025e-05	-0.00600579	0.119016	0.179622	0.832636	0.561051	0.0973354	0.0775696	0.256933	0.28186
ENSG00000075391	0.00536558	0.00719638	0.00371318	-0.00263326	-0.00224093	5.90112e-05	0.001706	0.0330403	0.0263566	0.102857	0.390032	0.412665	0.453809	0.893095	0.148035
ENSG00000198925	0.00112987	-0.000981398	-0.000853861	-0.0005925	4.95522e-05	-4.16029e-05	-0.00563796	0.332623	0.513592	0.332969	0.639319	0.969453	0.268863	0.310212	0.51941
ENSG00000196890	0.00232877	0.00166232	0.000311542	-0.00360411	0.00203779	0.000294475	-0.00830599	0.328802	0.588851	0.84988	0.14248	0.443537	0.000314565	0.443907	0.515891
ENSG00000177535	-0.00979786	-0.00215556	0.00194878	0.00502573	-0.00353612	-0.000173913	0.0256558	0.00295476	0.595136	0.533953	0.22875	0.312506	0.0872143	0.133902	0.0686877
ENSG00000107816	0.00126982	-0.0101855	-0.0177644	-0.00578628	0.00294574	0.000562729	-0.0606584	0.876602	0.33634	0.00853063	0.52847	0.746293	0.0360142	0.13166	0.926667
ENSG00000149187	0.0024174	0.00166107	-0.00129099	-0.00385118	-0.000565803	0.000287705	-0.0237864	0.213992	0.505898	0.395005	0.0805596	0.792474	2.15492e-05	0.0146624	0.396358
ENSG00000206341	-0.00542747	-0.00559247	-0.0053588	-0.0033528	0.00864119	2.2934e-05	-0.243182	0.653362	0.721582	0.380272	0.722059	0.5247	0.953806	4.63635e-06	0.78115
ENSG00000157782	0.00473543	0.00132012	0.000233432	-0.00601811	-0.00347858	0.000216896	-0.126043	0.266661	0.808278	0.953577	0.268446	0.458626	0.111874	1.82682e-06	0.452659
ENSG00000136856	0.000392701	0.00458708	-0.00332027	-0.0057294	0.000207585	5.78354e-06	-0.119233	0.873995	0.15238	0.172852	0.0799667	0.939422	0.941373	7.84631e-11	0.92516
ENSG00000179219	-0.00730548	0.000648258	8.98077e-05	0.00311249	-0.00053307	-9.905e-05	-0.0319018	0.0117993	0.857641	0.973067	0.38687	0.86394	0.271518	0.0361471	0.100051
ENSG00000163239	0.00228951	-0.00168755	-0.00589923	0.000418974	0.002828	0.000364241	-0.0121939	0.495591	0.696781	0.0265272	0.909437	0.450091	0.00131204	0.448757	0.661171
ENSG00000175556	-0.0016514	-0.268685	0.00245397	0.0126989	-0.000750713	-3.9551e-05	0.00190685	0.53305	1.90328e-57	0.172276	2.37167e-05	0.799616	0.644833	0.871901	0.691291
ENSG00000154114	-0.000383629	0.0022342	0.00775001	0.00156687	0.00105236	-6.75308e-05	-0.0425058	0.867201	0.44867	0.00128515	0.598202	0.677749	0.355856	0.00120078	0.92043
ENSG00000054118	0.00421139	0.00210169	0.000228913	-0.00505542	-0.000292994	5.16214e-05	-0.0253179	0.109451	0.53279	0.898484	0.0619329	0.919651	0.540291	0.0376552	0.269324
ENSG00000230844	0.00664939	-0.232332	0.00224573	0.00595584	-0.000537404	5.26129e-05	-0.0175091	0.0263727	5.77706e-52	0.439334	0.12572	0.867663	0.571425	0.2655	0.133716
ENSG00000173566	0.00173869	0.00275015	-0.00210981	-0.00257553	-0.00037764	1.03143e-05	0.00657268	0.339919	0.239829	0.243942	0.281438	0.85023	0.857804	0.497829	0.526645
ENSG00000163933	0.00220305	-0.00114812	-0.00210006	-0.000373594	-0.000635316	-8.48056e-05	-0.0067983	0.341002	0.699169	0.269654	0.888219	0.804082	0.254028	0.550776	0.527463
ENSG00000197721	0.00680217	0.000648072	-0.00422366	-0.00546691	-0.00115008	-3.70291e-05	0.0543622	0.00345843	0.821215	0.0519999	0.060812	0.641542	0.602807	4.2503e-05	0.0724563
ENSG00000244703	0.00713417	0.000179544	-0.00349534	-0.00510868	-0.000728078	-9.02643e-06	0.0499977	0.0017653	0.948842	0.0847095	0.0652101	0.762668	0.896577	7.66334e-05	0.0646099
ENSG00000203659	0.00922504	0.000290424	0.00149377	-0.00750117	0.00147175	6.50381e-05	-0.0347086	0.00177764	0.936399	0.484571	0.0188449	0.639715	0.474915	0.0132501	0.0648188
ENSG00000196482	0.00156651	0.00164163	-0.00444189	-0.0051314	-0.00345427	0.000671261	-0.0455761	0.762126	0.80503	0.342401	0.422051	0.547097	0.00014647	0.0927155	0.854868
ENSG00000157168	0.00162444	-0.00312016	0.00478224	-0.00176312	0.00520792	8.46012e-05	-0.0273451	0.642425	0.48774	0.149715	0.689864	0.181181	0.44817	0.139915	0.773228
ENSG00000007866	-0.00237902	-0.00204649	-0.00760837	-0.00122584	0.00503252	0.000122113	0.0228899	0.417371	0.587962	0.00213912	0.709714	0.126099	0.197347	0.113434	0.596385
ENSG00000129595	0.0057026	0.0028452	-0.000874713	-0.00406856	0.000268019	7.56614e-05	0.00891069	0.000248628	0.132418	0.545482	0.0387878	0.867754	0.106652	0.256359	0.0575043
ENSG00000164611	0.00466194	-0.00347142	-0.000986927	-0.0057877	0.00438414	2.56905e-05	-0.028324	0.0968796	0.332689	0.677753	0.085904	0.157846	0.77216	0.0483482	0.251722
ENSG00000125744	0.00622342	0.00121722	0.00447616	-0.00401376	0.00445674	0.000197736	0.0632773	0.0372249	0.745655	0.128128	0.297896	0.170892	0.0369633	0.000242074	0.156623
ENSG00000204758	0.00314269	-0.000451583	0.000162655	-0.0029294	0.000987258	5.0565e-05	-0.0404699	0.163161	0.875493	0.925213	0.241911	0.691542	0.482568	0.000567553	0.339126
ENSG00000126010	-0.00301471	0.00350498	-0.000131521	-0.000856182	-0.00779224	-7.00961e-06	-0.000240729	0.325243	0.374227	0.958539	0.809578	0.0247256	0.942853	0.987312	0.512656
ENSG00000069974	0.00118931	0.0010216	-0.000142808	0.000253107	-0.00204221	-7.49144e-05	-0.053504	0.68274	0.785282	0.951329	0.939112	0.528384	0.423651	0.000577269	0.802104
ENSG00000225973	0.00106874	0.00114984	0.000241362	0.00116615	-0.0038428	-8.18483e-05	-0.0670939	0.780132	0.815902	0.935867	0.785329	0.368808	0.506858	0.000845883	0.866558
ENSG00000128408	0.00632901	-0.0165498	-0.0055868	-0.000749724	0.000663806	0.000635196	-0.0894772	0.244427	0.0215648	0.016324	0.831697	0.912983	0.000730039	1.08321e-05	0.429248
ENSG00000077935	0.0011474	-0.000402068	-0.000744456	-0.00123765	0.00309313	0.000164063	-0.026006	0.442621	0.83441	0.523118	0.457848	0.0664807	0.00113383	0.000866917	0.618053
ENSG00000253948	0.00288252	-0.000438793	-0.00222406	-0.00517608	0.00286293	3.28007e-05	-0.00490083	0.1781	0.872662	0.192046	0.0362807	0.228509	0.630919	0.635531	0.357017
ENSG00000132549	0.00379694	-0.00232794	-0.000604515	-0.00363557	-0.000305506	4.44638e-05	-0.00292261	0.0372264	0.311637	0.726884	0.121105	0.876792	0.434447	0.757034	0.156623
ENSG00000151657	0.00262216	1.39821e-05	-0.000412787	-0.00299095	0.000666434	2.54793e-05	-0.0130446	0.0794161	0.994115	0.74756	0.0981591	0.683535	0.589033	0.0870819	0.226177
ENSG00000133069	0.00301713	0.00613298	0.00351603	-0.000902311	0.00174821	-1.15245e-05	-0.0317791	0.110847	0.0129149	0.0635385	0.712258	0.397903	0.846007	0.00281572	0.271235
ENSG00000101654	0.000403993	0.00132641	0.000547645	-0.000415546	-0.000538252	-2.39008e-05	0.00288945	0.491625	0.0830614	0.274603	0.549779	0.40947	0.206112	0.328505	0.658007
ENSG00000188342	0.00237515	0.00242211	0.000668151	-0.00148628	-0.00108978	6.33067e-07	-0.00416493	0.0047346	0.022862	0.39156	0.158151	0.225983	0.980378	0.331896	0.0773002
ENSG00000145012	0.00404698	0.00558423	-0.0063864	0.000738805	-0.00681798	-0.00030799	-0.312901	0.506859	0.479886	0.0992316	0.896923	0.319216	0.123755	5.08927e-14	0.670149
ENSG00000260651	0.00239878	0.000844036	0.00138034	-0.00309613	0.00107668	-4.94009e-07	-0.00292825	0.183235	0.714072	0.358799	0.145309	0.588026	0.993117	0.742428	0.362942
ENSG00000136444	0.00284024	-0.00262047	-0.00123389	-0.00172935	-0.00304532	-6.71479e-05	-0.0631006	0.362487	0.51239	0.661862	0.653275	0.377511	0.49882	0.000340733	0.54693
ENSG00000233529	-0.0055744	0.00484423	-0.00274351	-0.00140027	0.0102594	0.000223028	0.109916	0.305961	0.49252	0.272844	0.718826	0.0962679	0.213957	1.33239e-06	0.492483
ENSG00000198286	0.00371453	-0.00137664	0.00300851	-0.000793338	-0.00996361	8.51426e-05	-0.00897943	0.297501	0.762946	0.337709	0.853592	0.0137728	0.453642	0.61939	0.483561
ENSG00000214546	0.00239685	4.13622e-05	-0.00197797	-0.00378409	0.000752959	4.16811e-06	0.00289183	0.134633	0.983791	0.182313	0.0630442	0.667819	0.93422	0.725502	0.302217
ENSG00000267211	0.00513154	-0.00180947	-0.00144673	-0.00775019	0.000172648	0.000138772	-0.0180611	0.038205	0.563516	0.462985	0.00802394	0.948971	0.0790341	0.135633	0.158139
ENSG00000013306	0.00141718	-0.00160645	-0.00334248	-0.00243293	-0.000655606	0.000125991	-0.00463667	0.182228	0.238433	0.00118476	0.0681553	0.574523	0.000409946	0.39518	0.361645
ENSG00000085224	0.00451203	-0.183122	0.00285208	0.00865409	-0.00218603	-6.54385e-05	-0.092002	0.170634	7.44098e-44	0.298327	0.0284643	0.547167	0.532302	1.87437e-06	0.348165
ENSG00000248867	-0.0061923	0.00736097	-0.00887416	0.0023759	-0.00556574	5.01039e-05	-0.0658083	0.148949	0.181103	0.0272269	0.653155	0.239445	0.71159	0.00470327	0.320833
ENSG00000232912	0.000289564	-0.000689448	-0.00314485	-0.00333833	-0.0062802	0.000109307	-0.15408	0.877155	0.774905	0.0585968	0.143208	0.00366824	0.0722307	5.33731e-18	0.926894
ENSG00000163444	-0.00240493	0.00107353	-0.00178486	-0.00188103	0.00149263	1.95335e-05	0.00146319	0.0780443	0.536424	0.111018	0.229803	0.32026	0.651063	0.825437	0.223869
ENSG00000170909	0.000960729	0.00241405	0.00025608	-0.00244922	-0.000516066	-8.21915e-06	-0.00800468	0.434598	0.128507	0.832681	0.132718	0.702748	0.832696	0.225252	0.611115
ENSG00000116791	-0.00479309	-0.00063669	0.00784278	0.000821492	0.0150661	-0.000182585	0.0134066	0.539394	0.949885	0.0439451	0.888998	0.0896351	0.47662	0.638604	0.696217
ENSG00000125843	0.00112075	7.83392e-05	-0.000965245	-0.0023278	-0.000796544	-2.9572e-05	-0.0110218	0.177809	0.940939	0.232875	0.0345758	0.382959	0.261673	0.0155398	0.356863
ENSG00000069535	0.0079627	-0.04369	-0.000642622	-0.0012175	-0.00277125	0.000244503	-0.12491	0.105287	4.33231e-09	0.848029	0.805146	0.609923	0.123958	1.88751e-06	0.263735
ENSG00000132128	0.00635635	-2.73777e-05	-0.000102271	-0.00397468	0.00145489	1.22577e-05	-0.00767307	0.0070634	0.992563	0.956839	0.140344	0.566277	0.866826	0.49896	0.0867702
ENSG00000140854	0.00523597	-0.00215452	0.000638078	-0.0052754	0.00181227	5.29149e-05	-0.0309518	0.0107409	0.40142	0.718042	0.0353261	0.412596	0.406574	0.00415455	0.0967514
ENSG00000104415	-0.00374292	-0.00560429	0.0021185	0.00594934	-0.0103561	0.000202308	0.00198849	0.416913	0.344505	0.616047	0.302917	0.0456016	0.170945	0.933405	0.596141
ENSG00000221437	0.00612468	-0.00779613	0.00505952	-0.00269369	0.00811553	4.25981e-05	-0.337899	0.208	0.210983	0.292898	0.66991	0.131368	0.781038	3.49223e-15	0.389533
ENSG00000145604	0.00365599	0.00198898	0.00079852	-0.0024136	-0.000556408	5.29769e-05	-0.0118711	0.00742897	0.246019	0.437744	0.106109	0.705251	0.215614	0.0682902	0.0880997
ENSG00000260425	0.00259816	-5.30192e-05	0.00380307	0.001599	0.0117767	-0.000244363	-0.121107	0.529232	0.992027	0.283006	0.743906	0.012409	0.0681703	1.0678e-06	0.688175
ENSG00000188282	-0.0063423	0.0154592	0.0049013	0.00369298	-0.00270528	0.000361564	-0.0488171	0.31558	0.0623618	0.180833	0.503611	0.701484	0.0824414	0.0640982	0.503006
ENSG00000141480	0.00355859	-0.00137761	-0.00128799	-0.00361575	0.00204718	-7.87506e-06	-0.0125086	0.0132591	0.444117	0.297201	0.0381919	0.189265	0.859846	0.0846486	0.103898
ENSG00000249778	-0.000526278	-0.00200669	-0.00532261	3.31058e-05	-0.0014938	-2.87534e-05	-0.0602584	0.860093	0.60036	0.0778075	0.993231	0.650172	0.761561	0.000529019	0.916592
ENSG00000007545	0.0019436	0.000554131	-0.000557128	-0.00179037	0.000945766	6.18805e-06	-0.00257144	0.0398759	0.641426	0.538421	0.142217	0.356994	0.833565	0.601359	0.160664
ENSG00000187535	0.0024342	0.00103937	-0.000547873	-0.00272314	0.00147172	1.64921e-05	-0.0276193	0.0653423	0.533399	0.670198	0.115467	0.306724	0.689479	0.000296965	0.204048
ENSG00000171603	0.000874847	0.0020615	0.000711681	-0.00239926	0.00319132	8.48905e-05	0.0474315	0.767411	0.588855	0.771703	0.487241	0.33331	0.372168	0.00250833	0.858311
ENSG00000175920	-0.00735816	-0.0180126	-0.0137506	0.00470768	0.00629987	0.000306405	-0.021874	0.270218	0.0404697	0.000230182	0.3703	0.399404	0.162748	0.385386	0.456124
ENSG00000198812	-0.00703145	0.00960922	0.000587628	0.00421576	-0.00562414	-1.69469e-05	-0.0105621	0.0396747	0.0291059	0.845664	0.310652	0.133536	0.874042	0.540709	0.160245
ENSG00000109046	0.000348738	0.00398941	0.0011034	-0.00241799	0.00354071	-2.2759e-05	0.00444482	0.807833	0.0340248	0.390776	0.173892	0.029175	0.619272	0.54573	0.883645
ENSG00000176623	0.00346416	-0.00710625	0.00221822	-0.000785137	0.00172294	-0.000120565	-0.00281783	0.226623	0.0554256	0.431334	0.832642	0.583344	0.185384	0.852437	0.410129
ENSG00000174307	0.00220787	0.00221775	0.00241196	-0.00158836	0.00549329	0.000309857	0.105666	0.349505	0.466583	0.15714	0.518581	0.0400841	0.000140422	1.46208e-11	0.535505
ENSG00000089006	0.0025338	0.00450763	0.00763426	-0.00344309	0.00632597	0.000111125	0.0374169	0.265492	0.12567	0.000363836	0.208023	0.0142539	0.128693	0.00221369	0.451596
ENSG00000234006	0.00778128	0.000602044	0.00219226	-0.00610329	0.00444145	6.95218e-05	0.0604713	0.00264579	0.850383	0.310391	0.0461111	0.110535	0.382357	2.44862e-05	0.0671652
ENSG00000265236	0.00652804	0.00244276	0.00106164	-0.00661945	0.00278248	2.78138e-05	-0.00278844	0.00827569	0.430371	0.558805	0.0150683	0.298995	0.718325	0.806548	0.0908158
ENSG00000132768	0.00521062	0.00115996	0.00105322	-0.00241032	0.00196924	5.10299e-05	-0.00604763	0.00936966	0.643878	0.486988	0.268461	0.364397	0.415607	0.519398	0.093565
ENSG00000270123	-0.0101253	-0.0227627	-0.000206761	-0.0284954	0.0540619	-0.00187501	-0.0541135	0.72633	0.545404	0.96396	0.000508287	0.100439	0.0556139	0.185545	0.831493
ENSG00000196074	0.00573338	0.00536209	0.000912589	-0.00290294	-0.00128201	0.000107032	0.00819359	0.00646856	0.0442802	0.605945	0.239561	0.570119	0.103832	0.428034	0.0844771
ENSG00000196652	0.00310767	0.00116833	-0.000831447	-0.00326829	0.000582399	3.19583e-05	-0.0101364	0.0111118	0.44613	0.402139	0.0230669	0.659018	0.402484	0.0923108	0.0980548
ENSG00000252481	0.00282778	0.000626685	-0.00152975	-0.00380186	0.000153619	7.21424e-06	3.9021e-05	0.0176258	0.675043	0.12777	0.00861092	0.90503	0.845986	0.994654	0.114858
ENSG00000112238	0.011377	-0.00424492	0.0246407	-0.000936047	0.000206958	0.000557467	-0.108193	0.00364445	0.380615	4.31111e-08	0.845083	0.96025	1.94257e-05	3.25635e-06	0.0729491
ENSG00000171483	-0.00231792	0.0544674	0.0108942	0.00361265	-0.0090205	-0.000126947	0.0068791	0.602273	2.71124e-13	0.0172877	0.534934	0.0696616	0.369535	0.771395	0.742507
ENSG00000137807	0.00393579	0.00074792	-0.000983182	-0.002931	0.000114369	0.000220973	-0.0239517	0.0822296	0.794025	0.647402	0.310473	0.962985	0.0028299	0.0479728	0.23026
ENSG00000113761	0.00405487	-0.00252179	-0.00107827	-0.00352308	0.00100163	-7.73641e-06	-0.00986796	0.00284401	0.135372	0.388242	0.0402599	0.487188	0.851851	0.155609	0.0686877
ENSG00000145536	0.00137563	-0.00822122	0.00216622	-0.00159727	0.00418495	0.000127619	-0.0297421	0.699112	0.0788248	0.32427	0.627527	0.295931	0.27293	0.0555169	0.813702
ENSG00000186998	0.00321566	0.00169543	-0.00379062	-0.00451317	0.00304296	0.000168444	-0.0336571	0.196616	0.594459	0.0795384	0.131047	0.269707	0.0368471	0.00990957	0.376934
ENSG00000108001	0.0037652	0.000276495	-0.00125562	-0.00512438	0.00720849	0.000210469	0.0274631	0.200348	0.941211	0.635459	0.161531	0.0290427	0.0270562	0.0742392	0.381281
ENSG00000235280	0.00460017	0.00525612	0.00430168	-0.000803286	0.00754774	-0.000195938	0.0560037	0.095122	0.135669	0.116084	0.821337	0.0144019	0.0265463	0.000425714	0.249022
ENSG00000146112	-0.00289338	-0.00136464	0.00116841	0.00384701	-0.0018985	9.19162e-05	-0.0230928	0.168942	0.613471	0.408694	0.0709974	0.41672	0.177332	0.017815	0.345881
ENSG00000047056	0.00101501	0.00153292	1.4226e-05	-0.00170884	-9.09977e-05	1.55563e-05	-0.00956527	0.265651	0.190607	0.98726	0.153866	0.927464	0.589251	0.053398	0.451797
ENSG00000067064	0.00427324	0.0010915	0.000217576	-0.0027766	0.00133457	-1.9614e-05	-0.010449	0.0165214	0.628101	0.828919	0.0761336	0.493596	0.729088	0.149108	0.112344
ENSG00000138336	0.00608053	0.00350087	-0.00765207	-0.00551171	-0.00265075	5.81511e-05	0.0297635	0.0750135	0.423045	0.00144694	0.102245	0.482195	0.594648	0.0526066	0.219596
ENSG00000072506	0.00995986	-0.183551	-0.00120211	0.00170412	0.00385973	-1.62615e-05	-0.0247825	0.00249305	1.23174e-44	0.614333	0.619996	0.274811	0.872877	0.104701	0.0669703
ENSG00000233250	0.00814298	-0.18358	-0.00161875	0.00574175	0.00330606	-2.82721e-05	-0.015287	0.00604495	7.25283e-47	0.459472	0.0734278	0.302284	0.759183	0.267223	0.082919
ENSG00000137876	0.00383465	0.00669139	-0.00115381	-0.0053282	0.000880504	1.28673e-05	-0.00637561	0.0563371	0.010697	0.496563	0.028664	0.688041	0.838689	0.522438	0.188145
ENSG00000159658	0.00245887	0.00666227	-0.000851227	-0.00422965	-0.000779729	2.58054e-06	-0.0111546	0.34728	0.0520632	0.64348	0.12223	0.788756	0.975564	0.353952	0.533253
ENSG00000248508	0.00129572	0.000875539	-0.000829168	-0.00444071	0.00392694	-6.36595e-05	-0.0345869	0.535756	0.746432	0.531158	0.0300437	0.0973169	0.350374	0.000473541	0.693296
ENSG00000118965	0.00675548	0.000148573	0.00284801	-0.00249694	0.00237098	0.000123261	0.0118097	0.0150362	0.966208	0.0648414	0.282015	0.435377	0.166449	0.279609	0.108704
ENSG00000004059	0.00500207	-0.00628959	-0.00272352	-0.00379914	-0.00193902	0.000210019	-0.0419755	0.148932	0.159716	0.29528	0.311095	0.612639	0.0617562	0.0136503	0.320828
ENSG00000107185	0.00258284	-0.000423277	0.00134511	-0.00486805	0.00248036	-1.24429e-05	-0.0216434	0.140599	0.849144	0.424331	0.0350374	0.198596	0.821449	0.0229496	0.310155
ENSG00000123374	-0.000428902	0.0026295	0.00505798	0.00014505	0.00174559	1.52955e-05	0.258289	0.88159	0.479163	0.0432578	0.965894	0.585449	0.868245	2.50911e-19	0.929246
ENSG00000224413	-0.00747332	0.000969026	-0.0182201	0.00133253	-0.00135631	0.000243122	-0.129106	0.0756714	0.856394	9.82728e-07	0.766095	0.769217	0.0731045	1.14103e-07	0.220577
ENSG00000145242	0.00262905	0.00190475	-0.000679503	-0.00122653	0.0015706	0.000152352	-0.0190731	0.196018	0.463581	0.710708	0.623859	0.482771	0.0209094	0.0731302	0.37648
ENSG00000130684	0.00146999	1.32604e-05	-0.000395688	-0.00147802	0.00106441	-1.64208e-05	-0.00612368	0.134097	0.991554	0.603189	0.178521	0.326862	0.599415	0.197256	0.301487
ENSG00000237517	0.000301496	0.00301928	-0.000407105	-0.00195409	0.000564131	9.72632e-05	-0.0975757	0.874609	0.223841	0.783869	0.359934	0.790894	0.117673	1.46291e-12	0.925308
ENSG00000156787	-0.000964621	-0.00285066	-0.00129256	-0.000416298	-0.001806	-4.58587e-05	-0.00574902	0.574531	0.199338	0.411571	0.845252	0.343408	0.403253	0.517924	0.722059
ENSG00000254004	0.00385082	0.000606057	0.0041601	0.000426122	-0.00372176	-7.53299e-05	-0.0033085	0.137616	0.85536	0.0175362	0.864703	0.198406	0.367667	0.770334	0.306312
ENSG00000254197	-0.00276766	0.0054028	0.000548053	-0.000333434	-0.00170559	-2.17561e-05	-0.00526392	0.244687	0.078766	0.814613	0.914072	0.513587	0.771854	0.676309	0.429495
ENSG00000157510	-0.00145361	0.000389403	-0.00161436	-0.00101358	-0.000995859	0.00020522	-0.13066	0.550439	0.901491	0.327885	0.676156	0.714132	0.0114618	4.8919e-14	0.704605
ENSG00000120675	-0.00575176	0.0198067	-0.00717832	0.00303415	0.00807269	-0.000341929	0.0339451	0.310558	0.0087215	0.0572781	0.580417	0.204546	0.0662352	0.177434	0.497502
ENSG00000007541	-0.00316692	0.00283323	-0.006958	-5.12071e-05	-0.006913	-0.000377127	0.0865538	0.414958	0.570034	0.0472453	0.9913	0.111416	0.00341704	9.04724e-05	0.594179
ENSG00000257108	-0.00316692	0.00283323	-0.006958	-5.12071e-05	-0.006913	-0.000377127	0.0865538	0.414958	0.570034	0.0472453	0.9913	0.111416	0.00341704	9.04724e-05	0.594179
ENSG00000264947	0.0031676	0.000507469	-0.00117434	-0.00394781	0.000111053	-1.12412e-05	-0.0414027	0.0308146	0.782927	0.390825	0.0364694	0.944139	0.805499	3.1191e-06	0.143234
ENSG00000261644	0.0031676	0.000507469	-0.00117434	-0.00394781	0.000111053	-1.12412e-05	-0.0414027	0.0308146	0.782927	0.390825	0.0364694	0.944139	0.805499	3.1191e-06	0.143234
ENSG00000083799	0.00326312	0.000357469	-0.00074986	-0.00379973	-0.000631404	-2.52124e-05	-0.0598129	0.083779	0.880844	0.683827	0.124604	0.758305	0.669612	6.10098e-07	0.232781
ENSG00000005059	-0.0002164	0.00074307	0.0040958	0.00207051	-0.000697896	0.00017502	0.0154541	0.919895	0.789199	0.0157101	0.379025	0.771102	0.0141293	0.136868	0.953678
ENSG00000164615	0.00377692	-0.000357113	-0.0010878	-0.00279092	0.000118413	5.22391e-05	-0.00980931	0.0101939	0.846215	0.306673	0.0744388	0.940598	0.258543	0.14982	0.0961596
ENSG00000200713	0.00283975	0.00176838	-0.000555242	-0.0009091	0.00268318	-1.48889e-06	-0.0401902	0.103335	0.424223	0.744396	0.68659	0.161247	0.978257	9.29389e-05	0.261058
ENSG00000147324	0.00283975	0.00176838	-0.000555242	-0.0009091	0.00268318	-1.48889e-06	-0.0401902	0.103335	0.424223	0.744396	0.68659	0.161247	0.978257	9.29389e-05	0.261058
ENSG00000183230	0.000109679	-0.000304878	0.00916974	0.00585357	0.00195842	8.10598e-05	0.169327	0.973853	0.943367	0.00691765	0.179065	0.5964	0.447107	2.0448e-11	0.984109
ENSG00000156172	0.00633399	-0.0002776	-0.00114342	-0.00566517	0.00191758	6.62837e-05	-0.0119643	0.00339891	0.917457	0.48645	0.0195694	0.408105	0.32287	0.239521	0.0719161
ENSG00000204220	0.00390067	0.00121522	0.00115313	-0.00326608	0.00507882	-6.96561e-05	0.0968587	0.00976983	0.519846	0.343869	0.0611539	0.00273975	0.141441	2.14801e-15	0.0944795
ENSG00000145349	0.00208353	0.00237089	-0.000969869	-0.00151614	0.00148386	2.73185e-06	-0.00546287	0.0481817	0.0782047	0.346334	0.266838	0.197002	0.933726	0.325307	0.174914
ENSG00000122678	0.00204263	0.00235334	-0.00114928	-0.00165484	-0.00116947	2.60444e-05	-0.00320826	0.0107701	0.0211405	0.139022	0.108773	0.175775	0.293254	0.439417	0.0967514
ENSG00000158258	8.29508e-05	0.00238124	0.00012726	-0.00198535	0.00925271	0.000189617	0.0255731	0.971105	0.419888	0.950732	0.482664	0.000562529	0.0117687	0.0352775	0.982336
ENSG00000087157	0.004466	-0.000107386	-0.00228655	-0.00269272	0.00244886	-7.62444e-05	0.00158143	8.3654e-05	0.936822	0.0216704	0.0453051	0.0396397	0.0266786	0.771323	0.0473967
ENSG00000183624	0.00535325	-0.00377474	-0.00187847	-0.00260223	-0.00178186	-5.14587e-05	-0.0615623	0.0354463	0.241682	0.406413	0.39999	0.519247	0.518319	2.63927e-05	0.153441
ENSG00000208009	0.00446652	-0.00432276	0.000988076	0.000182665	0.002518	0.000184385	-0.0346313	0.3205	0.453015	0.812774	0.974146	0.611162	0.199078	0.143545	0.50822
ENSG00000111670	-0.00166735	-0.0102116	-0.00419374	0.000895586	0.00674674	-0.00025594	-0.094416	0.660209	0.0409552	0.128023	0.820948	0.114868	0.0404103	4.40077e-06	0.785557
ENSG00000031823	0.00196062	0.000545638	-0.000231187	0.000197133	-0.000470792	5.93179e-05	-0.033286	0.253496	0.805583	0.7953	0.885986	0.805929	0.291041	1.14717e-05	0.438695
ENSG00000179142	-0.00646982	0.000910117	0.000926746	0.00398285	-0.00529343	4.71071e-05	-0.00462503	0.0303995	0.80814	0.746855	0.298916	0.104792	0.612117	0.766012	0.142385
ENSG00000267827	0.0120718	0.000491674	-0.00479334	-0.00848998	0.00385804	-1.9092e-05	-0.0171502	0.0009499	0.912093	0.141578	0.0572477	0.316626	0.86279	0.344293	0.0593518
ENSG00000196267	0.012892	0.00207952	-0.00570504	-0.00913998	0.00401704	-3.92756e-05	-0.0216334	0.000909278	0.660936	0.10081	0.0542112	0.326856	0.738294	0.262995	0.0588556
ENSG00000249041	0.00190178	-0.0212327	-0.00728092	-0.0176887	-0.00508488	2.58637e-05	-0.0286894	0.844616	0.0946142	0.307084	0.0919187	0.638821	0.93418	0.527823	0.907254
ENSG00000103343	0.00108631	0.000393773	-4.28207e-05	-0.0008214	-0.000953264	-2.08443e-06	-0.00348236	0.160285	0.689845	0.949045	0.37745	0.264667	0.932188	0.37351	0.335549
ENSG00000127311	0.0048188	-0.00033768	-0.000563492	-0.00436774	0.00100606	1.42665e-05	-0.00717617	0.00200019	0.859892	0.68849	0.0258569	0.541904	0.763624	0.360239	0.0656076
ENSG00000156384	0.00535696	0.00233158	-0.000796213	-0.00244783	-8.79738e-05	-9.33289e-06	-0.00357027	6.56169e-05	0.14739	0.518372	0.138313	0.948828	0.813066	0.590685	0.0473967
ENSG00000198780	-0.00285278	-0.00764878	-0.0177857	0.000726518	0.00946607	-0.000313258	-0.146435	0.485531	0.149755	5.52731e-06	0.877544	0.0406905	0.0196598	1.48862e-08	0.653287
ENSG00000124225	-0.0113298	-0.00261269	-0.0041023	0.00593917	-0.00295175	-2.31628e-05	0.0158784	0.00218699	0.568998	0.0854073	0.0933128	0.456805	0.840072	0.314632	0.0658269
ENSG00000188112	0.006004	0.00302136	-0.000854428	-0.00296041	-0.00548447	0.000101442	-0.104303	0.11321	0.531334	0.795585	0.515929	0.190002	0.398174	3.42571e-06	0.274196
ENSG00000207639	-0.000769401	-0.00021864	-0.0148614	-0.011598	0.00519788	0.000552438	-0.195182	0.841569	0.964803	5.45215e-05	0.014607	0.226789	3.5968e-05	5.03152e-12	0.905026
ENSG00000197889	0.00380706	0.00478474	0.00845725	-0.00167256	0.00423541	-0.00012147	0.00453897	0.085336	0.0923622	0.000102416	0.531992	0.0839725	0.0854582	0.684693	0.235047
ENSG00000174032	0.00068339	0.0033366	-0.0004774	0.00378745	0.000317424	5.98374e-05	-0.0232324	0.793928	0.322238	0.847998	0.261094	0.912482	0.472865	0.097366	0.874896
ENSG00000005893	-0.00143111	-0.386809	0.000204908	0.0139215	0.00168798	-0.000173153	-0.0183195	0.795562	6.3034e-49	0.963136	0.0321292	0.783478	0.33092	0.498949	0.876091
ENSG00000168582	-0.00271231	0.00551444	-0.00637842	-0.00139452	0.00404406	-0.000102351	-0.188106	0.533029	0.324728	0.124043	0.799768	0.400933	0.4601	7.56092e-10	0.691291
ENSG00000214725	0.00213902	-0.00249364	-2.27661e-05	-0.00134311	0.000470669	6.20413e-05	-0.0122263	0.154348	0.198038	0.98326	0.396735	0.776779	0.199781	0.0850713	0.327751
ENSG00000102189	0.00327326	0.000877817	-0.000409921	-0.00261153	4.31921e-05	1.71097e-05	0.00186294	0.00359026	0.52932	0.63103	0.0370613	0.971327	0.622444	0.722396	0.072847
ENSG00000116044	0.000606712	-0.000230961	-0.00018132	8.30319e-05	0.000513559	-1.26892e-05	0.000927647	0.534781	0.853458	0.850883	0.948087	0.633331	0.682101	0.858364	0.692264
ENSG00000213963	0.000606712	-0.000230961	-0.00018132	8.30319e-05	0.000513559	-1.26892e-05	0.000927647	0.534781	0.853458	0.850883	0.948087	0.633331	0.682101	0.858364	0.692264
ENSG00000184436	0.00371907	0.00250569	-0.00236489	-0.0012213	0.000143873	-6.41718e-06	0.00703898	0.0567447	0.314533	0.0996441	0.551041	0.94641	0.917468	0.4357	0.188873
ENSG00000178188	0.00425988	0.00105603	0.000313216	-0.00276881	0.000338911	-4.1899e-05	-0.00522525	0.00422912	0.568257	0.782675	0.0929048	0.831668	0.364638	0.454853	0.075802
ENSG00000178952	0.00294244	0.00084123	0.000295364	-0.000648507	-0.000552328	-7.30562e-05	-0.00346889	0.0339009	0.630317	0.806932	0.696188	0.713655	0.0962338	0.617996	0.149971
ENSG00000068912	0.00371773	0.000948137	-0.000986535	-0.00249539	0.00048745	6.94174e-06	-0.0102318	0.000698656	0.477703	0.321023	0.0660425	0.67103	0.833524	0.0669803	0.0575043
ENSG00000204469	0.00558796	0.000624424	-0.00125677	-0.00589587	0.00296154	-5.58298e-06	-0.0135867	0.00653146	0.807392	0.414153	0.0104343	0.183724	0.930323	0.159797	0.084754
ENSG00000180353	-0.00304354	0.00340629	-0.00643552	-0.00317247	0.000966382	0.000281335	-0.0699432	0.2945	0.361621	0.0115557	0.353553	0.763218	0.0034868	2.28637e-05	0.480575
ENSG00000094841	0.0035975	-0.208546	0.00703153	0.00527753	0.00297503	-0.00019508	0.0103362	0.377002	8.44891e-42	0.0251538	0.232472	0.51156	0.139893	0.590467	0.56071
ENSG00000100097	0.00500616	-0.00113454	-0.0160169	-0.00385507	-0.00197366	-7.05678e-06	0.19016	0.477587	0.901031	0.000380762	0.537315	0.80237	0.975455	1.26186e-07	0.646255
ENSG00000204161	0.00303768	0.00924845	-0.00540598	-0.00418804	0.00410153	-0.000265711	0.265266	0.54557	0.155845	0.218019	0.487766	0.462128	0.101907	2.12059e-12	0.701333
ENSG00000204052	0.0128132	0.00120905	0.00442975	0.00168631	0.0097799	-0.000113222	-0.0847241	0.00338255	0.822215	0.289601	0.758758	0.0383263	0.396891	0.000529862	0.0717802
ENSG00000198373	-0.000481763	-0.00136615	-0.000495199	-0.00429512	0.00324838	-6.05307e-06	-0.0184861	0.811791	0.598601	0.804437	0.110737	0.149047	0.924856	0.0927836	0.886422
ENSG00000235910	-0.00232297	-0.0017244	-0.00974385	-0.0085573	-0.00425471	0.000423764	-0.200734	0.573487	0.7441	0.0213527	0.118518	0.350818	0.00195162	6.95257e-11	0.721161
ENSG00000177519	0.000461635	0.00140139	0.00113688	-0.00100209	-0.00247338	-4.64989e-05	0.0153035	0.809495	0.570102	0.489077	0.660378	0.247135	0.448967	0.118418	0.88469
ENSG00000235029	0.00437095	-9.43535e-05	0.000405808	-0.000227036	0.00269285	0.000194484	-0.00715158	0.0139149	0.966041	0.804648	0.917874	0.161865	0.000790083	0.432103	0.106444
ENSG00000140406	0.00178625	0.00151902	-0.00438612	-0.00478309	0.0018349	0.000210692	-0.0324701	0.42763	0.599552	0.0281386	0.0807369	0.462379	0.00472538	0.00655965	0.605311
ENSG00000272324	0.00608964	0.000112812	-0.00326964	-0.00334675	-0.000218834	0.000143239	-0.0209509	0.0990032	0.980799	0.310359	0.450031	0.956792	0.221838	0.262565	0.254845
ENSG00000181218	0.00267857	0.000781675	-0.000850025	-0.00270816	0.000310557	0.000180566	-0.0169576	0.075816	0.683988	0.455749	0.103282	0.851262	0.000381476	0.02159	0.220695
ENSG00000204356	0.00285245	0.00229086	-0.0010191	-0.00252862	-0.000107423	-2.83382e-05	0.00787742	0.0146302	0.121828	0.274198	0.0589457	0.932208	0.438207	0.164544	0.107768
ENSG00000250238	0.0130108	0.0157645	0.000482926	-0.00644495	0.0085793	0.000304993	-0.0293816	0.0243732	0.0345249	0.900338	0.261407	0.177394	0.099423	0.253419	0.130035
ENSG00000047578	0.00209199	0.00133698	-0.000234534	-0.0012718	9.23973e-05	-2.29033e-05	-0.00582905	0.00109408	0.0921685	0.661064	0.090998	0.891141	0.242241	0.0661961	0.0595891
ENSG00000046604	-0.00229245	-0.000689568	-0.00547662	-0.00236462	-0.00476931	0.000336153	-0.0246743	0.430762	0.853041	0.0537295	0.524566	0.140551	0.000572276	0.111932	0.607974
ENSG00000264023	0.00118357	-0.00901989	-0.00347988	-0.0056166	0.00410313	0.000376365	0.00578416	0.752693	0.065018	0.351373	0.256825	0.323648	0.00248158	0.772543	0.848283
ENSG00000113552	0.0057004	0.00526622	-0.00305818	-0.00423851	0.00138498	-0.000166787	0.022651	0.00335038	0.0321867	0.0452865	0.0505401	0.505463	0.00716206	0.0167924	0.0717143
ENSG00000185818	0.000671385	-0.00137289	-0.00102727	-0.00169618	0.00200551	-1.95333e-05	-0.0673662	0.566997	0.362071	0.377417	0.271938	0.124352	0.599519	8.96005e-13	0.716204
ENSG00000158571	0.00385134	-0.243229	-0.000261598	0.0106402	0.00118959	-2.98076e-05	-0.0165196	0.19128	6.04068e-53	0.917509	0.00422322	0.713866	0.749971	0.2675	0.371913
ENSG00000205821	0.00206739	0.00808777	0.0140104	0.00365016	0.0323204	-0.000172828	0.377316	0.825849	0.502548	0.13752	0.766388	0.00277093	0.562611	6.63478e-09	0.89461
ENSG00000078140	0.00447633	0.00374349	0.000219142	-0.00549104	0.000304589	4.77959e-05	-0.00454298	0.0185542	0.118925	0.904726	0.0285308	0.88142	0.417491	0.645704	0.117164
ENSG00000272078	-0.00162048	-0.00164746	-0.0250268	-0.007017	-0.00834117	0.000114045	-0.15105	0.799969	0.842117	2.29033e-06	0.288454	0.245726	0.581884	8.56986e-06	0.878859
ENSG00000268179	0.00557037	0.000292018	-0.00122052	-0.000471899	-0.00267291	9.79084e-05	-0.0648294	0.299343	0.966288	0.740301	0.930578	0.654474	0.571736	0.0107267	0.484897
ENSG00000099968	0.00554456	0.00348147	-0.00297508	-0.00375369	-0.00214687	-6.64725e-06	0.00520539	0.0388261	0.304041	0.256883	0.278994	0.460155	0.936518	0.710527	0.159363
ENSG00000151773	0.00562043	-0.000695916	-0.000336771	-0.00559226	0.00312637	3.02271e-05	-0.0188032	0.00865113	0.794763	0.833227	0.0190213	0.179145	0.650671	0.0652082	0.0918291
ENSG00000160221	0.00325209	0.00440688	0.00266488	-0.00152255	0.00172921	-0.000224387	0.0220247	0.0705085	0.0569631	0.09951	0.485081	0.37952	0.000200738	0.0197401	0.212626
ENSG00000136068	0.000281423	0.00233047	0.000584455	0.000212476	0.000776719	0.000110681	-0.00793493	0.763616	0.0559665	0.528431	0.862057	0.452424	0.00043722	0.1177	0.855892
ENSG00000111615	0.00595439	-0.00133647	-0.000763802	-0.00679154	0.00615633	0.000360941	-0.0409678	0.0408307	0.717134	0.721911	0.0336295	0.0571342	0.000234817	0.00434404	0.162256
ENSG00000266989	0.000386964	0.00957315	-0.000809669	-0.000168983	-0.00109999	0.000172399	-0.0366068	0.915226	0.0461815	0.714062	0.959536	0.787139	0.149173	0.0218638	0.951257
ENSG00000105278	0.000386964	0.00957315	-0.000809669	-0.000168983	-0.00109999	0.000172399	-0.0366068	0.915226	0.0461815	0.714062	0.959536	0.787139	0.149173	0.0218638	0.951257
ENSG00000273084	-0.00237812	0.00339921	0.00123069	-0.00340689	-0.00261775	0.000113142	-0.100438	0.339313	0.288964	0.566225	0.255396	0.342867	0.15724	1.62151e-09	0.525936
ENSG00000169877	-0.00470416	0.00245173	0.00735068	0.00983027	-0.00200877	-1.21093e-05	0.0425125	0.338921	0.697548	0.0862672	0.0983853	0.711796	0.938408	0.091128	0.52562
ENSG00000187193	0.00217058	0.00464906	0.000653842	-0.00378059	-0.00145912	9.603e-05	0.0141505	0.325746	0.10479	0.725124	0.150989	0.550594	0.17624	0.203595	0.51319
ENSG00000259827	0.00205927	0.00402521	0.000176901	-0.00370339	-0.00118592	7.1016e-05	0.0092795	0.297232	0.115842	0.915585	0.11781	0.587163	0.261797	0.349393	0.483338
ENSG00000142945	0.0028137	0.0027456	0.00131029	-0.0027625	0.00123206	1.56995e-05	-0.0177145	0.102782	0.215223	0.309872	0.140942	0.517139	0.774945	0.0338033	0.260231
ENSG00000117090	-0.00725102	0.000340505	-0.00608114	-0.00228485	-0.00920115	0.000238414	-0.0613213	0.0691538	0.946071	0.123672	0.65678	0.0373288	0.0599242	0.00561163	0.210624
ENSG00000226900	-0.0083605	-0.00114046	-0.0250657	0.000289664	-0.0153214	0.00055232	-0.0310868	0.461286	0.938106	0.000422274	0.976593	0.230521	0.138949	0.502125	0.633781
ENSG00000116819	0.00261466	0.00232814	-0.00016949	0.00153272	-0.00402114	8.34594e-06	-0.186292	0.535801	0.668299	0.961673	0.756438	0.391894	0.95072	1.48098e-10	0.693296
ENSG00000078687	-0.0112286	0.00394968	0.003432	0.00919221	0.00143303	-0.000158864	0.0594758	0.012113	0.484233	0.197186	0.0255537	0.768549	0.264319	0.00242624	0.10084
ENSG00000263941	-0.00300107	-0.00481195	0.000637856	0.00577304	0.000289233	-0.000226582	0.0129623	0.452368	0.352494	0.813899	0.154826	0.948198	0.0833435	0.471662	0.626426
ENSG00000080561	-0.000869367	-0.158346	-0.0048439	0.00711835	-0.0224117	-0.000189733	-0.310093	0.920665	8.26454e-20	0.507033	0.486797	0.0239856	0.498442	2.1521e-08	0.954114
ENSG00000131652	0.000125077	-0.00307755	-0.00357145	0.000705604	-0.00190664	-0.000132436	-0.0496713	0.959563	0.335944	0.0641797	0.794238	0.488786	0.0997311	0.000151897	0.976636
ENSG00000114686	0.00642238	-0.00107645	-0.00166546	-0.00322002	0.00155533	0.000104389	-0.0110806	0.00191013	0.672756	0.314238	0.168227	0.479744	0.103665	0.263417	0.0650684
ENSG00000123119	0.00600444	0.000823612	0.00221837	-0.0031329	0.00215722	0.000311034	0.059153	0.128989	0.870417	0.469941	0.4747	0.620791	0.0161531	0.003316	0.295437
ENSG00000133606	0.00712113	-0.00137049	0.00020281	-0.00569233	-0.000768691	-7.66382e-05	-0.0186157	0.0227307	0.728741	0.920513	0.0653298	0.821763	0.439778	0.176443	0.12696
ENSG00000141012	0.00156318	8.7251e-05	-0.00258888	-0.00472125	0.00164559	-2.7251e-05	-0.0421526	0.167123	0.951585	0.0243951	0.00259287	0.186674	0.444977	2.77938e-08	0.34373
ENSG00000241962	0.00253299	-0.00300676	-0.000102778	-0.00538976	0.0017111	4.18223e-06	-0.00653035	0.122382	0.154436	0.935911	0.00518817	0.344971	0.936044	0.408556	0.28682
ENSG00000273045	0.00253299	-0.00300676	-0.000102778	-0.00538976	0.0017111	4.18223e-06	-0.00653035	0.122382	0.154436	0.935911	0.00518817	0.344971	0.936044	0.408556	0.28682
ENSG00000270792	0.00507303	0.00150877	0.000195372	-0.00587265	-0.00158438	-4.19563e-06	-0.0090642	0.0386074	0.62466	0.934464	0.0681025	0.55053	0.956131	0.480597	0.159038
ENSG00000142700	0.00199098	0.000919922	0.00403143	-0.00116005	0.00412978	0.000476943	0.0183987	0.272998	0.691222	0.0291605	0.623735	0.0418934	2.58233e-11	0.0622339	0.458905
ENSG00000167046	0.0169083	0.00385112	0.00318805	-0.00315738	0.00774971	-8.27771e-05	0.00879662	0.000460976	0.510614	0.465217	0.588634	0.127346	0.568075	0.713631	0.0575043
ENSG00000159461	-0.00305754	0.000189171	0.00378981	0.00315098	-0.00554361	-2.85965e-05	-0.00547868	0.283055	0.958666	0.111241	0.34064	0.0824547	0.753	0.696327	0.469142
ENSG00000129282	0.00258379	-0.000824984	-0.00133882	-0.00340006	0.00202274	4.50777e-06	-0.0334171	0.0910467	0.67037	0.345608	0.0807235	0.228201	0.925213	0.000138882	0.243233
ENSG00000108506	-0.00399085	0.010333	0.00455999	0.000772919	-0.00448143	-8.74208e-05	-0.0326474	0.347745	0.0621745	0.204983	0.876502	0.342292	0.519834	0.128551	0.533742
ENSG00000185483	0.00137431	-0.00148668	0.00231093	-0.000696595	0.0018134	7.73548e-05	0.0527298	0.403978	0.481903	0.126337	0.73156	0.320409	0.143451	3.28028e-07	0.585036
ENSG00000100122	-0.00912163	-0.00249989	-0.00126937	0.00157508	0.00739169	0.000453155	-0.0207926	0.0471305	0.668699	0.681387	0.729563	0.146498	0.00292889	0.311458	0.173269
ENSG00000198976	-0.00336872	0.0084651	0.000307166	0.00720087	-0.00419877	-4.58362e-05	0.0233002	0.270617	0.0348867	0.889649	0.030574	0.219048	0.640862	0.107088	0.456586
ENSG00000272141	-0.00125111	0.00414645	-0.000819845	0.00478813	-0.00459393	1.37369e-05	0.0364033	0.667374	0.272936	0.692155	0.119697	0.160979	0.883841	0.0097589	0.79088
ENSG00000126062	0.00869328	0.0071253	0.00465457	-0.00548963	0.00453232	-0.000126522	-0.0343192	0.000754099	0.0265022	0.0490435	0.0829021	0.0976373	0.1081	0.0104889	0.0575043
ENSG00000140848	0.0023229	0.00656528	0.0084788	0.00058741	-9.14946e-06	-0.000156338	0.132518	0.646074	0.317777	0.0167348	0.907018	0.998708	0.341846	1.04961e-06	0.775657
ENSG00000181585	-0.00270455	0.00383632	-0.00203204	0.00188064	-0.000268097	0.000172684	-0.016059	0.257427	0.21058	0.388967	0.54549	0.918393	0.0251324	0.209264	0.443184
ENSG00000180475	-0.000212885	-0.00406557	-0.00151114	0.00515952	-0.00286925	-1.91942e-06	-0.0382821	0.964834	0.512956	0.733403	0.394113	0.591597	0.990046	0.132062	0.979546
ENSG00000261504	-0.000433533	0.00252571	-0.00221127	-0.00116024	0.00170046	-3.0546e-05	0.00479227	0.754591	0.158921	0.113016	0.523171	0.268494	0.488343	0.517607	0.849577
ENSG00000135338	0.00287	0.00537076	-0.00172093	-0.00461974	0.00252739	-2.29023e-05	0.0066744	0.218792	0.0767722	0.34062	0.0785815	0.329497	0.758829	0.550226	0.401187
ENSG00000227237	0.00152701	0.00438985	0.00122716	-0.00147874	0.000571504	-1.17797e-05	-0.00798584	0.128567	0.00105413	0.216656	0.259397	0.60237	0.70893	0.137701	0.294812
ENSG00000250988	0.00364098	-0.0021441	-7.27309e-06	-0.00263414	0.00339955	9.68332e-05	0.00666876	0.145895	0.502405	0.997288	0.377328	0.219523	0.225116	0.594897	0.31697
ENSG00000183309	0.00700995	0.000765161	-0.00550437	-0.0077436	0.00186713	0.000285328	-0.0204637	0.00852937	0.817579	0.0207626	0.0181381	0.514294	0.000997879	0.126734	0.0918291
ENSG00000254812	0.00999147	0.00108223	-0.0083498	-0.0113577	0.00262968	0.000452504	-0.0387461	0.0128986	0.829415	0.0174416	0.0195162	0.544165	0.000606329	0.0555918	0.102989
ENSG00000261765	0.00232012	-0.00320953	-0.000810448	-0.0033068	0.000969522	4.33884e-05	-0.0126415	0.129467	0.102259	0.588816	0.101226	0.561823	0.368144	0.123337	0.296129
ENSG00000197363	0.0015329	-0.00354785	-0.00256651	0.00126362	-6.87419e-05	1.92206e-05	-0.00910211	0.515512	0.244054	0.21633	0.656487	0.978971	0.798289	0.447493	0.676932
ENSG00000170100	0.003725	0.00122715	0.00108849	-0.00496936	0.00171859	-2.96056e-05	-0.0203751	0.0437878	0.59881	0.50688	0.0315637	0.39333	0.609061	0.0343556	0.167627
ENSG00000259877	0.0020625	-0.000115303	0.00148033	-0.00281681	-0.000816232	2.65434e-05	-0.012844	0.158353	0.950504	0.294366	0.137738	0.610011	0.564668	0.0998524	0.332896
ENSG00000221986	0.0089295	0.0144105	0.0181881	-0.00207002	0.0177145	-0.000884183	0.335536	0.246877	0.148947	0.00413503	0.808338	0.0417081	0.00068377	8.34521e-11	0.43192
ENSG00000065883	0.00421023	-0.00115157	-0.000736424	-0.00267496	0.0017317	6.83022e-05	-0.0106587	0.016058	0.597888	0.661906	0.233883	0.357764	0.209183	0.244247	0.111423
ENSG00000259826	0.00232782	-9.7679e-05	-0.00111989	-0.00304672	0.00138922	2.73391e-05	-0.0118054	0.0241885	0.939758	0.260816	0.0249708	0.214814	0.394649	0.0328569	0.129656
ENSG00000066135	0.00236764	0.00220196	-0.00126884	-0.0015959	0.000199337	6.43845e-06	-0.0195209	0.0306607	0.113005	0.235662	0.25892	0.865999	0.849827	0.00150269	0.142839
ENSG00000171824	0.00548295	-0.00041341	-0.000810604	-0.00183929	0.00230849	3.33566e-05	-0.0216722	0.00738406	0.87147	0.587511	0.394608	0.297572	0.601287	0.0260546	0.0880997
ENSG00000185278	0.00090089	0.00210524	0.00116183	-0.00149282	0.000857404	0.000167377	-0.031264	0.598805	0.342126	0.383868	0.433629	0.652798	0.00347893	0.000516144	0.739816
ENSG00000095777	-0.00100884	0.000224604	-0.00501875	-0.000883955	-0.00129199	0.000138975	0.0566317	0.628277	0.93289	0.0191015	0.745424	0.573896	0.0391294	1.036e-05	0.76228
ENSG00000226304	-0.00122481	0.0011533	-0.00396665	0.000347977	-0.000184738	0.000145596	0.0866375	0.55681	0.666197	0.0481243	0.894792	0.935974	0.0314757	1.88063e-09	0.708982
ENSG00000133328	0.000654556	0.00501721	0.00639161	-0.00129983	0.00650661	-8.37278e-05	0.154138	0.821155	0.181399	0.0161243	0.711371	0.046484	0.367045	2.11146e-12	0.892278
ENSG00000072786	0.00141642	0.00334013	0.0113904	0.000254679	-0.000308857	0.000288195	-0.00382623	0.694769	0.4764	3.79402e-06	0.936255	0.939122	0.0170993	0.796664	0.811003
ENSG00000173588	0.00188253	0.00223416	0.00108151	-0.00218293	0.00102564	8.68568e-05	-0.000286394	0.130134	0.160751	0.361733	0.172117	0.451402	0.0298495	0.964737	0.296971
ENSG00000215483	-0.00405419	-0.00446641	-0.00575059	-0.000142794	-0.00445408	0.000116318	-0.071626	0.159788	0.228452	0.0168723	0.965117	0.164717	0.208105	1.02482e-05	0.334975
ENSG00000179241	-0.000681211	0.000162594	-0.001794	-0.00115866	0.00193705	-4.77275e-05	0.0743615	0.738418	0.950375	0.375996	0.664133	0.390335	0.461748	5.19885e-08	0.839358
ENSG00000174516	0.00240189	0.00398356	0.00390202	-0.000920214	0.00244325	-1.07058e-05	-0.00776332	0.412072	0.293777	0.0647717	0.760557	0.454666	0.909694	0.563607	0.591789
ENSG00000102967	0.00170817	8.32842e-05	-0.0009862	-0.00197618	0.001444	-0.000125075	0.000638328	0.439151	0.976615	0.56512	0.421269	0.556473	0.0817089	0.952001	0.615053
ENSG00000263232	0.00203928	-6.80936e-05	-0.00104441	-0.00241333	0.00188192	-0.000137566	0.000296244	0.444073	0.984149	0.619654	0.42169	0.525246	0.11143	0.981682	0.619252
ENSG00000164694	-0.000743764	-0.00106127	-0.00351586	-0.00204665	-0.00011749	0.000408325	0.101858	0.80914	0.789714	0.124088	0.531892	0.972708	0.000127434	2.58799e-08	0.8845
ENSG00000271122	0.00263742	0.000595292	0.000179366	-0.00274073	0.00179322	-4.21428e-05	-0.0156819	0.0291818	0.69466	0.877663	0.0821994	0.17267	0.264194	0.0168314	0.139794
ENSG00000162636	0.00681969	-0.00317653	-0.00365549	-0.0026201	0.000431868	1.45372e-05	-0.112154	0.0170124	0.37878	0.0753892	0.373328	0.889373	0.871483	2.56815e-10	0.113475
ENSG00000070182	0.00325794	-0.000352122	-0.00109334	-0.00240559	0.00114097	-1.05783e-05	-0.0103323	0.0170586	0.836303	0.407742	0.17207	0.437559	0.802065	0.150686	0.113644
ENSG00000250838	0.00067871	0.00180828	0.00556562	-0.000115371	0.00376045	0.000415567	0.0212785	0.744155	0.498967	0.00634773	0.964773	0.105968	5.45358e-08	0.0553799	0.843162
ENSG00000163016	-0.00553526	-0.0027869	-0.00234691	-0.00199842	0.00384675	0.000278393	0.00598516	0.0726562	0.475032	0.436354	0.61535	0.253459	0.00535481	0.711711	0.215935
ENSG00000208017	-0.000906605	-0.0022381	-0.000190764	0.000391873	0.00136691	-0.000201096	0.0828506	0.646319	0.377928	0.922101	0.879282	0.530549	0.00213286	2.46267e-09	0.775824
ENSG00000117620	0.00395443	0.00534499	0.00318327	-0.00472863	0.00475768	-9.43717e-05	0.0704337	0.234013	0.211745	0.26182	0.231905	0.197428	0.373444	0.00013741	0.418143
ENSG00000185022	0.00045256	0.00133548	-0.00346388	0.0014388	-0.00121356	-8.77905e-05	-0.0136371	0.866634	0.700979	0.110405	0.635613	0.685875	0.312991	0.30102	0.920288
ENSG00000100412	0.00421245	0.000283554	-0.0015132	-0.00432179	0.000758972	6.64995e-05	-0.0146079	0.0327327	0.909495	0.295433	0.0432624	0.724586	0.28807	0.115022	0.147442
ENSG00000100410	0.00444698	0.000356954	-0.00148676	-0.00442628	0.000977706	6.9416e-05	-0.013781	0.0201428	0.882224	0.295569	0.0348945	0.638525	0.25109	0.126592	0.12127
ENSG00000233547	0.0030966	0.00282539	0.00210947	0.00266223	-0.00387876	0.000149707	0.225586	0.263429	0.424527	0.440102	0.461112	0.204529	0.0907881	3.05469e-17	0.449135
ENSG00000183091	-0.0109843	-0.000614722	-0.0028902	0.0184866	-0.0086966	-0.000247813	-0.0619609	0.0972807	0.941624	0.637342	0.0305471	0.231936	0.236865	0.0759548	0.252187
ENSG00000272192	0.00344359	0.00227337	-0.000344053	-0.0045267	0.00107981	1.56502e-05	-0.00902689	0.0374491	0.277163	0.823573	0.0342669	0.547169	0.761596	0.292932	0.15694
ENSG00000169255	0.00386181	-0.00398049	-0.00357583	-0.00635048	0.0122706	0.000151099	-0.0208532	0.288661	0.394211	0.265773	0.153984	0.00332073	0.194874	0.262048	0.474522
ENSG00000197852	0.00360707	-0.00346045	0.00221146	-0.000999424	0.00209463	1.4423e-06	-0.000123243	0.186195	0.325409	0.230781	0.711591	0.489691	0.986879	0.9919	0.365995
ENSG00000177946	0.00190724	0.00169942	0.00164185	-0.00376567	0.00117162	-2.86382e-05	0.00589597	0.104372	0.255771	0.158073	0.0171913	0.361346	0.43777	0.343104	0.262405
ENSG00000164930	-7.87584e-05	-0.00529996	-0.0143562	-0.00295217	-0.00184247	-7.73956e-05	-0.157902	0.98972	0.501961	0.00653727	0.675664	0.78629	0.69326	6.96508e-06	0.993854
ENSG00000207359	0.00021786	0.00388761	0.00116119	-0.00187323	0.000745386	-8.31586e-06	-0.0440917	0.904541	0.101109	0.431615	0.37022	0.712236	0.886592	1.69902e-05	0.944519
ENSG00000177054	0.00611602	-0.00296348	-0.000968628	-0.00733861	0.000870056	0.000152298	-0.0650338	0.161416	0.597799	0.715983	0.0733945	0.857568	0.282144	0.00110327	0.337292
ENSG00000202198	0.00713644	0.00222793	-0.000131818	-0.00319011	-0.000571239	7.42994e-05	-0.0341909	0.00461452	0.47823	0.940753	0.220491	0.832822	0.344579	0.00450831	0.0772681
ENSG00000241563	-0.00086164	0.00598374	-0.00588252	0.00192916	0.00446623	1.55938e-05	-0.167383	0.80846	0.194442	0.0560235	0.645453	0.26033	0.891003	3.27868e-11	0.884012
ENSG00000105072	0.00577858	-0.00193522	0.000648843	-0.00432927	0.000443451	-3.44156e-05	-0.0314371	0.0757402	0.642506	0.687927	0.0901049	0.901978	0.7435	0.0125159	0.220645
ENSG00000269058	0.00137868	0.000612282	0.000189619	-0.00347648	-0.000540548	2.87497e-05	-0.0133422	0.390038	0.766306	0.885952	0.0677178	0.760906	0.575312	0.0987035	0.572619
ENSG00000107201	0.00465165	-0.000872085	-0.000155676	-0.00472226	0.00566978	0.000101353	-0.0340207	0.102382	0.810951	0.929396	0.0799428	0.0760507	0.270526	0.00755356	0.259741
ENSG00000117791	0.00404711	-0.000105376	-0.00206725	-0.00353505	0.000523626	0.000185503	-0.049711	0.0808521	0.971295	0.362931	0.241298	0.835361	0.0129542	0.000224899	0.22813
ENSG00000157045	0.00540192	0.00113501	0.00155701	-0.00417179	0.00149706	2.34034e-05	-0.00628832	0.00317656	0.61464	0.372725	0.0758724	0.440839	0.674907	0.503088	0.0707743
ENSG00000170836	0.00314057	0.00136174	-0.00124043	-0.00338637	0.000836029	7.22856e-06	-0.00689429	0.0119089	0.384152	0.246049	0.025608	0.534529	0.851989	0.266633	0.100375
ENSG00000189169	-0.0039851	0.0140582	-0.00549769	0.000432068	-0.00480554	-0.00017553	-0.00210314	0.387819	0.0200289	0.231247	0.942695	0.345093	0.23206	0.93158	0.57061
ENSG00000166473	-0.00401818	0.00548145	0.0125775	0.00196633	0.00266549	0.000249017	0.210379	0.347977	0.320146	0.00135806	0.698119	0.5737	0.0722297	1.13046e-11	0.533907
ENSG00000271991	0.00163213	-0.000152521	0.00065375	-0.000217575	0.00087808	-9.74934e-06	0.00207147	0.0842383	0.898945	0.398646	0.840792	0.39804	0.74436	0.654281	0.233405
ENSG00000242114	0.00444865	0.000586646	0.000208194	-0.0033954	0.00182217	-7.6103e-05	-0.0024664	0.0252498	0.814182	0.905601	0.162647	0.398135	0.22236	0.805148	0.131724
ENSG00000141424	0.0031031	0.00166956	-0.000121944	-0.00269771	0.00297184	-6.28431e-06	-0.0110458	0.027543	0.348312	0.915133	0.0993908	0.0559915	0.886715	0.112668	0.136301
ENSG00000185664	0.00592479	-0.000106876	-0.00179189	-0.00781047	0.00844637	-4.57841e-05	-0.000521233	0.110126	0.982038	0.447718	0.0314993	0.0433293	0.7007	0.973986	0.27028
ENSG00000188674	-0.0106944	0.00840564	0.0092365	0.00835906	0.00269227	-0.000324658	-0.138361	0.0967273	0.304436	0.147582	0.317821	0.700961	0.111625	0.000222909	0.251659
ENSG00000111913	-0.00711346	0.00257887	0.0145581	0.00370979	0.0021559	7.43764e-05	0.245381	0.233145	0.735733	0.00477573	0.588938	0.743514	0.695776	5.85782e-10	0.417264
ENSG00000272053	-0.00711346	0.00257887	0.0145581	0.00370979	0.0021559	7.43764e-05	0.245381	0.233145	0.735733	0.00477573	0.588938	0.743514	0.695776	5.85782e-10	0.417264
ENSG00000137877	-0.00387883	0.00487708	-0.00618206	-0.00225088	-0.0106457	-2.66015e-06	-0.178599	0.408476	0.421376	0.0711117	0.645357	0.0453954	0.985958	8.36373e-10	0.588735
ENSG00000156876	0.00741182	-0.00195631	-0.000761444	-0.00461416	0.000950956	6.49466e-05	-0.0287919	0.011356	0.592966	0.757172	0.181477	0.762822	0.475596	0.0512234	0.0987862
ENSG00000113163	0.00781984	-0.00198076	-0.000733703	-0.00789797	0.00396221	0.000218005	-0.0310934	0.0633714	0.711642	0.809456	0.0800753	0.392976	0.107298	0.115782	0.200381
ENSG00000083535	0.002163	0.00151442	0.000121421	-0.000738464	-0.00076884	9.04666e-06	-0.0045285	0.0187779	0.191113	0.891055	0.529883	0.437996	0.75065	0.346253	0.117647
ENSG00000188175	-0.0153362	0.0149699	0.0038436	0.0017004	-0.00849362	4.63328e-05	0.0438751	0.016155	0.065316	0.454342	0.813243	0.221106	0.815877	0.15906	0.111742
ENSG00000121774	-0.00112677	0.00177195	0.00059688	0.000938359	0.000749897	-3.2124e-05	-0.00696932	0.337007	0.239821	0.602986	0.537998	0.561198	0.388118	0.265675	0.523551
ENSG00000163705	-0.0101003	-0.00393946	0.00940775	0.00297009	0.00670598	0.000130508	0.0618994	0.434607	0.814272	0.0256237	0.650091	0.643987	0.759998	0.0730843	0.611115
ENSG00000253395	0.00138186	0.00174881	0.00309433	-0.00202032	0.00480767	0.000126747	0.00106493	0.450608	0.457382	0.0689426	0.374932	0.020403	0.0331534	0.910028	0.625216
ENSG00000177688	-0.00389721	0.00073249	-0.00503627	0.00338451	-0.0022981	-0.000176566	-0.0576541	0.192463	0.848014	0.0470975	0.331042	0.486489	0.0675103	0.000369671	0.373026
ENSG00000248464	0.0046486	-0.000671425	-0.00117387	-0.0027192	0.00230001	5.77884e-05	0.0131538	0.0443723	0.817384	0.601306	0.362005	0.359557	0.42344	0.280419	0.168723
ENSG00000188771	-0.0100494	0.0205631	-0.00221679	0.0101383	-0.007888	-0.00036709	-0.0576646	0.111386	0.0127012	0.697098	0.196042	0.255937	0.069102	0.0800466	0.271977
ENSG00000131626	0.00123985	0.000399281	-0.00143877	-0.00356054	0.00169633	4.98521e-05	-0.008737	0.286603	0.787821	0.21357	0.0233957	0.187175	0.178249	0.162325	0.47257
ENSG00000097007	0.00342924	-8.86633e-05	-0.000443219	-0.00245654	0.000787434	1.02844e-05	-0.0165802	0.0412741	0.966598	0.766829	0.232947	0.666162	0.844852	0.057155	0.163084
ENSG00000250423	0.00164208	0.0171903	-0.0372196	-0.00880877	-0.0134955	0.000339925	-0.0313575	0.860307	0.158004	2.22587e-06	0.366479	0.198524	0.262424	0.467729	0.916661
ENSG00000145425	0.00419806	-0.0017397	6.79223e-05	-0.00407638	0.0002274	-0.000129605	-0.0326243	0.0179734	0.435761	0.962344	0.04946	0.905687	0.022387	0.000515748	0.11579
ENSG00000123685	0.00282091	0.00414651	0.000278204	-0.00328414	0.000729935	0.000106553	-0.0046444	0.0899181	0.0532627	0.853166	0.114515	0.687855	0.0455662	0.585144	0.241617
ENSG00000255966	0.00177458	0.00125018	0.000416466	-0.00345659	0.00148564	-2.47598e-05	-0.00468427	0.0554582	0.288238	0.606312	0.00343874	0.144858	0.39612	0.31704	0.186975
ENSG00000271099	0.00260982	0.00279768	-0.000253584	-0.00287555	0.000745446	-1.0106e-05	-0.00584715	0.0216638	0.0532257	0.81156	0.0493228	0.543157	0.774359	0.320136	0.124432
ENSG00000085382	0.000987877	0.0017788	0.000850836	-0.00218655	0.000162239	-5.09355e-05	0.0137038	0.280599	0.131474	0.347527	0.0727212	0.871602	0.0821696	0.00736262	0.466804
ENSG00000114735	0.00437857	0.000905214	-0.00184174	-0.00496979	0.00380431	-0.00011193	-0.0130503	0.00691957	0.652863	0.214678	0.0161335	0.03151	0.0281679	0.116952	0.0862228
ENSG00000161682	0.0079199	0.00259001	-0.00191557	-0.00806628	0.00252723	-5.00759e-05	-0.0365872	0.0198571	0.547875	0.299269	0.00645483	0.497689	0.644262	0.00852481	0.120342
ENSG00000213079	0.00277867	0.00189156	-0.000695716	-0.00287934	-0.00211936	-6.51227e-05	0.0006584	0.0729892	0.336663	0.623096	0.138797	0.212575	0.184051	0.933844	0.216335
ENSG00000197548	0.00114572	0.00417966	-9.21638e-06	-0.00166187	0.00162631	-5.96747e-05	-0.00460288	0.389656	0.0167459	0.994394	0.34124	0.269009	0.160293	0.516283	0.572206
ENSG00000137955	0.00164517	0.00511721	-0.00296752	-0.0104361	0.00305361	5.04303e-06	-0.0111124	0.556323	0.160054	0.146067	0.00101143	0.329202	0.955405	0.393581	0.708784
ENSG00000206620	0.00438515	0.00312243	-0.00101095	-0.00983401	0.00231001	1.56644e-05	0.00744103	0.101654	0.363711	0.570766	0.000617298	0.436075	0.855065	0.53105	0.258663
ENSG00000170502	0.00448859	-0.00058814	-0.00215079	-0.00335136	0.00300985	2.80708e-05	-0.0151916	0.0148334	0.799221	0.129745	0.0995012	0.135312	0.626535	0.085331	0.108179
ENSG00000033030	0.00383126	0.00430849	-0.00343702	-0.0035144	0.010852	3.88724e-05	0.00654646	0.157081	0.217216	0.0842346	0.219864	0.000605728	0.653849	0.601242	0.331288
ENSG00000198964	0.00363097	0.00128351	0.0016335	-0.00096158	-0.0011883	0.000162761	-0.00105627	0.103911	0.650002	0.455395	0.738881	0.625326	0.0231788	0.928355	0.261994
ENSG00000142686	-0.00336269	0.00544358	-0.00321249	-0.00209413	0.000258624	3.34557e-05	-0.0294619	0.159214	0.0769201	0.175342	0.499829	0.921029	0.656222	0.0243255	0.334193
ENSG00000182831	0.00224154	-0.000147383	-0.000990765	-0.000620389	0.000582781	0.00018616	0.0320634	0.119586	0.935619	0.482953	0.739063	0.710563	0.000122658	0.000147118	0.28287
ENSG00000139644	0.0032446	0.00220538	-0.000652527	-0.00307095	0.00195884	9.36183e-05	0.0609582	0.0148933	0.189236	0.568922	0.0573616	0.176157	0.0270585	5.466e-11	0.108467
ENSG00000257570	0.00115352	0.000245227	0.00132373	-0.000218592	0.00113922	-5.25451e-05	-0.00707379	0.218568	0.838591	0.052135	0.821581	0.275649	0.0850066	0.106215	0.401045
ENSG00000009780	0.00278012	-0.003019	-0.00684242	-0.00323824	0.0021771	0.000257535	-0.0449412	0.125963	0.193342	0.000440684	0.173726	0.274376	3.20995e-05	3.62968e-05	0.291344
ENSG00000237594	0.00026576	0.00045506	4.22865e-05	-0.00023377	0.00147137	6.54271e-05	-0.00507754	0.849535	0.799902	0.97563	0.8984	0.342579	0.14491	0.497566	0.910323
ENSG00000143502	0.00338275	-0.000742043	-0.000276612	-0.00115367	0.00183388	0.000158932	-0.0513322	0.0371194	0.717473	0.830359	0.528106	0.301911	0.00282621	1.20477e-07	0.156543
ENSG00000166558	-0.00933633	-0.00715823	-0.0024598	0.00336866	-0.00399504	0.000136822	-0.0878949	0.00869511	0.110427	0.415064	0.419337	0.2979	0.2172	1.30457e-05	0.0918898
ENSG00000060718	0.00125643	-0.0033038	-0.0045245	0.000458066	-0.00466296	0.000208129	0.0334938	0.699518	0.429361	0.165201	0.914211	0.196906	0.0477219	0.0596102	0.814002
ENSG00000158481	-0.00752938	-0.0013562	0.0176577	0.0102805	0.003713	-0.00028907	0.217993	0.140614	0.834292	0.00109831	0.126303	0.506298	0.0759215	1.3421e-09	0.310155
ENSG00000184428	-0.0109279	-0.00797361	0.00190824	0.00728698	-0.00214084	-2.61061e-05	0.00598065	0.0127232	0.149335	0.615288	0.167319	0.65032	0.847781	0.783754	0.102474
ENSG00000221978	0.00182683	0.0019904	-0.00156436	-0.00163936	-0.000883167	-5.62941e-05	-0.0102458	0.119743	0.188056	0.0744898	0.192193	0.49606	0.136832	0.0668385	0.283092
ENSG00000103657	0.00416656	0.00596369	0.00686301	-0.0031866	0.00330909	9.78493e-05	0.00119798	0.0915936	0.0608018	0.00437777	0.302559	0.222501	0.210602	0.924786	0.244168
ENSG00000143319	0.00632701	0.00224697	0.00625101	-0.00156797	-0.00199855	-0.000189473	-0.0682014	0.0266965	0.532874	0.00851047	0.623936	0.520193	0.0381267	1.52894e-05	0.134516
ENSG00000082175	-0.0119687	0.00324438	-0.00183234	0.00526986	-0.0067507	5.39646e-05	-0.0158416	0.010224	0.575741	0.681891	0.374869	0.178864	0.70674	0.511659	0.0961596
ENSG00000168137	0.000144923	0.000750573	0.00017948	-0.00137264	0.00043949	-2.30957e-05	-0.00875145	0.904188	0.628187	0.865579	0.350375	0.741934	0.548765	0.159293	0.94424
ENSG00000249456	0.000484003	0.00222077	-0.000635922	2.19262e-05	-0.00108363	2.42718e-05	-0.00169789	0.596489	0.0621528	0.464901	0.984967	0.285036	0.404676	0.723237	0.737885
ENSG00000240694	0.0041083	0.0116912	-0.00300315	-0.00260199	-0.00304094	0.000287148	-0.0847071	0.10893	0.000665094	0.207059	0.415937	0.279942	0.000740766	1.83515e-07	0.268768
ENSG00000171456	0.00108678	-0.000963143	0.00143833	-0.00101383	-0.00278215	0.000107738	-0.0592817	0.667505	0.766892	0.532023	0.746202	0.322133	0.184892	5.63677e-05	0.790927
ENSG00000266273	-0.00728884	0.0017241	-0.000943146	0.00455198	-0.00603723	1.47114e-05	-0.0461694	0.0502364	0.714246	0.763765	0.299961	0.140627	0.899918	0.0162252	0.178624
ENSG00000169087	0.00275965	0.00250464	-0.000470814	-0.00535372	0.000527947	4.02756e-05	-0.0175063	0.0258569	0.111011	0.677638	0.00118228	0.693158	0.298065	0.00838488	0.132734
ENSG00000204713	0.00170032	0.00193495	-0.000475326	-0.00132248	0.000651733	-6.39043e-05	0.0188628	0.136278	0.188105	0.581168	0.288567	0.604975	0.0832371	0.00119797	0.304234
ENSG00000228126	0.00262739	0.000884235	0.00320932	-0.00243629	0.00525053	1.76277e-05	0.0499573	0.324858	0.795823	0.176888	0.452365	0.0787208	0.835444	0.000703671	0.512234
ENSG00000206811	-0.00107583	0.00337323	0.00600195	0.00236794	0.00480342	0.000246904	0.0288642	0.709388	0.363576	0.0384804	0.527539	0.135209	0.00905139	0.0654369	0.820079
ENSG00000224512	-0.000366921	0.00619347	-0.00264707	-0.000311041	0.00171924	-0.000348318	-0.0893069	0.925821	0.223447	0.491486	0.951382	0.692683	0.00714663	0.000126259	0.957035
ENSG00000221745	-0.00186099	0.00135765	0.0038017	0.00264127	7.3415e-05	-5.93638e-05	-0.0251027	0.215504	0.478595	0.0136594	0.181167	0.964388	0.213066	0.00306465	0.397471
ENSG00000199069	-0.00238631	0.000267509	0.00444998	0.00372	0.00109488	-8.81026e-06	-0.021686	0.139907	0.896474	0.0040676	0.0674953	0.537039	0.862896	0.0121746	0.309212
ENSG00000235156	0.000418245	0.00938249	-0.00221403	-0.00236872	-0.00159064	-0.000313908	-0.134383	0.885073	0.013908	0.440733	0.532225	0.618342	0.00114468	2.25998e-10	0.931248
ENSG00000135127	3.34396e-05	0.00250506	-0.000617561	-0.00323167	0.000617418	-5.05541e-05	0.00171789	0.977562	0.104362	0.599921	0.0435233	0.637893	0.183805	0.786304	0.986447
ENSG00000132670	-0.00297184	-0.000115656	-0.00120922	0.00218941	-0.002592	-0.00014837	0.00498664	0.205423	0.969289	0.515442	0.408049	0.319432	0.0514643	0.660722	0.387034
ENSG00000273154	0.00346924	0.00304611	-0.00103038	-0.00613355	0.00282769	8.52045e-05	-0.0127116	0.0494102	0.176358	0.472995	0.00410481	0.146061	0.129421	0.14479	0.177155
ENSG00000169230	0.00269554	-0.00013022	-0.00258892	-0.00326249	0.00358366	-0.000113931	0.00270238	0.149262	0.956449	0.0982048	0.136252	0.0856105	0.0589654	0.768715	0.321311
ENSG00000143368	-0.0138359	-0.000831739	0.00783399	0.0139346	0.00555459	-8.24354e-05	-0.221259	0.0142095	0.906004	0.12942	0.049006	0.361592	0.637357	3.47179e-09	0.106998
ENSG00000151553	0.00245067	-0.00621764	-0.00852449	-0.00565207	-0.00218979	0.000517886	-0.320148	0.551409	0.24267	0.0187953	0.249204	0.631317	0.000223117	2.18687e-17	0.705275
ENSG00000249149	-0.00155798	0.0197298	0.0281203	0.00410764	0.0432239	7.2081e-05	0.219455	0.863424	0.0933541	0.00320928	0.728787	6.07333e-05	0.801967	5.62859e-05	0.918441
ENSG00000116668	0.00233173	0.000929101	-5.04319e-07	-0.00117764	0.000436789	-3.56412e-05	-0.0113829	0.0467449	0.533214	0.999506	0.326255	0.734082	0.340218	0.0371829	0.172489
ENSG00000103449	0.00294667	0.00180128	-0.00137934	-0.00208936	-0.00110178	0.000108282	0.00829983	0.00533962	0.172396	0.157288	0.112821	0.330178	0.00146513	0.126167	0.0799705
ENSG00000237793	-0.0108104	-0.0250356	-0.00344421	0.0137591	0.000682152	-3.73098e-05	-0.0888359	0.112537	0.00548964	0.498969	0.0665241	0.92756	0.863465	0.00828952	0.273425
ENSG00000196475	-0.00245246	0.00371956	-0.00135587	0.00436611	-0.00156009	-0.000123048	0.00705123	0.206786	0.13626	0.478375	0.0897831	0.464032	0.0482813	0.493836	0.388498
ENSG00000234494	0.00141581	0.00471142	-0.00355321	-0.00736049	0.00299506	-9.36237e-05	-0.0227245	0.668694	0.274233	0.0866533	0.0205954	0.419964	0.38583	0.112611	0.791779
ENSG00000104660	0.000610954	0.0017858	-0.000111096	-0.00155101	-0.0030772	2.66457e-05	-0.00322654	0.547479	0.173008	0.911731	0.246445	0.00774724	0.408996	0.551249	0.702781
ENSG00000114742	0.00663998	-0.00734057	0.00104605	-0.00157566	0.0035544	4.94902e-05	-0.00412248	0.0120663	0.0295026	0.657791	0.623427	0.214056	0.545947	0.756729	0.100798
ENSG00000152520	0.00859967	9.48504e-05	-0.000474293	-0.00958135	0.00464312	7.81469e-05	-0.00959627	0.00296501	0.978834	0.837951	0.00533275	0.136035	0.381276	0.488868	0.0686877
ENSG00000155090	0.00508559	-0.00148778	4.37049e-05	-0.00315674	-0.00520935	0.000298327	-0.0738801	0.0685235	0.672996	0.987164	0.382227	0.0898195	0.00114083	1.2519e-05	0.209821
ENSG00000082212	0.00125941	0.00526478	-0.000772967	-0.00647356	0.00280946	-2.36183e-05	-0.0083566	0.624695	0.11799	0.650289	0.0142421	0.330751	0.777129	0.465886	0.760253
ENSG00000114270	0.00104018	0.0040656	0.00566654	-0.00158245	-0.00108056	4.09906e-05	-0.052918	0.670767	0.198066	0.0219303	0.617754	0.688875	0.597994	0.000222915	0.793389
ENSG00000177150	0.00269949	-0.000893771	0.000858101	-0.00272603	-0.00100591	3.05236e-05	0.00927727	0.0792277	0.645847	0.564797	0.172644	0.547992	0.526631	0.253739	0.225895
ENSG00000137463	0.00285195	0.0187167	0.00994343	-0.000782317	0.0090177	0.000481156	0.133779	0.579301	0.00632368	0.0241372	0.895741	0.118206	0.00488305	6.62176e-06	0.725801
ENSG00000108821	-0.000800348	0.0059367	0.00286598	0.000385358	-0.00364767	0.000171145	0.146193	0.80741	0.162275	0.367008	0.927232	0.316234	0.105057	4.88292e-10	0.883482
ENSG00000204386	0.00430912	0.000812565	0.00014509	-0.00362653	0.00518642	-6.88974e-06	-0.0320049	0.00351289	0.655584	0.913061	0.0491806	0.00159273	0.878674	0.000110656	0.0725047
ENSG00000240891	0.00718932	-0.00234226	-0.000519192	-0.00680066	0.00263933	6.88173e-05	-0.0327316	0.0064575	0.478397	0.772049	0.0132662	0.355704	0.405324	0.00781337	0.0844771
ENSG00000135537	0.00404435	0.00186678	0.00144354	-0.00528481	0.00704163	-4.35768e-05	0.0355603	0.156628	0.609522	0.509557	0.097481	0.0288238	0.632498	0.0123663	0.330636
ENSG00000197081	0.0014253	0.000111632	0.000402929	-0.00188463	0.00271912	3.49369e-07	-0.000447894	0.217798	0.939528	0.722808	0.214348	0.0353727	0.992349	0.941629	0.400151
ENSG00000175643	-0.00600951	0.00222995	0.00070509	0.00835195	0.00194704	-0.000108327	0.0299505	0.0728648	0.598449	0.828907	0.0592059	0.592964	0.303263	0.0950035	0.216204
ENSG00000171100	-0.00254145	-0.153082	0.00201416	0.00850322	-0.00109131	0.000251801	-0.0910133	0.556643	1.85251e-33	0.491108	0.0547828	0.821107	0.0760829	3.59508e-05	0.708982
ENSG00000204396	-0.00388281	-0.000853589	0.00124144	0.00456663	-0.00180108	-0.000130593	0.0326471	0.0200102	0.683407	0.397878	0.0275471	0.319692	0.0144638	0.000373967	0.120901
ENSG00000201555	-0.00500151	-0.000636801	7.39869e-05	0.00455372	-0.000548286	-0.000186778	0.0335334	0.0133019	0.80035	0.968775	0.0778023	0.800245	0.00398168	0.00247187	0.104037
ENSG00000069431	0.00731532	-0.0018908	-0.00712519	-0.00447482	-0.00329953	0.00030165	-0.0306906	0.00713582	0.579145	0.000143379	0.0815983	0.264657	0.000807057	0.0106105	0.0869778
ENSG00000041802	0.000589494	-0.0016301	0.00283295	-0.00166698	-0.00257373	5.45594e-05	0.0524519	0.788571	0.563266	0.197469	0.562599	0.290486	0.435202	6.91213e-05	0.871545
ENSG00000168748	-0.00052489	0.000982415	-0.000931212	-0.000699061	-0.00248503	-0.000289295	-0.0714344	0.877132	0.821518	0.775464	0.872658	0.508034	0.00938391	0.000294147	0.926894
ENSG00000207620	-0.000296731	-0.013227	-0.000829879	0.0132447	0.00241057	7.95074e-05	0.0157477	0.954015	0.0516052	0.77971	0.00554507	0.676323	0.63619	0.45666	0.973385
ENSG00000185652	0.00191504	0.00276942	-0.00560381	-0.00566454	0.000792842	-8.79352e-06	0.137579	0.406806	0.352497	0.00442408	0.0366385	0.756778	0.905258	2.9625e-14	0.587404
ENSG00000135312	0.0058187	-0.00203543	-0.000174903	-0.00545726	0.00222974	0.000236937	-0.0144071	0.0072456	0.4494	0.932663	0.0524225	0.336183	0.00073091	0.20186	0.0873866
ENSG00000238197	0.00216522	0.000171394	-0.000411523	-0.00273635	0.000357076	-6.39073e-05	-0.0178694	0.0779544	0.912747	0.64515	0.0401833	0.791475	0.106005	0.0031942	0.223729
ENSG00000182814	-0.00902159	0.00473539	-0.00265706	0.00429307	-0.00563474	7.16896e-05	-0.00576799	0.000760952	0.149523	0.293579	0.201162	0.0480865	0.375318	0.670197	0.0575043
ENSG00000124228	0.000550343	-0.0017671	0.00113502	-0.00251105	0.0010842	2.35181e-06	-0.0184589	0.684675	0.312054	0.360623	0.141412	0.470378	0.956553	0.0117381	0.803265
ENSG00000163689	0.00643502	0.00153421	-0.00290776	-0.00242272	0.00634661	0.000232247	-0.0905984	0.0638949	0.726227	0.391797	0.588334	0.0962734	0.0358924	1.54382e-05	0.201363
ENSG00000248866	0.0141029	0.0112155	0.00427375	0.000493265	0.00438833	-0.000268241	-0.075795	0.010531	0.108232	0.306379	0.933736	0.462113	0.123003	0.00539304	0.0964001
ENSG00000236662	0.000712831	0.00358093	0.000138948	-0.00161118	-0.000402859	-3.54625e-05	0.012561	0.621878	0.0570307	0.922428	0.395655	0.800198	0.440081	0.108897	0.757921
ENSG00000168488	0.00451042	0.002171	0.00126519	-0.00382518	0.00101641	8.8257e-05	-0.000140847	0.0141408	0.345741	0.455392	0.0985907	0.607026	0.124622	0.987991	0.106969
ENSG00000260796	0.00582041	-0.000390973	8.56642e-05	-0.00308704	0.00107082	-2.69853e-05	-0.0190312	0.00161267	0.863123	0.95369	0.141034	0.584387	0.632692	0.0357433	0.0634569
ENSG00000227339	-0.00231237	0.0025437	-0.00333445	0.00258111	-0.00266014	-9.54602e-05	-0.0168913	0.373172	0.44412	0.197548	0.447146	0.352803	0.24776	0.225204	0.557059
ENSG00000144369	0.00383635	0.0014442	0.00101155	-0.0021684	0.00487381	-7.768e-05	-0.0270469	0.183496	0.694615	0.695712	0.540107	0.127837	0.396121	0.0726029	0.363239
ENSG00000173334	0.000802319	0.00373192	-0.00100127	-8.07695e-05	0.000823653	3.84418e-05	-0.0254798	0.54915	0.0329985	0.450504	0.963138	0.576807	0.366679	0.000966969	0.703953
ENSG00000244041	-0.00409555	0.0039443	0.00241957	0.000924139	0.00234775	-5.3409e-05	-0.00703872	0.131991	0.255878	0.35111	0.788891	0.43052	0.532958	0.619909	0.299275
ENSG00000124588	-0.00409555	0.0039443	0.00241957	0.000924139	0.00234775	-5.3409e-05	-0.00703872	0.131991	0.255878	0.35111	0.788891	0.43052	0.532958	0.619909	0.299275
ENSG00000186417	0.00833907	0.00716837	0.00668327	-0.00449639	0.00797039	-0.000568432	0.227382	0.0273635	0.134803	0.0568824	0.334872	0.0551139	1.07348e-05	6.8354e-14	0.136015
ENSG00000184708	0.00279765	0.00243893	-0.000522372	-0.00396881	-0.000721172	1.52132e-05	-0.0279987	0.0575816	0.195283	0.648665	0.0192872	0.654881	0.743971	0.000303723	0.190298
ENSG00000204528	-0.00576266	-0.00207921	-0.00616644	0.00505874	-0.00715675	-0.000140296	-0.0776665	0.145459	0.681055	0.0542188	0.257867	0.104956	0.267961	0.000234735	0.316416
ENSG00000106077	-0.0022207	0.00111754	-0.000706578	-0.000234099	-0.000622822	0.000173766	-0.0209127	0.0732862	0.47796	0.507827	0.873559	0.645855	4.0243e-05	0.00168423	0.216798
ENSG00000144395	0.000358643	-0.0023166	0.00294631	-0.00142506	0.00314	0.000174883	-0.0943706	0.905335	0.550915	0.271545	0.697285	0.349325	0.0736701	4.34288e-07	0.945124
ENSG00000262904	0.00372396	0.000540991	-0.000509595	-0.00348438	0.00147763	1.39873e-06	-0.00370939	0.0119734	0.770807	0.648168	0.0345361	0.358137	0.97589	0.592766	0.100613
ENSG00000168411	0.00237528	-0.00141484	0.00150505	-0.000269933	0.00161882	-5.19886e-05	0.00481456	0.190424	0.544643	0.196145	0.875276	0.422948	0.375643	0.539974	0.371045
ENSG00000085377	-0.000144254	0.00362216	-0.00285533	-0.00140909	-0.00361987	-0.000129648	-0.0117665	0.932367	0.10055	0.0957543	0.527093	0.0574655	0.0191374	0.199075	0.961595
ENSG00000166444	0.00413453	0.00235264	0.000855901	-0.00358115	0.00553609	-2.17316e-05	-0.0467376	0.0689666	0.419314	0.507031	0.073921	0.0309297	0.76619	1.03384e-05	0.210381
ENSG00000123104	0.00276381	4.00004e-05	-0.00600486	-0.00563563	-0.00152012	0.000243511	-0.070303	0.418135	0.992756	0.0116633	0.100765	0.689751	0.0308359	4.39434e-05	0.597126
ENSG00000166220	-0.00299336	-0.00684293	0.0027704	0.00377788	-0.00250657	-0.000181093	0.000976346	0.290119	0.0619846	0.322753	0.308131	0.420562	0.0465499	0.948082	0.476018
ENSG00000207571	0.000795804	0.001811	0.00165989	-0.000551537	0.00297448	0.00046947	0.0278519	0.704429	0.501148	0.424122	0.840296	0.201484	2.94146e-09	0.0166794	0.816774
ENSG00000065882	0.00514665	0.00329348	0.00871094	0.00268489	0.00870078	7.8319e-05	0.00471756	0.19037	0.510607	0.029019	0.599015	0.0468724	0.527419	0.820366	0.371045
ENSG00000157637	0.00712161	0.00693123	-0.00138086	-0.00513359	0.0108619	-0.000342218	-0.173257	0.157791	0.286031	0.688661	0.314564	0.055721	0.0380672	4.87204e-09	0.332386
ENSG00000134827	-0.0142022	0.00261991	-0.00496208	-0.00034709	0.00155199	0.000129194	-0.0943828	0.0124561	0.711508	0.348645	0.960747	0.799007	0.46265	0.00236684	0.101939
ENSG00000237649	-0.00772402	0.00609189	-0.00216758	0.00567218	-0.00266186	-0.000238185	-0.0144717	0.0255576	0.163962	0.495212	0.189749	0.476958	0.0302702	0.414293	0.132181
ENSG00000225644	-0.00772402	0.00609189	-0.00216758	0.00567218	-0.00266186	-0.000238185	-0.0144717	0.0255576	0.163962	0.495212	0.189749	0.476958	0.0302702	0.414293	0.132181
ENSG00000134461	-0.00196383	0.00117354	0.0020678	0.000768965	-0.00358416	-2.28777e-05	-0.00620618	0.184862	0.534025	0.151112	0.684919	0.0305329	0.624364	0.425857	0.364777
ENSG00000145476	-0.000333068	0.00121147	-0.0013009	-0.00439487	0.00386138	-0.000105042	-0.00786033	0.826062	0.537068	0.232807	0.00811589	0.0257477	0.0356489	0.265263	0.894727
ENSG00000147669	0.00780438	0.00316701	0.000688282	-0.00761581	0.000624733	1.74635e-05	-0.00471654	0.0202503	0.453523	0.812435	0.0626538	0.863406	0.867491	0.777977	0.121613
ENSG00000175147	0.00327016	0.00186358	-0.000172603	-0.00288264	-0.000324439	9.74253e-05	0.00173898	0.0138619	0.262934	0.89245	0.0942812	0.81976	0.0204372	0.800528	0.106262
ENSG00000115685	0.00364211	0.00113598	0.000201135	-0.0039913	0.00115926	9.47828e-06	-0.00642227	0.0107015	0.523225	0.877167	0.0279533	0.449541	0.829607	0.37731	0.0967467
ENSG00000147526	0.00279976	0.00860827	-0.00105259	0.00137343	-0.0110674	-0.000147163	-0.0563422	0.409536	0.0526039	0.696907	0.720309	0.00464157	0.17946	0.00152555	0.589516
ENSG00000128652	0.00202387	-0.00172043	0.00183139	-0.00156474	0.00859353	0.000103961	-0.0142786	0.623772	0.746518	0.563128	0.730247	0.0654164	0.43462	0.470838	0.759553
ENSG00000138594	-0.00383995	0.000849806	0.000140763	-0.000126793	9.61625e-05	-8.16862e-05	0.00746684	0.0792633	0.758561	0.947347	0.964123	0.967732	0.235633	0.516974	0.225944
ENSG00000091651	0.00288212	0.000206027	-0.000555617	-0.00210769	0.000159703	1.37964e-05	-0.00213333	0.00225752	0.858692	0.534675	0.0806914	0.872529	0.630471	0.657818	0.0658686
ENSG00000123569	-0.00481279	0.06861	-0.00131982	0.00253267	-0.000931984	1.10024e-05	0.0629404	0.199562	4.77917e-20	0.633424	0.527582	0.822399	0.926989	0.000937813	0.380371
ENSG00000163785	0.00576435	-0.003263	-0.0053197	-0.00278454	-3.622e-05	-0.000155816	-0.158429	0.118441	0.489331	0.0690229	0.49598	0.992887	0.187902	1.09245e-10	0.28109
ENSG00000134982	0.00367363	0.00362401	0.00304584	-0.000272732	0.00572312	-0.000220552	0.0531452	0.124126	0.235082	0.177757	0.927582	0.031887	0.00471788	0.000119934	0.288857
ENSG00000147119	0.000176949	-0.198587	-0.011281	0.000709664	-0.00868142	-1.50362e-05	0.0207015	0.960657	1.35645e-43	0.00105895	0.871128	0.0324821	0.895553	0.26277	0.977325
ENSG00000105939	0.00022079	0.00453087	-0.00415045	-0.0053683	-0.00380733	3.93875e-05	-0.0329778	0.927345	0.150138	0.0467609	0.0650455	0.160545	0.612003	0.00930855	0.958222
ENSG00000235172	-0.00740428	0.00613988	-0.00776141	-0.00992655	-0.00440218	0.000486338	-0.0692593	0.213	0.420109	0.138545	0.169288	0.501943	0.0123011	0.0257686	0.39539
ENSG00000183098	0.0017829	0.00431323	-0.00291923	-0.00266088	0.00245645	-3.61722e-05	-0.00893014	0.280263	0.0449039	0.0552174	0.194438	0.180241	0.490803	0.29425	0.466423
ENSG00000185950	0.0038189	0.000321051	-0.000269671	-0.00320271	0.00241543	1.05868e-05	-0.0350023	0.00178784	0.830204	0.812083	0.0396693	0.0649307	0.775325	1.88545e-06	0.0648662
ENSG00000154240	0.0033044	0.00530719	-0.000346514	-0.00273867	0.000991761	1.01382e-05	-0.0669	0.248219	0.149238	0.901893	0.463003	0.751821	0.910544	8.39213e-05	0.433418
ENSG00000166482	0.00309992	0.00147187	-0.00205077	-0.0046521	-0.0125108	-3.48536e-06	-0.0178999	0.635542	0.86106	0.715508	0.552077	0.0885611	0.986694	0.587669	0.767739
ENSG00000226567	0.00996403	0.0151443	0.0032945	-0.00757773	0.016208	-0.000250242	0.466774	0.052243	0.0223392	0.497671	0.246373	0.00502409	0.122587	4.92414e-19	0.181684
ENSG00000204148	-0.00944951	0.0370437	-0.000356419	0.0192049	-0.0201192	-0.000874104	0.0272292	0.631795	0.151972	0.929155	0.00551203	0.365444	0.185808	0.436846	0.764953
ENSG00000160606	0.00285377	0.00245994	-0.000490288	-0.0013527	-0.000500241	2.50858e-05	-0.0104368	0.0294782	0.138955	0.683577	0.406215	0.724148	0.539364	0.125264	0.140542
ENSG00000156795	0.00690825	-0.00112806	0.000459558	-0.00880409	0.00460223	-2.59772e-06	-0.0269977	0.0775176	0.820862	0.873995	0.0410232	0.28688	0.983326	0.145824	0.223149
ENSG00000156802	0.00490754	0.00182728	0.00224827	-0.00486112	0.00357779	-1.58816e-05	-0.0038937	0.143326	0.670595	0.343774	0.164627	0.33645	0.882349	0.799258	0.313787
ENSG00000111305	-0.00700236	0.00125808	-0.00228257	0.00428652	-0.00402371	-0.000194128	-0.0247295	0.010885	0.712967	0.389082	0.223799	0.174798	0.0250564	0.088334	0.0971215
ENSG00000111215	0.00467886	0.00227208	0.0022899	-0.00561728	-0.00190535	5.94214e-05	-0.00619135	0.0803212	0.503084	0.354263	0.0972996	0.514201	0.480155	0.65264	0.227331
ENSG00000212127	0.00467886	0.00227208	0.0022899	-0.00561728	-0.00190535	5.94214e-05	-0.00619135	0.0803212	0.503084	0.354263	0.0972996	0.514201	0.480155	0.65264	0.227331
ENSG00000256712	0.00473285	0.00150326	0.000901809	-0.00478742	-0.00162067	3.82816e-05	-0.00709341	0.0206429	0.557567	0.631213	0.0645562	0.463073	0.546946	0.497646	0.1227
ENSG00000260886	0.00431267	0.00181155	0.000965047	-0.00281015	-1.08058e-05	-2.57085e-06	-0.00388683	0.0120866	0.398317	0.559295	0.202757	0.995311	0.961261	0.662248	0.100798
ENSG00000252339	0.00431267	0.00181155	0.000965047	-0.00281015	-1.08058e-05	-2.57085e-06	-0.00388683	0.0120866	0.398317	0.559295	0.202757	0.995311	0.961261	0.662248	0.100798
ENSG00000180720	-0.00643021	-0.00672599	-0.00707091	0.00221372	-0.00176072	0.000164787	-0.176771	0.0147432	0.0450874	0.00438785	0.488387	0.535549	0.0477635	2.18115e-15	0.108094
ENSG00000114021	0.00107261	0.00250126	-0.00447073	0.000265921	-0.000730882	-0.000102747	-0.0413009	0.547523	0.277418	0.00631695	0.901267	0.71132	0.075231	5.15798e-05	0.702781
ENSG00000269955	0.00226879	-0.000414113	6.30381e-05	-0.00242416	6.6759e-05	3.31032e-05	-0.00367197	0.033733	0.757489	0.951384	0.0828303	0.953832	0.320829	0.511244	0.14969
ENSG00000161011	0.0045247	0.0030215	-0.00025671	-0.00502986	0.0102616	-5.34314e-05	-0.0482473	0.0464023	0.292796	0.907276	0.0909674	0.000102376	0.451302	0.000239595	0.172066
ENSG00000181291	0.00127846	0.000566651	-8.9639e-05	-0.000647183	0.00150096	4.19917e-05	-0.0086981	0.0669412	0.520533	0.894968	0.472664	0.0514827	0.05815	0.0221445	0.207148
ENSG00000197322	0.000865379	0.000564175	0.000789918	-0.000586845	0.00117447	2.45303e-05	-0.00153282	0.224317	0.534842	0.245017	0.516875	0.136675	0.278025	0.680164	0.407574
ENSG00000205269	0.00472672	-0.000212639	-0.00137738	-0.00672775	0.00218609	-9.65583e-05	-0.0318095	0.0682632	0.948643	0.442775	0.0140676	0.444384	0.245158	0.00950638	0.209638
ENSG00000137225	-0.00560459	-0.00121454	0.00278495	0.00402898	0.00257118	9.16963e-05	0.0370037	0.0192492	0.685159	0.216851	0.18298	0.320485	0.21965	0.00450194	0.118822
ENSG00000272157	0.0048323	0.00389237	-7.39009e-05	-0.00644473	0.000627099	0.000138235	-0.005568	0.0125923	0.110984	0.966882	0.0102659	0.762842	0.0240619	0.572985	0.102221
ENSG00000182613	-0.00112023	-0.00179261	0.00194675	0.00209919	-0.000171747	-7.04796e-07	0.00232887	0.579991	0.490716	0.303263	0.410772	0.938739	0.991264	0.824756	0.726251
ENSG00000119938	0.00620489	0.00402261	-0.00190535	-0.00559014	0.00283016	-5.23845e-05	0.0275745	0.00292188	0.120919	0.324302	0.0349886	0.203146	0.411227	0.0124198	0.0686877
ENSG00000155465	0.00339887	-0.000174102	-0.00140836	-0.00327878	0.00174086	-5.00894e-05	-0.0124524	0.00841345	0.913334	0.258058	0.0506618	0.209147	0.209337	0.0675957	0.0913042
ENSG00000136111	0.00297545	0.00331944	-5.40169e-05	-0.0056462	0.00114066	-5.42432e-05	-0.0226996	0.130149	0.189605	0.971242	0.0120568	0.598938	0.387847	0.0194188	0.296976
ENSG00000087495	0.0035357	0.00732694	-0.000854129	-0.00484725	-0.000659545	-0.000157249	-0.0488519	0.289657	0.0900299	0.78286	0.251322	0.857451	0.141003	0.00741215	0.475546
ENSG00000108849	-0.00558812	0.00370246	0.00340639	0.00584709	-0.000606839	-2.57761e-05	0.0934168	0.0443128	0.293839	0.150708	0.0782274	0.841006	0.767689	5.83325e-08	0.168723
ENSG00000101194	-0.00862318	0.00186182	-0.0152224	0.00177725	-0.00821097	0.00040509	0.0181234	0.108205	0.785767	0.000560023	0.759658	0.16842	0.020741	0.475444	0.267804
ENSG00000006062	0.00418537	0.00234483	0.000226204	-0.00579235	0.00357347	2.40035e-05	-0.014751	0.0589673	0.408443	0.85778	0.00445758	0.147585	0.735823	0.105904	0.192764
ENSG00000271784	0.00553866	0.00305785	0.00495694	-0.000635505	0.000998154	-9.59722e-05	-0.00632687	0.0221983	0.315973	0.0272867	0.829223	0.702737	0.205854	0.605655	0.12572
ENSG00000100297	0.00332944	0.00235508	0.000924554	-0.00180493	0.00215914	1.21644e-05	-0.0111014	0.0114563	0.154205	0.465788	0.283793	0.129339	0.764218	0.109366	0.0990674
ENSG00000133111	0.00717918	0.00194019	-0.0044702	-0.00651966	-0.000273266	2.64621e-05	-0.0159354	0.0203418	0.616191	0.14005	0.104813	0.934512	0.782288	0.324809	0.121949
ENSG00000164815	-0.000775318	-0.0039694	0.000276363	0.00132151	2.29615e-05	-8.62369e-06	-0.00427874	0.850902	0.459406	0.905752	0.710876	0.996039	0.948941	0.797872	0.9113
ENSG00000124529	-0.00164606	0.00266963	0.00177532	0.00150821	0.000916	2.11734e-08	-0.0258378	0.351423	0.241409	0.243513	0.473253	0.639169	0.9997	0.00579598	0.536864
ENSG00000264511	0.00457568	-9.6265e-05	0.000564709	-0.00477021	0.000295147	7.40425e-06	-0.0071097	0.00378085	0.960616	0.691281	0.0170133	0.860424	0.878271	0.372226	0.0737981
ENSG00000146278	0.0055487	0.000116622	-0.00084271	-0.00426473	2.1405e-05	9.04597e-06	-0.00986962	0.0239978	0.96991	0.67279	0.13356	0.993593	0.906391	0.409824	0.129157
ENSG00000165264	0.00545928	-0.00456574	0.0027862	0.00132092	0.00721066	-9.90299e-05	0.0235417	0.1304	0.321378	0.408568	0.77029	0.0718572	0.385147	0.212224	0.29733
ENSG00000178882	-0.000677923	0.000923269	0.00192953	-0.00112321	0.000157296	-7.51165e-05	-0.0290404	0.70053	0.685101	0.148629	0.555565	0.936154	0.189451	0.00124266	0.814479
ENSG00000119242	0.00285372	0.000819398	-0.000399555	-0.00389435	0.00222187	4.27607e-05	-0.00630659	0.0340503	0.629679	0.719214	0.0161373	0.133022	0.313416	0.341457	0.150081
ENSG00000270095	0.000758608	0.000268898	0.000601029	-0.00159836	0.000571833	-6.85966e-06	-0.00291664	0.474617	0.843132	0.546109	0.237328	0.625281	0.838661	0.598517	0.644027
ENSG00000268162	-0.00032288	-0.00261889	-0.00739388	0.00512564	-0.0200032	-3.24086e-05	-0.0532332	0.925768	0.555979	0.0365235	0.262119	2.5232e-06	0.768262	0.00633184	0.957035
ENSG00000243406	-0.00474381	-0.00388743	0.00831809	0.00903478	-0.00449695	0.000568707	-0.126276	0.483739	0.658149	0.022007	0.100909	0.554049	0.0126159	2.00688e-05	0.651645
ENSG00000236519	0.00752604	0.0014627	-0.00110634	-0.00472047	0.0021124	5.53913e-05	-0.00858033	0.000313208	0.561515	0.569403	0.0723226	0.331046	0.375549	0.414123	0.0575043
ENSG00000233237	0.00832587	0.00392281	-0.000109247	-0.00257216	0.00074207	3.09875e-06	-0.0398508	0.00407516	0.279047	0.956348	0.379882	0.81156	0.972557	0.00369422	0.0754479
ENSG00000132972	-0.00559634	0.00411547	0.00301006	0.00224692	-0.00104508	-0.000154692	-0.0102728	0.0366117	0.224773	0.22639	0.499827	0.718591	0.0680908	0.455242	0.155956
ENSG00000213209	-0.0100252	-0.00355845	0.00786523	0.0109155	-0.00123636	-0.000273833	0.00550901	0.00356506	0.402265	0.0205856	0.0154815	0.734424	0.0112807	0.754474	0.072847
ENSG00000104237	-0.00714656	0.00214178	-0.00281446	-0.000100144	-0.00505945	-5.60764e-05	-0.036144	0.0388465	0.622452	0.403373	0.981972	0.179477	0.602653	0.051579	0.159363
ENSG00000137691	-0.00291785	-0.000318887	-0.00340527	0.00149474	-0.00170484	-8.33442e-06	-0.0126788	0.113999	0.891528	0.0654528	0.531988	0.398202	0.885542	0.197452	0.275314
ENSG00000147246	-0.00267392	-0.0363167	-0.00129812	0.000881683	-0.00545971	0.000167623	-0.0106935	0.540111	2.99646e-08	0.655908	0.838003	0.26518	0.238419	0.582949	0.696772
ENSG00000139351	-0.00383513	0.000354858	0.000604374	0.00604508	-0.00165781	-8.36085e-05	-0.00334991	0.0439819	0.882333	0.732058	0.0147201	0.423143	0.16326	0.732176	0.168017
ENSG00000214184	0.00278513	0.00208815	0.00216952	-0.000739174	0.00020246	-0.000106709	-0.0028695	0.0289127	0.195719	0.0632438	0.634004	0.883294	0.0092839	0.656508	0.139421
ENSG00000110906	0.00367409	0.000505229	-0.000758738	-0.00390527	0.000474095	-1.36174e-05	-0.0112499	0.028548	0.810557	0.614814	0.0626343	0.793948	0.794547	0.190773	0.138425
ENSG00000153976	-0.00142767	-0.00109419	-0.000670584	-0.00658696	-0.00889988	0.000219048	-0.090325	0.774815	0.865085	0.86093	0.23505	0.113409	0.176248	0.000540461	0.863194
ENSG00000266714	-0.00812343	0.00506102	0.00184032	0.00421977	-0.00393313	0.000139448	0.216294	0.05898	0.35688	0.536572	0.33567	0.406633	0.310449	3.63363e-13	0.192764
ENSG00000259523	0.000258936	0.00221804	0.000445655	-0.000718362	0.00212885	4.24783e-05	-0.00471502	0.849444	0.208226	0.732557	0.681002	0.161232	0.329353	0.512277	0.910318
ENSG00000150995	0.00136526	0.0034414	-0.00077715	-0.00195867	-0.00206396	4.22558e-06	-0.00581046	0.213314	0.0163961	0.471952	0.174568	0.0898276	0.902678	0.320007	0.395565
ENSG00000220483	-0.00646083	0.00593555	-0.00421976	0.00534845	-0.00864794	-0.000246382	-0.0194759	0.115183	0.256055	0.296056	0.316293	0.0570658	0.0595698	0.369877	0.276738
ENSG00000235924	0.00331078	0.00529326	0.00376411	0.00165721	0.00791435	0.00022177	0.154392	0.400129	0.295731	0.302001	0.735831	0.0722609	0.0801403	5.79287e-09	0.581757
ENSG00000143545	0.00676363	0.00418915	-0.00188531	-0.00737341	0.00143525	0.000130942	0.00992958	0.00285458	0.136674	0.382851	0.0131206	0.549856	0.0618149	0.393666	0.0686877
ENSG00000157870	0.00109817	-0.00227915	0.000848435	-0.00312594	0.00211382	4.5129e-06	-0.0548045	0.546765	0.333508	0.556603	0.133275	0.298802	0.938475	3.6721e-07	0.702277
ENSG00000106034	0.00488169	-0.00192539	0.00112378	-0.00509588	0.00161184	0.000286479	0.0320406	0.197188	0.689932	0.747461	0.284255	0.698086	0.0195644	0.107535	0.377468
ENSG00000130962	0.00663168	-0.182903	-0.00248219	0.00648071	0.00533736	-8.40748e-06	0.0225878	0.0695842	1.05062e-41	0.474473	0.16669	0.18264	0.941396	0.238425	0.211093
ENSG00000250349	0.00663168	-0.182903	-0.00248219	0.00648071	0.00533736	-8.40748e-06	0.0225878	0.0695842	1.05062e-41	0.474473	0.16669	0.18264	0.941396	0.238425	0.211093
ENSG00000166169	0.00246101	-0.00111237	0.0015365	-0.00165559	0.00215523	4.27633e-05	-0.0105705	0.0399842	0.461049	0.191159	0.284885	0.100255	0.254106	0.0977243	0.160763
ENSG00000171208	0.0010944	0.000380037	-0.00239406	-0.00237757	0.00180975	0.000143697	0.00217284	0.364161	0.805311	0.0416732	0.126809	0.176237	0.000395374	0.730508	0.54836
ENSG00000125508	-0.00418162	0.000249146	0.00557471	0.00586366	-0.00208213	-3.15124e-05	0.092651	0.276546	0.959891	0.0225323	0.104245	0.627044	0.800035	1.74407e-06	0.462418
ENSG00000265060	-0.00532253	-0.00103385	0.00142623	0.00633018	-0.00272045	-3.37714e-05	0.0254131	0.0442338	0.758475	0.40957	0.0174119	0.350643	0.688537	0.033043	0.168656
ENSG00000163686	0.00183319	-9.01133e-05	-0.000950171	-0.000498798	-0.00277792	0.000167265	0.0730055	0.334907	0.970364	0.612174	0.840263	0.186616	0.00711086	1.60698e-08	0.521341
ENSG00000102984	0.00236935	0.000310881	-0.00127516	-0.00322551	-0.00019223	6.44188e-06	-0.00398793	0.0308094	0.821223	0.234138	0.0265623	0.870944	0.849993	0.487011	0.143234
ENSG00000109919	0.00181494	0.00165763	-8.5739e-05	-0.00144838	0.00271858	-2.51906e-06	0.019272	0.160914	0.317173	0.939624	0.355691	0.059916	0.950968	0.00535574	0.336437
ENSG00000058085	-0.00350556	0.00216961	0.00610073	0.00273228	0.00532402	7.47501e-05	0.143014	0.505367	0.750311	0.0488376	0.552233	0.367801	0.663069	8.8168e-08	0.669172
ENSG00000105088	0.0055548	0.00982333	-0.00118009	-0.00588532	0.0113094	0.000164038	-0.0137279	0.100292	0.0249335	0.717513	0.179703	0.00319047	0.12573	0.439912	0.256691
ENSG00000144191	-0.00211793	-0.00036919	0.00491464	0.000687206	-0.000330644	6.13486e-05	0.0478979	0.537723	0.933072	0.153235	0.878214	0.930324	0.573573	0.0123016	0.694797
ENSG00000227987	-0.000304081	0.00129743	0.00399201	0.000197829	-0.000582273	0.000127757	0.046043	0.886419	0.634677	0.0642037	0.943316	0.804058	0.06272	0.000240526	0.932136
ENSG00000259813	-0.0046077	0.000897693	0.000205227	0.00689157	-0.00229018	1.87449e-05	0.0656613	0.14646	0.824428	0.93829	0.0691669	0.512232	0.852214	0.000169309	0.31782
ENSG00000144713	0.00672282	-0.00157297	0.00208308	-0.00590987	0.00128736	1.26078e-06	-0.00551947	0.105521	0.76681	0.486924	0.179047	0.778589	0.992405	0.77322	0.263928
ENSG00000207496	0.00559543	-0.000723706	0.00345288	-0.00482862	0.00111535	5.99028e-05	-0.00724425	0.0701306	0.854001	0.123746	0.138606	0.742613	0.542714	0.609741	0.212039
ENSG00000273188	-0.007748	-0.00348933	-1.07784e-06	0.00415851	-0.00205194	1.7452e-05	0.0812174	0.0392639	0.46307	0.999725	0.342994	0.616192	0.882375	8.83189e-05	0.159746
ENSG00000132507	0.00218336	0.000917374	-0.00187828	-0.00372188	0.00124963	1.71775e-05	-0.0122881	0.0994682	0.587216	0.0778996	0.0159243	0.392265	0.683064	0.0602685	0.255508
ENSG00000122696	-0.00397514	-0.00765402	-0.00793059	0.00613327	0.0105249	-0.000142148	0.0743231	0.450023	0.25968	0.0914167	0.337294	0.07464	0.398174	0.00813105	0.624642
ENSG00000272097	0.00497184	0.00637721	-0.000515115	-0.00315423	-0.00268272	2.61271e-06	0.00754102	0.00830516	0.00824503	0.775057	0.191007	0.18539	0.963967	0.439334	0.0910322
ENSG00000146267	0.00384866	0.00198468	-0.00345049	-0.00564284	-0.000784649	3.41346e-05	-0.0454733	0.348381	0.70774	0.215372	0.171784	0.863674	0.796706	0.0172627	0.534268
ENSG00000166130	0.00301955	-0.000344287	-0.00220547	-0.00341548	-0.000618664	2.5168e-05	-0.00883708	0.0126243	0.819273	0.0641267	0.031638	0.633423	0.500755	0.164087	0.102221
ENSG00000260911	-0.00280185	0.00283289	0.028925	0.0140287	0.00954564	0.000201123	0.199283	0.466932	0.567121	2.7234e-10	0.00427685	0.0284423	0.1057	3.76461e-12	0.638311
ENSG00000149532	0.00430751	0.00181098	-0.00178815	-0.004617	5.0202e-05	-5.11286e-06	-0.0228544	0.0521683	0.518417	0.376688	0.097102	0.983381	0.941294	0.0494445	0.181597
ENSG00000149380	0.000170813	0.00437791	0.00602275	-0.000313357	0.00560571	0.000368916	0.0551127	0.963619	0.367343	0.0349767	0.937651	0.183106	0.00336486	0.00329907	0.979103
ENSG00000186188	0.0044461	0.00337705	-0.00806533	-0.00773298	0.0017804	-3.707e-05	0.108854	0.0969493	0.321156	0.00372512	0.0305959	0.541996	0.658885	3.83273e-09	0.251758
ENSG00000231563	0.00289844	-0.00137732	-0.000305532	-0.0021808	0.000994321	-2.20056e-05	-0.00564454	0.0158905	0.359938	0.791622	0.159621	0.441758	0.553792	0.367698	0.110783
ENSG00000140465	0.00486028	-0.0113548	-0.0104719	-0.00580609	0.000451946	0.000225846	0.0319449	0.0769628	0.0019945	2.33325e-07	0.0244533	0.881585	0.0128487	0.00812851	0.222341
ENSG00000188037	-0.00399608	-0.00125034	0.0061041	0.00335304	0.000689823	8.98398e-05	-0.0302503	0.0627594	0.644528	0.00571834	0.229529	0.767157	0.183785	0.0104205	0.199571
ENSG00000119401	0.00380921	0.00597881	0.00103366	-0.00597856	0.000713272	1.26869e-05	-0.0263364	0.138351	0.0708931	0.681363	0.0787547	0.799275	0.87512	0.0583137	0.307294
ENSG00000112309	0.00434484	0.00460846	-0.000664388	-0.00536443	0.00327699	7.87528e-05	0.00319648	0.00257764	0.0114955	0.62697	0.00503241	0.0349841	0.076512	0.664296	0.0669703
ENSG00000156709	0.00313666	-0.184053	7.64046e-05	0.00558692	0.00097627	-1.45939e-05	0.0762131	0.197134	7.63095e-51	0.965875	0.0363857	0.716911	0.851291	7.79296e-08	0.37743
ENSG00000090889	0.00533243	-0.265986	-0.00193643	0.00855709	0.00171752	0.000223281	-0.0420428	0.0290398	1.16602e-59	0.306702	0.00278946	0.519024	0.00507935	0.000828899	0.139572
ENSG00000101665	0.00332986	0.00459476	-3.67283e-05	-0.00383673	0.00155881	-6.80048e-05	-0.00203781	0.0131395	0.00787868	0.976797	0.0277896	0.281349	0.104971	0.767704	0.10364
ENSG00000109790	0.00409103	-0.000134407	-0.00043735	-0.00249572	0.000669902	1.60436e-05	0.00447297	0.0659707	0.96218	0.76814	0.259015	0.784424	0.821168	0.649938	0.205124
ENSG00000197826	0.00231546	0.00357599	-0.00817653	-0.00724021	-0.00189299	9.21775e-05	0.0387895	0.434276	0.349888	0.00106883	0.0335341	0.565276	0.333814	0.00963346	0.610924
ENSG00000213619	-0.000342834	0.00186396	-0.00292792	0.00403743	-0.00328102	-4.51888e-05	-0.00832243	0.88797	0.552654	0.156383	0.162576	0.227793	0.56275	0.493816	0.933048
ENSG00000110536	-0.000342834	0.00186396	-0.00292792	0.00403743	-0.00328102	-4.51888e-05	-0.00832243	0.88797	0.552654	0.156383	0.162576	0.227793	0.56275	0.493816	0.933048
ENSG00000153820	0.00316066	-0.00308812	0.00112921	-0.00239391	0.0028556	0.000118769	-0.028521	0.262467	0.394638	0.615704	0.454037	0.361714	0.190753	0.0432718	0.448124
ENSG00000165782	0.00324531	-0.00129382	-0.0017577	-0.00312362	0.00109597	7.15087e-05	-0.0121538	0.183447	0.678827	0.352749	0.249741	0.684356	0.360134	0.300737	0.363176
ENSG00000134146	0.00298707	-0.000255506	-0.00372121	-0.00403722	0.00292749	2.26798e-05	-0.0346541	0.101092	0.912243	0.0156753	0.0584081	0.147049	0.694479	0.000383156	0.257802
ENSG00000108590	0.000623409	-0.0017807	-0.00316821	-0.00276129	0.0027341	9.08134e-05	0.0368345	0.765615	0.508958	0.0820021	0.269894	0.241474	0.178257	0.00117292	0.857222
ENSG00000224090	-0.00286477	0.00833952	0.00478174	-0.00125389	-0.0102212	0.000487975	0.141888	0.502993	0.132399	0.222297	0.812562	0.0340997	0.000686774	1.73538e-07	0.667261
ENSG00000198973	0.000835664	0.00762991	0.0015933	-0.0039915	-0.00377083	0.000324436	0.0925743	0.742686	0.0228909	0.474076	0.198256	0.184818	0.000188801	1.93918e-08	0.842283
ENSG00000163364	-0.000630709	0.000806592	0.00284637	0.00157053	0.000935399	0.000100996	0.019324	0.728313	0.72919	0.1039	0.497615	0.64106	0.0844336	0.0482351	0.832804
ENSG00000064999	0.00412028	6.20959e-06	0.000995752	-0.00345015	0.00139724	2.85412e-05	-0.0158316	0.0145685	0.997659	0.435826	0.0644409	0.445362	0.58903	0.0510792	0.107708
ENSG00000157851	0.00256753	-0.00128985	-0.00332602	-0.00180045	-0.00089785	1.36997e-05	-0.0616687	0.28232	0.675226	0.0381821	0.438432	0.735564	0.858957	9.64399e-07	0.468442
ENSG00000065548	0.00124778	-0.00162225	0.000365381	-0.00218726	7.31677e-05	-2.69892e-05	-0.00882131	0.265831	0.261105	0.701431	0.105238	0.952833	0.450541	0.121816	0.451856
ENSG00000188693	0.00349614	-0.00237637	-0.000905756	-0.00378226	0.00302303	2.01904e-05	-0.00188438	0.0724154	0.336067	0.618145	0.127165	0.157208	0.740659	0.85122	0.215625
ENSG00000272514	0.0106757	-0.00385893	-0.00131473	-0.00611004	0.00343788	9.3755e-05	-0.0345292	0.0251831	0.519798	0.757203	0.294822	0.50558	0.528503	0.157239	0.13165
ENSG00000213204	0.00837751	-0.00231414	-0.000817001	-0.00532926	0.00192986	6.53344e-05	-0.0310485	0.0345623	0.643024	0.815741	0.269992	0.653609	0.59816	0.126299	0.151473
ENSG00000102858	0.00305957	-0.00110214	-0.00201091	-0.00305955	0.000934115	0.000192169	0.00621995	0.343315	0.791863	0.238863	0.245022	0.795827	0.0721682	0.617061	0.529805
ENSG00000153443	0.00391952	-0.000998043	-0.00267039	-0.00300611	0.000862256	0.000181945	0.00381566	0.195947	0.798298	0.106996	0.233491	0.798389	0.0685894	0.747183	0.376385
ENSG00000235044	0.00201896	0.000393887	0.00103195	-0.0026918	0.00255642	9.62967e-05	-0.0100208	0.192013	0.842592	0.36828	0.109233	0.139337	0.0558785	0.17187	0.372611
ENSG00000166619	0.00189298	0.00022261	0.000789329	-0.00218887	0.00255635	7.85529e-05	-0.0094666	0.171007	0.899887	0.453616	0.152165	0.0983345	0.0793462	0.154711	0.34848
ENSG00000068394	-0.000728734	-0.0764503	0.011881	0.0104845	0.00780305	-5.61994e-05	-0.100701	0.864868	1.43555e-19	0.00451629	0.0563842	0.103602	0.680568	5.85331e-05	0.919207
ENSG00000173530	-0.00190121	-0.00213014	0.00194484	0.00146412	0.00156731	0.000233002	-0.000483844	0.491538	0.548696	0.428098	0.663409	0.60838	0.0103111	0.972579	0.65794
ENSG00000203667	0.0022701	-0.00113417	-0.00146809	-0.00298773	-0.00166385	5.70305e-05	-0.00494588	0.145967	0.569677	0.253368	0.10185	0.334811	0.252851	0.519081	0.317072
ENSG00000258766	0.00920399	0.0179916	-0.00450663	-0.00913574	0.00730243	5.70051e-05	0.313786	0.0837281	0.0095715	0.380453	0.184442	0.210449	0.732431	2.66506e-13	0.232698
ENSG00000236336	0.00181832	-0.000391463	-0.000528651	-0.00167339	-0.000639182	-5.74647e-06	-0.00188432	0.0245088	0.698984	0.499479	0.111363	0.46374	0.818588	0.654555	0.130336
ENSG00000235159	0.00359923	0.00287237	-0.000430302	-0.0060152	0.000779907	-1.27349e-05	-0.0122149	0.0358785	0.186862	0.778844	0.00633323	0.675079	0.812109	0.165012	0.154427
ENSG00000108599	0.00841775	-0.00587538	-0.00875794	-0.00542052	-0.00782842	0.000528095	-0.0471563	0.209552	0.497671	0.019878	0.331968	0.297249	0.0181775	0.079107	0.391376
ENSG00000228146	-0.00411959	-0.0017128	-0.00133026	0.00581261	-0.00330441	-0.000221333	-0.00306185	0.154816	0.641537	0.639406	0.127378	0.298363	0.0178465	0.841206	0.32849
ENSG00000228218	-0.00271065	0.00159288	-0.00134638	0.00762823	-0.000829636	4.3724e-05	0.0177724	0.260677	0.60529	0.536028	0.0137551	0.754461	0.567691	0.15575	0.446392
ENSG00000233902	-0.0053877	0.00495212	-0.0102412	-0.00416588	0.00222209	-0.000193239	-0.0805874	0.298573	0.458699	0.00874434	0.443438	0.699606	0.248936	0.00173864	0.484367
ENSG00000150776	0.000653552	0.000144441	-0.00193469	-0.00233213	-0.0007622	7.16447e-05	-0.00233237	0.79012	0.96343	0.405301	0.455708	0.77874	0.36082	0.855917	0.872514
ENSG00000151065	0.00604531	0.00102816	0.00263857	-0.00269202	0.00275091	-0.000182788	-0.042294	0.00659456	0.710211	0.16141	0.29955	0.251299	0.00994064	0.000389255	0.0849573
ENSG00000108819	0.00253444	0.00152876	0.000630451	-0.00250571	0.000321846	4.90733e-06	-0.00399309	0.0104647	0.217166	0.507669	0.0520141	0.761072	0.872	0.436814	0.0963415
ENSG00000177508	-0.00098878	-0.00476242	0.00825941	-0.000224646	0.0158472	0.000332488	0.0574869	0.773752	0.282315	0.0195188	0.960131	0.000100181	0.00342294	0.0032352	0.862317
ENSG00000175463	-0.00106631	-0.00164455	-0.00426928	-0.00131814	-0.00130501	7.83491e-05	0.0849674	0.652331	0.589361	0.0422605	0.641795	0.619135	0.302545	2.30759e-08	0.780471
ENSG00000113494	-0.00544243	-0.000481949	-0.00173597	0.00848961	-0.00575415	-0.000173161	-0.0964392	0.187257	0.927228	0.601442	0.0767271	0.209435	0.191038	2.66596e-05	0.367328
ENSG00000266496	0.00502136	0.000506839	0.00175373	-0.00372712	0.00450348	-9.93987e-05	0.0705993	0.0939946	0.893678	0.54978	0.338436	0.171107	0.292243	6.95758e-05	0.247612
ENSG00000112029	0.00437925	0.00126895	-0.00126589	-0.00452229	0.000561475	1.83134e-06	-0.00938846	0.00437217	0.506367	0.298503	0.0113204	0.732758	0.969205	0.20303	0.0758352
ENSG00000246763	0.00498734	-0.00397338	-0.00122461	-0.00431636	0.00291444	8.62712e-05	-0.0266536	0.0283673	0.16913	0.513533	0.105105	0.240928	0.229038	0.0209257	0.138322
ENSG00000103066	0.00534481	-3.13743e-05	-0.00145996	-0.00421803	0.00419521	4.86997e-05	-0.00742314	0.007517	0.989897	0.444717	0.100722	0.053102	0.428685	0.471936	0.0884038
ENSG00000136720	0.0126974	0.0102222	0.00534629	-0.00322512	0.00278318	2.86642e-05	-0.242321	0.00982427	0.0997077	0.202091	0.574486	0.598832	0.850773	6.29803e-12	0.0946695
ENSG00000090612	0.00332506	0.00296036	-0.00219512	-0.00392983	0.000290478	-3.18712e-05	-0.0132258	0.0297051	0.129965	0.0450652	0.015473	0.861927	0.510623	0.0615944	0.141019
ENSG00000256825	0.00332506	0.00296036	-0.00219512	-0.00392983	0.000290478	-3.18712e-05	-0.0132258	0.0297051	0.129965	0.0450652	0.015473	0.861927	0.510623	0.0615944	0.141019
ENSG00000214029	0.00277947	0.0023974	-0.00121138	-0.00346853	0.00105235	5.60979e-06	-0.0165393	0.0757147	0.23098	0.331048	0.0542728	0.540129	0.9098	0.0338016	0.22063
ENSG00000152767	0.00494665	-0.00619333	-0.0110094	-0.00309912	0.0073694	0.00058427	-0.314299	0.422084	0.435679	0.0293135	0.655456	0.283492	0.00438867	1.85947e-12	0.600387
ENSG00000167395	0.00463925	0.000474949	-0.0016523	-0.00247828	0.000526544	-8.79019e-06	-0.0126759	0.0009157	0.781027	0.165428	0.131505	0.720641	0.835857	0.0678301	0.0590964
ENSG00000052850	0.00526453	0.00873485	0.00484768	-0.00359922	0.0151068	0.000111686	0.0989359	0.18286	0.0862941	0.21588	0.483889	0.000904623	0.370933	3.18228e-05	0.362572
ENSG00000240801	-0.00433018	0.000512753	-0.00169496	0.00696844	-0.0034297	-0.000129307	0.0330303	0.108451	0.881188	0.459619	0.0336244	0.24899	0.133463	0.0180858	0.268071
ENSG00000198015	0.00368634	-0.000827795	-0.00195637	-0.00364065	-0.000167986	-0.000104641	-0.0278997	0.189784	0.817474	0.430672	0.287949	0.956637	0.242948	0.0563381	0.370425
ENSG00000165416	0.0024828	-0.000873558	-0.00133049	-0.00196321	0.00191914	-2.77906e-05	-0.00736109	0.0731771	0.617973	0.323639	0.273015	0.205669	0.522055	0.313497	0.21664
ENSG00000248367	0.00228697	0.00178791	0.00152711	-0.0019603	-0.000106473	4.34323e-05	-0.010836	0.043783	0.214732	0.129005	0.155136	0.931169	0.224705	0.0632104	0.167627
ENSG00000213588	0.00502516	0.000255791	0.000103328	-0.00355802	0.00234682	2.72032e-05	-0.033527	0.00780468	0.913136	0.951958	0.13011	0.247929	0.640173	0.00115877	0.089319
ENSG00000135847	0.00190143	0.00157037	-0.000279882	-0.00162505	0.00091554	3.48091e-05	-0.00554406	0.26457	0.471282	0.860775	0.451252	0.625172	0.519301	0.532724	0.450519
ENSG00000163931	0.00555876	0.001823	-0.00109974	-0.00163774	0.00521709	0.000240617	-0.0822529	0.112054	0.682802	0.691338	0.676814	0.178498	0.0338569	2.12336e-05	0.272877
ENSG00000230424	0.00188738	0.000810973	0.000709705	-0.00261434	-0.000305075	6.34601e-06	-0.00761269	0.193581	0.663831	0.466905	0.0754192	0.849745	0.891861	0.2433	0.374065
ENSG00000236528	0.00292474	0.0017956	0.00430855	-0.000877424	0.001639	1.77369e-05	0.0369975	0.154	0.492144	0.0293314	0.733356	0.46653	0.783941	0.00125883	0.327395
ENSG00000127423	0.00230297	0.00168945	0.000862899	-0.00217872	0.000428743	-7.46655e-06	-0.00596691	0.0444906	0.247322	0.324948	0.086954	0.732195	0.836549	0.273959	0.168899
ENSG00000050555	0.00776993	0.00177661	-0.00387042	-0.0093825	0.00434958	0.000250426	0.0245301	0.0206274	0.672126	0.236276	0.0338245	0.231088	0.0187932	0.165309	0.1227
ENSG00000229089	0.00528705	-0.00421044	-0.00256053	-0.00153391	0.0150567	-8.8432e-05	0.0395621	0.417248	0.618617	0.350236	0.721659	0.0431615	0.679855	0.0707276	0.596286
ENSG00000156232	0.000469413	-0.00730992	-0.00020015	-0.00983266	0.00697609	9.69196e-05	-0.066409	0.92458	0.257813	0.950749	0.0475668	0.211839	0.547672	0.00422727	0.956269
ENSG00000131019	0.00138258	0.00023119	-0.0014505	-0.00143713	0.00450253	6.11723e-06	-0.00204572	0.401859	0.912608	0.37468	0.504941	0.0156249	0.906636	0.81534	0.58348
ENSG00000261634	0.000836353	-0.00178429	-0.00150529	-0.00166201	0.00211007	0.000250725	0.0479947	0.629835	0.423194	0.382221	0.464935	0.272128	2.77871e-05	7.87084e-06	0.76362
ENSG00000266485	-0.00200794	-0.000535643	0.0107269	0.0092571	0.00708014	-0.000505322	0.416281	0.661798	0.927525	0.0157035	0.114455	0.166369	0.00101192	5.99372e-19	0.786593
ENSG00000152953	0.00360577	-0.00020452	0.000149183	-0.00343786	0.00341405	0.000121987	-0.0226578	0.041152	0.926562	0.930537	0.135026	0.0779132	0.0298729	0.0183483	0.162787
ENSG00000140955	-0.00623595	-0.00504253	0.00752068	0.0086363	-0.00170729	2.18761e-05	0.0303118	0.0872665	0.280662	0.00653531	0.0285027	0.67078	0.850596	0.0775302	0.237454
ENSG00000249669	-0.00660283	-0.0162659	-0.00672541	0.0072456	-0.0400665	0.000262244	-0.177521	0.484034	0.182474	0.426803	0.531455	0.000303367	0.384341	0.0007244	0.651867
ENSG00000253864	-0.00447309	-0.0166897	-0.00679719	0.00945305	-0.0367051	0.000241223	-0.148875	0.605568	0.13773	0.370018	0.367218	0.000319954	0.384656	0.00161062	0.745073
ENSG00000223891	0.00275971	-0.0012864	0.00075223	-0.00321078	0.000999283	3.7854e-05	-0.014738	0.0688057	0.505979	0.486416	0.0468016	0.549377	0.433824	0.0393799	0.210183
ENSG00000132823	0.00289871	0.000776386	-0.000223026	-0.00236259	0.000154838	1.78422e-05	-0.00690513	0.0374134	0.660576	0.808373	0.0888853	0.919166	0.686876	0.263195	0.156897
ENSG00000213930	0.00288632	-0.000714364	0.000330175	-0.00126893	0.000166033	3.43839e-05	-0.00206471	0.0306432	0.669792	0.798229	0.45911	0.908196	0.408226	0.766799	0.142793
ENSG00000060237	0.00158197	0.00226402	-0.000867586	-0.0030343	9.45303e-05	2.9211e-05	-0.0176435	0.362404	0.313873	0.479995	0.0968427	0.960973	0.601983	0.032019	0.54693
ENSG00000086598	0.00166666	0.00151312	-0.000349206	-0.00255507	0.000343316	-5.74371e-05	-0.00990298	0.106994	0.250603	0.72964	0.0620691	0.760526	0.0806251	0.0753057	0.266031
ENSG00000146192	-0.0111035	-0.00600938	-0.00931052	0.00327498	-0.00464203	-0.000477813	0.0245279	0.00706704	0.246707	0.00138632	0.413803	0.299565	0.000476383	0.176539	0.0867702
ENSG00000168427	-0.0103074	-0.00238716	0.00117112	0.00814472	-0.0210556	7.00637e-05	-0.0457951	0.032796	0.693683	0.802128	0.192819	0.000159373	0.640685	0.0754682	0.147534
ENSG00000171992	0.00666776	-0.00352495	-0.00363012	-0.00306879	-0.00932276	-0.000171011	0.3772	0.133166	0.53209	0.401368	0.591796	0.0584503	0.223322	6.55881e-18	0.300474
ENSG00000243836	-0.00263112	-0.00179844	-0.0101129	-0.00101466	-0.00867412	0.00018705	0.180627	0.648446	0.809195	0.02412	0.870776	0.180737	0.316425	1.03645e-07	0.777481
ENSG00000146521	-0.00937626	-0.00592743	-0.0160531	-0.0101645	-0.00336492	0.000334772	-0.123188	0.117124	0.437713	0.00263445	0.150946	0.608754	0.0814203	0.000177273	0.279681
ENSG00000067842	0.00261097	-0.0742386	0.000780089	0.00428516	-0.00248503	0.000188925	-0.0300709	0.498041	5.56393e-21	0.808348	0.344317	0.561174	0.129218	0.122718	0.663267
ENSG00000167136	0.000688415	0.00238176	0.00178386	0.000109908	0.00119893	6.62596e-05	-0.00717192	0.748706	0.391758	0.29021	0.963332	0.616514	0.339593	0.49018	0.846215
ENSG00000034152	0.000935324	0.00222282	-0.000823959	0.00123542	0.0014132	5.68828e-05	0.0063077	0.602048	0.340132	0.478539	0.476212	0.481802	0.330259	0.423827	0.742413
ENSG00000264545	-0.000731548	-0.00466118	-0.00574363	-0.000445142	-0.000405711	-0.000157184	0.0324609	0.859553	0.380694	0.162782	0.934059	0.929074	0.234012	0.145544	0.916512
ENSG00000183273	0.0004118	-0.00501704	0.0128931	9.16079e-05	-0.00941852	-0.000129526	0.192505	0.919343	0.338854	0.00134932	0.985576	0.0400852	0.319768	6.9258e-11	0.953422
ENSG00000267322	-0.0025899	-0.000686015	0.00274574	0.00411294	0.0036145	0.000156452	0.0232747	0.309839	0.834524	0.125074	0.118314	0.205742	0.0609685	0.0500682	0.496714
ENSG00000251992	-0.00149324	0.000231524	0.00176601	0.00177888	0.00198602	0.000131119	0.0148217	0.392695	0.918055	0.167779	0.336187	0.308952	0.0228304	0.0741347	0.575213
ENSG00000252139	-0.00149324	0.000231524	0.00176601	0.00177888	0.00198602	0.000131119	0.0148217	0.392695	0.918055	0.167779	0.336187	0.308952	0.0228304	0.0741347	0.575213
ENSG00000183439	-0.00797563	-0.00901405	0.00745797	0.00496368	-0.0116754	0.000226114	-0.0436434	0.445483	0.505695	0.244886	0.604926	0.319673	0.506156	0.326198	0.620466
ENSG00000126858	0.00286565	-0.000226086	-0.000835732	-0.00197339	0.00149847	1.83148e-05	-0.00493246	0.0283766	0.890345	0.493636	0.231389	0.290855	0.652535	0.464206	0.13833
ENSG00000233928	0.00306561	-0.00826677	0.00272462	-0.00436038	-0.00181868	5.3381e-05	-0.00731768	0.440629	0.10813	0.479073	0.39628	0.677821	0.671917	0.7271	0.616176
ENSG00000137267	0.00212896	0.00429801	-0.000645773	-0.0014029	0.00166921	-1.44667e-05	-0.0433942	0.347059	0.144124	0.696789	0.560092	0.507727	0.842418	0.000210179	0.533026
ENSG00000204140	-0.00242374	0.00119955	0.00653094	0.00116705	-0.000333378	-3.91275e-05	0.168816	0.390061	0.7394	0.0201351	0.746681	0.914409	0.661568	2.04819e-13	0.572619
ENSG00000215305	0.00307661	0.00292103	-0.000303119	-0.00319985	0.00183466	0.00021203	-0.00645656	0.0817628	0.19435	0.860329	0.16593	0.341547	0.00031234	0.488218	0.229415
ENSG00000184900	-0.000281451	-0.00365166	0.00179977	0.00930959	0.00120507	-9.64023e-06	0.0347478	0.956272	0.583797	0.558677	0.0511771	0.834079	0.954032	0.112517	0.974353
ENSG00000166278	0.0012488	0.00209079	0.00111518	-0.00210471	0.00341052	-3.20274e-05	0.01581	0.379093	0.25166	0.4272	0.259382	0.0323012	0.476539	0.0417898	0.562215
ENSG00000164023	0.00194532	0.00232335	-0.00446669	-0.00308693	-0.00339343	0.000397218	0.0302733	0.494345	0.524019	0.118003	0.407993	0.280998	4.66567e-05	0.0515964	0.660313
ENSG00000178982	0.00121249	0.00134418	-0.00081676	-0.00383557	-0.00304232	0.000250825	0.029014	0.555044	0.609753	0.679809	0.152154	0.182526	0.00029845	0.0106047	0.707732
ENSG00000251557	0.00618751	0.00710965	0.00581649	0.0042226	-0.00867972	-0.000456974	0.214843	0.162656	0.211201	0.144196	0.434436	0.0785602	0.00184462	2.30023e-11	0.338462
ENSG00000186603	0.00304638	0.000322238	-0.00343277	-0.00447509	-0.000158066	-1.11141e-05	0.00702255	0.16243	0.907362	0.114449	0.11952	0.947089	0.871236	0.542869	0.338457
ENSG00000101493	-0.000513594	0.00103807	-0.00140846	-0.000751882	-0.000746456	5.43216e-05	-0.0390349	0.710769	0.558981	0.306846	0.678069	0.625026	0.219339	5.86023e-06	0.821112
ENSG00000115297	0.0101012	-0.0140233	0.00422982	-0.0020403	0.00826519	-3.76911e-05	-0.0162912	0.000514779	0.000197882	0.100862	0.553146	0.00844946	0.666919	0.256932	0.0575043
ENSG00000100426	0.00180473	0.000909823	1.07648e-05	-0.00420111	0.000392248	-3.51235e-06	-0.00681143	0.15789	0.577367	0.991925	0.00738009	0.780276	0.930978	0.285005	0.332401
ENSG00000184350	0.00163019	-0.0060959	-0.00500772	0.0084229	-0.00885218	-0.000275535	0.00249757	0.739976	0.339541	0.132946	0.0895629	0.11104	0.0877162	0.909205	0.840319
ENSG00000140470	0.00406027	0.00642614	-0.000772107	-0.00156248	-0.00122188	6.63641e-06	-0.00736063	0.0169566	0.0036099	0.637536	0.471893	0.50399	0.899464	0.406227	0.113475
ENSG00000152977	0.00636928	-2.42205e-05	0.0734354	0.0119833	-0.00729424	0.000401411	-0.0652203	0.0814639	0.995836	1.63197e-23	0.00743044	0.0725081	0.000957131	0.000859024	0.228836
ENSG00000129810	0.00220976	-0.000877999	-0.000189587	-0.00343667	0.00200438	-2.57587e-05	0.0204614	0.281846	0.7395	0.898835	0.119045	0.380672	0.696174	0.0377653	0.468061
ENSG00000101849	0.00214046	0.0470364	0.00140699	-0.0057584	-0.000407308	-0.000120735	0.0265396	0.502366	4.61709e-16	0.471782	0.0560867	0.909092	0.247057	0.0558957	0.666713
ENSG00000139624	0.00268852	0.000115594	-0.00268563	-0.00421648	0.00082166	-0.000107234	-0.0150126	0.341813	0.974645	0.210488	0.173564	0.79356	0.240404	0.265529	0.528323
ENSG00000244573	0.00423982	-0.00139955	-0.000742309	-0.00739742	0.00239991	9.76718e-05	-0.00323395	0.235494	0.760707	0.762112	0.0462913	0.545856	0.396988	0.841041	0.419351
ENSG00000187860	0.00333881	0.000997197	0.000335831	-0.00216967	0.00280425	-1.67613e-05	-0.0281139	0.0186157	0.574034	0.805912	0.2346	0.0699398	0.702536	0.000487006	0.117234
ENSG00000231297	0.00151196	-0.0080278	-0.00235453	0.00125679	-0.00103314	1.05899e-05	-0.0375737	0.683283	0.0980043	0.364296	0.740298	0.802813	0.92957	0.0315513	0.802409
ENSG00000215547	-0.00491097	0.0105717	-0.00565919	-0.00210594	0.00516383	5.51152e-05	0.0570574	0.291185	0.081719	0.0852242	0.656462	0.320138	0.713043	0.00998867	0.477052
ENSG00000161649	-0.00294822	0.00879392	0.00731881	-0.00472456	0.000726309	0.000183375	0.120488	0.479582	0.105434	0.0327177	0.319049	0.87531	0.173771	8.07771e-07	0.648152
ENSG00000184905	0.00768792	-0.192174	0.0005531	0.00499083	0.00381882	5.75989e-05	-0.00130759	0.00215486	4.74398e-52	0.775262	0.0749787	0.155703	0.45521	0.911428	0.0658142
ENSG00000125931	0.00458808	-0.0682026	-0.000847596	-0.000324808	0.00603876	0.000122386	0.0180472	0.0329668	1.54462e-31	0.600202	0.888497	0.0124338	0.0753218	0.0799175	0.147874
ENSG00000154079	0.00368132	-0.000292743	0.00146742	-0.00225172	0.00258714	-0.000184664	0.0281189	0.134975	0.925594	0.494294	0.447345	0.340177	0.0207335	0.0284715	0.30259
ENSG00000101188	-0.00224399	-0.000987375	-0.00070238	0.00130346	-0.0006347	-8.68988e-06	-0.0112057	0.103141	0.571521	0.601942	0.465046	0.672211	0.8404	0.12819	0.260834
ENSG00000224403	-0.0275053	0.0109109	0.00488151	0.0120123	-0.0102824	-0.000183283	0.118539	0.00941189	0.414452	0.353075	0.143641	0.373914	0.586296	0.00403687	0.0936692
ENSG00000104953	0.00184416	-0.000208781	0.000497689	-0.00119125	0.00440272	-1.85394e-06	0.00864019	0.176518	0.904144	0.709998	0.501898	0.00448269	0.965548	0.235297	0.355171
ENSG00000267114	0.00368579	-4.21364e-05	-0.000866827	-0.00567322	0.00117038	1.9623e-05	-0.01111	0.0556997	0.986155	0.635731	0.0249155	0.575952	0.744409	0.270593	0.187275
ENSG00000266086	0.00386266	0.00222432	0.00211285	-0.00136517	0.00339801	-0.00015406	-0.0186676	0.181672	0.548107	0.363982	0.677097	0.289149	0.0985247	0.189661	0.360934
ENSG00000263519	-0.00504296	0.00113611	0.00341673	0.00446148	-0.000904509	1.23284e-05	0.0619755	0.079143	0.756119	0.114121	0.151511	0.774481	0.892539	4.52558e-05	0.225735
ENSG00000008517	-0.00599878	-0.00681622	0.00649681	0.00914611	-0.000847108	0.00056516	0.0405757	0.487444	0.543833	0.0549158	0.0875438	0.930356	0.0511216	0.130753	0.6547
ENSG00000174953	0.00326865	0.00483734	0.00296654	-0.0017056	0.000461281	-0.000205379	-0.028249	0.25376	0.193328	0.100731	0.522956	0.884952	0.0300364	0.0256639	0.439013
ENSG00000168026	0.00154298	-0.00144945	-0.00012975	-0.00195725	0.00301066	-1.68135e-05	-0.00497172	0.22387	0.373262	0.903408	0.194524	0.0349569	0.676979	0.433118	0.407269
ENSG00000138135	0.00307253	0.00126431	-0.000328205	-0.00292285	0.000161441	9.45962e-05	-0.00603776	0.0301658	0.478123	0.80477	0.106416	0.91599	0.0355001	0.410284	0.142001
ENSG00000227374	-0.00270269	0.00179916	0.00271289	0.00383945	-0.00065079	9.58277e-05	0.0264659	0.140901	0.442497	0.0983588	0.0893245	0.746576	0.10284	0.0068353	0.310656
ENSG00000268358	0.00392657	0.00565307	0.000477715	-0.00537585	-0.00120648	8.74133e-05	0.0503582	0.033028	0.0181432	0.713603	0.00713555	0.549425	0.137376	6.50236e-07	0.14801
ENSG00000199122	0.00480034	0.00744197	0.00217594	-0.000245205	0.0106447	-0.000365408	0.161543	0.166217	0.0952767	0.522942	0.956462	0.00663988	0.00140585	1.68239e-10	0.342905
ENSG00000156925	0.00362821	-0.201183	0.00583904	0.00452393	0.0057104	0.000310426	0.00855651	0.204102	2.85014e-49	0.0225924	0.190189	0.0735442	0.00112624	0.552266	0.385442
ENSG00000224765	0.00402381	-0.220042	0.00344255	0.00544052	0.00652371	0.000310037	0.0097231	0.141139	2.11165e-52	0.141978	0.09695	0.0334614	0.000700807	0.476099	0.310962
ENSG00000229862	0.00962955	0.00947637	0.00269494	0.000146328	0.00632076	0.000314632	0.0945873	0.213899	0.344001	0.565179	0.983443	0.464349	0.212327	0.00594402	0.396251
ENSG00000122691	0.00336972	0.00967125	0.00723614	-0.00240921	0.0078685	0.000278946	0.0918085	0.291434	0.0210568	0.0118912	0.528003	0.0289951	0.00791691	1.59675e-06	0.477317
ENSG00000186185	0.0059905	0.000889472	-0.00119135	-0.00421653	0.000882683	0.000126785	-0.0173209	0.000957448	0.690189	0.301622	0.0171935	0.647062	0.0265515	0.0290125	0.0593518
ENSG00000176476	0.000175713	-9.66643e-05	0.000164578	-0.00105562	0.00156326	-4.76337e-05	-0.0222837	0.899799	0.956922	0.902587	0.557507	0.312338	0.285232	0.00436199	0.941364
ENSG00000064205	-0.00970393	-0.00344781	-0.012055	-0.0019659	-0.010153	-0.000289904	0.191166	0.0656947	0.606046	0.010459	0.752091	0.0819455	0.0848865	1.38553e-08	0.204793
ENSG00000231976	-0.00714904	0.00027606	0.000331744	0.00899745	-0.00346304	-0.000159336	0.0137364	0.0827895	0.958065	0.911683	0.0439634	0.446003	0.227384	0.472885	0.231324
ENSG00000234296	-0.00714904	0.00027606	0.000331744	0.00899745	-0.00346304	-0.000159336	0.0137364	0.0827895	0.958065	0.911683	0.0439634	0.446003	0.227384	0.472885	0.231324
ENSG00000160932	-0.00165603	0.00896904	0.00519378	-0.00439777	0.00459439	-0.000146176	-0.183276	0.758285	0.200191	0.199951	0.449364	0.444847	0.400894	1.70444e-08	0.852177
ENSG00000205542	0.00231296	-0.15977	0.0011308	0.00445023	-0.00175974	8.12581e-05	-0.015146	0.592126	2.11002e-34	0.680706	0.282432	0.715534	0.562507	0.420807	0.735175
ENSG00000196724	0.00994497	-0.000157604	0.004799	-0.00419793	0.0121933	0.000407363	0.0990635	0.0252657	0.977648	0.0888898	0.313244	0.014697	0.00537418	6.60906e-06	0.131724
ENSG00000253704	0.00390487	-0.00109539	0.00228462	-0.00269443	0.00190233	1.77363e-05	-0.0131048	0.00955876	0.561853	0.0432973	0.0952599	0.24533	0.706378	0.0647565	0.0939913
ENSG00000137154	0.00198664	-9.93119e-05	-0.000598828	0.000490538	-0.00253698	-4.57426e-05	0.00132816	0.319712	0.969121	0.69335	0.821975	0.254697	0.475775	0.888736	0.507411
ENSG00000153531	-0.00247794	0.00668051	-0.000429039	0.00223127	0.00485714	-0.000219627	0.0102338	0.590441	0.264495	0.888895	0.624482	0.346772	0.144649	0.618428	0.733874
ENSG00000134453	-0.00258081	0.00147411	0.00771168	-0.00200554	0.0031514	0.00010603	-0.015662	0.36988	0.691915	8.48744e-05	0.44848	0.328685	0.258854	0.202495	0.55377
ENSG00000156959	0.00450059	-0.00285914	-0.00180276	-0.00684205	0.00710824	-0.000171459	-0.00284332	0.266314	0.581903	0.590627	0.150883	0.11605	0.187416	0.886913	0.452432
ENSG00000175063	0.00425917	-0.00239246	-0.000165241	-0.0019017	0.00346805	-1.81922e-05	-0.0550595	0.0119917	0.259855	0.916506	0.370023	0.0604079	0.728132	2.29378e-07	0.100632
ENSG00000249116	0.00176568	0.00245828	0.00138514	-0.0019221	-0.000337137	0.000112412	0.0094515	0.19434	0.160687	0.243381	0.24173	0.821782	0.0114599	0.172851	0.374869
ENSG00000273046	0.000458772	0.00070445	0.00125097	-0.00169595	0.0038933	0.000287419	0.00499486	0.810235	0.774191	0.470151	0.473527	0.0697747	1.59763e-05	0.611928	0.885165
ENSG00000110801	0.00196153	-0.000175851	0.000736699	-0.00169506	0.00135963	-1.67727e-05	-0.025477	0.252336	0.935999	0.625677	0.415919	0.472217	0.757869	0.00559301	0.437483
ENSG00000256950	0.00173614	-7.67166e-05	0.000552577	-0.00166254	0.00134241	-2.04378e-05	-0.0241859	0.267812	0.969386	0.707818	0.403547	0.43659	0.680245	0.00514407	0.453779
ENSG00000055147	0.00285822	0.00299089	0.000134315	-0.00180053	0.000716492	1.84174e-05	-0.00295923	0.00622244	0.0238479	0.892814	0.177625	0.520007	0.565477	0.582534	0.0838475
ENSG00000196503	-0.00718421	-0.00885686	0.0112529	0.00869531	-0.00966643	4.50629e-05	-0.0990197	0.32018	0.340006	0.0909891	0.331766	0.227824	0.844286	0.0108504	0.507969
ENSG00000166153	0.00221514	0.00205995	-0.0011778	-0.00317117	0.00305439	2.70122e-05	-0.0121893	0.211458	0.364397	0.454076	0.146551	0.121248	0.630986	0.18129	0.393626
ENSG00000186787	0.00251066	-0.25452	0.00433909	0.00812016	-0.00112509	0.000182406	0.0213519	0.487783	4.35912e-49	0.149806	0.0582565	0.779205	0.11931	0.236255	0.654867
ENSG00000226310	-0.00306817	-0.188732	0.00264805	0.00722159	-0.000836527	0.000163153	0.00344154	0.452078	1.74422e-39	0.395426	0.111566	0.853636	0.216439	0.859351	0.626302
ENSG00000119820	-0.00343412	0.00790084	0.00078637	0.00297467	-0.00708615	-0.000137015	-0.00470746	0.213136	0.028241	0.746785	0.376277	0.0226201	0.121203	0.736804	0.395499
ENSG00000162040	0.00671769	0.00568724	0.00104353	-0.000254634	-0.00207092	-4.27766e-05	0.0617444	0.0120677	0.0918321	0.684784	0.940225	0.470628	0.604233	7.32105e-05	0.100798
ENSG00000132912	0.0113085	0.00768115	0.0142818	0.0011896	0.0109617	-0.000111507	0.0583615	0.0164588	0.194938	0.0031474	0.842816	0.0338435	0.444972	0.0216031	0.112344
ENSG00000264642	-0.00538968	0.00193972	0.000739302	0.00418652	-0.00365954	-0.000130119	-0.00749788	0.0212775	0.51006	0.702856	0.127285	0.15247	0.0792149	0.513444	0.123761
ENSG00000261439	0.00621877	0.000598904	0.00456582	-0.00403857	0.00918615	4.55608e-05	0.0273871	0.0467399	0.878993	0.138549	0.317624	0.00858705	0.640258	0.100497	0.172489
ENSG00000213782	0.00488272	-0.00337505	0.000127518	-0.00391065	0.00178792	7.56916e-05	0.013004	0.122126	0.401663	0.964644	0.319958	0.605169	0.448053	0.424122	0.286408
ENSG00000088682	0.0048113	0.00596206	3.00105e-05	-0.00449651	0.011175	-8.14106e-05	-0.00233736	0.115799	0.128925	0.991351	0.237092	0.00145324	0.399829	0.881233	0.27767
ENSG00000266778	0.00393117	0.00809532	0.00300393	-0.00555036	0.00969945	-0.000150626	0.0462442	0.333435	0.123066	0.437487	0.286643	0.033578	0.244728	0.0351614	0.520209
ENSG00000180914	0.00567657	0.0148938	0.0088949	-0.00887813	0.0182371	-0.000458429	0.119681	0.489615	0.161266	0.233389	0.382076	0.0484613	0.0838532	0.00708302	0.656239
ENSG00000252660	0.00399698	0.00214624	0.000289607	-0.00413347	0.00158289	6.49402e-05	0.000283682	0.00173165	0.172899	0.808261	0.01261	0.241561	0.0972718	0.965005	0.0643055
ENSG00000111110	0.00474201	0.00145901	-0.000357393	-0.00460286	0.00185195	0.000103973	-0.00801024	0.00261023	0.451864	0.809506	0.0240031	0.268459	0.0335821	0.321324	0.0669703
ENSG00000203813	-0.00140057	-0.00140469	-0.000783198	-0.000923856	8.66016e-05	0.00028574	-0.0238466	0.54826	0.638328	0.730853	0.759978	0.973103	0.000283909	0.059903	0.703303
ENSG00000185130	0.002083	-5.60199e-05	-0.00137812	-0.00483907	-0.00295547	0.000154336	-0.00260824	0.289003	0.982174	0.460008	0.0586099	0.174534	0.0156796	0.799396	0.474864
ENSG00000154781	0.00619872	-0.000658812	-0.00231692	-0.0044794	0.00136396	6.60668e-05	-0.00119263	0.000250708	0.746271	0.146062	0.0366079	0.437183	0.193337	0.887904	0.0575043
ENSG00000081154	0.00552838	-0.000204736	-0.00159619	-0.00524225	0.00017207	5.81453e-05	-0.0155942	0.0376166	0.951499	0.411746	0.0676217	0.952772	0.489926	0.209344	0.157267
ENSG00000129083	0.00356098	-0.00677236	0.000601134	-0.00824858	-0.000384882	9.5118e-05	0.0876497	0.30705	0.131765	0.860554	0.0750753	0.91984	0.389212	3.10373e-05	0.493582
ENSG00000224616	0.000444587	0.000483935	-0.00109024	-0.0026217	0.000345143	8.4562e-06	-0.00461769	0.785208	0.817947	0.412875	0.167051	0.84902	0.871638	0.56562	0.869504
ENSG00000125430	0.00395501	0.00210692	0.001853	-0.00393777	0.000852976	0.000314596	0.0119645	0.0262386	0.346731	0.270756	0.0840845	0.656988	4.77604e-07	0.196782	0.133493
ENSG00000262786	0.00718071	-0.0027334	0.00541284	0.00474153	-0.00117846	0.000508155	-0.0591777	0.0293724	0.509	0.0958941	0.264727	0.740262	6.60325e-06	0.00139573	0.140247
ENSG00000154768	0.00253513	0.0024632	0.00246986	-0.00117248	0.0170397	-0.000382822	0.287399	0.567025	0.664042	0.572846	0.839285	0.000906069	0.00827961	2.9704e-14	0.716204
ENSG00000116898	0.00116603	0.000396088	-0.00216777	-0.00190529	0.0014905	5.16873e-05	-0.0182728	0.625629	0.898381	0.0763196	0.307862	0.578786	0.50998	0.0466627	0.760628
ENSG00000004455	-0.000704445	0.000250516	0.00450919	-0.000225761	-0.000916187	-1.54731e-06	0.0446881	0.735983	0.926032	0.00530712	0.918934	0.694278	0.981682	5.21444e-05	0.837591
ENSG00000267545	0.00423238	-5.97095e-05	-0.00174411	-0.00387406	0.00166756	-2.64456e-07	-0.0110562	0.0108276	0.977074	0.176612	0.0383355	0.354121	0.995924	0.163464	0.0969277
ENSG00000007255	0.0050589	0.00355171	-0.000100005	-0.00440295	0.000373917	6.49803e-05	0.00706244	0.00540146	0.119615	0.94698	0.0409606	0.847555	0.249535	0.425821	0.080063
ENSG00000087253	0.0031526	0.00705913	0.000396094	-0.00191257	0.00779835	-0.000205326	0.0125482	0.531135	0.279267	0.916588	0.726001	0.167528	0.20814	0.599319	0.68973
ENSG00000259780	-0.00645216	0.00159849	-0.00621346	0.00344589	-0.00609613	0.000415006	-0.0412903	0.0925789	0.743838	0.0337958	0.401924	0.152472	0.00121164	0.0261595	0.245687
ENSG00000099834	0.00228904	0.0122555	0.00161525	-0.00170557	-0.0146778	0.000666431	-0.0661481	0.644156	0.0598886	0.634643	0.733298	0.0101191	0.000108716	0.00528279	0.77425
ENSG00000070031	0.00104859	0.0124439	0.0095559	-0.000912846	-0.0033222	0.000596095	0.00154039	0.778161	0.0121711	0.000354483	0.801031	0.426145	7.40153e-06	0.925197	0.865424
ENSG00000187987	-0.00168236	0.00236458	0.0010972	-0.00024884	0.00280923	-2.76572e-05	-0.00162493	0.352716	0.308429	0.539173	0.915911	0.161313	0.629128	0.86567	0.538239
ENSG00000109685	0.00161005	0.00122245	-0.00196297	-0.00466572	0.00339654	-1.88685e-06	-0.0137378	0.226794	0.472084	0.135579	0.00972813	0.023078	0.964169	0.0566859	0.410134
ENSG00000240455	0.00161005	0.00122245	-0.00196297	-0.00466572	0.00339654	-1.88685e-06	-0.0137378	0.226794	0.472084	0.135579	0.00972813	0.023078	0.964169	0.0566859	0.410134
ENSG00000198952	0.00397143	0.000333754	8.1201e-07	-0.00169598	0.00284334	-6.92965e-05	-0.0151753	0.024055	0.880305	0.999527	0.385808	0.140932	0.212718	0.0765969	0.129243
ENSG00000273248	-0.000289388	0.00532849	0.00206456	-0.00200816	0.00505051	9.52659e-05	0.0732991	0.918603	0.146523	0.441208	0.577052	0.110622	0.292784	1.68972e-05	0.953093
ENSG00000154358	-0.00781538	-0.00276388	-0.000142362	0.00920867	-0.011052	-0.000114503	0.0297563	0.0240283	0.52688	0.958111	0.0211627	0.0046566	0.29414	0.0783056	0.129208
ENSG00000168264	0.00220819	0.00139887	-0.000199872	-0.0030659	0.00162049	8.73421e-06	-0.00348409	0.0117775	0.204847	0.784428	0.00441427	0.0902722	0.748414	0.41843	0.0999847
ENSG00000095906	0.00256795	0.000495958	-0.0005635	-0.00182237	0.00065325	-2.12343e-05	-0.00825315	0.00821971	0.681711	0.506019	0.121348	0.531016	0.480011	0.0938307	0.0907141
ENSG00000164330	0.00174039	0.00273345	0.000757725	-0.00330311	0.00070899	0.00020265	0.0223097	0.196926	0.115207	0.565183	0.0644373	0.631247	1.32764e-05	0.00325213	0.37719
ENSG00000156599	0.00549085	0.000964384	-0.000346467	-0.00307013	0.00142434	1.0979e-05	0.000947438	0.00053566	0.61582	0.815052	0.123289	0.390001	0.817369	0.905499	0.0575043
ENSG00000006576	0.00704858	0.00138072	0.000128104	-0.00479644	0.00253824	1.68102e-05	0.00140766	0.00191921	0.621501	0.945373	0.0710085	0.294231	0.808727	0.897716	0.0650684
ENSG00000135211	0.00261156	0.000732023	3.82923e-05	-0.00213596	0.00103921	-2.37212e-05	-0.00772375	0.00396577	0.514742	0.959643	0.0475214	0.284814	0.396194	0.0865699	0.0749977
ENSG00000235884	-0.00207243	0.0138455	-0.000265687	0.00390553	-0.00164526	0.000563799	0.119823	0.683456	0.0379985	0.950499	0.51492	0.7705	0.000991523	3.35146e-05	0.802439
ENSG00000112655	0.00604027	0.000325118	0.00207985	-0.0024169	-0.00471608	0.00032134	-0.0705913	0.110769	0.945954	0.5748	0.621873	0.255823	0.00879544	0.00107195	0.271135
ENSG00000272170	0.00732298	0.00271418	0.000794733	-0.00427744	-0.00228333	0.000402775	-0.0735129	0.0149516	0.470311	0.782991	0.266857	0.480102	5.93281e-05	3.3564e-05	0.108693
ENSG00000164742	-0.0032358	-0.00337582	0.00511848	0.00760641	0.00621499	0.000448675	0.0207826	0.442036	0.534371	0.104225	0.0961468	0.187876	0.00157756	0.295242	0.617474
ENSG00000145864	-0.000255179	0.00306265	-0.00191834	0.00383701	-0.00251648	0.000564627	-0.153483	0.966062	0.691833	0.706365	0.589299	0.705554	0.0046299	1.03907e-05	0.979993
ENSG00000185619	0.00119992	0.000867858	3.17395e-05	-0.00016824	-0.00120538	-0.000168256	-0.0158686	0.473951	0.686792	0.982546	0.933244	0.516305	0.00256282	0.0671625	0.643484
ENSG00000134371	0.00632005	0.00117391	-0.00159948	-0.00397966	0.00172992	7.84754e-05	0.000555905	0.00411247	0.666607	0.404661	0.133737	0.461847	0.248468	0.95929	0.0755437
ENSG00000162779	0.0062957	-0.00906178	-0.0019532	0.00434516	0.00065059	0.000881105	-0.0779778	0.191189	0.144994	0.621334	0.435512	0.902462	3.85471e-07	0.00212333	0.37184
ENSG00000111640	0.00921321	0.000996481	-0.000957667	-0.00728312	0.00283334	-0.000209203	0.0881232	0.0222632	0.844263	0.759669	0.107822	0.518043	0.102017	4.81661e-05	0.125863
ENSG00000163673	-0.00867102	0.00968371	0.00368579	0.00738106	-0.000626769	6.13883e-05	-0.124658	0.00118836	0.00427355	0.148895	0.0319003	0.823228	0.448292	6.05733e-11	0.0603223
ENSG00000180611	0.0026976	-0.000681084	-0.000479759	-0.00166114	0.00115689	-3.05865e-05	-0.034289	0.0299537	0.664468	0.608888	0.220617	0.394374	0.435622	9.72338e-07	0.14167
ENSG00000108474	0.00564239	-0.0016634	-0.00570133	-0.00642801	0.000741556	7.10216e-05	-0.0168809	0.00912966	0.538204	0.00291254	0.0137102	0.749899	0.292049	0.115846	0.0927978
ENSG00000159958	-0.00455019	-0.003486	-0.00151871	0.00280602	-0.00372701	9.5077e-05	-0.00625649	0.182182	0.422627	0.650098	0.52682	0.31971	0.377385	0.728628	0.361588
ENSG00000261803	-0.000594845	0.0105428	0.0802098	0.0128202	-0.00602127	0.0010229	0.223737	0.945536	0.350887	7.56862e-15	0.166461	0.536221	0.000585378	2.79016e-06	0.969067
ENSG00000132467	0.00265451	0.000339632	0.000170683	-0.00180931	0.000732482	2.03434e-06	-0.00639512	0.0584667	0.848631	0.876226	0.249862	0.63353	0.963393	0.34391	0.19174
ENSG00000111339	-0.00415294	-7.26107e-05	0.000592281	0.0024278	-0.00377885	-0.000251107	-0.071376	0.27132	0.988031	0.843882	0.56998	0.367244	0.0411101	0.000393292	0.457103
ENSG00000165195	0.00448818	-0.214926	-0.00487896	0.00607532	0.00244636	-7.21204e-05	-0.0159987	0.16837	8.03297e-48	0.100209	0.133112	0.494723	0.484865	0.338334	0.345131
ENSG00000204624	0.00140839	0.000200474	-0.00137562	-0.00235895	0.00344	-4.68796e-05	0.0518066	0.316799	0.911129	0.309946	0.194896	0.0295075	0.294631	3.09544e-08	0.504326
ENSG00000230989	-0.000459169	0.00470802	-0.000806985	0.00303089	0.00198337	7.70814e-05	-0.10157	0.885008	0.25175	0.772767	0.433116	0.573454	0.4484	2.83122e-07	0.931248
ENSG00000103319	0.00436005	-7.78566e-05	-0.00118437	-0.00266194	-0.000372354	7.67702e-06	-0.0223555	0.00110057	0.961974	0.298584	0.0929419	0.791329	0.849855	0.00141469	0.0595891
ENSG00000134245	0.00783031	-0.00109306	0.00123347	-0.00471198	0.00327623	1.27278e-05	-0.0508248	0.000199393	0.666632	0.473746	0.0532613	0.137758	0.8399	1.09416e-05	0.0552795
ENSG00000136709	0.00304702	-0.00210824	-0.00264638	-0.00304462	0.00124666	0.000157495	-0.0696427	0.142792	0.428678	0.105405	0.189431	0.58694	0.020377	3.14282e-08	0.313057
ENSG00000125347	-0.0036416	0.00414435	-0.00108283	-0.00204431	0.00774824	-9.8051e-05	0.0376877	0.119516	0.166069	0.628564	0.494265	0.00353924	0.185628	0.0037348	0.282738
ENSG00000236846	0.000630274	0.00273093	0.000111901	-0.000780184	-0.00223386	0.000149201	-0.014604	0.77565	0.34145	0.94307	0.733793	0.367251	0.0406495	0.157267	0.863861
ENSG00000187554	0.00189071	0.000842677	0.00679856	-0.000594294	0.00672946	4.6514e-05	-0.0660993	0.593486	0.85356	0.0174411	0.879678	0.0917927	0.68298	0.000404344	0.73607
ENSG00000183655	0.00363408	0.00306962	0.000266318	-0.00451289	0.00229548	-8.28935e-06	-0.0358628	0.140291	0.328233	0.912045	0.162833	0.394835	0.914708	0.00869073	0.309681
ENSG00000147262	-0.00925951	0.103262	-0.000212891	0.00011562	-0.00846978	-0.000153291	0.00160268	0.0261654	2.42164e-26	0.941293	0.978174	0.066411	0.246677	0.931893	0.133393
ENSG00000078549	-0.00228109	0.0016544	-0.000953273	0.000385283	-0.00038788	-9.19024e-05	-0.0374452	0.14674	0.409604	0.50053	0.841401	0.821887	0.0683079	3.9146e-05	0.318206
ENSG00000236617	0.000899926	0.000397588	0.0013621	-0.000582323	0.000922916	-1.26762e-05	-0.00985573	0.362821	0.752896	0.167637	0.651554	0.396918	0.685283	0.0668242	0.547162
ENSG00000100288	0.00698564	-8.35803e-05	-0.00269956	-0.00324246	0.0126075	-0.000115411	-0.331181	0.0506774	0.985179	0.438593	0.481423	0.00186024	0.302602	3.81633e-19	0.17923
ENSG00000215068	0.00376339	0.00557302	0.00334295	-0.00527354	0.00281245	0.000292047	-0.0298026	0.214623	0.153212	0.240266	0.171328	0.399522	0.00342647	0.0642854	0.396849
ENSG00000265080	-0.00689289	0.0060305	-0.000911633	0.00633621	-0.00245365	-0.000220638	-0.00528572	0.0597618	0.197019	0.761625	0.138458	0.54022	0.0600117	0.768083	0.194355
ENSG00000135870	0.00593579	-0.000760616	0.00172731	-0.00412547	0.00306997	8.52303e-05	-0.0175803	0.0513868	0.843338	0.516773	0.26275	0.35636	0.374186	0.254609	0.180532
ENSG00000234707	0.00471199	0.000140689	0.00120731	-0.00249423	0.00378951	-6.92902e-05	-0.0149786	0.0243179	0.957696	0.280487	0.14911	0.102564	0.302116	0.0695558	0.129959
ENSG00000139684	0.00604974	-0.0040054	0.000891632	-0.00497805	0.00987912	0.000234422	-0.0315075	0.0961239	0.390043	0.717066	0.175201	0.0165038	0.0476668	0.058548	0.250775
ENSG00000102096	0.00379929	-0.189097	0.000873944	0.00511806	-0.00643844	-0.000264558	-0.115852	0.192748	3.34379e-47	0.62437	0.0627379	0.0510239	0.00665994	3.51765e-11	0.373246
ENSG00000241370	0.00493638	-9.58889e-05	0.00467247	0.000492858	-0.00011354	-8.82576e-05	-0.0509792	0.0191053	0.970955	0.0214288	0.850869	0.96005	0.179955	3.28019e-05	0.118482
ENSG00000188910	-0.00614576	0.0031508	0.00167713	0.0016256	-0.0086095	0.000284815	0.0420603	0.0416729	0.407572	0.565823	0.673959	0.0105001	0.00357231	0.0108425	0.163713
ENSG00000233069	0.0041539	0.00471252	0.00158576	-0.00100445	0.00185033	0.000139369	-0.0246003	0.0198502	0.0391324	0.276859	0.621022	0.339958	0.0149818	0.0069448	0.120338
ENSG00000104973	0.00142546	0.00284325	0.000592364	-0.00222384	-0.00179073	-2.54993e-05	0.0042135	0.250617	0.0762213	0.627467	0.173369	0.191211	0.515395	0.52242	0.435542
ENSG00000010361	0.00209854	0.00205209	0.000211758	-0.0021906	-0.000867461	-2.48022e-05	0.00107828	0.0634287	0.155512	0.826436	0.107707	0.48288	0.486532	0.848136	0.200493
ENSG00000104714	0.00626682	0.00771685	0.00870015	0.0036232	0.000545154	0.000149038	0.0878994	0.147337	0.165864	0.0168437	0.463717	0.908825	0.280674	0.000175393	0.318836
ENSG00000168040	0.0097549	0.0140112	-0.00689885	-0.00799982	0.00398304	-5.60813e-05	0.0288263	0.0155137	0.00762734	0.0103521	0.0419372	0.365682	0.659715	0.102013	0.109763
ENSG00000255837	-0.00317809	-0.000355543	0.00195001	0.00493349	0.00282467	-0.000131252	0.00979554	0.275259	0.924251	0.382105	0.127705	0.383039	0.163129	0.481253	0.460935
ENSG00000181274	0.00524163	0.000546917	-0.00242463	-0.00534857	0.00168623	4.39795e-05	0.00197237	0.0142197	0.837319	0.242487	0.0552474	0.462799	0.505675	0.858624	0.107017
ENSG00000207636	-0.00371275	0.000454483	-0.00176047	0.00414872	-0.00344865	-0.00021587	0.0528497	0.168841	0.895297	0.388605	0.161544	0.250084	0.0148194	0.000186423	0.345709
ENSG00000140830	0.00173993	-0.00122037	0.00347134	0.00715382	0.00119985	-0.000125477	0.0868062	0.496447	0.709281	0.174596	0.0377557	0.670068	0.125463	2.10726e-07	0.661949
ENSG00000083635	0.00153547	-0.000746551	-3.0377e-05	-0.00192053	0.00396403	-1.37819e-07	0.00250813	0.331282	0.713365	0.979933	0.27184	0.0270728	0.997829	0.739449	0.51827
ENSG00000163291	0.0043911	0.00227808	0.00085666	-0.00382326	0.00601705	-8.48495e-05	0.131573	0.103595	0.50698	0.716497	0.243004	0.0454546	0.320885	1.63574e-11	0.261474
ENSG00000113600	0.0092859	-0.000229808	-0.000293064	-0.00825204	0.00397844	6.37313e-05	0.000815086	0.00559163	0.956042	0.908385	0.0280912	0.271376	0.5403	0.958516	0.0809587
ENSG00000214595	0.00333151	0.00285339	-0.0015435	-0.00545331	0.00248984	1.85591e-05	-0.0120117	0.153854	0.341058	0.403472	0.0428029	0.335563	0.802941	0.29007	0.32721
ENSG00000203499	0.00105211	-0.00215072	-0.00219552	0.000719738	0.00139695	9.17619e-05	-0.0408056	0.533684	0.322224	0.18991	0.74311	0.45395	0.0909437	5.5581e-05	0.691784
ENSG00000180921	0.000688924	0.00152992	-0.000552422	-0.000631263	0.00122212	0.000170341	-0.0152815	0.492818	0.236637	0.577919	0.630471	0.271335	1.63678e-06	0.00669487	0.659004
ENSG00000265660	0.00021001	0.00137725	-0.000920378	-0.000843099	0.00153696	0.000103196	-0.0149451	0.782869	0.162096	0.226445	0.399552	0.0714245	7.45635e-05	0.000716832	0.868232
ENSG00000113845	0.00141564	0.00222493	0.00321445	-0.00281702	0.00321086	-9.37715e-05	-0.0392521	0.589883	0.512797	0.0851154	0.297582	0.275747	0.271864	0.00220687	0.733348
ENSG00000173641	-0.00953447	-0.00458388	-0.0127724	0.00446372	-0.024844	-0.000272913	-0.293047	0.260586	0.674403	0.0319213	0.599761	0.0105109	0.319443	4.13335e-09	0.446336
ENSG00000115368	0.00579696	0.000817748	0.000517374	-0.00400284	-0.000620347	6.54338e-05	0.00182447	0.0110188	0.774944	0.746669	0.0923884	0.801611	0.361509	0.859302	0.0977178
ENSG00000132031	-0.000931964	-0.000787427	-0.00252647	-0.00136715	-0.00492586	0.000179498	0.0372372	0.562602	0.702386	0.118138	0.516423	0.00719726	0.000841271	0.000102323	0.713252
ENSG00000122787	0.00305815	8.79954e-05	-0.000977058	-0.00353447	-4.42814e-05	4.80003e-05	-0.0105163	0.0409829	0.962672	0.501861	0.0718626	0.978157	0.304888	0.184047	0.162445
ENSG00000182158	0.00435918	-0.00149594	-0.00146824	-0.00508861	0.00367063	1.71936e-05	-0.0187864	0.0258681	0.543823	0.371001	0.030341	0.087725	0.778685	0.0567902	0.132734
ENSG00000154611	-0.00762407	-0.0225467	0.00179461	0.00650496	0.00200802	7.05424e-05	-0.0558575	0.244766	0.00962455	0.667909	0.300966	0.783023	0.738946	0.0555853	0.429533
ENSG00000189409	-0.00254534	-0.00135086	0.00219906	1.759e-05	0.00162944	0.000444273	0.0401029	0.578939	0.819791	0.478115	0.996928	0.75041	0.00399802	0.0572091	0.72565
ENSG00000263535	-0.0147254	0.0156695	-0.00196984	0.00722616	-0.00779979	-0.000287627	-0.0171209	0.013633	0.0388076	0.731369	0.343678	0.225682	0.122242	0.580347	0.105429
ENSG00000272799	0.00267697	0.00136358	0.00143117	-0.00243722	0.00204263	-7.57365e-05	-0.0125018	0.0339427	0.390848	0.245914	0.137588	0.137779	0.0575522	0.0639949	0.149974
ENSG00000101558	0.00334581	0.00516227	0.00687684	-0.0025253	0.00529017	-0.000203785	-0.0113743	0.195191	0.121257	0.00461398	0.423175	0.0665248	0.0153667	0.388612	0.37565
ENSG00000257258	0.00374531	-0.000975419	-0.00186681	-0.00589106	0.00225073	0.000280788	-0.0857853	0.186402	0.788406	0.365782	0.0544177	0.474048	0.00299871	1.35179e-07	0.366111
ENSG00000196233	-0.00561791	0.00867122	-0.00260887	1.13317e-07	-0.000676445	-7.54585e-06	-0.010604	0.0651533	0.0275406	0.365009	0.999976	0.838099	0.936898	0.502569	0.203632
ENSG00000133706	0.00358769	-0.00125573	-0.000608149	-0.00343868	-0.000596109	6.1539e-05	-0.010343	0.0276586	0.540113	0.674367	0.0877405	0.735304	0.228677	0.212832	0.136657
ENSG00000131748	6.77844e-05	0.000168567	-0.00118741	-0.00372964	0.00116435	-8.36926e-05	-0.0128092	0.958487	0.91962	0.344001	0.0307533	0.419377	0.0471555	0.0681425	0.975974
ENSG00000188313	0.00466309	0.00500114	-0.000596832	-0.00484634	-0.00421675	0.000138051	-0.120772	0.295885	0.386141	0.83227	0.254856	0.397584	0.340557	2.92848e-07	0.481841
ENSG00000207693	-0.002332	0.00294402	-0.00238524	0.00404789	-0.0102292	-0.000152066	-0.00790428	0.479488	0.487137	0.426846	0.323937	0.00665522	0.151096	0.641776	0.648066
ENSG00000147649	0.00368573	0.00182754	-0.00124861	-0.0028749	-0.000139175	5.4455e-06	-0.00804816	0.0460599	0.437264	0.323845	0.126086	0.94523	0.926076	0.332625	0.171523
ENSG00000181085	0.000386862	0.00216695	0.00278613	-0.000951629	-0.00328852	0.000142514	0.00898369	0.874277	0.490066	0.253332	0.765982	0.225487	0.0703894	0.491742	0.92516
ENSG00000126756	-0.000467306	-0.171782	-0.000277707	0.00814282	-0.000477605	-9.75398e-05	-0.0223167	0.848119	3.91842e-49	0.901255	0.0107	0.859533	0.21289	0.0837976	0.909388
ENSG00000241043	-0.0177766	0.0123479	-0.00276632	0.00424108	-0.00771816	-0.000399177	-0.0345564	0.00474365	0.116116	0.644794	0.593238	0.250977	0.041811	0.288486	0.0773002
ENSG00000251352	-0.00205335	0.003994	-0.000934015	-0.0012757	-0.000951883	-6.87033e-05	0.00493218	0.329008	0.143643	0.557301	0.577476	0.683568	0.310808	0.621413	0.516122
ENSG00000047634	0.00760922	-0.178747	0.000569243	0.000969622	0.00157953	-0.000123248	-0.0114927	0.0610508	1.58869e-38	0.766805	0.745932	0.725092	0.349561	0.430373	0.196856
ENSG00000143952	0.00612905	0.000468481	0.00189989	-0.0086575	0.00281946	-1.7203e-05	-0.0106528	0.0929316	0.91955	0.523713	0.0441749	0.481851	0.881529	0.551108	0.246294
ENSG00000115468	0.000685001	-0.00088085	-0.00119194	-0.00272692	0.00289485	0.000180888	-0.0328991	0.713374	0.713938	0.437751	0.210617	0.165935	0.00363917	0.000975973	0.8226
ENSG00000165985	-0.00437301	0.000789288	0.00824911	0.00345658	0.00326971	0.000271641	-0.14475	0.242503	0.868975	0.0137801	0.438757	0.429134	0.0256323	3.95888e-09	0.427551
ENSG00000255390	0.000580278	0.00124883	0.0008203	-0.00140262	0.000671047	-0.000206847	-0.0123598	0.824224	0.710511	0.711851	0.650586	0.816958	0.0160581	0.348382	0.893798
ENSG00000166340	0.000580278	0.00124883	0.0008203	-0.00140262	0.000671047	-0.000206847	-0.0123598	0.824224	0.710511	0.711851	0.650586	0.816958	0.0160581	0.348382	0.893798
ENSG00000225864	-3.19317e-05	0.000397717	0.00107211	0.00182792	0.00482649	0.000448384	0.0190312	0.991249	0.916087	0.547627	0.49667	0.142894	1.52762e-05	0.129563	0.994614
ENSG00000225806	-0.00530078	0.0051149	0.00180644	0.00272241	0.00279951	-5.10943e-05	-0.0273686	0.0305428	0.100165	0.447707	0.387511	0.291906	0.502648	0.0378231	0.142598
ENSG00000197894	0.00142231	-0.000347174	-0.00101031	-0.00195582	0.0016425	2.05684e-05	-0.00234648	0.26694	0.832262	0.364236	0.206862	0.24778	0.613895	0.716249	0.452967
ENSG00000054219	-0.00163457	-0.00305995	0.00502347	0.00163195	0.00997576	0.000547208	0.106394	0.647198	0.505818	0.114208	0.705347	0.0142033	1.20003e-05	1.00386e-06	0.776485
ENSG00000248672	-0.00133098	-0.00225429	0.00456179	0.00052082	0.00937756	0.000485149	0.0930704	0.669294	0.573895	0.105663	0.891007	0.0084939	9.01253e-06	1.07271e-06	0.792302
ENSG00000272784	-0.00933207	0.00320713	0.00509974	0.00452558	0.0135626	-0.000196955	-0.00646273	0.0848739	0.641551	0.249486	0.465368	0.025593	0.253103	0.806606	0.234279
ENSG00000165338	-0.00159383	0.000727647	0.000330441	0.000113151	-0.00183781	9.32646e-05	-0.00972558	0.566819	0.840453	0.723589	0.939739	0.557069	0.312807	0.20993	0.716068
ENSG00000169764	0.00185183	-0.00055048	-0.00081406	-0.0027868	0.00189054	1.1998e-05	-0.0100844	0.0971021	0.697753	0.410087	0.0448497	0.125439	0.733122	0.0804114	0.251975
ENSG00000172890	0.00643954	0.000720642	0.000208484	-0.00523926	0.0051444	7.52453e-05	-0.0282556	0.00535501	0.802582	0.896522	0.0302865	0.042533	0.298492	0.00930002	0.0799705
ENSG00000172893	0.00107784	-0.000970187	-0.000559085	-0.000454881	0.00088058	-4.44361e-05	-0.00429441	0.252086	0.421621	0.4891	0.684393	0.397552	0.14144	0.365513	0.437327
ENSG00000101311	-0.00713515	0.00540189	-0.0139413	-0.00263203	-0.00818658	0.000122588	0.0786113	0.0977245	0.324836	0.00108871	0.622661	0.0859936	0.367304	0.00102984	0.25287
ENSG00000169105	0.00583772	-0.000347956	-0.00497756	-0.00703638	-0.00473106	0.00031492	0.128663	0.056836	0.9282	0.101211	0.0805914	0.158187	0.00167048	1.66593e-09	0.188999
ENSG00000240771	0.00408885	-0.00207588	-0.021347	-0.00121063	-0.0166181	0.00018248	-0.309174	0.464876	0.772382	0.000126455	0.859546	0.00920286	0.307907	8.66885e-13	0.63661
ENSG00000201405	0.00258747	0.000376516	-2.62038e-05	-0.00187824	0.00256274	-3.12894e-05	-0.0151033	0.019607	0.78608	0.979492	0.176623	0.0354989	0.364596	0.0108866	0.119722
ENSG00000133393	0.00302345	0.0011589	0.00204802	0.000582022	-0.00102252	-6.54657e-05	0.00362489	0.0563633	0.565196	0.0843738	0.728974	0.556598	0.195861	0.622723	0.188176
ENSG00000158457	0.0037711	0.00131904	0.00272849	-0.00108368	0.00446507	-6.14321e-05	0.00866631	0.0364697	0.560646	0.124424	0.6393	0.0250868	0.275636	0.359887	0.155648
ENSG00000124702	0.00445339	0.00424667	-0.00223764	-0.00422713	0.00117882	-0.000133654	-0.0366962	0.142521	0.27674	0.323642	0.198741	0.72517	0.171571	0.0136304	0.312872
ENSG00000169217	0.00188264	-0.000599297	-0.00110912	-0.00321859	0.00434639	-3.36143e-05	0.0132587	0.30518	0.799362	0.440155	0.121295	0.0362841	0.567801	0.13954	0.491695
ENSG00000203877	0.000771613	0.00305124	-0.000387791	-0.000819592	0.00022569	2.47973e-05	0.00879738	0.541319	0.0631762	0.755848	0.619628	0.871028	0.536128	0.1957	0.697918
ENSG00000232874	0.00783262	0.00381522	0.00852571	-0.00570887	0.0102941	-0.000389682	0.179425	0.186706	0.61326	0.148712	0.459657	0.116627	0.04068	1.57081e-06	0.366509
ENSG00000242689	-0.0026291	0.00661135	-0.000578188	0.00700113	-0.00538718	-0.000697443	0.0932144	0.487514	0.176561	0.869677	0.14752	0.200491	3.24552e-07	3.21801e-05	0.654747
ENSG00000094631	0.00681956	-0.0179626	-0.00402064	0.00115517	0.00295748	-0.0001123	0.00837379	0.111181	0.001613	0.303911	0.826692	0.528146	0.40634	0.702499	0.271748
ENSG00000232377	0.00468236	0.0066203	0.00144739	-0.00744666	0.00124454	-8.07421e-05	-0.162115	0.188013	0.147536	0.666382	0.10447	0.749507	0.472777	2.04927e-10	0.368382
ENSG00000132842	0.00268581	-0.000511753	0.00105836	-0.00208961	0.000419196	5.32193e-05	-0.029179	0.0429234	0.759641	0.374491	0.20089	0.771049	0.202983	0.000104071	0.166032
ENSG00000183798	-0.00416365	-0.00108787	-0.0046542	-0.000814122	-0.00174054	0.000417867	0.0388405	0.138142	0.761329	0.0501451	0.801771	0.573419	1.7534e-05	0.00759295	0.306953
ENSG00000145912	0.00414289	-0.00398529	0.00353497	0.00042981	0.00259205	5.35596e-05	-0.113904	0.073619	0.177434	0.098741	0.88013	0.306608	0.462305	1.85736e-11	0.217242
ENSG00000102466	0.000651898	0.00579421	0.00249064	-0.00300609	0.00269016	-4.40772e-05	0.0134273	0.739732	0.0243712	0.204098	0.245537	0.216621	0.479764	0.203972	0.840152
ENSG00000270581	0.000619708	0.00614157	0.0021996	-0.0032887	0.00590559	-6.36502e-05	0.00608462	0.820647	0.0837316	0.417624	0.360102	0.0540116	0.464002	0.676329	0.892218
ENSG00000237675	-0.00441387	-2.92275e-05	-0.00566321	0.00117632	-0.0080227	-4.76107e-05	-0.0355002	0.0562477	0.991993	0.0157066	0.692443	0.00218851	0.50995	0.00558442	0.188065
ENSG00000204429	-0.00752841	0.00509891	-4.79477e-05	0.00301643	0.00262992	-0.0002104	-0.00723455	0.0427875	0.277666	0.989382	0.527863	0.513609	0.0731374	0.709738	0.165654
ENSG00000089050	0.00775604	0.00229595	0.000508292	-0.00559165	0.00272013	6.18896e-05	-0.0229502	0.00726327	0.525996	0.789493	0.0526823	0.385125	0.494774	0.0749335	0.0874678
ENSG00000179950	-0.00200904	0.00516746	0.0145898	0.00880721	-0.00171979	-0.000151825	0.0535359	0.536962	0.218203	3.44559e-05	0.0396486	0.631931	0.145493	0.00325556	0.694052
ENSG00000102678	0.00384791	0.000252117	-0.0017083	-0.00283144	0.000778925	4.07416e-05	-0.00765754	0.000588801	0.852571	0.109007	0.0467774	0.505274	0.22825	0.180086	0.0575043
ENSG00000266313	0.00496375	-0.000340606	-0.0130148	-0.00789573	0.00389569	-1.03904e-05	0.0158617	0.0337472	0.908012	6.69272e-08	0.00555014	0.129368	0.887302	0.170877	0.14969
ENSG00000239389	-0.00353232	-0.00325105	0.00561173	0.00362761	-0.0124252	0.000514276	0.0104008	0.446703	0.587538	0.096197	0.454257	0.0191258	0.00108366	0.627448	0.62156
ENSG00000213417	-0.0089934	0.00693826	0.00299204	0.00140544	-0.00313478	0.000197154	-0.0311548	0.0494919	0.232477	0.476487	0.803991	0.528958	0.172147	0.188838	0.17727
ENSG00000137207	0.0112864	-0.00316654	-0.00104104	-0.00885878	0.00652171	1.44594e-05	-0.0169631	0.00436306	0.519376	0.747604	0.0556449	0.127097	0.905634	0.377061	0.0758352
ENSG00000005812	0.00178404	0.00154102	0.000362779	-0.00154577	0.000283389	4.52679e-06	-0.00544568	0.230879	0.417823	0.80129	0.421956	0.862117	0.923221	0.488608	0.414779
ENSG00000133131	0.000231372	-0.179863	0.0005576	0.010754	-0.000630317	-2.61825e-05	-0.035624	0.927225	2.4723e-49	0.81226	0.00166141	0.821967	0.745631	0.00995719	0.958144
ENSG00000261889	0.00382982	0.00216699	0.00126672	-0.00209578	-0.00203062	0.000144054	-0.00286938	0.040101	0.35712	0.485032	0.383319	0.316127	0.0157368	0.768518	0.161008
ENSG00000065613	0.00345423	-0.00116461	-0.00101656	-0.0030268	0.000396848	3.93364e-05	-0.0134778	0.0481304	0.597521	0.527575	0.168132	0.834292	0.472517	0.138365	0.174829
ENSG00000241058	0.00317631	0.00250864	-0.000685538	-0.00452806	0.00291879	4.12261e-05	0.0014382	0.00892004	0.101902	0.48816	0.00218941	0.0288423	0.276473	0.806285	0.0927738
ENSG00000152137	-0.002375	0.00981022	-0.0111604	-0.00236912	-0.00717622	-7.6483e-05	-0.0935646	0.450789	0.0177523	0.000612901	0.555309	0.042433	0.445085	1.83137e-06	0.625348
ENSG00000267240	-0.0217201	0.00688808	-0.00135569	0.0142352	-0.0104585	-0.00023287	-0.0468529	4.80137e-05	0.27886	0.781244	0.0328493	0.0587545	0.141099	0.0813792	0.0473967
ENSG00000080986	0.00443749	0.00150053	0.000201654	-0.00225131	-0.00054701	-2.68669e-05	-0.00280436	0.0105084	0.488913	0.890237	0.269712	0.769311	0.617626	0.742051	0.0963415
ENSG00000156885	0.00343506	-0.00776728	-0.00302056	-0.00398893	0.00374554	-0.000385462	0.186927	0.418086	0.158296	0.370631	0.405333	0.427373	0.00618378	8.13586e-11	0.597094
ENSG00000111237	0.00131439	-0.00349838	0.000928517	0.000555419	0.00545646	4.64176e-05	-0.0724183	0.55904	0.229567	0.624002	0.833579	0.0322137	0.519522	1.69801e-07	0.710218
ENSG00000265015	0.00642879	0.00354373	-0.000803844	-0.0120169	0.000183589	7.42059e-06	-0.0399543	0.120952	0.503568	0.804446	0.012868	0.967891	0.955078	0.0510525	0.284648
ENSG00000007350	-0.00299496	0.00594921	0.000891612	-0.00104002	0.00167376	-9.10474e-05	0.0114013	0.244765	0.0744598	0.705854	0.745442	0.554786	0.266716	0.392875	0.429533
ENSG00000173545	0.00472829	0.000450645	-0.00207655	-0.00360497	1.05598e-05	-7.00264e-05	-0.0150607	0.00103323	0.797634	0.115415	0.0444252	0.994429	0.112066	0.0416873	0.0595891
ENSG00000165730	0.000772786	0.0011096	-0.000625329	-0.00268489	-0.000232553	-6.58091e-05	-0.0203133	0.458243	0.406197	0.543685	0.0543411	0.839141	0.0499567	0.000744537	0.631285
ENSG00000164134	0.00221087	5.56712e-05	-0.000760913	-0.00290688	0.0030678	8.94839e-05	-0.0288967	0.154256	0.977554	0.562345	0.117468	0.0763349	0.0731541	0.00060338	0.327684
ENSG00000167767	-0.00114067	0.00168396	0.00282329	-0.00214764	0.000847109	-0.000115156	0.0429092	0.664384	0.619543	0.180985	0.470141	0.772009	0.176154	0.00177812	0.788463
ENSG00000154144	0.00342697	-0.000274924	-0.00203142	-0.00421553	0.00147892	5.04942e-05	-0.0186756	0.0384983	0.895669	0.0994182	0.0203836	0.41517	0.336665	0.0191753	0.158739
ENSG00000133624	0.00320133	-0.00315173	0.00178367	-0.00226626	0.0091011	-2.95484e-05	-0.0800088	0.290436	0.41891	0.447694	0.499587	0.00862264	0.760542	2.98359e-06	0.476324
ENSG00000240184	0.000312618	0.0044394	0.00138117	0.000975435	0.00249198	-5.87521e-05	-6.72569e-05	0.852869	0.0437199	0.409302	0.658352	0.183383	0.274557	0.994022	0.912111
ENSG00000130649	-0.00153558	-0.000931624	0.00194035	0.00205328	0.00770037	0.000157566	-0.0523643	0.6106	0.810573	0.412913	0.542851	0.0248829	0.107983	0.00091687	0.749479
ENSG00000172318	-0.0130034	0.00499229	0.00642894	0.0116098	-0.00690302	-8.79589e-06	-0.0651105	0.0212646	0.480263	0.242136	0.113204	0.258235	0.959847	0.0318428	0.123761
ENSG00000133101	0.00183592	0.00505883	0.00454286	-0.00359902	-0.000456201	0.000148494	0.0373463	0.505553	0.158835	0.0269798	0.217797	0.88192	0.099054	0.00570455	0.669194
ENSG00000116254	0.00259998	-0.000703097	-0.00316573	-0.00402856	0.00230061	0.000464762	0.0606482	0.15606	0.763298	0.0587589	0.0778308	0.255317	7.89236e-11	1.45728e-07	0.330074
ENSG00000204682	-0.00272263	0.00312112	0.000581927	0.00133708	-0.00692473	-8.75974e-05	-0.0810057	0.172309	0.222951	0.738069	0.577806	0.00247838	0.169298	1.507e-09	0.350286
ENSG00000222071	0.00121987	0.00149671	-0.000319745	-0.00209162	-0.00205036	-4.56893e-07	-0.0429705	0.252917	0.275133	0.731814	0.11013	0.0853088	0.989239	1.93202e-09	0.437971
ENSG00000047617	-0.00581785	0.00573326	0.000944117	0.00103532	0.00104786	4.79894e-05	-0.0368247	0.0329774	0.0994407	0.684533	0.747355	0.723574	0.574591	0.00953992	0.147874
ENSG00000221464	0.0034394	0.0037478	0.0134406	0.00825414	0.00585321	0.0001578	0.0525276	0.339234	0.416416	0.000340029	0.0776876	0.14309	0.169851	0.00802612	0.525881
ENSG00000053918	0.00885902	0.00198772	0.00637761	0.00566987	-0.00163234	0.000112724	0.0381175	0.0217159	0.684444	0.0039087	0.0815064	0.699369	0.361539	0.0150248	0.124551
ENSG00000207773	-0.00693984	0.00289831	0.000733952	0.00263495	-0.00419594	-8.95548e-06	0.0959791	0.0439007	0.508037	0.757961	0.451672	0.268851	0.93468	3.79506e-07	0.167883
ENSG00000150281	-0.00349781	-0.00236801	0.0028664	0.00613374	-0.00574083	7.12648e-05	0.0409519	0.214003	0.509863	0.283109	0.091287	0.0671018	0.424051	0.00795485	0.396358
ENSG00000197563	0.00106548	0.000330207	-0.000674321	-0.000271666	-0.00150393	1.82007e-05	0.00351116	0.291699	0.798107	0.473911	0.830312	0.179517	0.570103	0.504134	0.477536
ENSG00000184232	0.00479782	-0.00209256	-0.0136494	-0.00887527	-0.016553	0.00011102	-0.128109	0.456759	0.800579	0.0150722	0.243208	0.0236294	0.59045	0.000287214	0.629915
ENSG00000148803	-0.000512513	0.0116098	0.00339966	0.00121571	0.00667757	0.000293793	0.00633296	0.880567	0.0104157	0.232687	0.759104	0.0822758	0.009254	0.708141	0.928742
ENSG00000163026	-0.000216815	-0.000105282	-0.0003257	-0.000531194	-1.63977e-05	-1.66204e-05	-0.0487323	0.827263	0.934204	0.725633	0.671879	0.988084	0.599635	3.371e-11	0.895672
ENSG00000224675	-0.0101806	0.000195345	0.0053733	0.00688499	0.0016222	1.11953e-05	-0.0561318	0.000134764	0.951574	0.00421987	0.0110703	0.559765	0.889276	1.98295e-05	0.0538361
ENSG00000188877	-0.00136501	0.00341843	0.00408988	0.00231115	-0.000181329	-2.52583e-05	-0.00553744	0.640712	0.364261	0.131761	0.525836	0.955265	0.786291	0.714098	0.771803
ENSG00000224116	0.000740968	0.0181658	0.0129013	0.00391303	-0.00119478	-0.000346061	0.0183173	0.838836	0.00025976	0.000950116	0.413388	0.766111	0.00398431	0.3482	0.902708
ENSG00000253513	0.00242629	0.0053361	0.00207892	-0.00297633	0.00590571	5.49975e-06	0.0349115	0.167028	0.0201072	0.179504	0.163854	0.00328528	0.9212	0.000337944	0.343692
ENSG00000172382	-0.000501578	0.00497733	0.000118372	-0.000276764	-0.00237451	0.000421245	0.0258865	0.826185	0.0940355	0.954643	0.922226	0.349288	3.38759e-07	0.0336408	0.894771
ENSG00000139679	-0.029789	0.0148485	0.00472258	0.0102881	-0.0124983	-0.000354162	-0.0673087	0.00231744	0.218952	0.609227	0.401819	0.228884	0.236127	0.182082	0.0662862
ENSG00000174950	-0.00456016	-0.000528301	0.00257372	0.00545292	0.00131491	2.06478e-05	0.0409334	0.0248692	0.835701	0.178938	0.0371497	0.549262	0.7437	0.000356564	0.131039
ENSG00000180878	-0.00517756	0.00261122	0.00400164	0.00243972	-0.000924053	0.000318112	-0.126364	0.196261	0.608665	0.312015	0.63921	0.833009	0.014216	7.48254e-07	0.376641
ENSG00000267940	-0.00517756	0.00261122	0.00400164	0.00243972	-0.000924053	0.000318112	-0.126364	0.196261	0.608665	0.312015	0.63921	0.833009	0.014216	7.48254e-07	0.376641
ENSG00000168004	-0.00204179	0.00232532	0.00280147	0.00138133	-0.000697915	-7.88088e-05	-0.0328493	0.219883	0.274844	0.092887	0.523712	0.701804	0.136866	0.000623979	0.402494
ENSG00000235227	0.0158888	0.029443	-0.00832984	-0.00580856	0.00245107	0.00100056	-0.0958741	0.168492	0.0511775	0.224192	0.572588	0.848365	0.00932029	0.0503794	0.345285
ENSG00000261611	-0.00807576	0.00168875	0.00239721	0.00393848	0.00314797	0.000145396	0.1397	0.0108678	0.669557	0.383074	0.297968	0.357314	0.142613	1.4137e-10	0.0970358
ENSG00000249138	0.00213077	0.00551839	-0.00575797	0.00149071	-0.0108355	-0.00049503	0.0663214	0.617709	0.314818	0.177547	0.789218	0.0243808	0.000546305	0.00576933	0.754775
ENSG00000230492	-0.00157662	-0.000137767	-0.00198998	-0.00188938	-0.00867287	-7.49013e-05	-0.00990981	0.62558	0.97365	0.400471	0.581621	0.018915	0.473218	0.512328	0.760612
ENSG00000171204	0.00593793	0.00127379	-0.000362101	-0.00515114	0.00114726	2.26815e-05	-0.00498314	0.00172704	0.58398	0.828155	0.0279556	0.566874	0.69407	0.59608	0.0643055
ENSG00000114859	0.00327227	0.00185718	-0.000345246	-0.00348641	0.00040894	7.73202e-06	-0.00259909	0.00532377	0.20381	0.757779	0.0232458	0.743211	0.829573	0.666836	0.0799129
ENSG00000259011	0.00115423	0.0051217	0.00225043	-2.67372e-05	-0.000962689	0.000160136	-0.0664218	0.495933	0.0219425	0.104888	0.988935	0.609212	0.00453127	1.64523e-09	0.661466
ENSG00000262420	0.0012125	0.00892878	0.00305079	-0.000366159	0.000465343	0.000105048	-0.297418	0.851523	0.289681	0.469991	0.953422	0.948799	0.617764	2.16521e-12	0.911563
ENSG00000166839	0.00155231	0.00389159	0.000107167	-0.00213982	0.00185238	-0.00013457	-0.026457	0.453479	0.146856	0.952916	0.394969	0.419734	0.045326	0.0158215	0.627329
ENSG00000068697	0.00704418	1.24347e-05	-0.000283684	-0.00514292	0.00316317	8.0768e-05	-0.00663278	0.00187207	0.996444	0.86941	0.0416569	0.1923	0.248179	0.530646	0.0650684
ENSG00000223734	0.00660959	-0.00205523	-3.33726e-05	-0.00387855	0.002624	7.46903e-05	-0.00675444	0.0459086	0.624208	0.989729	0.295766	0.468981	0.475345	0.670328	0.171346
ENSG00000006071	0.00291488	0.0020082	-0.000340365	-0.00017522	-0.00278141	6.31377e-05	-0.102197	0.204037	0.495571	0.844619	0.944017	0.275686	0.390983	3.47658e-11	0.385416
ENSG00000171130	0.00497068	0.00215717	0.00111658	-0.0038101	0.00203497	3.6608e-05	-0.0491761	0.0458214	0.492374	0.627729	0.223412	0.452046	0.638	0.00044415	0.171342
ENSG00000174944	-0.00972713	0.00652965	-0.0096662	0.00322416	-0.00440852	0.000118568	-0.150939	0.0575732	0.313942	0.0585011	0.624884	0.428468	0.459235	2.12393e-06	0.190298
ENSG00000134057	0.00523323	0.00264058	0.000993273	-0.00107424	-0.00292921	6.61207e-05	-0.0198309	0.0212796	0.355521	0.626415	0.698101	0.235186	0.351065	0.0907371	0.123761
ENSG00000233384	0.0019677	-0.000469892	0.000493492	-0.000444264	0.000385448	0.000216007	-0.00446579	0.217972	0.817724	0.729299	0.819861	0.826279	7.47085e-05	0.584137	0.400301
ENSG00000230866	0.00121312	-0.00297063	-0.00373205	-0.00336245	-0.00367349	-3.17873e-05	-0.0759973	0.789454	0.612094	0.323331	0.524933	0.46766	0.82722	0.00168825	0.872053
ENSG00000107890	0.00400692	-0.00368472	0.00129811	0.000987029	-0.000310679	-0.000172219	-0.0383712	0.0817705	0.212522	0.426542	0.677676	0.902402	0.0219539	0.000780108	0.229415
ENSG00000133812	0.00153546	-0.000186674	-0.000259186	-0.00257617	-0.0013975	0.000133465	-0.0657943	0.262887	0.915353	0.819435	0.112021	0.357946	0.00335713	1.51957e-11	0.448631
ENSG00000172586	0.00551341	0.00114292	-0.00129221	-0.00410184	0.00173419	3.9785e-05	-0.00485093	0.00420331	0.631701	0.437357	0.0774648	0.399577	0.501976	0.610021	0.075797
ENSG00000168843	0.00648025	-0.00194211	-0.00174977	-0.00503609	0.00254893	0.000108067	-0.00508283	0.000662796	0.40288	0.291493	0.029819	0.204319	0.0640209	0.585889	0.0575043
ENSG00000120498	-0.0126073	-0.000878887	8.21019e-05	0.00966552	-0.00732625	-0.000355429	-0.0321648	0.0232593	0.899362	0.987778	0.178357	0.223528	0.0427336	0.269718	0.127974
ENSG00000164061	0.00181666	0.00376891	-0.00218481	-0.00529866	0.00295015	-9.40545e-05	-0.0423608	0.233641	0.0572894	0.104417	0.00602178	0.0833031	0.0562319	2.97706e-06	0.41775
ENSG00000102245	-0.00954021	0.0194248	0.00126856	-0.00125194	-0.00630065	1.57166e-05	-0.0432519	0.0210058	0.000396547	0.750369	0.81227	0.160054	0.902213	0.0501613	0.123506
ENSG00000123975	0.00185976	-0.00410122	-0.000464401	-0.00267178	0.00372335	0.000161242	-0.0243739	0.345523	0.107838	0.801462	0.286651	0.0903514	0.0122177	0.0222586	0.531713
ENSG00000265112	0.004566	0.00200761	-0.000628953	-0.00431679	0.000482139	7.3265e-05	-0.00860223	0.0018561	0.266517	0.64547	0.0220953	0.755195	0.103894	0.251101	0.0650684
ENSG00000153006	0.00627643	-0.00171557	4.0199e-05	-0.00610186	0.00275086	0.000133364	-0.0227024	0.0204331	0.615615	0.982967	0.0319389	0.352484	0.122115	0.0690861	0.122141
ENSG00000117748	0.00444403	-0.000907751	0.000587651	-0.00238983	0.000867517	0.000397483	-0.0548422	0.0191901	0.702002	0.744465	0.32192	0.670886	8.69868e-09	2.32155e-06	0.118733
ENSG00000214866	0.00212169	-0.0046262	0.00720157	0.00294438	0.00508395	0.000404571	0.0157234	0.511277	0.271404	0.000385287	0.299031	0.163392	0.000302016	0.236687	0.673311
ENSG00000245149	0.00136891	0.000873368	-0.000274016	-0.00135973	-0.000160398	-2.07277e-05	-0.00498037	0.076866	0.374907	0.682508	0.146806	0.849478	0.396413	0.204139	0.222238
ENSG00000170881	0.00222405	0.00275656	0.00313575	-0.000472546	-0.00233577	5.80978e-06	-0.000554193	0.25459	0.272218	0.0686508	0.83923	0.280257	0.925389	0.95496	0.440031
ENSG00000271275	-0.00362208	0.0284683	8.30542e-05	-0.0061739	0.0182099	-0.000363371	-0.113643	0.748227	0.056251	0.987361	0.453394	0.154649	0.329145	0.00711191	0.845973
ENSG00000272619	0.00307571	0.00183544	0.000632844	-0.00630083	0.00737935	-4.91671e-05	0.0266671	0.217233	0.564583	0.775097	0.0438199	0.00911629	0.53434	0.0413648	0.399511
ENSG00000159784	0.00548355	0.00140406	0.0039888	-0.00275122	0.010893	-3.61131e-05	0.0826009	0.222832	0.806287	0.369067	0.638029	0.0304511	0.798935	0.00130205	0.406095
ENSG00000175309	0.000213432	-0.000195476	0.00136496	0.000799532	0.00107454	8.06687e-05	0.0286411	0.935263	0.954082	0.482723	0.77598	0.714012	0.343292	0.0252581	0.963265
ENSG00000115616	0.00135119	0.00725678	0.000949566	-0.0017967	-0.00405601	-5.28942e-05	0.0102006	0.60644	0.0367027	0.468529	0.377799	0.171728	0.538871	0.299633	0.745837
ENSG00000198690	0.00318297	0.000277818	0.000252649	-0.00555607	0.00160893	0.000153935	-0.0342572	0.244515	0.937126	0.882553	0.035836	0.597432	0.085752	0.00574372	0.429299
ENSG00000260880	0.00273277	0.0173301	0.0199578	0.00447974	0.0113641	-0.000153133	0.516117	0.692624	0.0552245	0.00211452	0.592634	0.141735	0.488778	1.21795e-16	0.809035
ENSG00000235954	0.00270911	-0.000672509	0.000186806	-0.00379661	0.00331676	5.08573e-05	-0.0206637	0.14885	0.779887	0.881173	0.046088	0.114587	0.40004	0.0171975	0.32081
ENSG00000222046	-0.00327455	-4.84435e-05	-0.0125704	0.000641346	-0.00468859	-3.02457e-05	0.000293662	0.277288	0.989993	1.02142e-05	0.853101	0.163052	0.753162	0.984171	0.463076
ENSG00000224066	-0.00327455	-4.84435e-05	-0.0125704	0.000641346	-0.00468859	-3.02457e-05	0.000293662	0.277288	0.989993	1.02142e-05	0.853101	0.163052	0.753162	0.984171	0.463076
ENSG00000150551	-0.0091945	0.0111115	0.00242689	0.00618901	0.00192725	-0.00017499	-0.0765469	0.166888	0.191922	0.709811	0.474231	0.790902	0.404332	0.0348497	0.343648
ENSG00000233153	0.00459451	0.000702667	0.00111524	-0.00381689	0.00277606	-0.000102348	0.00719995	0.0279058	0.788788	0.560781	0.145267	0.222009	0.119607	0.500826	0.137018
ENSG00000111684	0.00398594	0.00215973	-0.00111989	-0.0041004	-0.000996861	7.34895e-06	-0.00132546	0.0256889	0.339528	0.416029	0.0417576	0.608273	0.895815	0.875353	0.132458
ENSG00000117834	-0.00627097	-0.00255107	0.00184167	0.00193254	-0.00325789	-3.08628e-05	-0.0320527	0.124051	0.624912	0.528552	0.649302	0.470132	0.81271	0.093899	0.288812
ENSG00000075785	0.000568019	0.00331496	0.00130693	-0.00158482	0.00371176	-1.57796e-05	-0.0118013	0.765975	0.181118	0.405471	0.473392	0.0842255	0.796543	0.215167	0.857493
ENSG00000104369	0.00521663	0.00235523	-0.00200798	-0.00233951	-0.00163675	-1.02235e-05	-0.0391344	0.00324526	0.285853	0.135175	0.22095	0.389117	0.851823	2.85173e-05	0.0709997
ENSG00000120314	0.00402888	-0.000404604	-0.00107373	-0.00411683	0.00121272	7.92764e-06	-0.0134179	0.00189764	0.799088	0.372936	0.0137285	0.376895	0.840443	0.0464879	0.0650684
ENSG00000078900	0.00103207	0.00177116	0.00593248	-0.000879948	0.000716049	0.000230444	0.0196539	0.679713	0.582206	0.0084529	0.767568	0.796147	0.00542856	0.124402	0.799622
ENSG00000156009	-0.00610666	0.0790184	0.00296326	0.00376207	-0.00371516	-0.000163454	0.0461204	0.0475924	4.44804e-27	0.298642	0.327945	0.269385	0.0939999	0.005735	0.174098
ENSG00000159409	0.00785063	-0.000527781	0.0032707	-0.00214498	0.00760695	5.91776e-05	0.00960983	0.00800759	0.885658	0.252375	0.567546	0.0188721	0.515707	0.529909	0.0898892
ENSG00000086827	0.00277615	-0.000980466	-0.00131831	-0.0022876	0.00164523	-2.70117e-05	-0.00680819	0.115939	0.663993	0.311869	0.226813	0.399531	0.631742	0.409803	0.277839
ENSG00000196922	0.00223595	0.00271813	-0.00116979	-0.00360599	-0.000195727	2.94874e-05	-0.00275323	0.0607043	0.0748406	0.309158	0.0222719	0.879729	0.429749	0.658028	0.196201
ENSG00000180992	-0.000390635	0.00395702	0.000861978	-0.00141965	0.00382991	-7.81441e-06	-0.0413383	0.861023	0.170301	0.690797	0.622995	0.12382	0.912191	0.00119334	0.917022
ENSG00000143190	0.00365553	-0.000980569	-0.00043947	-0.00328827	0.00142687	-2.38054e-05	-0.00897839	0.0186498	0.61598	0.713821	0.0599869	0.398559	0.625049	0.226948	0.117293
ENSG00000104472	0.00647336	0.0017637	-0.000732224	-0.00644773	0.00283168	8.50199e-05	-0.00597453	0.00527229	0.54122	0.691227	0.016981	0.257332	0.238858	0.589933	0.0798804
ENSG00000189319	0.00132932	0.00317557	0.000250402	-0.000874699	-0.000297344	2.2254e-05	-0.0135079	0.138338	0.00699134	0.775477	0.452805	0.761331	0.430825	0.00679692	0.307294
ENSG00000178252	-0.000104698	0.000758829	-0.00388452	-0.000485164	0.00184435	6.57418e-05	-0.0183489	0.956549	0.759727	0.0122944	0.81932	0.390396	0.290276	0.0528873	0.974368
ENSG00000187017	0.00865534	0.00469995	-0.00418555	-0.00735804	3.73317e-05	0.000130049	0.087931	0.00970798	0.262944	0.13829	0.0632259	0.991721	0.213341	4.42031e-06	0.0943961
ENSG00000069812	-0.00246231	0.00366839	-0.00382724	-0.00200624	-0.00577293	0.000177459	0.0481805	0.426762	0.358594	0.138715	0.575951	0.0968295	0.0774655	0.00311667	0.604748
ENSG00000262728	0.00703997	-0.000219291	-0.000626671	-0.0049094	0.00278617	0.000154643	0.0176554	0.0248659	0.955644	0.81412	0.188437	0.413651	0.118586	0.259661	0.131039
ENSG00000196668	0.0026639	0.00110897	-0.000259183	-0.00300019	0.00136997	2.96467e-05	0.0210146	0.0966853	0.585927	0.85924	0.136251	0.435166	0.557218	0.0143606	0.251639
ENSG00000156471	0.00748703	0.0141714	0.00529817	-0.00187406	0.00435968	-0.000186984	0.0811803	0.0421269	0.00333696	0.129084	0.684558	0.277227	0.107895	0.000125599	0.164493
ENSG00000029639	0.00365146	0.00290943	-0.00060049	-0.00291365	0.000129548	-4.40146e-05	0.0469947	0.0368198	0.193326	0.593678	0.0877649	0.946116	0.429959	3.55638e-07	0.15604
ENSG00000134748	0.00420739	0.000454678	-0.000215982	-0.0034433	0.00141517	7.33101e-05	-0.0055568	0.0291773	0.85179	0.884734	0.11095	0.501094	0.229745	0.544951	0.139794
ENSG00000085840	0.00324038	0.000304386	0.0013693	-0.00202884	0.000862148	6.71801e-05	-0.00731284	0.0213942	0.863043	0.281535	0.240995	0.570984	0.128918	0.307534	0.124032
ENSG00000256049	-0.00542279	-0.00654113	0.0102011	0.00736682	-0.00289046	0.000307264	0.114282	0.171092	0.197368	0.0109764	0.153574	0.505503	0.0164854	3.19558e-06	0.34857
ENSG00000188522	-0.0023688	0.00493984	0.000596784	0.00260243	0.00128037	5.55403e-05	0.0528789	0.208992	0.0439186	0.723072	0.262697	0.537345	0.35421	3.10489e-06	0.390688
ENSG00000116127	0.00464189	-0.00022618	0.00120957	-0.00279151	0.00419062	4.81985e-05	0.0133767	0.00949956	0.919362	0.39968	0.170618	0.0332156	0.387631	0.125354	0.0939271
ENSG00000253582	0.00231452	0.00219421	0.000954425	-0.00341499	0.00102165	1.26574e-05	0.0131774	0.0903761	0.207524	0.475541	0.0590475	0.492817	0.767448	0.0731163	0.24231
ENSG00000174600	-0.00493098	0.0166033	0.00765394	-0.00442132	-0.00509405	0.000424917	0.329696	0.36348	0.0202446	0.0793732	0.468397	0.398602	0.0172464	1.26245e-14	0.5478
ENSG00000203784	-0.00884437	0.00548382	0.00556641	0.00594667	-0.00663311	5.14604e-05	-0.00873932	0.00558084	0.168126	0.0737827	0.145457	0.0546304	0.598654	0.594712	0.080956
ENSG00000254671	0.00383075	-0.00256774	-0.000360372	-0.00364709	0.000661815	3.7158e-05	-0.0109839	0.00750198	0.153679	0.761932	0.0326847	0.666955	0.403263	0.121809	0.0884038
ENSG00000168286	0.00351804	0.000915028	0.00212889	-0.00216416	0.00434699	1.89285e-05	0.0049381	0.00405016	0.545816	0.0533707	0.144642	0.00146609	0.614382	0.418644	0.0754036
ENSG00000221120	0.00199763	0.00241561	0.0119866	0.00799286	-0.00460892	0.000411208	-0.0241945	0.675141	0.695725	0.000267766	0.0803661	0.389065	0.0100677	0.242068	0.796695
ENSG00000137507	0.00119836	0.00103625	-0.000783817	-0.00224166	0.000433954	1.50329e-05	-0.00360834	0.322708	0.503491	0.51219	0.161013	0.744256	0.694681	0.575268	0.510425
ENSG00000235513	-0.00200939	-4.28997e-06	-0.02346	-0.013859	0.00990259	7.86415e-05	0.512497	0.805012	0.999675	0.000158645	0.09861	0.278755	0.765436	6.36254e-16	0.881961
ENSG00000236311	0.00129704	-5.66963e-05	0.0051579	0.00080381	0.00134156	0.00023499	0.0895153	0.625265	0.986739	0.0331555	0.803228	0.648378	0.00733344	1.02963e-07	0.760522
ENSG00000272767	0.00592787	0.00756821	-0.00300097	-0.00265865	-0.0086777	7.82428e-05	-0.205884	0.221659	0.227256	0.392847	0.601672	0.110588	0.615313	6.38753e-11	0.404729
ENSG00000164920	0.00253133	0.00280547	-0.000779941	-0.00364177	0.00505166	0.000120818	0.00336752	0.292405	0.363598	0.710994	0.214138	0.0608237	0.117983	0.782115	0.478334
ENSG00000104375	0.000827154	0.00209533	0.000104898	-0.00367485	0.00432801	9.75239e-05	-0.00322549	0.67078	0.403379	0.951736	0.128648	0.0484288	0.120223	0.745962	0.793389
ENSG00000142675	-0.00340134	-0.00651265	-0.00131608	0.0070841	0.00555932	0.00037012	0.0641102	0.3276	0.149438	0.585863	0.0515504	0.154066	0.00160528	0.000239713	0.515022
ENSG00000235700	-0.00939962	0.00159694	-0.00590429	0.00644733	-0.00437413	-9.29837e-05	-0.033692	0.00427117	0.693976	0.0655567	0.125485	0.213215	0.356384	0.0518819	0.0758352
ENSG00000174899	0.00171985	-0.00901338	-8.60369e-05	0.00421351	-0.00367665	5.7701e-05	-0.079459	0.689043	0.108437	0.978524	0.36476	0.443821	0.677169	0.000360976	0.806316
ENSG00000160460	0.0020677	-6.78958e-05	-0.00252501	-0.00178642	0.00045483	1.50476e-05	-0.0355227	0.0395933	0.95717	0.00929194	0.157489	0.676263	0.631548	4.35112e-08	0.160245
ENSG00000090013	0.00393099	0.00369357	-0.000728576	-0.00269428	0.00532875	-0.000166166	-0.0116574	0.0544958	0.156451	0.687699	0.280467	0.0195318	0.0118527	0.263258	0.185279
ENSG00000231208	-0.000167231	0.00342486	0.000805486	0.000472005	0.00232818	7.44389e-05	0.0112032	0.94349	0.260963	0.714089	0.87373	0.373725	0.323854	0.364627	0.967911
ENSG00000231528	-0.00404263	-0.0327641	-0.00853649	-0.0100003	0.00585921	-0.000823036	0.115953	0.701363	0.0197234	0.0582496	0.155522	0.621182	0.0208035	0.00177372	0.814813
ENSG00000225684	-0.00404263	-0.0327641	-0.00853649	-0.0100003	0.00585921	-0.000823036	0.115953	0.701363	0.0197234	0.0582496	0.155522	0.621182	0.0208035	0.00177372	0.814813
ENSG00000254531	0.00335535	0.000327416	-0.000686204	-0.0051271	0.00266225	4.08019e-05	-0.00878034	0.0477418	0.878692	0.611203	0.0103212	0.154025	0.44612	0.286426	0.174319
ENSG00000188004	-0.00545208	0.00224882	-0.0251871	0.00107179	0.00785033	0.000845608	-0.0223847	0.273612	0.725876	6.11155e-09	0.827782	0.160052	2.25457e-06	0.316049	0.459437
ENSG00000151690	-0.00161723	0.00396631	0.00349998	-0.000885051	0.0108285	-0.000351767	0.0783568	0.61439	0.336447	0.27258	0.83258	0.00327031	0.00101925	4.96011e-05	0.752031
ENSG00000185352	0.00258233	0.00279036	-0.00132186	-0.00229838	-0.000753909	0.000134632	-0.00700175	0.109198	0.176416	0.364152	0.248837	0.669114	0.0101751	0.396546	0.268998
ENSG00000197451	0.00303965	-0.000428233	-0.000447873	-0.00235156	0.000710276	-1.99335e-05	-0.00305031	0.00703611	0.759215	0.677924	0.105303	0.554973	0.564889	0.599992	0.0867702
ENSG00000103227	0.0055856	0.00803142	0.00126788	-0.00475786	0.00219719	9.18243e-05	0.0677673	0.0396299	0.0221387	0.57955	0.139878	0.457845	0.283341	1.21165e-05	0.160245
ENSG00000260807	0.00820672	0.0116997	0.00421301	-0.00244347	0.00726647	-1.14982e-05	0.117447	0.0543409	0.0329936	0.312744	0.656063	0.119937	0.931106	6.51037e-06	0.185038
ENSG00000269302	0.00252722	0.00373544	-0.000732189	-0.00951658	0.00364268	-5.3687e-05	-0.00778601	0.34805	0.281407	0.757027	0.00574037	0.2235	0.531596	0.569674	0.533911
ENSG00000122547	0.00268147	-0.00467184	0.000270831	-0.00541013	0.00394674	0.000129806	0.00579312	0.383859	0.238591	0.924964	0.168862	0.247376	0.187341	0.717859	0.566594
ENSG00000158715	0.00149176	0.0021013	0.00432154	0.00098822	0.00945997	-3.82564e-05	0.0279056	0.712748	0.689741	0.041866	0.756911	0.0413181	0.77325	0.0747704	0.822155
ENSG00000117525	0.00345989	0.00409687	0.000341146	-0.00429342	0.00111588	-2.96094e-05	0.0110843	0.0377548	0.0552315	0.806936	0.0323967	0.538405	0.57126	0.182406	0.157515
ENSG00000205116	0.00643649	0.0122484	0.0223702	0.00483644	0.0179553	-0.000635118	0.60845	0.43939	0.255315	0.00179546	0.609342	0.0558822	0.0201781	6.81876e-17	0.615277
ENSG00000176136	-0.00097913	-0.00283503	0.00179591	0.000718772	0.00249235	0.000219862	-0.00582316	0.664037	0.32905	0.39318	0.799659	0.319064	0.00325341	0.619834	0.788312
ENSG00000233328	-0.00537435	-0.000602764	0.00161533	0.00441451	0.000488457	-8.34608e-05	-0.0135315	0.0607316	0.867851	0.527026	0.209622	0.875606	0.355139	0.353778	0.196232
ENSG00000104412	0.00794312	-0.000721616	0.000391417	-0.00664586	0.00273622	-1.76027e-05	-0.0230669	0.0289736	0.875053	0.888111	0.100731	0.49043	0.877696	0.185064	0.139473
ENSG00000183513	0.000745223	0.00113105	0.00135556	0.00102568	0.00134179	-9.45758e-05	0.021981	0.526784	0.454949	0.210824	0.483573	0.304495	0.0141307	0.000851606	0.685929
ENSG00000047662	0.0034522	0.000720644	0.000832769	-0.00323768	0.00123824	7.67556e-05	-0.0169408	0.0145734	0.682558	0.540816	0.0779875	0.415042	0.0825715	0.0256264	0.107708
ENSG00000053371	0.00347998	0.00305969	0.000946349	-0.00119205	0.00187157	-0.00013157	0.0145387	0.0383449	0.150971	0.561863	0.580514	0.304849	0.0143563	0.103957	0.158359
ENSG00000228988	0.00321272	0.00213359	-0.000948315	-0.00208884	-0.000473848	-7.78909e-07	-0.00949112	0.0857632	0.373755	0.413819	0.232843	0.818533	0.989637	0.236416	0.235483
ENSG00000157916	0.00143729	0.000244623	-0.000901406	-0.00102776	-0.000649319	1.24403e-07	-0.00391248	0.208477	0.866486	0.410408	0.482009	0.604469	0.997246	0.514115	0.390067
ENSG00000162851	0.00568767	0.000275155	-0.000711304	-0.00463983	0.00288846	1.82881e-05	-0.0124983	0.00531844	0.91355	0.662307	0.0484549	0.189811	0.771913	0.205077	0.0799129
ENSG00000168000	0.011825	0.0013457	-0.00606186	-0.0134657	0.00312547	-0.000275436	-0.0628917	0.0119651	0.818963	0.12799	0.017581	0.538025	0.0636044	0.00925731	0.100604
ENSG00000225122	-0.00450426	0.00139187	-0.00640274	-0.00113219	-0.00294337	-9.18034e-05	-0.0653268	0.19635	0.754109	0.0518709	0.794256	0.44278	0.406166	0.000823335	0.37672
ENSG00000114554	0.00585437	0.00916921	-0.0120995	-0.0112193	0.0071843	-0.000131336	-0.130939	0.113348	0.0559066	0.000146167	0.00895381	0.0816299	0.266474	9.66256e-09	0.274408
ENSG00000082213	0.00251436	-0.000118502	0.000857504	-0.00260013	0.000385455	3.54798e-05	-0.000314286	0.0621309	0.944558	0.476346	0.11889	0.792905	0.403036	0.96328	0.198525
ENSG00000183853	0.00148591	0.000816507	-0.000508929	-0.00148673	-0.000278453	3.70446e-05	-0.0249068	0.377542	0.704699	0.748216	0.486931	0.880582	0.488602	0.00717587	0.561055
ENSG00000158195	0.00476067	0.001273	-0.000536875	-0.00469112	0.00381526	-1.86358e-05	-0.00117408	0.0182692	0.61578	0.732866	0.0412456	0.0851357	0.767862	0.902601	0.11645
ENSG00000162399	0.000344205	0.00089819	0.0059902	0.00498391	-0.00186653	0.000407684	0.0576781	0.897936	0.795245	0.00791819	0.107659	0.532468	1.53187e-05	8.62653e-05	0.939991
ENSG00000270005	-0.00742719	-0.000181267	-0.000947101	0.00391441	-0.00101161	-5.17198e-05	-0.0203308	0.000149701	0.938355	0.601048	0.10807	0.616236	0.374563	0.0428433	0.0538361
ENSG00000169184	0.00267281	0.00355493	-0.000200547	-0.00350124	0.00190459	0.000100519	0.0148424	0.197885	0.184002	0.905996	0.148709	0.406763	0.132077	0.151462	0.378372
ENSG00000137948	-0.00114069	0.00781404	0.00675195	0.00205312	0.0017061	0.000274827	0.0987378	0.683151	0.0332303	0.00827078	0.542268	0.582107	0.00313195	3.48905e-08	0.802409
ENSG00000246898	0.0047743	-0.00167015	-0.00281131	-0.00853306	0.00416641	5.95308e-05	0.140496	0.372087	0.808808	0.424844	0.108103	0.485549	0.730756	7.69047e-07	0.555924
ENSG00000258285	0.00705037	-0.000507083	-0.00362875	-0.00491597	0.00279826	0.000203097	-0.0533983	0.000562879	0.83773	0.0638039	0.0578945	0.192334	0.00157585	8.08802e-06	0.0575043
ENSG00000164037	0.00246697	-0.0158187	-0.000288776	-0.00355019	0.00207195	0.000138912	0.0534811	0.457847	0.000489873	0.905337	0.317286	0.575738	0.197518	0.00139382	0.630922
ENSG00000138604	0.00398543	0.00497744	-0.000292588	-0.000982165	0.00357189	-6.177e-05	0.0286703	0.0184726	0.0218925	0.842469	0.627143	0.0544142	0.24322	0.00160038	0.117041
ENSG00000266374	0.00350433	0.00458226	-0.000271678	-0.000944669	0.00285245	-5.27657e-05	0.0240108	0.0178133	0.0160262	0.833178	0.593673	0.0779681	0.25386	0.00238365	0.115336
ENSG00000187838	0.00276872	0.000192469	-0.000634304	-0.00193964	0.00149937	3.7846e-05	-0.00681154	0.0194552	0.897461	0.438625	0.110738	0.247867	0.313087	0.204483	0.119395
ENSG00000262481	0.00276872	0.000192469	-0.000634304	-0.00193964	0.00149937	3.7846e-05	-0.00681154	0.0194552	0.897461	0.438625	0.110738	0.247867	0.313087	0.204483	0.119395
ENSG00000169992	0.00206364	0.00123566	-0.000560856	-0.00134568	0.00120895	9.75807e-06	0.0145271	0.0919109	0.43132	0.462268	0.242244	0.373227	0.803867	0.0081137	0.244575
ENSG00000228649	-0.00299031	0.00186171	-0.00299248	0.00221964	-0.00564349	0.000106545	0.0989425	0.573906	0.785653	0.491899	0.717009	0.340974	0.532405	0.000543761	0.72148
ENSG00000101144	0.00352504	0.000421971	-0.00200382	-0.00234528	0.000150228	0.000246492	0.0116728	0.103828	0.877942	0.322181	0.389176	0.949353	0.000619483	0.300309	0.261888
ENSG00000198189	0.00663794	0.00225658	0.000657107	-0.00424586	0.00181327	-1.18507e-05	-0.0119019	0.00630612	0.456018	0.744299	0.135257	0.486944	0.874549	0.317283	0.0840119
ENSG00000259518	-0.00212347	-0.000968443	-0.00325251	0.00164709	-0.00076579	6.051e-05	0.00771687	0.557658	0.835261	0.289394	0.699006	0.848721	0.601737	0.669641	0.709329
ENSG00000249751	0.00477736	-0.00833389	-0.0112205	0.00107459	-0.017024	0.000377506	-0.0215698	0.452216	0.308101	0.0640203	0.89296	0.0179439	0.0655757	0.514913	0.626374
ENSG00000130396	0.00810345	0.00658303	0.0010766	-0.00487989	0.0133025	4.34339e-05	0.0583194	0.027907	0.16033	0.708873	0.237207	0.00154786	0.707597	0.00200072	0.137018
ENSG00000174611	-0.000492652	-0.00282732	-0.011029	-0.00617171	-0.00833279	0.000170223	-0.0901465	0.901411	0.581583	0.00177475	0.186642	0.0634592	0.185415	5.17123e-05	0.942329
ENSG00000149809	0.0026774	0.000128169	0.00214262	0.000250082	0.00470086	-1.66379e-05	0.0134739	0.124013	0.953667	0.213033	0.911508	0.0159265	0.760754	0.147835	0.288812
ENSG00000155761	-2.72815e-05	0.0015027	-0.00105083	0.000446458	-0.000762731	0.000203507	0.026913	0.987082	0.487435	0.529218	0.839403	0.681549	0.000341932	0.00469721	0.992298
ENSG00000117602	0.00169278	0.00319511	-0.0003913	-0.00379346	0.00202561	0.000155995	-0.013688	0.434898	0.254468	0.822506	0.130565	0.400937	0.0279909	0.201677	0.611284
ENSG00000178209	0.00347954	0.00563089	0.0104535	0.00530234	0.0113221	0.000464566	0.000838374	0.472375	0.37087	0.000406781	0.203368	0.0404782	0.00459506	0.965495	0.642324
ENSG00000086619	0.00279179	0.00163356	-0.000732132	-0.00195839	-0.00104687	2.29284e-05	-0.0072398	0.0377552	0.337926	0.494432	0.199701	0.475589	0.587963	0.267366	0.157515
ENSG00000187658	0.000764661	0.00111596	-0.00314384	-0.00247134	-0.00284074	0.00018332	-0.0284589	0.729913	0.695203	0.115414	0.36236	0.249617	0.0118246	0.0158018	0.833892
ENSG00000039600	-0.00323081	0.00114448	0.00196651	0.00276166	-0.00108702	0.000205923	0.0025653	0.194017	0.718601	0.366238	0.357884	0.691279	0.0112862	0.837983	0.374507
ENSG00000010270	0.000636123	-0.000347029	-0.000165917	-0.000784236	0.000799077	6.93849e-06	-0.00688306	0.579272	0.814136	0.861725	0.558187	0.530764	0.850135	0.231313	0.725801
ENSG00000263575	0.00337837	0.00175844	-0.000486399	-0.00568928	0.00200281	9.62019e-06	-0.0037934	0.121301	0.525264	0.819515	0.0496626	0.400929	0.888175	0.741374	0.285266
ENSG00000259294	-0.00550387	0.005051	0.0490993	0.0110895	0.0105228	-0.000263311	-0.150093	0.271412	0.429829	5.08614e-12	0.0920557	0.0593576	0.0998771	1.73746e-06	0.457133
ENSG00000165566	0.0151246	0.000114575	0.00963815	0.00298017	0.0128292	-0.000497089	0.121893	0.0515079	0.990666	0.184157	0.757794	0.13216	0.0445557	0.00401751	0.180598
ENSG00000225264	-0.00100861	0.000585455	-0.000302912	-0.00212706	0.00237977	-2.64338e-07	-0.00487199	0.434209	0.724364	0.763404	0.144573	0.100693	0.9949	0.434996	0.610869
ENSG00000168016	0.00298656	-0.00393255	0.000487885	0.000406776	-0.00322342	0.000439585	-0.0820065	0.223743	0.21335	0.81576	0.888746	0.236318	5.87936e-07	8.65736e-08	0.407205
ENSG00000224474	0.00207282	0.00375029	0.00113443	-0.00239496	-0.000169655	1.94007e-05	-0.00171191	0.0871744	0.0174357	0.296653	0.110703	0.89798	0.611284	0.780739	0.237287
ENSG00000154370	0.00191241	-0.00223844	0.000843483	0.00108124	-0.0028	-5.08215e-05	-0.0468822	0.299227	0.345529	0.568242	0.605361	0.17325	0.389476	7.24696e-06	0.484784
ENSG00000149571	0.00518883	-0.000946332	0.00287973	-0.00100358	-0.00537491	0.000149532	-0.0892395	0.0888298	0.806237	0.327377	0.796413	0.109539	0.121719	2.25553e-06	0.239899
ENSG00000232969	0.00362894	0.00627705	0.000430572	-0.00249598	-0.00196795	2.55686e-05	0.0374325	0.146896	0.0520434	0.860426	0.442712	0.472131	0.745058	0.00714721	0.318257
ENSG00000008869	0.00151414	0.00177488	-0.000493703	-0.00309277	0.00137215	-7.52454e-05	-0.0310175	0.277363	0.323926	0.628141	0.0420872	0.376569	0.0967959	2.85064e-05	0.463076
ENSG00000254615	0.00514603	-0.00388316	-0.00143328	-0.00635647	0.00941418	-0.000158184	-0.0964771	0.175284	0.422933	0.685324	0.187532	0.0269655	0.190191	1.91156e-05	0.353574
ENSG00000164830	0.00456072	-0.00249822	-0.00108496	-0.00598575	0.00610625	-8.71778e-05	-0.0746122	0.115205	0.497736	0.677955	0.0986786	0.0579277	0.341299	1.24204e-05	0.276745
ENSG00000254021	0.00554859	-0.00179858	-0.00116729	-0.00534736	0.00415799	-3.79656e-05	-0.0459569	0.00951745	0.500231	0.542742	0.0452936	0.0739766	0.565966	0.000128776	0.0939271
ENSG00000137692	0.00109027	-0.000126494	-0.00010702	-0.00167945	-0.000166843	7.05983e-05	-0.0233736	0.397036	0.93868	0.932518	0.319069	0.906106	0.0871987	0.00148432	0.579013
ENSG00000199158	-0.00649435	-0.000658799	-0.00117019	0.00673481	0.00535896	0.000188964	0.0365274	0.0270191	0.857861	0.680328	0.079187	0.0945465	0.0418421	0.0215287	0.135423
ENSG00000207691	-0.00380696	-0.0055904	-0.00368452	0.00361594	-0.00112923	0.00021912	-0.0283557	0.225742	0.168336	0.154349	0.31794	0.744895	0.0322102	0.0717978	0.40911
ENSG00000163286	-0.000474451	-0.00337547	-0.000289053	7.45139e-05	-0.00144692	-1.38739e-05	0.0252571	0.815418	0.199909	0.871393	0.97585	0.521291	0.830785	0.0189163	0.888476
ENSG00000120875	0.00249905	0.000980147	-0.000578895	-0.00309581	0.00160548	4.93548e-05	-0.003501	0.0309344	0.500516	0.605867	0.042493	0.202017	0.173478	0.56279	0.143508
ENSG00000166828	-0.00115386	-0.00277948	-0.00109603	-0.00161769	0.00394037	1.73761e-05	0.0030102	0.519315	0.228775	0.514338	0.475688	0.0500279	0.760073	0.747187	0.679967
ENSG00000254466	-0.0118453	0.00582639	0.00281271	0.014501	-0.00382668	-0.000147492	0.00763376	0.0419328	0.427663	0.610294	0.0548591	0.544417	0.417741	0.80018	0.16418
ENSG00000240790	0.000809907	0.00586499	3.97895e-05	-0.00494821	-0.000233515	-3.32064e-05	0.00769578	0.614618	0.00604534	0.979103	0.0198887	0.895324	0.516681	0.36338	0.752132
ENSG00000177468	0.00375845	-0.00106714	0.0017173	-0.000505789	0.00524888	0.000350418	-0.00307687	0.234191	0.790807	0.580658	0.90188	0.133255	0.000844247	0.854008	0.418272
ENSG00000267336	-0.00519595	0.000953262	0.00142605	-0.0025515	0.0113205	0.000116849	0.132677	0.235599	0.864947	0.697585	0.619028	0.0222369	0.403338	4.96734e-07	0.419469
ENSG00000168268	-0.00233119	0.00147122	0.00628713	0.00262401	0.0012043	-2.71682e-05	0.017226	0.239815	0.564094	8.58854e-05	0.211415	0.584395	0.669663	0.0667356	0.42435
ENSG00000156469	0.00202471	0.00104456	-0.000156131	-0.00251727	0.00283592	4.57383e-05	-0.0367441	0.24221	0.636763	0.921038	0.244503	0.140163	0.40563	0.000196625	0.427378
ENSG00000163154	-0.0041501	0.00295155	-0.00102249	-0.00668618	-0.00614837	0.000180469	-0.0512694	0.345781	0.599737	0.813497	0.247792	0.206574	0.197899	0.0336285	0.531847
ENSG00000163156	-0.0041501	0.00295155	-0.00102249	-0.00668618	-0.00614837	0.000180469	-0.0512694	0.345781	0.599737	0.813497	0.247792	0.206574	0.197899	0.0336285	0.531847
ENSG00000175898	-0.00579258	0.000398725	-0.00468726	0.00256129	0.00178716	-8.04334e-05	0.00146517	0.0204186	0.898728	0.0343237	0.388494	0.508782	0.303664	0.905941	0.122121
ENSG00000176720	0.000596636	-0.00369174	0.00110253	0.000918506	0.00288145	0.000245479	0.0796055	0.807372	0.246169	0.525855	0.717411	0.293929	0.00291467	2.66603e-08	0.883482
ENSG00000102977	0.00081933	0.00103058	-0.000579598	0.00113143	0.00262225	2.37423e-05	-0.00313742	0.583962	0.592315	0.656718	0.53085	0.117549	0.619453	0.679091	0.728614
ENSG00000250850	-0.00499645	0.00642139	0.00881768	0.0021803	-0.00782441	0.000204155	0.0110003	0.117175	0.116116	0.00727392	0.597455	0.0277349	0.0451793	0.513723	0.279741
ENSG00000231441	0.000448751	0.00430139	-0.000747172	-0.00499473	0.00436738	4.92275e-07	0.022022	0.84543	0.150219	0.708923	0.0776234	0.0912388	0.994661	0.065211	0.907706
ENSG00000253729	0.00514796	0.00127661	-0.000445006	-0.00382576	0.000205418	3.08556e-05	-0.0106756	0.000276582	0.456842	0.693861	0.0195075	0.889263	0.469433	0.115732	0.0575043
ENSG00000081985	-0.0137762	0.0019025	0.00485139	0.00585456	-0.00376375	0.000113755	-0.0372348	0.016525	0.791719	0.308538	0.377734	0.545057	0.52609	0.188938	0.112344
ENSG00000024526	0.00234176	0.000727152	-0.000203175	-0.00246419	0.00180773	-2.85449e-05	0.00298457	0.055272	0.636885	0.864101	0.122819	0.175711	0.454911	0.641315	0.186648
ENSG00000104835	0.0101489	0.00989439	-0.000666488	-0.00297076	0.00428325	0.000741821	0.0483208	0.020625	0.0751577	0.874685	0.595719	0.36521	1.0875e-06	0.0396544	0.1227
ENSG00000269547	0.0101489	0.00989439	-0.000666488	-0.00297076	0.00428325	0.000741821	0.0483208	0.020625	0.0751577	0.874685	0.595719	0.36521	1.0875e-06	0.0396544	0.1227
ENSG00000262528	-0.00320392	-0.00198556	0.00483587	0.00619608	0.000588154	-9.44412e-05	0.048383	0.34558	0.649665	0.0673138	0.101172	0.875993	0.387621	0.00472855	0.531719
ENSG00000268650	0.00293808	0.00143407	0.00119942	-0.00109773	0.00330434	-0.00010987	-0.0306072	0.0663972	0.479704	0.402719	0.573758	0.062251	0.0323249	0.000554355	0.206019
ENSG00000204300	-0.00177647	0.00245024	-0.00489482	-0.000409696	-0.00160381	-4.19159e-05	-0.0319716	0.453544	0.419989	0.0420664	0.894523	0.538921	0.576805	0.0150392	0.627339
ENSG00000163811	0.00327892	0.00161664	0.00332777	0.000542439	0.00222222	-0.00010768	0.032024	0.128125	0.558611	0.0248122	0.797782	0.353082	0.12331	0.00176982	0.294137
ENSG00000204568	0.00882105	-0.000791521	-0.000864571	-0.00750227	0.00200279	5.76806e-05	-0.0191462	0.00296417	0.829268	0.709001	0.0267796	0.527631	0.528588	0.177213	0.0686877
ENSG00000222894	0.0077399	-0.00113669	-0.00125703	-0.00705666	0.00293913	4.0688e-05	-0.0192122	0.00495289	0.740005	0.545385	0.0218036	0.321931	0.633865	0.140034	0.0779951
ENSG00000148730	0.00289486	0.0027208	0.000445572	-0.00410431	-3.88432e-05	-7.71028e-05	0.045955	0.275916	0.426049	0.831024	0.172954	0.989459	0.36575	0.000952486	0.461753
ENSG00000263764	0.00546763	-0.000648234	-0.00122076	-0.00387583	0.00300633	3.74832e-05	-0.0157355	0.00403174	0.782902	0.448061	0.0862406	0.14194	0.521923	0.0969044	0.0753668
ENSG00000185650	-0.00993248	-0.000134248	-0.00280366	0.00933786	-0.0084797	0.000343131	-0.217187	0.00222503	0.973193	0.31125	0.0177843	0.0164946	0.00101677	1.00451e-15	0.0658269
ENSG00000163584	-0.000971343	0.00425106	0.00373747	-0.000655584	0.00267197	5.07858e-05	-0.019295	0.708791	0.205663	0.139178	0.843953	0.353658	0.539453	0.164247	0.819692
ENSG00000103550	0.00249749	0.00101282	0.000232974	-0.00295576	0.00133994	4.51838e-06	-0.00415933	0.0928562	0.591003	0.866129	0.118503	0.40972	0.922861	0.588509	0.246184
ENSG00000255717	0.00251562	0.00257173	6.213e-05	-0.00216439	0.00155765	-4.1533e-06	6.2682e-05	0.0151205	0.0504538	0.949184	0.102333	0.164759	0.896709	0.990604	0.108782
ENSG00000127124	-0.000935552	0.00187147	0.000619226	-0.000125312	0.00170722	8.39527e-05	-0.0250801	0.782105	0.670372	0.711059	0.961484	0.653353	0.450406	0.0513791	0.867912
ENSG00000107611	-0.0118633	0.00367359	0.00168013	0.00741662	-0.00384946	-0.00012074	-0.0357693	0.00780173	0.509359	0.637588	0.14457	0.42309	0.384195	0.100551	0.089319
ENSG00000163319	0.00219999	0.00172059	-0.000338296	-0.00226201	-0.000123721	-4.6501e-06	-0.00210041	0.061829	0.253912	0.676875	0.0636649	0.923852	0.90129	0.692158	0.19811
ENSG00000205794	0.00563002	0.00225054	-0.000421172	-0.00643708	0.000699107	2.55068e-05	-0.00394182	0.00188269	0.312748	0.801453	0.00632948	0.714409	0.642961	0.666833	0.0650684
ENSG00000084733	0.00391018	-1.72169e-05	-0.00134385	-0.00160054	0.000652901	1.05585e-05	-0.0115508	0.00528493	0.992067	0.317821	0.367665	0.661429	0.805535	0.115034	0.0799129
ENSG00000151090	0.000700375	0.00448766	0.00104796	0.00132367	0.00428195	0.000191576	-0.0147972	0.745543	0.108774	0.62113	0.637762	0.076073	0.00686727	0.201917	0.844342
ENSG00000267334	0.000689216	0.00401244	-0.001345	-0.00252961	0.000412095	1.86602e-05	-0.0017797	0.580474	0.0146071	0.260372	0.117785	0.76451	0.637804	0.785552	0.726522
ENSG00000178662	-0.00589996	0.0153567	0.0125296	0.00974398	-0.00608032	-0.000573241	-0.000271997	0.414396	0.102424	0.0398017	0.246341	0.448889	0.0158146	0.993901	0.593691
ENSG00000154727	0.00344616	-0.0013442	-0.00373474	0.000733633	0.00263784	7.34153e-05	-0.011768	0.102493	0.615171	0.0763822	0.787805	0.253766	0.269642	0.293015	0.259921
ENSG00000101443	-0.00365332	0.00479429	-0.0139053	-0.00347118	-0.00769129	0.000340373	-0.0887701	0.331268	0.324155	7.29999e-06	0.375158	0.069956	0.00659332	9.34125e-06	0.51827
ENSG00000254877	0.0091789	0.00464222	0.00515228	0.0017313	0.0116781	0.000481637	-0.0123322	0.330739	0.703074	0.397575	0.848184	0.269402	0.118615	0.764329	0.517804
ENSG00000162924	0.00187698	0.000962528	0.000515299	-0.00308449	5.29432e-05	3.21271e-05	-0.0209602	0.384269	0.728681	0.760153	0.205034	0.982346	0.642393	0.0500804	0.567122
ENSG00000228414	0.00326511	0.00292952	-0.000766533	-0.00274813	0.000654572	-6.62495e-06	-0.0138908	0.0766537	0.214078	0.612546	0.20008	0.745833	0.909441	0.130195	0.221976
ENSG00000261213	0.00331807	-0.0674357	-0.0184225	0.00145694	0.0268877	0.000610477	-0.0295989	0.812996	0.00048346	5.53247e-05	0.823522	0.0924554	0.192822	0.386566	0.886853
ENSG00000181656	-0.00741201	0.0167254	0.00327237	-0.000792867	0.016205	-0.000419621	0.100772	0.268438	0.0542705	0.610729	0.926272	0.0309799	0.0513994	0.00659833	0.454301
ENSG00000198535	-0.0023707	0.00617009	-0.00236813	-0.000887068	-0.00433512	0.000165279	-0.070306	0.409422	0.100405	0.222038	0.755048	0.179563	0.0793919	3.18795e-06	0.589492
ENSG00000254670	0.00247171	0.00223748	-0.00249452	-0.0019873	0.00164271	0.000284478	0.0380193	0.247336	0.41233	0.239251	0.475556	0.483733	8.72628e-05	0.00176552	0.432419
ENSG00000189376	0.00123623	0.0017032	-0.00549934	-0.000681605	0.000681363	2.7683e-05	-0.0259189	0.593966	0.569277	0.00411429	0.79155	0.79163	0.710345	0.0252597	0.736328
ENSG00000205268	0.00868645	-0.0103467	-0.0062192	-0.00859186	-0.00397693	0.000137044	-0.180796	0.0918317	0.116813	0.20679	0.19281	0.479628	0.398023	6.87041e-08	0.244538
ENSG00000204663	-0.00566967	-0.000178312	-0.00094796	0.00490036	-0.0015894	-0.000111021	0.0711313	0.038688	0.958803	0.701866	0.150554	0.59335	0.198264	1.04358e-05	0.159082
ENSG00000260202	-0.00553466	-0.00195858	-0.000191516	0.0052486	-0.00199164	-8.22826e-05	0.0821855	0.0408518	0.566216	0.93697	0.117854	0.498468	0.332801	6.88208e-07	0.162295
ENSG00000120992	0.0042072	0.00194516	0.00125736	-0.00266432	0.00356641	0.000141588	-0.0359273	0.0270626	0.418112	0.424318	0.228418	0.088388	0.0204605	0.000423569	0.135455
ENSG00000114978	0.00593139	0.00242163	-0.0014337	-0.00397611	-0.00028803	5.20101e-05	-0.0250038	0.00913095	0.396099	0.398567	0.107525	0.906578	0.464523	0.0224851	0.0927978
ENSG00000103490	-0.00549978	0.00793704	0.000675473	0.00472256	-0.00261141	0.000128601	0.0574444	0.0515303	0.0295356	0.7857	0.171003	0.396972	0.15035	0.000256113	0.180612
ENSG00000197406	0.00123909	0.000206425	0.00144528	-5.42555e-07	-0.000144127	0.00022866	0.0275115	0.269267	0.885155	0.195175	0.999703	0.906667	2.74232e-08	4.4001e-05	0.455292
ENSG00000258498	0.00219348	-0.00350388	0.00221332	-0.000160396	0.00251756	0.000430927	0.0155282	0.26432	0.166004	0.235404	0.948494	0.246323	4.67186e-09	0.135389	0.450268
ENSG00000187583	-0.00184534	-0.00438837	0.000993545	0.00401286	-0.00117113	0.000144088	0.0998084	0.605616	0.343589	0.699072	0.287615	0.768854	0.214715	6.20863e-07	0.745073
ENSG00000162639	-0.00311733	-0.0082716	0.00191248	0.00337449	-0.00375231	0.000624776	-0.166223	0.431779	0.107324	0.607676	0.501896	0.391983	6.66174e-06	1.54348e-09	0.608821
ENSG00000171793	0.00218693	-0.000286681	0.0139314	0.00481002	0.00341323	0.000607782	-0.00678748	0.553044	0.951669	0.00016293	0.293264	0.40367	3.12875e-06	0.720183	0.706542
ENSG00000163746	-0.0045712	0.0137884	-0.00236442	0.00958526	-0.0116864	-0.000588503	0.0142161	0.486188	0.109133	0.501448	0.0820786	0.116029	0.00790083	0.57945	0.653648
ENSG00000149346	0.00402789	-0.0015632	0.00117495	-0.00493531	0.00370108	7.27263e-05	-0.00937373	0.0420812	0.53395	0.431902	0.0258923	0.0916015	0.248051	0.316843	0.164448
ENSG00000125863	0.00399457	-0.00042991	0.000174692	-0.00539337	0.00260669	6.58334e-05	-0.0051388	0.0629051	0.874422	0.923043	0.0376736	0.268918	0.332326	0.629365	0.199771
ENSG00000110075	0.00373349	-0.00102456	0.000180222	-0.00229725	0.00297003	9.6149e-06	-0.0109867	0.0398055	0.656197	0.892654	0.237947	0.138524	0.866955	0.197942	0.160558
ENSG00000226807	-0.00213234	0.00377519	-0.000916058	0.000351476	0.00268367	-3.45782e-05	0.138291	0.526235	0.384761	0.73794	0.927466	0.473231	0.748392	6.13793e-10	0.685459
ENSG00000232112	0.00379307	0.00204958	-0.00123169	-0.00238599	-0.000416456	3.88749e-05	0.00278715	0.00321924	0.199729	0.292526	0.133501	0.760463	0.325055	0.666421	0.0708001
ENSG00000271474	0.00409642	-0.000665136	0.000374117	-0.00221268	0.000907676	7.90943e-05	-0.00573048	0.00378132	0.703007	0.776352	0.212362	0.545814	0.071287	0.42733	0.0737981
ENSG00000202444	-0.000304474	0.00244138	-0.00353338	-0.00122973	0.000483905	3.61088e-05	0.0166451	0.945874	0.675468	0.117372	0.721285	0.923469	0.806192	0.319929	0.969149
ENSG00000126461	0.00388643	0.000259394	-0.00217101	-0.00358137	0.000353521	1.08088e-06	-0.0141802	0.00401494	0.876407	0.0798264	0.0342733	0.805564	0.979148	0.0421124	0.0752375
ENSG00000126458	0.00354829	0.000649259	-0.00206089	-0.00327478	0.00034874	-1.72004e-05	-0.0141533	0.0055275	0.6824	0.0667462	0.0353135	0.798538	0.662452	0.0300848	0.0806742
ENSG00000273361	0.00405906	0.000874363	-0.00179421	-0.00370928	0.00135012	1.86034e-05	-0.00477685	0.00172729	0.581595	0.148161	0.0268079	0.32407	0.635711	0.469969	0.0643055
ENSG00000104361	0.00260429	-0.00507508	-0.000264358	-0.00261802	0.00202194	0.000218512	-0.118662	0.228324	0.0707437	0.882449	0.300031	0.398065	0.00236675	4.04971e-13	0.411796
ENSG00000199785	0.00317925	0.00220014	-0.000805084	-0.0036922	0.000954162	-4.5094e-05	-0.00962594	0.00427195	0.114091	0.401252	0.00747334	0.42235	0.19049	0.0854718	0.0758352
ENSG00000177595	0.00340386	0.00303931	-0.00101532	-0.00429283	0.00140633	-6.56983e-05	-0.011813	0.0149877	0.0871408	0.375789	0.0103487	0.353896	0.135818	0.0881416	0.108704
ENSG00000235663	0.00508798	-0.00497175	0.00645486	0.00896104	-0.0134397	-0.000282515	0.190838	0.479372	0.594752	0.0152169	0.0332127	0.100109	0.236913	5.83043e-11	0.647949
ENSG00000175183	0.00445852	0.00262726	-0.00202191	-0.0057791	0.00324264	6.10097e-05	-0.0373643	0.0845156	0.426253	0.289227	0.0406316	0.256706	0.459076	0.00348696	0.233754
ENSG00000158092	0.00201192	0.00159685	-0.00239337	-0.00333538	0.000876405	3.99402e-05	0.0094303	0.28898	0.511687	0.148636	0.146467	0.675664	0.508964	0.326116	0.474864
ENSG00000239213	0.00429549	0.000545207	-0.000620261	-0.00418213	0.00229833	-1.87638e-06	-0.00946148	0.0086877	0.788839	0.671476	0.0406697	0.193192	0.97035	0.254111	0.0918689
ENSG00000228212	0.00337308	-0.0161296	0.00389003	0.00110255	-0.0181625	-6.91357e-05	-0.0298753	0.737521	0.219356	0.530664	0.905771	0.111167	0.832777	0.487025	0.838599
ENSG00000196199	0.00400101	0.00065738	-0.000114419	-0.00351193	0.00250872	5.30346e-05	-0.0243605	0.0488957	0.798967	0.934376	0.0918414	0.263001	0.412714	0.0107143	0.17606
ENSG00000257780	-0.00401131	0.00306607	0.00579729	0.00772005	-0.00414443	-2.90666e-05	0.0196316	0.229035	0.471139	0.0831624	0.0811339	0.259139	0.782176	0.270064	0.412652
ENSG00000243959	-0.00811838	-0.000242166	-0.00366083	0.00242604	-0.00645603	-0.000311977	0.0853426	0.0508965	0.963279	0.289617	0.613633	0.158398	0.0200827	0.000165333	0.179657
ENSG00000248079	0.000582828	0.000989236	-0.000482298	4.65864e-05	0.00197594	8.18766e-05	-0.00791596	0.797433	0.734258	0.823045	0.987156	0.431901	0.259536	0.507683	0.87738
ENSG00000110680	0.00320136	-0.00764819	0.00549834	-0.000727455	-0.000955984	0.000254247	0.0580628	0.200132	0.019019	0.029351	0.821888	0.726724	0.00201443	8.68714e-05	0.381003
ENSG00000212228	-9.70444e-05	-0.00176657	-0.00126763	0.0017719	-0.00531298	-0.000125723	-0.0561182	0.977594	0.692255	0.633233	0.641938	0.171171	0.261167	0.00162644	0.986447
ENSG00000124587	0.00491019	0.00136212	0.00046582	-0.00485221	0.00246113	-2.11986e-05	0.052066	0.0148593	0.591199	0.747544	0.0255735	0.263047	0.737596	1.95043e-06	0.108271
ENSG00000247993	0.00333063	0.00143326	0.00390933	-0.00493342	0.00884434	0.000321747	0.00480348	0.413444	0.784067	0.253811	0.302987	0.0538539	0.0160749	0.812256	0.593206
ENSG00000145198	0.000539505	0.000985544	-3.37196e-06	-0.001247	0.00183836	-8.09354e-06	-0.0103514	0.675663	0.551206	0.997887	0.460768	0.198952	0.843081	0.137716	0.797097
ENSG00000233941	0.00733022	0.00478976	-0.00135327	-0.00524799	0.00761429	4.05256e-05	-0.00507241	0.00928501	0.174741	0.611246	0.143756	0.0139614	0.640421	0.725936	0.0933958
ENSG00000074842	0.000482586	0.00351021	-0.000277666	-0.00180793	0.000727053	-8.99808e-06	0.0154682	0.731439	0.0555367	0.838012	0.321607	0.63951	0.840302	0.043111	0.834938
ENSG00000176635	0.00518682	0.020589	0.0021954	-0.00919724	0.0120573	0.000103919	-0.0142641	0.581129	0.0930785	0.774138	0.396486	0.250788	0.730226	0.757721	0.727009
ENSG00000260339	0.00458222	-0.000402084	-0.000429206	-0.00441774	0.00262323	7.66585e-05	0.00384478	0.00261429	0.8297	0.766043	0.0254662	0.106972	0.101863	0.621304	0.0669703
ENSG00000260729	-0.000472317	-8.32223e-05	0.00136472	-0.000522392	0.000230578	-3.46466e-05	-0.0175157	0.816334	0.974583	0.461638	0.835705	0.91837	0.593486	0.101298	0.889017
ENSG00000238045	0.00162025	0.000932343	0.00714883	0.00331218	-0.00342542	-8.25815e-05	-0.135507	0.56817	0.798097	0.00744086	0.343523	0.277777	0.363134	4.19009e-11	0.717112
ENSG00000005189	-0.000497158	0.00157882	0.00127462	0.000885159	-0.00271611	-3.98986e-05	-0.00859754	0.673378	0.298736	0.262325	0.558415	0.0406565	0.289379	0.17131	0.795258
ENSG00000233017	-0.00870646	-0.00788907	-0.00207533	-0.00190069	-0.00220962	0.00055748	0.0434446	0.0992479	0.244145	0.605072	0.740962	0.703802	0.00153995	0.0886122	0.255108
ENSG00000130701	-0.0100478	-0.00729961	-0.00151307	0.000295218	-0.00273539	0.000481752	0.0341909	0.0436966	0.249925	0.692802	0.956877	0.615501	0.00325649	0.153837	0.167454
ENSG00000132334	0.0058547	0.00593458	-0.0121693	-0.0063792	0.000900566	0.000297329	0.0533718	0.06621	0.143837	0.000357361	0.126117	0.79458	0.00406528	0.00278926	0.205642
ENSG00000185231	-0.00257069	-0.0085536	-0.00542507	-0.00243846	-0.0236158	-0.000343043	0.035853	0.831206	0.585856	0.289473	0.761238	0.0857367	0.389555	0.370682	0.897987
ENSG00000167747	0.00286177	-0.00222096	0.00220273	-0.00226983	0.00187258	0.000171478	0.000271507	0.251206	0.487946	0.277856	0.426757	0.497695	0.0347675	0.982222	0.436389
ENSG00000172238	0.00217644	-0.00106132	-0.000117827	-0.000461152	0.00135846	0.000232131	0.0118331	0.171847	0.600884	0.937208	0.818569	0.437331	2.23387e-05	0.158805	0.349705
ENSG00000181378	0.00233446	-0.000677615	-0.000994263	-0.00218832	0.00110649	0.000104446	0.0155372	0.220146	0.780032	0.581721	0.367643	0.596559	0.0865655	0.124122	0.402865
ENSG00000172262	0.00777178	-0.000694946	0.00109195	-0.00739416	0.00193264	3.80764e-05	-0.0145636	0.0243234	0.872642	0.710705	0.0754001	0.60533	0.723813	0.396657	0.129959
ENSG00000229282	0.00242744	0.0172191	0.0178657	-0.0123226	0.0251492	-0.000309996	0.0697895	0.843702	0.284134	0.00652746	0.20635	0.0731024	0.443661	0.137969	0.906641
ENSG00000151651	-0.0065266	0.00223436	0.00201291	0.00420645	-0.00619766	0.000294448	0.0650202	0.152574	0.701925	0.559514	0.397553	0.22154	0.0470213	0.00448574	0.325565
ENSG00000095627	-0.00798948	-0.00870429	0.0032106	0.011266	-0.00254151	4.70988e-05	-0.0856951	0.0974552	0.159054	0.436451	0.054219	0.630498	0.757064	0.00099715	0.252442
ENSG00000257267	0.00189168	0.000776011	-0.00249025	-0.00436639	0.00236728	2.07023e-05	-0.00690988	0.240221	0.70531	0.121791	0.0427773	0.183203	0.683707	0.419789	0.424863
ENSG00000231764	-0.00296495	-0.00582915	0.00275194	0.000977363	0.00609859	6.59648e-05	0.0300318	0.465195	0.264603	0.478494	0.850443	0.176241	0.608815	0.164408	0.636781
ENSG00000130775	0.00382844	0.00229594	0.000146039	-0.00124882	0.002214	-9.53085e-05	0.0866738	0.0696112	0.390635	0.941314	0.638959	0.33654	0.15294	2.11013e-09	0.211093
ENSG00000128045	0.000392084	-0.00154889	0.00315261	0.0042042	0.000301773	0.000142075	-0.118328	0.92493	0.773838	0.254116	0.305317	0.948302	0.295084	1.85112e-07	0.956586
ENSG00000234936	0.000278676	0.00674315	-0.00483571	-0.00412927	-0.00665636	0.000309772	0.209894	0.949597	0.23863	0.173843	0.409691	0.178353	0.0323053	1.27401e-11	0.971625
ENSG00000059588	0.00552263	-0.00023554	-0.000105383	-0.00335199	0.00285035	-0.000288133	-0.0861739	0.0529667	0.948271	0.954873	0.22988	0.365191	0.00241736	4.30221e-08	0.182748
ENSG00000171102	0.00545587	0.0048359	0.00862434	0.00127325	0.032961	-0.000480292	0.423909	0.494813	0.636387	0.27793	0.902783	0.0004097	0.061831	7.41487e-12	0.660728
ENSG00000250448	0.00285376	0.00314473	-0.00129764	-0.00170652	0.00365891	0.000180699	0.00403291	0.0304374	0.0612486	0.312274	0.314946	0.0124521	4.54488e-05	0.558177	0.142505
ENSG00000125991	0.00229337	0.00300026	0.00176848	-0.00236817	0.00171192	-3.47005e-05	0.00606441	0.113133	0.106803	0.181526	0.188502	0.282035	0.447896	0.414305	0.274118
ENSG00000124207	0.00241185	0.00155706	-0.00173573	-0.00380992	-0.000203962	-1.05419e-05	-0.0188431	0.0193839	0.229934	0.087247	0.00608378	0.85399	0.741155	0.00114091	0.119125
ENSG00000162426	0.00824697	0.00412518	-0.00659307	-0.00386842	0.00574485	-0.000176575	0.0365587	0.0606049	0.459109	0.093064	0.465603	0.233331	0.204135	0.104676	0.196025
ENSG00000163719	-0.00223097	0.00386781	0.00156377	4.76133e-05	-0.00150771	-8.76318e-05	-0.00255107	0.2449	0.117538	0.408889	0.984755	0.474131	0.151327	0.801738	0.429666
ENSG00000152242	0.00409631	-0.00166684	-0.000107599	-0.00323207	0.00381248	0.000163287	-0.00156264	0.266993	0.7231	0.976328	0.501734	0.347817	0.164514	0.936276	0.452987
ENSG00000072310	0.00373474	0.00727002	-0.00414356	-0.00423007	0.00770521	-6.85948e-05	0.0881968	0.172852	0.0411328	0.0962136	0.210628	0.0128213	0.429944	2.52355e-07	0.350997
ENSG00000273387	0.00350528	0.00510816	0.00167654	-0.00129494	-0.00162027	-6.07766e-06	0.124536	0.0814249	0.0487438	0.373126	0.607767	0.460695	0.923261	4.82514e-14	0.228836
ENSG00000107560	-0.000392616	-0.00264227	-0.00915985	-0.000696731	-0.000148723	1.38081e-05	-0.0211064	0.832271	0.268633	1.43689e-05	0.773773	0.941966	0.814398	0.0382694	0.898515
ENSG00000271576	0.00177599	-0.00035301	0.000790017	-0.00111103	0.00217526	-3.46588e-05	0.00232082	0.167709	0.83037	0.415243	0.426139	0.130122	0.400689	0.70238	0.344488
ENSG00000131408	0.00294726	-0.0024327	-0.000785447	-0.00192024	-0.000298784	-4.34777e-05	0.000672277	0.0523391	0.207976	0.560833	0.300661	0.856485	0.362875	0.930211	0.181758
ENSG00000101596	-0.00101944	0.00449819	0.00182647	-0.00129047	0.000573233	5.17357e-05	-0.00992923	0.512392	0.0271648	0.238759	0.526136	0.737846	0.296183	0.234795	0.674252
ENSG00000172936	0.00358351	0.00155396	-0.0103356	-0.00459594	-0.00236427	0.000128125	-0.0309532	0.0398315	0.48015	9.59757e-08	0.0357876	0.214526	0.0217901	0.00117109	0.160633
ENSG00000118507	0.00317521	0.00188267	-0.00114895	-0.00261206	0.00279968	-0.000159003	-0.014426	0.127539	0.477261	0.566135	0.329726	0.22147	0.017999	0.191128	0.293542
ENSG00000260277	0.0058277	0.00242648	-0.00190959	0.00183596	-0.00566666	-1.41063e-05	-0.147232	0.269499	0.719329	0.680275	0.773438	0.331893	0.932928	3.05928e-06	0.455497
ENSG00000153993	0.00239546	0.00452109	0.0015705	-0.00337409	-0.0035246	0.000106139	-0.000823016	0.31745	0.143313	0.49725	0.276637	0.184069	0.165043	0.947923	0.505114
ENSG00000185742	0.0055462	4.10526e-05	0.00409507	0.00285156	0.00317221	0.000303274	-0.1685	0.112804	0.99268	0.0829316	0.407196	0.413237	0.008792	6.59318e-13	0.273666
ENSG00000254997	-0.00166135	-0.00868368	-0.0148926	-0.00304424	-0.00850953	0.000317422	-0.129651	0.729462	0.164442	0.000439553	0.578867	0.115143	0.0433676	2.98334e-06	0.833638
ENSG00000135414	-0.00153976	0.00227546	-0.00105872	-6.69872e-05	-0.0064312	-3.19971e-05	0.0146134	0.625794	0.574244	0.728857	0.986863	0.0688207	0.749566	0.383233	0.760702
ENSG00000188848	-0.0013329	9.29645e-05	-0.00791422	0.00196558	-0.0128541	0.000239163	1.90294e-05	0.688275	0.982603	0.0135158	0.636732	0.000891152	0.0270853	0.999119	0.805714
ENSG00000256717	-0.000277197	0.00340452	-0.00110406	-0.00509902	0.000338121	6.81524e-05	-0.0437001	0.916281	0.316065	0.669303	0.142885	0.907433	0.416968	0.00338327	0.951735
ENSG00000229931	0.00157965	0.00153116	-0.001561	-0.00306083	-9.97598e-05	-2.85813e-05	-0.00440706	0.128275	0.249018	0.100699	0.0206708	0.930083	0.384629	0.407652	0.294388
ENSG00000104205	0.00768109	-0.00144209	0.000306775	-0.00628991	0.00108556	0.000199047	0.0565681	0.184075	0.844964	0.952007	0.371751	0.864328	0.279588	0.0599927	0.363873
ENSG00000179915	0.00125167	0.000915849	-0.0012339	-0.0028246	-0.000884299	6.24746e-05	-0.0676282	0.553233	0.736476	0.449676	0.230049	0.706529	0.358893	8.46969e-08	0.706617
ENSG00000212724	0.00140641	0.0128348	0.00256242	-0.00233686	-0.00347748	-0.00019388	0.253667	0.670601	0.003585	0.43463	0.589183	0.341652	0.0685994	2.2155e-16	0.793306
ENSG00000159352	0.00367042	-0.000256346	-0.00111046	-0.00487982	-0.00343902	0.000117914	-0.0498503	0.243146	0.949268	0.658276	0.175403	0.324558	0.242952	0.00231318	0.428167
ENSG00000109475	0.00572208	0.00113126	-0.000257505	-0.00699108	0.0033145	7.68073e-05	-0.0106479	0.19042	0.840381	0.92656	0.100138	0.495402	0.585906	0.575248	0.371045
ENSG00000231663	0.00121889	-0.000467552	0.00112852	-0.000590795	0.00019161	2.13408e-05	-0.0049545	0.297268	0.755565	0.218675	0.649046	0.882405	0.569068	0.38017	0.483345
ENSG00000223985	-0.00288782	0.00720866	0.00499443	0.000584471	-0.000458898	-9.83067e-05	0.0726841	0.431636	0.130322	0.113664	0.892519	0.910099	0.403216	0.000318907	0.608737
ENSG00000143314	0.00557209	0.00491222	0.00811295	5.75504e-05	0.0106572	-0.000270525	0.00309385	0.225476	0.404094	0.0534171	0.991802	0.0388062	0.0675534	0.894844	0.408867
ENSG00000187166	-0.00190804	0.00138259	0.00168857	0.0021847	-0.00227466	-8.20654e-05	0.0186577	0.35989	0.604433	0.381821	0.40348	0.323863	0.217773	0.0901229	0.544771
ENSG00000162946	0.00634973	-0.00546628	-0.00514719	-0.00208609	-0.00319347	3.09625e-05	-0.0515482	0.106189	0.274962	0.174401	0.676518	0.457255	0.80189	0.0158785	0.264935
ENSG00000182500	0.00446765	0.00184352	-0.00549249	-0.00542657	0.001652	-3.02555e-06	0.0389944	0.0710176	0.557702	0.00966985	0.0622091	0.54239	0.969104	0.00256816	0.213394
ENSG00000126107	0.00540731	0.000432941	0.000606487	-0.00649558	0.00190759	4.1693e-05	-0.0174161	0.0173891	0.879379	0.738986	0.0151173	0.439333	0.557658	0.117824	0.114365
ENSG00000237945	0.000666178	0.00242961	0.00178876	-0.000276782	0.00347617	-6.08321e-05	-0.037062	0.864882	0.628912	0.631462	0.95581	0.422674	0.625419	0.0779005	0.919207
ENSG00000213561	-0.00461756	0.00524996	0.0168197	-0.00504215	0.0159001	0.000151306	0.00139829	0.336272	0.39585	0.000111957	0.361775	0.00401487	0.326186	0.952623	0.522768
ENSG00000115091	0.00314951	5.45985e-05	-0.000624431	-0.00216808	0.000342359	1.20684e-05	-0.011496	0.0110996	0.97176	0.595038	0.170056	0.796466	0.752176	0.0778977	0.0980548
ENSG00000270019	0.00474162	0.00111242	-0.000919773	-0.0031137	0.000888515	2.57789e-05	0.000800686	0.000749477	0.515642	0.486538	0.0804477	0.545979	0.542806	0.91021	0.0575043
ENSG00000165474	-6.31375e-05	0.000205588	0.00971288	0.000214132	-0.00137051	0.000361177	-0.0855151	0.987023	0.967307	0.00149357	0.958568	0.751724	0.00544167	3.46425e-05	0.992284
ENSG00000252410	-0.00552135	-0.00566745	0.00147794	0.00629069	-0.00399446	0.000433751	-0.150157	0.209023	0.317877	0.613175	0.151666	0.41431	0.00324382	4.04886e-09	0.390688
ENSG00000261925	0.00512982	-0.020455	0.00321764	0.00512691	0.00070255	0.000348802	0.0105598	0.374187	0.00778559	0.440851	0.399432	0.912833	0.0645836	0.693248	0.557927
ENSG00000146540	0.000959738	-0.00374724	-0.00052576	-0.00135069	0.00120071	1.35567e-05	-0.00427514	0.399147	0.0123676	0.634305	0.360512	0.339388	0.706893	0.478279	0.580891
ENSG00000233896	-0.0142623	-0.00904164	0.0332071	0.00789767	-0.0225937	0.000747136	0.0453535	0.142131	0.466618	0.000187691	0.483523	0.0381878	0.0182134	0.346012	0.312297
ENSG00000223559	0.00330989	0.032958	-0.00157589	-0.00585952	0.00203845	0.000249608	-0.134014	0.61864	0.000308392	0.741566	0.402378	0.783381	0.247606	0.000101835	0.755643
ENSG00000130758	0.00119317	0.002584	-0.000531316	-0.00391077	0.0020294	-6.02597e-05	-0.0109988	0.493902	0.252123	0.709748	0.0579366	0.296464	0.282924	0.205641	0.660067
ENSG00000143198	0.00973591	-0.00313249	-0.00214723	-0.00373082	0.00679794	0.000246248	-0.00785413	0.0545554	0.628728	0.311259	0.265677	0.227546	0.137253	0.63428	0.185393
ENSG00000148841	0.00675168	0.00267969	-0.00207767	-0.00752199	0.00160711	-0.000180415	-0.030491	0.0176593	0.452297	0.430098	0.0385566	0.600018	0.0446031	0.0416121	0.11502
ENSG00000005882	0.00468337	-0.000365216	8.77232e-05	-0.00484203	0.00134609	4.53976e-05	-0.00750637	0.00952982	0.871016	0.955777	0.0303563	0.488113	0.417479	0.406933	0.0939347
ENSG00000127603	0.00104095	0.00454239	-0.000333773	-0.00274689	0.00376005	0.000133301	-0.186449	0.788509	0.365117	0.917904	0.54593	0.384433	0.286068	1.73751e-11	0.871545
ENSG00000262133	-0.00904136	-0.00360818	0.000345317	0.00419973	-0.00267554	5.26937e-06	0.0623048	0.0220994	0.467564	0.920111	0.376429	0.531517	0.965832	0.00308734	0.125506
ENSG00000132744	0.00271514	0.0037837	-0.0119778	-0.00404457	-0.0075508	-0.000156627	0.0505125	0.649311	0.624554	0.00454987	0.49427	0.260442	0.419473	0.0639134	0.77822
ENSG00000174807	0.00678327	-0.00165485	-0.0138569	-0.00508073	-0.0204339	0.000319934	-0.0288144	0.275454	0.834644	0.028614	0.530869	0.00395307	0.107268	0.38441	0.461192
ENSG00000172775	0.00314241	-0.00293897	-7.6721e-05	-0.00375081	0.00219479	5.12712e-05	-0.0167071	0.0445478	0.141702	0.949436	0.0351024	0.202226	0.30113	0.030095	0.169028
ENSG00000236253	-0.00454376	0.00411269	-0.000291858	0.00265602	-0.00713733	-0.000249491	-0.0131737	0.0888751	0.228082	0.899071	0.40575	0.0173287	0.0043506	0.327731	0.239974
ENSG00000268564	0.00571951	0.00621496	0.0118333	0.00288163	0.00473917	-0.000501327	0.174039	0.277831	0.359258	0.00940812	0.636754	0.417117	0.00410739	8.1362e-08	0.46364
ENSG00000144712	0.00600482	-0.00148849	0.00478251	-0.00591209	-0.00166385	-0.000178805	-0.0160263	0.0384432	0.684564	0.050934	0.0828162	0.598587	0.0536755	0.262498	0.158601
ENSG00000065621	0.0027385	0.000639495	0.00166356	-0.00324665	0.00455234	5.33783e-05	0.0273021	0.215006	0.820717	0.384458	0.22266	0.0653565	0.447615	0.018163	0.39716
ENSG00000266852	0.00436517	-0.00133669	0.00153287	-0.0045308	0.00219949	3.51449e-05	-0.0100798	0.0458312	0.630098	0.329639	0.0521864	0.359997	0.612265	0.317491	0.171342
ENSG00000107954	0.00191416	0.00531032	0.00233475	-0.00253415	0.00377423	2.09267e-05	-0.057206	0.298376	0.0272572	0.179249	0.277659	0.0663992	0.719731	7.11159e-07	0.484238
ENSG00000042286	0.0185171	0.0217148	-0.00208859	-0.00908145	-0.00892372	0.000323404	-0.10928	0.00952068	0.0183623	0.620961	0.159102	0.2525	0.154975	0.000628246	0.0939271
ENSG00000157613	0.00336871	-0.000378471	-0.000968669	-0.00144219	0.00337165	1.92478e-05	-0.0301204	0.172873	0.904389	0.65471	0.62872	0.217485	0.805748	0.0203927	0.350997
ENSG00000100196	0.00187344	-0.0012308	-0.00415609	-0.00282966	-0.00083418	0.00019181	0.0137289	0.532535	0.749731	0.110695	0.428699	0.801918	0.0494449	0.364703	0.69095
ENSG00000173548	0.00550477	0.00538632	-0.000329727	-0.00653451	-0.00206509	0.000108115	0.0442347	0.176249	0.301464	0.927557	0.193416	0.644267	0.402614	0.0385169	0.354821
ENSG00000180228	0.0101172	-0.00350243	9.4879e-05	-0.00480585	0.00625412	0.000175917	-0.00489088	0.000417608	0.31408	0.971661	0.179278	0.039554	0.0440973	0.73423	0.0575043
ENSG00000252699	0.00600577	0.00292179	-0.0038608	-0.00580434	-0.00186031	0.000192802	-0.0350771	0.00775163	0.298323	0.0798921	0.0478683	0.440357	0.00709857	0.00445158	0.0891758
ENSG00000199293	0.00484107	0.00198585	-0.00109349	-0.00415387	2.3791e-05	0.000186192	-0.0323879	0.0235845	0.460453	0.557502	0.110165	0.99179	0.00693768	0.00429105	0.128481
ENSG00000184544	7.84018e-05	-0.00479166	-0.00897186	-0.00108541	-0.0110509	-0.000321303	-0.0252252	0.987208	0.447539	0.0395394	0.853029	0.0454958	0.043792	0.310728	0.992358
ENSG00000149182	0.00347838	0.00374261	-0.00332676	-0.00294877	0.00161983	-0.00010328	0.00941132	0.17253	0.251162	0.179036	0.368339	0.562022	0.201827	0.482521	0.350475
ENSG00000104164	0.0051612	0.00161022	-0.000422387	-0.0087048	-0.00181957	5.65093e-05	-0.0162356	0.0154417	0.548805	0.771534	0.000225135	0.433224	0.400903	0.0937241	0.109722
ENSG00000260170	0.00455668	0.00140545	-0.000300203	-0.00788009	-0.00173966	5.05971e-05	-0.0144664	0.0224155	0.577334	0.827117	0.000366614	0.425056	0.42304	0.112269	0.126212
ENSG00000115255	0.000364209	0.000174081	-0.000958613	-0.00246822	0.00222607	-5.91486e-07	-0.00448936	0.82174	0.933308	0.488836	0.203956	0.21768	0.990874	0.581292	0.892605
ENSG00000135835	0.0024363	-0.00408747	-0.000578927	-0.00500428	-0.00107884	5.91495e-05	0.032342	0.380657	0.253794	0.814025	0.144841	0.725181	0.504314	0.0273971	0.563646
ENSG00000134802	0.00144934	0.00465183	0.00639371	-0.000230624	0.000892273	-0.000532737	0.198874	0.773208	0.4713	0.203436	0.972002	0.872089	0.00145567	9.27846e-09	0.861886
ENSG00000231226	0.00506431	-0.00543104	-0.00376572	-0.00717908	0.00514196	0.000414683	0.0245658	0.268322	0.360012	0.0992722	0.0452208	0.316488	0.00724495	0.149987	0.454242
ENSG00000187840	0.00347477	0.00452538	-0.000161872	-0.003327	0.000946991	0.00036518	-0.0088142	0.138002	0.133169	0.936778	0.241454	0.712611	7.55317e-06	0.456973	0.30686
ENSG00000267729	0.00164302	0.00217798	-0.00236701	-0.00256682	-0.00310018	0.000161139	0.0249443	0.420851	0.406007	0.216171	0.319463	0.171878	0.0155462	0.023329	0.599438
ENSG00000122585	0.00340977	0.000661237	0.00348418	-0.00202931	-0.00169549	0.000306318	0.0383634	0.221996	0.853244	0.126898	0.523677	0.582829	0.00106897	0.0074858	0.405107
ENSG00000160181	-0.00364401	-0.00147138	-0.000794813	0.00771377	-0.00689447	2.27413e-05	0.0326439	0.272258	0.730827	0.711734	0.0204895	0.0660896	0.831934	0.0298291	0.458155
ENSG00000081692	0.00150804	0.00195782	0.00437342	-0.00149022	0.00586581	-0.00018289	-0.165402	0.563857	0.559503	0.078262	0.650398	0.0459006	0.0312183	3.15128e-14	0.714225
ENSG00000066427	0.00621123	0.0042441	-0.000813723	-0.00518812	0.000303456	-4.56473e-05	-0.0222345	0.00305752	0.107955	0.505246	0.00740642	0.892911	0.486958	0.0123241	0.0697693
ENSG00000267715	0.00231602	-0.00465958	-0.000155209	0.00239972	0.000580512	0.000132177	0.0627807	0.570959	0.378811	0.95795	0.576648	0.89858	0.318224	0.00202383	0.719263
ENSG00000167523	0.00365239	0.00250978	8.87074e-05	0.00267663	0.00100036	0.000163168	-0.0364193	0.369771	0.63342	0.972368	0.486956	0.825705	0.219229	0.0437927	0.553645
ENSG00000264585	0.00332122	0.00153181	-0.0012147	-0.0051981	0.0031933	6.53628e-05	-0.0287344	0.113668	0.568284	0.43161	0.0244146	0.171277	0.330865	0.00545512	0.274927
ENSG00000212588	0.00434661	0.00312274	-0.00137244	-0.00645051	0.0030494	9.82716e-05	-0.024027	0.0604846	0.290596	0.435684	0.0140512	0.232378	0.183654	0.033301	0.195871
ENSG00000004961	-1.35881e-05	-0.170716	-0.000414676	0.00221937	0.00888183	5.22283e-05	-0.0153621	0.997016	9.34591e-40	0.874805	0.563213	0.0320089	0.656454	0.366463	0.9985
ENSG00000158077	0.0022824	-0.000636506	-0.000922579	-0.00223606	0.000215221	9.96129e-05	0.00166593	0.0708543	0.689965	0.454955	0.174892	0.87532	0.0141779	0.801633	0.213314
ENSG00000165283	0.00429996	-0.000126852	-0.000894636	-0.00260948	-0.000725145	3.53443e-05	-0.0149385	0.0066155	0.948513	0.523732	0.176025	0.668452	0.469426	0.0653451	0.0850063
ENSG00000110583	0.000569414	0.004795	-0.00398051	-0.000358383	-0.00245901	1.04115e-05	-0.0283781	0.74342	0.0366055	0.00291539	0.844404	0.208403	0.852945	0.0011495	0.842722
ENSG00000185361	0.0064486	0.00338012	-0.00179725	-0.01287	0.00964597	4.91593e-05	-0.0272309	0.0986745	0.500785	0.337011	7.76585e-05	0.0294037	0.697963	0.058879	0.25445
ENSG00000112031	0.00190739	0.00198283	-0.00142304	-0.00360606	0.00179521	8.78911e-06	-0.00953799	0.251762	0.353768	0.312094	0.0710523	0.330311	0.868209	0.253522	0.436974
ENSG00000148481	-0.000835165	0.000310567	0.0024325	-0.00102382	0.00365316	4.93756e-05	-0.0642921	0.802234	0.942568	0.306045	0.766901	0.328503	0.647171	0.000162791	0.880116
ENSG00000119913	-0.000235202	-0.00156824	0.0139371	0.00491689	0.00284873	-0.000296686	0.244596	0.963119	0.810401	0.00448539	0.437191	0.613193	0.0715741	4.25955e-11	0.978868
ENSG00000128513	0.00452817	0.00193182	-0.00211248	-0.00468348	0.00325537	4.41507e-05	-0.0133045	0.02672	0.455561	0.143459	0.0294441	0.1482	0.49491	0.154777	0.134572
ENSG00000092470	0.000719635	-0.00562218	-0.00079869	0.00264228	-0.0022256	0.000145647	-0.0172129	0.75102	0.0588755	0.644193	0.290966	0.379917	0.0500703	0.117974	0.847585
ENSG00000061676	-0.00379019	0.00170362	-0.00869417	-0.00109965	-0.00925648	0.000480236	-0.131841	0.2821	0.705511	0.00831517	0.797918	0.0200672	6.88222e-05	1.17823e-08	0.468237
ENSG00000123136	0.00357344	0.00543215	-0.00209773	-0.00355067	0.00240509	3.84892e-05	-0.0173959	0.0865815	0.0440221	0.241902	0.155161	0.294159	0.559038	0.100408	0.23666
ENSG00000108179	0.00058282	0.00119341	0.00216028	-0.000852142	0.00431595	-0.000135593	0.050214	0.73802	0.597859	0.0368784	0.577416	0.0306023	0.0200223	2.87606e-08	0.839123
ENSG00000101203	-0.000322566	-0.00060638	-0.0189174	-0.00290718	-0.000495172	-0.00012054	0.189059	0.953034	0.931725	3.23421e-05	0.617246	0.935405	0.496251	1.03819e-08	0.972968
ENSG00000135905	0.00811538	0.00385583	0.00328292	-0.00276677	0.00736851	-5.25831e-05	0.148146	0.00262717	0.247284	0.203996	0.415019	0.0120446	0.522165	9.90535e-13	0.0669703
ENSG00000101608	0.00351148	0.00233692	0.000207446	-0.00399676	0.000913114	4.36341e-05	-0.00263149	0.0311485	0.255488	0.895259	0.0614924	0.60375	0.389937	0.756799	0.144012
ENSG00000272688	0.00171454	0.000180317	0.000340632	-0.00258477	-0.00156899	7.59948e-05	-0.0228259	0.139158	0.902405	0.764052	0.0914036	0.218045	0.0406862	0.000619107	0.308365
ENSG00000249715	-0.00226966	0.00636367	0.0147116	0.0121826	-0.000391363	-2.24883e-05	-0.069322	0.680981	0.372092	0.0029794	0.0668852	0.949044	0.898713	0.0158866	0.800522
ENSG00000205356	0.00505817	0.00251669	0.00852029	-0.00128212	0.00948619	2.64827e-05	-0.00282368	0.0797492	0.492056	0.00229447	0.717936	0.00377201	0.770337	0.847991	0.226594
ENSG00000054965	0.00293742	-0.00105323	-0.000103262	-0.00137637	-0.000486767	2.96128e-05	-0.00429196	0.0333531	0.546207	0.924283	0.373894	0.746137	0.495896	0.517606	0.148734
ENSG00000238705	-0.00724465	0.00122715	-0.00490286	-0.00531295	0.00319702	-4.30727e-05	0.126549	0.0418287	0.783913	0.161243	0.248827	0.407568	0.697572	5.8981e-08	0.164046
ENSG00000153162	-0.00266729	-0.000606607	-0.00129956	-0.000264961	0.00029394	7.86414e-05	0.0137922	0.116406	0.7785	0.409509	0.900442	0.874181	0.145243	0.121555	0.278455
ENSG00000133392	0.00671574	0.00296412	-0.00146448	-0.00467831	0.00204777	9.54817e-05	-0.00763685	0.000742671	0.223244	0.434123	0.0641794	0.326794	0.114777	0.449054	0.0575043
ENSG00000072501	0.00274409	-0.00174785	0.000106737	-0.0017686	-0.000203668	1.22041e-05	-0.00660437	0.145382	0.466582	0.951579	0.456654	0.921304	0.837164	0.500053	0.316327
ENSG00000222020	0.00292734	0.000539882	5.94511e-05	-0.00391735	0.00258403	-7.30767e-05	-0.0214856	0.0476496	0.773812	0.952131	0.01059	0.115261	0.124112	0.00220392	0.174211
ENSG00000112787	-0.00183275	0.00689581	-1.29915e-05	0.00181863	-0.00127091	0.000436206	0.100975	0.550525	0.0856932	0.995537	0.587212	0.709971	4.50772e-05	4.15692e-08	0.704605
ENSG00000247372	0.00261101	0.0010252	-0.000331849	-0.00159053	-0.000810768	1.799e-06	-0.000349754	0.00194509	0.325205	0.619015	0.0958055	0.366548	0.944438	0.930177	0.0650684
ENSG00000196932	-0.00165802	-0.00386741	-0.00474541	0.00232905	-0.00408736	0.00014071	-0.0182942	0.549979	0.278355	0.0894972	0.52111	0.184101	0.113422	0.219861	0.704352
ENSG00000107874	0.00144358	0.00153026	-0.00205979	-0.00328374	0.000680639	-4.14255e-05	-0.0104862	0.348224	0.439176	0.122467	0.0782076	0.689152	0.399792	0.179325	0.53414
ENSG00000249710	-0.00332381	0.000568843	-0.00571982	0.00134108	-0.000479079	3.78003e-05	0.121086	0.420137	0.914038	0.15938	0.801314	0.915847	0.772192	2.61163e-06	0.598937
ENSG00000151012	-0.00636167	0.00764185	0.000267593	0.00595962	-0.0103102	-0.000221968	0.0300872	0.16403	0.191869	0.951257	0.310986	0.043038	0.1271	0.21373	0.339994
ENSG00000272248	0.00670282	0.00114716	0.000453574	-0.00589809	-0.00112253	0.000119342	-0.0246093	0.0360545	0.775713	0.872643	0.133301	0.746214	0.235296	0.132989	0.154858
ENSG00000228421	0.00424086	0.00187185	-0.00232707	-0.00190751	-0.000829901	0.00035742	0.0104325	0.0364075	0.464748	0.185101	0.427946	0.706312	5.97086e-07	0.304078	0.15551
ENSG00000131503	0.00427406	-0.0010413	-0.000237321	-0.00358124	0.000858273	9.15956e-06	-0.0120464	0.00442307	0.574779	0.864953	0.0607725	0.590959	0.841912	0.120838	0.0762356
ENSG00000254996	0.00427406	-0.0010413	-0.000237321	-0.00358124	0.000858273	9.15956e-06	-0.0120464	0.00442307	0.574779	0.864953	0.0607725	0.590959	0.841912	0.120838	0.0762356
ENSG00000272460	-0.0137049	0.00750495	0.00382718	0.00623506	0.010625	0.000171989	0.133587	0.0466945	0.393802	0.345162	0.310101	0.164763	0.436484	3.28888e-05	0.172448
ENSG00000200478	-0.00641775	0.0129936	0.00368625	0.0074915	-0.00068152	-7.11045e-05	0.0267016	0.175716	0.0370717	0.110524	0.0397667	0.897281	0.645215	0.125292	0.354217
ENSG00000124391	-0.00282587	0.00539823	-0.0017393	-0.00185799	0.00586484	0.000380442	0.0299507	0.521646	0.341046	0.679888	0.741878	0.230555	0.00849248	0.201241	0.68169
ENSG00000118058	0.00309898	-0.000390572	0.000158236	-0.00337976	0.00167125	-2.20022e-06	-0.0028504	0.0377978	0.835684	0.897796	0.0558603	0.305518	0.96252	0.696721	0.157602
ENSG00000254200	-0.00690174	-0.00551011	-0.00755864	0.00509259	-0.0149136	0.000353507	-0.0250249	0.174349	0.395177	0.128222	0.435925	0.00933583	0.0306528	0.350676	0.35255
ENSG00000102383	-0.000772136	-0.113151	-0.000728579	0.00181817	-0.000809397	-0.000136385	-1.86748e-05	0.842153	2.21678e-29	0.829452	0.697545	0.850627	0.273656	0.999242	0.905609
ENSG00000260869	0.00213822	-0.00146863	-0.000100465	-0.00370965	0.000996647	2.57045e-05	-0.00897795	0.114818	0.396039	0.930778	0.0257281	0.503413	0.549354	0.190018	0.276322
ENSG00000169951	0.00637487	-0.00232425	-4.83578e-05	-0.00716346	0.00150459	9.63782e-05	-0.0149605	0.0208778	0.501822	0.984815	0.0419924	0.613178	0.263032	0.292174	0.123115
ENSG00000267127	0.00626938	-0.000477537	0.0023805	-0.00217249	0.00105304	-8.24114e-05	-0.0299296	0.0120988	0.879255	0.124565	0.3448	0.698377	0.29845	0.00668816	0.100798
ENSG00000101546	0.00626938	-0.000477537	0.0023805	-0.00217249	0.00105304	-8.24114e-05	-0.0299296	0.0120988	0.879255	0.124565	0.3448	0.698377	0.29845	0.00668816	0.100798
ENSG00000141759	0.00341479	-0.00136954	-0.000856362	-0.00344553	0.00132605	-5.31112e-05	-0.0143351	0.0696095	0.569256	0.4486	0.0485569	0.523786	0.380471	0.0737662	0.211093
ENSG00000166167	0.0110019	-0.00170259	-0.00166673	-0.00631591	0.00325223	2.33947e-05	-0.0772761	0.000695819	0.668226	0.461256	0.0597829	0.344529	0.813472	4.64719e-06	0.0575043
ENSG00000074855	0.00405569	-0.00233954	-0.000573815	-0.00343798	0.001738	1.548e-05	-0.0650914	0.0468661	0.364581	0.761862	0.182354	0.433487	0.808105	3.62366e-07	0.172682
ENSG00000157734	-0.00137109	0.00383657	-0.00422672	-0.00597156	-0.000146807	0.000271767	0.00616551	0.665404	0.350177	0.085026	0.0906406	0.966823	0.00984919	0.683026	0.789395
ENSG00000183826	0.0037089	-0.000604185	0.000913675	-0.0014523	0.000582456	-3.56478e-05	-0.0208932	0.00361517	0.700861	0.429464	0.352107	0.667102	0.362128	0.00230512	0.0728637
ENSG00000154760	0.0102972	-0.000877298	0.00199603	-0.00142213	0.00665966	0.000390192	0.0540882	0.00767982	0.855099	0.546051	0.754256	0.111784	0.00178899	0.00707079	0.0889846
ENSG00000175662	0.00435373	-0.00169108	-0.0017177	-0.00320764	0.00228043	6.79665e-05	-0.0244657	0.0881995	0.605469	0.220998	0.137748	0.421109	0.410587	0.0191335	0.23875
ENSG00000171962	0.00540721	-0.00130314	-0.00112186	-0.00387543	0.00417842	8.24111e-05	-0.00565946	0.038788	0.694678	0.531129	0.145736	0.148632	0.322866	0.629153	0.159288
ENSG00000256646	0.00348647	0.000917143	-8.04507e-05	-0.00270424	0.00124811	2.245e-05	-0.00599461	0.0115403	0.595064	0.944791	0.0992884	0.40222	0.600548	0.379017	0.0993616
ENSG00000106588	0.00348647	0.000917143	-8.04507e-05	-0.00270424	0.00124811	2.245e-05	-0.00599461	0.0115403	0.595064	0.944791	0.0992884	0.40222	0.600548	0.379017	0.0993616
ENSG00000171101	-0.0085579	-0.00435151	-0.00671173	0.00313492	-0.0133018	0.000170322	0.00821805	0.116558	0.531894	0.13055	0.612148	0.0299301	0.327053	0.756349	0.278686
ENSG00000099999	0.00158861	0.00189045	0.00182874	-0.00363909	0.00294559	-7.28058e-05	-0.0114257	0.434674	0.468191	0.357076	0.171469	0.191387	0.261002	0.291271	0.611169
ENSG00000272689	0.00120938	0.00223686	0.00205526	-0.00353063	0.00497751	-0.000131467	-0.0159849	0.662927	0.529793	0.449904	0.329782	0.107721	0.139256	0.281044	0.787686
ENSG00000213676	0.00326577	-0.00088675	0.000158635	-0.000471988	0.0022612	-0.00019114	0.041171	0.0705117	0.697353	0.92808	0.839119	0.251536	0.00125979	0.000103276	0.212626
ENSG00000271780	0.0054154	-0.00183408	-0.00410038	-0.00237368	-0.00207851	0.000295975	-0.0108723	0.199731	0.73578	0.118731	0.542374	0.658177	0.0336017	0.543843	0.380537
ENSG00000121542	0.00115811	0.00114768	-0.000819675	-0.00134802	0.00163077	6.69173e-06	-0.00991465	0.242917	0.366498	0.363611	0.27419	0.138792	0.831362	0.0575515	0.428069
ENSG00000207713	0.001316	0.00204826	-0.00627103	-0.00143996	-0.00185099	0.000143848	0.120259	0.701703	0.643427	0.0369311	0.723064	0.627512	0.194115	3.38818e-08	0.815074
ENSG00000207708	-0.00243681	0.000550296	-0.00369269	0.00138672	-0.00111875	8.50293e-05	0.0933044	0.245857	0.837765	0.041016	0.572482	0.629523	0.206654	1.15789e-10	0.430801
ENSG00000271969	-0.005726	-0.000250968	-0.00201899	0.00420204	-0.000359369	4.40719e-05	0.0928643	0.0326965	0.940838	0.350771	0.171177	0.901927	0.601001	1.98352e-08	0.147371
ENSG00000158545	0.00205273	0.00292068	0.000578699	-0.00324771	0.00409816	-9.70883e-05	0.0559008	0.221542	0.175358	0.725712	0.142373	0.0292242	0.0707276	2.77075e-07	0.404549
ENSG00000171365	0.000402454	-0.245165	0.0013542	0.0146697	0.00183448	-7.48253e-05	0.0165138	0.865328	4.9258e-58	0.543381	1.99418e-05	0.485129	0.323946	0.187903	0.919503
ENSG00000134138	0.00414897	-0.00131155	-0.00107938	-0.00208556	0.00197772	0.000238784	-0.00150481	0.0175658	0.548132	0.522173	0.351363	0.294101	4.42578e-05	0.868149	0.114638
[truncated: 19,882 more rows]

## Sheet: GB_Diff_Methyl_allASD
Gene	beta.condition	beta.sex	beta.region	beta.batch	beta.bank	beta.age	beta.CET	p.condition	p.sex	p.region	p.batch	p.bank	p.age	p.CET	p.condition.fdr
ENSG00000103479	0.00464563	-0.00232402	-0.00131729	-0.00370132	0.00079025	2.69085e-06	-0.0654244	0.00825566	0.289883	0.411446	0.092053	0.674566	0.960375	1.12257e-08	0.113614
ENSG00000198590	-0.00525236	0.00413351	-0.00511178	0.00293973	-0.00610238	2.7943e-05	-0.00795219	0.0328524	0.185408	0.023979	0.326937	0.0253899	0.716256	0.522795	0.186319
ENSG00000075420	-0.00642948	0.00417605	-0.00071555	0.00341275	-0.00351782	-0.00013304	-0.0218422	0.00315719	0.123074	0.729265	0.216639	0.130846	0.048834	0.0560794	0.0908486
ENSG00000078668	0.00107309	0.00237296	-0.000212532	-0.00305882	0.000887598	-1.64262e-05	-0.0158167	0.3441	0.105333	0.849041	0.0442527	0.476914	0.647007	0.0120663	0.583197
ENSG00000072110	0.00314952	-0.00498937	-0.00373974	-0.00309849	-0.00696993	-1.67122e-05	-0.140863	0.171678	0.0953716	0.0273439	0.199602	0.00816653	0.820896	2.29737e-15	0.401567
ENSG00000196296	-0.00308194	-0.00270891	-0.00159198	0.001818	-0.00274988	-1.03465e-05	0.00746472	0.0614416	0.199615	0.174655	0.286036	0.13265	0.843451	0.322369	0.244564
ENSG00000177614	0.00763858	0.00889111	-0.00524356	-0.00809364	0.00520568	-0.00032493	-0.16026	0.0283139	0.0478263	0.0218018	0.0179143	0.175595	0.00466487	1.02765e-12	0.1745
ENSG00000177239	-0.00612074	0.00101932	0.000553157	0.0044182	0.00240557	-0.000141303	-0.0335728	0.00556594	0.708871	0.792747	0.1188	0.307691	0.0402807	0.00519228	0.100636
ENSG00000170892	0.00314057	0.000824266	0.00039408	-0.00321615	0.00199918	2.62467e-05	-0.0186048	0.041954	0.674039	0.714416	0.0469713	0.240029	0.592304	0.011019	0.206617
ENSG00000079691	-0.00648272	0.00420596	-0.00174631	0.00275944	-0.00106453	-0.000112749	0.0105803	0.0030346	0.126209	0.172154	0.153903	0.650966	0.103222	0.234905	0.0899529
ENSG00000169714	0.00619341	0.0010008	0.000660305	-0.00424563	0.000533371	-4.69697e-05	-0.0165884	0.000886418	0.660434	0.659857	0.0482851	0.785813	0.408074	0.0675354	0.0770681
ENSG00000119771	-0.00120647	0.00219478	-0.00649603	0.000181703	-0.00187336	-7.10818e-05	-0.0412764	0.198405	0.0699937	2.74216e-08	0.881297	0.0721122	0.0190093	6.87938e-10	0.434065
ENSG00000157470	0.00348781	0.00261573	-0.000745182	-0.00453082	0.00186452	6.00438e-05	-0.02606	0.0254699	0.187633	0.517914	0.00924644	0.275252	0.224906	0.000906458	0.167884
ENSG00000269821	-0.00482685	0.0016549	0.00144711	0.00212456	-8.94643e-05	-0.000180287	0.0616819	0.00378276	0.421582	0.363621	0.313857	0.959595	0.000775041	1.66975e-08	0.0931594
ENSG00000053918	-0.00175818	0.00119433	-0.000300242	0.00139761	-0.00161238	-9.60861e-05	0.0448069	0.0765691	0.34389	0.738082	0.256155	0.140227	0.00310276	1.57789e-10	0.270472
ENSG00000131697	-9.37617e-05	0.00229127	0.00170536	0.000939642	-0.00115268	-0.000198532	-0.0395266	0.94399	0.187702	0.0818773	0.502941	0.440252	2.36743e-05	2.07067e-07	0.97575
ENSG00000131368	0.00379142	0.0067415	-0.000143881	-0.000101057	0.00332812	-0.000115695	-0.0560411	0.0492696	0.00744984	0.930871	0.964788	0.116961	0.0600035	1.15338e-06	0.221772
ENSG00000131951	-0.00118174	0.000869967	0.00386843	-0.000385184	0.0023686	0.000244803	-0.0946106	0.590479	0.756981	0.0808651	0.893113	0.329284	0.00084611	1.3102e-09	0.773565
ENSG00000262621	5.41568e-05	0.00567844	0.00184436	-0.0010566	-0.000354754	0.000105616	-0.0404355	0.973663	0.00981278	0.0311571	0.412214	0.847309	0.053639	1.22682e-07	0.988995
ENSG00000143194	-0.00473797	0.00134678	4.47076e-05	0.00354182	0.00296669	0.000149407	0.0165902	0.128153	0.734044	0.986826	0.34582	0.386495	0.133028	0.293639	0.346603
ENSG00000117707	-0.00137154	-0.000115156	0.00952278	0.00237086	-0.00412486	-1.38167e-05	-0.0550786	0.52478	0.966697	7.00866e-05	0.401776	0.0863764	0.839697	2.6112e-05	0.726987
ENSG00000066322	-0.00753807	0.0101855	-0.00460825	-0.00143769	-0.00987448	6.0625e-05	0.20038	0.0696197	0.0568716	0.213349	0.774628	0.0328676	0.642701	2.28586e-11	0.258508
ENSG00000185104	-0.00280977	0.00866789	0.00332955	0.00290954	0.000285025	-0.000210914	0.0756466	0.158318	0.00111542	0.0943445	0.263579	0.895744	0.00133415	1.8291e-08	0.386125
ENSG00000116833	-0.00189322	0.00115263	0.00817477	0.00360934	-0.0029279	0.000202126	0.00739921	0.247553	0.582469	1.20463e-06	0.0706414	0.108868	0.00026566	0.370828	0.487963
ENSG00000231407	0.00110513	-0.000355305	0.00309712	-0.00213611	0.00120001	0.000101496	0.0394277	0.560965	0.884698	0.0384627	0.308716	0.570865	0.10097	0.00010305	0.753468
ENSG00000134318	0.0034683	0.00429443	-0.000425951	-0.00372235	0.00081195	1.13586e-05	-0.012026	0.012736	0.0160727	0.73548	0.0343651	0.587467	0.791957	0.0942982	0.130208
ENSG00000185324	0.00155211	0.00554433	0.00529184	0.00194125	0.00204318	-0.00017133	-0.133415	0.468358	0.0474103	0.00787115	0.457111	0.389339	0.0145515	2.6855e-14	0.685029
ENSG00000233639	0.0045691	0.00165498	-0.00207053	-0.00343777	0.00408605	8.88574e-05	0.0104303	0.0092215	0.450613	0.157794	0.0942725	0.0339096	0.10661	0.22607	0.118068
ENSG00000170417	-0.00654462	0.00570442	-0.00263034	0.00921095	-0.00560108	-0.000237806	-0.0266964	0.0424895	0.163277	0.402683	0.0313222	0.11249	0.0208876	0.119646	0.207401
ENSG00000261173	0.00346766	-0.00600878	-0.000956925	0.0100811	-0.00210442	-0.000200098	0.00044837	0.366536	0.223497	0.800286	0.0499479	0.618139	0.103479	0.982445	0.601829
ENSG00000179774	-0.000145383	0.0112854	0.00696429	0.000713827	0.00312742	-5.76964e-05	-0.0786794	0.959067	0.00305412	0.00309841	0.821008	0.32352	0.527331	1.41708e-06	0.983369
ENSG00000141655	0.00301851	-0.00501688	-0.00364824	-0.000664551	-0.00234989	0.000358884	-0.0601368	0.447073	0.331125	0.100929	0.842395	0.59728	0.00735013	0.00049062	0.668629
ENSG00000158828	0.00231283	0.000507315	-0.00218841	-0.00354839	0.000944376	-4.15643e-05	-0.103842	0.177163	0.816783	0.125808	0.0788994	0.617279	0.446677	2.20285e-14	0.408472
ENSG00000128011	-0.00572899	0.000140608	0.00744949	0.00745827	-0.0040006	0.000287317	-0.00169639	0.0419605	0.968499	0.00202692	0.0236583	0.196108	0.00195139	0.900726	0.206617
ENSG00000156253	-0.0026096	-0.0055219	-0.00125639	-0.000631149	-0.000717599	-5.71267e-06	-0.0302356	0.316827	0.104989	0.42443	0.78965	0.805093	0.946109	0.00853011	0.558168
ENSG00000262814	-0.000226141	0.00309789	0.000640016	0.0004229	0.000410469	-7.96107e-05	0.00120915	0.732257	0.000545536	0.329637	0.624605	0.573545	0.000351554	0.731226	0.860419
ENSG00000262660	-0.00189423	0.00241445	-0.000832967	0.00113929	0.000964887	-5.22436e-05	0.0241291	0.129209	0.135396	0.29296	0.335707	0.486195	0.196495	6.54014e-05	0.348174
ENSG00000183048	-0.00229136	0.00211471	-0.00035911	0.00166264	0.000694595	-7.12157e-05	0.0310114	0.0894326	0.223584	0.658807	0.180084	0.641651	0.104507	3.15229e-06	0.290912
ENSG00000163359	-0.00442722	0.000635432	-0.000932516	0.00563874	-0.00830467	-7.42659e-05	-0.0115703	0.0388236	0.8134	0.653728	0.0460143	0.000683448	0.267818	0.304722	0.199222
ENSG00000147408	-0.00126236	0.00541629	0.000482438	-0.000849647	0.00316947	-0.000108253	-0.0645658	0.460425	0.0164134	0.735912	0.671411	0.0985014	0.0516317	5.68357e-09	0.678744
ENSG00000176225	0.000442541	0.00109289	-0.000342838	-0.000155309	-0.00106662	-5.5474e-05	-0.0174313	0.60025	0.314182	0.681216	0.887972	0.254105	0.0420255	0.000407082	0.780051
ENSG00000169217	0.00592819	0.00176399	0.00192916	-0.00314614	0.00204716	-4.84591e-05	0.0190477	0.0026293	0.467063	0.304927	0.207592	0.32746	0.419986	0.0646974	0.086774
ENSG00000163681	0.00243976	0.00728288	0.00276892	0.000384437	0.00415849	2.99729e-05	-0.0107508	0.330357	0.0268237	0.187018	0.894836	0.137549	0.708011	0.388108	0.569985
ENSG00000197157	-0.00252643	0.00747644	0.000779941	0.00142761	0.00381771	-0.000203237	-0.026776	0.18843	0.0032985	0.67532	0.564403	0.0735167	0.00137302	0.0114401	0.421868
ENSG00000248592	-0.00112251	-0.00149891	-0.00155517	0.00383371	-0.0105576	-4.95798e-05	-0.0171908	0.664438	0.651844	0.520753	0.244333	0.000487796	0.547554	0.207379	0.819035
ENSG00000213533	0.000613887	0.00169006	-0.00233228	0.00184902	-0.00406368	-0.00011927	-0.0108668	0.730998	0.464298	0.0940874	0.348535	0.0448665	0.0417792	0.207997	0.859796
ENSG00000169962	0.00215125	-0.00107575	-0.00791961	-0.000779505	0.00336548	-0.000196081	-0.057039	0.520116	0.80299	0.00320328	0.830061	0.367476	0.0725549	0.000916518	0.723806
ENSG00000156886	-0.00572138	-0.0025276	-0.00159251	0.00568412	-0.0035505	-0.000172495	0.010032	0.101538	0.56919	0.611113	0.188297	0.354418	0.121103	0.573325	0.308117
ENSG00000258199	0.00308349	-0.0035612	-0.000149559	-0.00293661	0.000605585	-5.88406e-05	-0.0595569	0.191294	0.240025	0.941415	0.300701	0.81554	0.432976	1.33766e-05	0.425785
ENSG00000117477	0.00548026	0.000372345	0.00164981	-0.00196946	0.00067674	-4.34729e-06	-0.0139632	0.00624774	0.881309	0.298194	0.378027	0.753105	0.944171	0.148431	0.103983
ENSG00000258947	-0.00018396	0.000240454	-0.002277	-0.000811928	0.00157751	3.90846e-05	-0.0302078	0.872918	0.870915	0.0273286	0.557107	0.219281	0.290285	7.91827e-06	0.93735
ENSG00000178395	-0.0202709	0.00153336	-0.00914045	0.00310324	-0.0206269	-7.1127e-05	-0.0361665	0.0342541	0.899765	0.0761467	0.688974	0.0540284	0.816673	0.328114	0.189844
ENSG00000267432	-0.00970196	0.00626135	0.000246631	0.0020145	-0.00332178	-8.72508e-06	0.0452355	0.000906566	0.0864329	0.872914	0.395577	0.288505	0.923355	0.000232097	0.0770681
ENSG00000187775	-0.00409806	0.00210283	0.00193917	0.00320181	-0.00196389	-8.09178e-05	0.0342205	0.00350737	0.229907	0.0715033	0.0387241	0.19425	0.0662716	6.48126e-06	0.0926487
ENSG00000173406	-0.00215004	0.00526554	0.00111924	0.000898981	-0.00230935	7.45204e-05	0.00322909	0.0591962	0.000602358	0.131226	0.410291	0.0697246	0.0444327	0.513654	0.240672
ENSG00000230615	-0.00670887	0.00184138	-0.00286653	0.00279727	-0.00331779	-9.14735e-05	0.0143371	0.00215515	0.494334	0.131421	0.279127	0.15587	0.174249	0.186361	0.0848254
ENSG00000213760	0.00369947	0.00164731	0.00147657	-5.93983e-05	0.00567296	-0.000141946	-0.029615	0.087812	0.548839	0.466859	0.982564	0.0192156	0.0406775	0.0116143	0.288208
ENSG00000204498	0.0011379	-0.000810323	-0.00334951	-0.00153582	0.00398872	9.28842e-05	0.00494285	0.587307	0.763694	0.0697173	0.540436	0.0901237	0.169161	0.640268	0.771188
ENSG00000161267	0.00229919	0.00383387	-0.00250859	-0.00333313	0.00242234	-0.000114513	0.00963748	0.0674563	0.0185706	0.0438236	0.0438398	0.0802617	0.00499432	0.148067	0.254614
ENSG00000270195	0.00561163	0.00535177	0.00726026	-0.00021002	0.00158551	0.00048227	0.143015	0.356589	0.496128	0.0847112	0.972465	0.815051	0.0168332	6.96825e-06	0.593062
ENSG00000170876	0.00277616	0.00210902	-0.00170743	-0.00184295	0.00179021	-3.04323e-05	-0.0142198	0.0130018	0.133605	0.118008	0.199398	0.138697	0.378723	0.0182517	0.130723
ENSG00000235652	-4.38121e-05	0.00119198	-0.000975892	-0.000718711	0.00010003	-8.64539e-05	-0.00403393	0.965848	0.36613	0.306465	0.576236	0.929548	0.0101266	0.449805	0.986376
ENSG00000142599	3.66598e-05	0.00488168	0.00051308	0.00091333	0.00123092	-0.00014675	0.0297201	0.977642	0.00516836	0.655055	0.56475	0.397428	0.000864723	7.13096e-05	0.990605
ENSG00000143390	0.00506591	0.00143438	-0.00622743	-0.00616293	0.00241843	3.96168e-05	-0.0599116	0.0341618	0.634555	0.00336488	0.0318392	0.353938	0.597561	1.06909e-05	0.189844
ENSG00000237976	0.0046452	-0.000529321	-0.00206186	-0.00453556	0.00239423	2.38963e-05	-0.000248122	0.00325179	0.785444	0.159548	0.0240508	0.15625	0.620242	0.975143	0.0913124
ENSG00000118194	-0.0018687	-0.00279265	0.000475775	0.0057465	-0.00548295	-0.000126819	-0.0960963	0.628238	0.577173	0.829663	0.0944393	0.208014	0.315754	4.91062e-07	0.798522
ENSG00000159166	-0.00346447	0.0013938	-0.000763746	0.00443595	-0.00608729	0.000105438	-0.0684906	0.0469039	0.528355	0.579648	0.0280098	0.00221414	0.0591615	1.04464e-09	0.216749
ENSG00000089116	-0.00192178	0.00507193	-0.0212143	-0.00694163	-0.000707074	0.000256693	-0.0268934	0.607986	0.297861	1.6558e-10	0.0593819	0.865932	0.0384637	0.10612	0.784979
ENSG00000267223	0.00537812	-0.000637491	0.00309386	-0.0049235	0.00443111	5.29121e-05	0.0277472	0.00358211	0.779591	0.068012	0.0331272	0.0271784	0.350696	0.00465624	0.0926487
ENSG00000130940	-0.00244945	0.000843153	-0.00137862	0.00254138	-0.00277105	4.17337e-05	0.00598813	0.0465787	0.589794	0.118524	0.0507902	0.0437705	0.287478	0.288792	0.216309
ENSG00000206199	0.00286913	0.00641064	0.00413275	0.00150033	0.00502158	-0.00011062	0.0786931	0.153266	0.0145136	0.041494	0.564979	0.0253379	0.0840363	9.35041e-09	0.38046
ENSG00000173714	-0.00189541	-0.00241206	0.000933917	0.00307826	-0.0144186	2.32318e-05	-0.0400932	0.639516	0.642038	0.811484	0.556132	0.00200313	0.856458	0.0671068	0.805115
ENSG00000108654	0.00511524	0.00404234	0.002211	-0.0037821	0.00216371	-2.79222e-06	0.00400254	0.00198219	0.0506814	0.123849	0.0571533	0.219648	0.955859	0.621647	0.0844386
ENSG00000258890	0.00380149	0.00192749	-0.000705678	-0.00157176	0.000286765	-6.4066e-06	-0.0312046	0.010441	0.298408	0.620443	0.405774	0.856574	0.888435	0.00023389	0.122536
ENSG00000187147	0.00305183	0.00110307	0.00559055	-0.000843486	0.0049744	-0.000162289	0.191284	0.141437	0.67821	0.000477235	0.693283	0.033722	0.0173267	5.76713e-21	0.364588
ENSG00000106511	0.00328603	0.00039398	-0.00109563	-0.00449452	0.00345885	0.000322031	0.0159658	0.14441	0.890686	0.578315	0.103526	0.165158	3.13898e-05	0.165682	0.368433
ENSG00000217555	-0.00100673	0.00527285	0.00186533	0.00151503	-0.000937089	-9.32166e-05	0.0224781	0.597171	0.0347549	0.275041	0.516057	0.656811	0.128891	0.0259088	0.77805
ENSG00000254788	-0.00437871	0.0048546	0.00141815	0.00408756	-0.000836936	-9.71115e-05	0.0156467	0.0331089	0.064462	0.443997	0.109568	0.706999	0.133848	0.13914	0.187209
ENSG00000168016	-0.00311895	-0.000376331	-0.0038046	0.000354843	-0.00750854	5.17225e-05	-0.0580968	0.152717	0.891872	0.0813348	0.900003	0.00252643	0.451672	1.24075e-05	0.379738
ENSG00000128016	-0.000653102	0.00282568	-0.00755627	-0.00493492	-0.0157371	0.000267331	-0.0871496	0.876563	0.600386	0.0755304	0.371905	0.00122934	0.0490609	0.000393737	0.939165
ENSG00000109667	-0.00351127	0.00185336	-0.00135347	-0.000595796	-0.000164859	4.12035e-05	-0.00467767	0.0117509	0.290757	0.204458	0.692755	0.91282	0.345578	0.475048	0.127436
ENSG00000182534	0.00178311	0.0129324	0.00364758	-0.00214106	-0.00379216	-0.000403523	-0.00340285	0.606113	0.00531214	0.114948	0.527359	0.328443	0.000654883	0.823846	0.78401
ENSG00000138131	-0.00343274	-0.00012608	-0.0060205	-0.00302746	0.00182196	-6.69586e-05	0.0317771	0.0983858	0.96173	0.00505291	0.262986	0.421586	0.305764	0.00592996	0.303447
ENSG00000115875	0.00324083	0.00308072	-0.00169552	-0.00413138	0.000614596	3.40887e-06	-0.0324433	0.227003	0.373081	0.366903	0.137765	0.83639	0.968446	0.0111709	0.467054
ENSG00000183495	-0.00190952	0.00190936	0.00210786	0.00237675	0.000645155	-6.38486e-05	0.000448711	0.074161	0.161084	0.0490622	0.0909237	0.579038	0.0602696	0.936271	0.265493
ENSG00000121904	-0.00224114	0.00241318	-0.000167358	0.00104454	6.97857e-06	8.94598e-05	-0.0043688	0.0104251	0.0303986	0.825607	0.318938	0.994072	0.00161791	0.318504	0.122536
ENSG00000161956	0.00152599	0.00247391	-0.000107794	-0.00104137	-0.00202815	-0.000133914	0.00184537	0.455684	0.347571	0.952745	0.67691	0.37121	0.0436557	0.859741	0.674523
ENSG00000265500	0.00311263	0.00119155	-0.00111266	-0.00362521	0.000967039	-0.000135999	0.0164745	0.0143239	0.453069	0.358874	0.0288625	0.478962	0.000991782	0.0159316	0.135862
ENSG00000181090	9.50665e-05	0.00262143	0.00106107	0.00252409	-0.00128825	-0.000121104	-0.019335	0.940424	0.112675	0.37128	0.120475	0.361482	0.00403691	0.0057159	0.974247
ENSG00000160216	-0.00259729	0.00728818	0.00102914	0.00149298	0.00100225	-0.00014235	0.0525955	0.124639	0.00127814	0.465178	0.448949	0.589951	0.010025	2.68795e-07	0.341595
ENSG00000204540	-0.00292321	-0.00178251	0.00137879	0.00164436	-0.00025427	-1.35385e-05	0.0125607	0.0572455	0.364992	0.132906	0.23335	0.880684	0.783477	0.0532847	0.237197
ENSG00000115641	0.00318055	-8.96616e-05	0.00136027	-0.000735576	0.00400981	0.00016347	-0.0768909	0.0442352	0.96402	0.377598	0.716996	0.0221218	0.00153789	4.48783e-11	0.211478
ENSG00000026652	-0.00310003	0.00991767	0.00107806	0.00201442	0.0040327	-1.10838e-05	0.0270642	0.219007	0.00340053	0.424754	0.33309	0.155198	0.892402	0.00868927	0.458584
ENSG00000242242	-0.00582422	0.00234192	0.00369069	0.00538756	0.00109022	-7.38884e-05	0.0372646	0.00797725	0.3944	0.0301435	0.0271997	0.645086	0.282131	0.000790788	0.11282
ENSG00000166816	0.00552226	0.00211429	-0.00641564	-0.00304289	0.00114655	-0.000345933	-0.0187189	0.0599251	0.57124	0.0051495	0.333369	0.72177	0.000453864	0.176628	0.241918
ENSG00000185650	0.00336683	0.00349261	-0.000865878	-0.00249637	-0.000135068	4.82852e-05	-0.0100182	0.0164264	0.05055	0.488627	0.147294	0.928775	0.270086	0.16151	0.142713
ENSG00000118492	-0.00629924	-0.00757561	0.003422	0.00577297	0.00274957	-0.000270105	-0.00759047	0.0404068	0.0560039	0.114353	0.0704436	0.41527	0.0073639	0.58439	0.20293
ENSG00000111252	0.00094675	0.00312983	-0.00361953	-0.00326141	0.00615492	0.000174534	-0.0201677	0.700974	0.329895	0.0108735	0.122694	0.0294339	0.0338573	0.0455997	0.842582
ENSG00000198417	-0.00422734	0.00460793	-0.00187531	-0.00157857	-0.00164533	0.000405978	0.126411	0.268208	0.350013	0.480065	0.684881	0.698198	0.00161434	1.36166e-08	0.509123
ENSG00000167522	4.22669e-05	0.00599756	0.000113689	0.00062798	0.00276819	-0.000154499	-0.0125489	0.974852	0.000944222	0.926375	0.707467	0.0661668	0.000624466	0.0771976	0.989229
ENSG00000242973	-0.00255925	-0.00317829	0.00191664	0.00228025	-0.0010541	-2.40367e-05	-0.0153839	0.306451	0.32397	0.3575	0.434398	0.703307	0.763368	0.218684	0.548307
ENSG00000198373	0.00158731	0.00312068	0.000743442	0.00135362	-0.00519902	-0.000234018	0.00193658	0.396371	0.196652	0.653883	0.552905	0.0144316	0.000229888	0.838987	0.628656
ENSG00000262668	-0.00156332	0.00921655	0.000784132	0.00332187	-0.00306596	7.51466e-05	0.121838	0.645053	0.040087	0.669052	0.242529	0.42172	0.498936	7.07344e-11	0.808331
ENSG00000175920	-0.00844166	0.00162088	-0.00357103	0.00184693	0.00030762	-6.35813e-05	0.0347695	0.000197112	0.55636	0.0103749	0.356929	0.897026	0.3589	0.000499297	0.0637885
ENSG00000261840	0.00576436	0.000358684	0.00137635	-0.00299404	0.00210428	1.98644e-05	-0.0116371	0.00623111	0.890936	0.446713	0.231657	0.35237	0.759845	0.266546	0.103983
ENSG00000080603	0.00097555	-0.00112359	-0.000828786	-0.000895757	0.00112812	-3.52701e-05	-0.0122453	0.399663	0.451235	0.385682	0.504231	0.380848	0.342745	0.037698	0.631176
ENSG00000108591	0.00068947	0.000156671	-0.0003194	-0.000652187	-0.000279125	-3.4643e-05	0.00936579	0.603351	0.92686	0.774118	0.675473	0.849568	0.415882	0.16247	0.782283
ENSG00000184786	-0.00216397	0.000982285	0.000430821	0.000545984	0.00264828	-3.09743e-05	-0.0296828	0.0848885	0.538209	0.691811	0.715772	0.0578338	0.435096	3.40562e-05	0.283762
ENSG00000090776	-0.0060334	-0.120368	-0.000332482	0.0109115	0.00146155	4.92313e-05	-0.00756489	0.0176458	1.96101e-40	0.814428	1.20656e-05	0.599084	0.543125	0.455289	0.146132
ENSG00000196666	0.00324019	0.000794078	0.00356932	-0.00130049	0.00415409	-9.53543e-05	-0.262179	0.308307	0.845685	0.171686	0.720876	0.240712	0.349728	1.87967e-18	0.550179
ENSG00000128652	0.00184938	0.00194752	0.00234146	-0.00125275	-0.000219022	0.000352138	-0.0173483	0.297531	0.391157	0.185389	0.588164	0.910432	5.35041e-08	0.071721	0.538733
ENSG00000272729	-0.00175551	0.00236066	0.00122151	5.74978e-05	-0.00218444	0.000595097	-0.049145	0.488407	0.468461	0.595327	0.985345	0.436205	8.66675e-10	0.000557797	0.699994
ENSG00000258561	-0.00310604	0.00237418	0.000914543	0.00046471	-0.00182456	-0.00011675	-0.0277794	0.0296175	0.188175	0.508923	0.799131	0.238937	0.0106161	0.000619297	0.177731
ENSG00000171723	-0.0018321	0.00402433	0.000393104	-0.000824261	-0.000285383	-1.43178e-05	-0.0397459	0.174154	0.022202	0.747309	0.620153	0.84699	0.736948	1.42192e-06	0.404841
ENSG00000188816	0.00332987	0.00151238	0.00312641	1.28653e-05	0.00393258	0.000249924	0.0432888	0.118075	0.576515	0.117727	0.996131	0.0954534	0.000440555	0.0003371	0.332701
ENSG00000118557	-0.00767871	0.00643067	-0.00669091	0.000687191	-0.00246949	-3.43175e-05	-0.00572228	0.00605175	0.0672524	0.016226	0.845627	0.408088	0.688892	0.691011	0.103411
ENSG00000123395	0.00398283	0.000864994	-0.00090368	-0.00330193	0.00137328	-3.03182e-05	-0.0198179	0.00183138	0.581418	0.43169	0.0381144	0.310926	0.436415	0.00349727	0.0835567
ENSG00000163239	-0.00297842	-0.00295912	-0.00186125	0.00374009	-0.00285825	0.000253264	-0.016086	0.0627846	0.148151	0.177764	0.0539144	0.105929	5.31325e-06	0.0494513	0.246373
ENSG00000115155	-0.00291653	0.00246584	-0.00423901	0.0025592	-0.0054471	-4.34753e-05	0.0364763	0.343398	0.536614	0.00626494	0.267734	0.117866	0.666096	0.00218943	0.582334
ENSG00000204947	0.00060431	-0.00058886	-0.00199599	-0.000855993	0.00114963	-1.64259e-05	-0.0121767	0.628296	0.713991	0.0629513	0.559727	0.40778	0.681098	0.0565978	0.798544
ENSG00000143552	0.00138385	-0.0224108	-0.00282156	-0.00886449	0.010059	0.000135898	-0.0974854	0.926343	0.252502	0.452413	0.150201	0.550751	0.78467	0.0041067	0.967364
ENSG00000259713	0.00313117	0.0026116	-0.00448059	-0.00376386	-0.00312136	0.000176554	-0.0373455	0.0974243	0.279964	0.00503019	0.084091	0.136278	0.00452381	0.0002259	0.302157
ENSG00000169193	0.00461074	0.00230026	0.00273514	-0.000985613	0.00245646	4.38785e-05	0.0398932	0.0101973	0.304533	0.118111	0.665115	0.203597	0.428007	0.000116962	0.121783
ENSG00000132938	-0.00104058	0.00163118	0.00300371	0.00224199	-0.0016247	-0.000126802	0.00460287	0.404311	0.311909	0.00316695	0.108094	0.243857	0.00242731	0.441576	0.635275
ENSG00000160094	-0.00259323	0.00216339	0.000763041	0.0035573	-0.000359104	-6.61933e-05	0.00517719	0.085257	0.263008	0.471508	0.0262327	0.828672	0.171916	0.451583	0.284326
ENSG00000106852	0.00137397	0.00142478	0.0135518	0.00362187	0.00677237	0.000138582	0.0796521	0.636597	0.702103	3.36655e-05	0.343285	0.0381932	0.136741	9.18452e-06	0.803603
ENSG00000179041	0.00180177	0.00278809	0.000353812	-0.00149586	0.000550867	0.000261751	-0.116958	0.531165	0.451648	0.887535	0.665815	0.862651	0.00593235	1.57432e-09	0.732595
ENSG00000147576	-0.000567438	0.00212987	-0.000189194	8.46807e-05	-0.00187496	-6.42192e-06	-0.026085	0.68205	0.233198	0.887611	0.962158	0.222742	0.883883	0.000995935	0.830954
ENSG00000142949	0.000981278	0.00713171	-0.00291008	-0.00240418	0.0025606	-6.93237e-05	-0.018785	0.51339	0.000458768	0.0557078	0.224551	0.125176	0.148731	0.0234057	0.718781
ENSG00000185024	0.00217077	0.00420137	0.00118971	0.000494533	0.000540825	-4.02765e-05	0.0433847	0.0596629	0.00569611	0.146483	0.675327	0.669386	0.274322	7.47699e-10	0.241548
ENSG00000179364	-0.00114739	0.00161063	0.0023182	0.00186272	0.00347245	-0.00013077	0.0976644	0.239731	0.198349	0.0200654	0.147746	0.0019088	7.9502e-05	4.72975e-20	0.480244
ENSG00000236941	-0.0021235	-0.00498337	0.00530024	0.00211263	0.000834953	-6.49378e-05	-0.0743162	0.806201	0.657983	0.192994	0.737213	0.931569	0.819439	0.0200175	0.902401
ENSG00000183439	0.00223186	-0.00268408	0.00363598	0.000438701	0.00884977	-0.000184147	-0.0644123	0.795857	0.810918	0.249206	0.929928	0.363345	0.519106	0.0148748	0.896416
ENSG00000186648	-0.00193869	0.00311073	0.000286514	-7.15771e-05	2.99184e-05	-4.45608e-05	-0.00974413	0.105485	0.0442571	0.800987	0.962413	0.981719	0.238947	0.124427	0.313376
ENSG00000178951	0.00328286	0.00159495	0.00357736	-0.00100341	0.00773091	-0.000308617	0.00848447	0.123599	0.556736	0.0662937	0.699696	0.00158073	2.5047e-05	0.435755	0.340217
ENSG00000141837	-0.00317379	-0.000308196	-0.00113021	0.00270924	-0.00125955	3.77834e-06	-0.0744137	0.0173394	0.85377	0.30996	0.0849602	0.383821	0.927578	1.933e-13	0.145617
ENSG00000146267	-0.00232371	0.00323927	-0.00174948	0.000996606	-0.000236958	8.44341e-05	-0.045484	0.0988117	0.0731951	0.20802	0.584095	0.877092	0.0596856	4.37319e-07	0.304108
ENSG00000198816	0.00229416	-0.000718384	-0.00137348	-0.00104	8.90884e-05	-0.000164152	-0.146353	0.215035	0.760339	0.451225	0.665349	0.964908	0.00653438	7.24206e-17	0.453513
ENSG00000165970	0.00400558	-0.000103222	0.000869556	-0.00100167	0.00294885	0.000248304	-0.0124764	0.169384	0.977921	0.693982	0.752237	0.361425	0.00970327	0.368968	0.399243
ENSG00000147475	-5.80711e-05	-0.0078536	-0.00192376	-0.00173734	0.00342439	2.64561e-05	-0.0235101	0.974032	0.00119494	0.138808	0.354852	0.0897286	0.646533	0.00698307	0.988995
ENSG00000133059	0.000558141	0.00419773	-0.000927775	-0.000233082	0.00263842	-0.000159123	0.0140196	0.721635	0.0415254	0.453181	0.894384	0.134031	0.00246756	0.0711035	0.854646
ENSG00000110218	-0.00387749	0.00421206	0.000448345	0.00302056	-0.00141768	-1.26759e-05	-0.0154798	0.0519325	0.10122	0.728337	0.121489	0.518628	0.842017	0.0808294	0.227555
ENSG00000171425	0.0033249	0.00841244	-0.000452636	-0.000954116	0.000128182	-0.000107338	-0.0209218	0.0903399	0.00137197	0.745309	0.638922	0.952718	0.0905372	0.0247595	0.292269
ENSG00000173581	0.00493745	0.0038173	-0.00207835	-0.00349572	0.00396552	1.87599e-05	-0.0191373	0.00172027	0.051592	0.167731	0.0818327	0.0196742	0.694321	0.0215048	0.0826458
ENSG00000156973	0.00216577	0.00311093	-0.000810332	-0.00217977	0.00147104	4.07042e-05	-0.0159301	0.0535036	0.031287	0.447568	0.130685	0.229657	0.248071	0.00917474	0.230074
ENSG00000205423	0.00237619	-1.58509e-05	-0.000203119	-0.00351981	0.00264679	-2.48337e-05	-0.0123022	0.0390508	0.991255	0.855543	0.0216901	0.037104	0.488966	0.046794	0.199892
ENSG00000198400	-0.000922844	0.000599901	0.00208909	-0.000203221	0.00158085	0.000259883	0.102881	0.540237	0.756848	0.106726	0.908809	0.345705	1.41725e-06	1.07703e-15	0.738598
ENSG00000027644	-0.000943902	-0.000429559	0.00424986	0.00165652	0.00527212	0.000237229	0.16183	0.684638	0.886177	0.0168111	0.504366	0.0457536	0.0024366	8.6074e-17	0.832066
ENSG00000187581	-0.00155935	0.00283858	0.00319983	0.0026949	-0.00286347	-0.00010416	-0.00980649	0.451723	0.286321	0.123591	0.321868	0.212048	0.116339	0.375725	0.671461
ENSG00000133958	-0.000614442	0.00369548	0.00311375	0.00268435	0.000312058	-4.00065e-05	-0.0156162	0.607057	0.0186801	0.0090935	0.0845948	0.81284	0.294192	0.0168507	0.784597
ENSG00000131459	-0.00112996	-0.00242653	-0.00103211	-0.00046686	0.0125694	-0.000308056	0.0297009	0.858401	0.768282	0.393808	0.812388	0.0817261	0.147745	0.00739571	0.93001
ENSG00000139734	-0.00738301	0.00483653	0.00109568	0.00641017	-0.00137436	-0.000170843	-0.0164733	0.00134451	0.0895235	0.613859	0.0306803	0.570245	0.0168429	0.16438	0.0790053
ENSG00000100644	-0.00165508	0.00279477	-0.000132812	0.00248948	0.00154592	-6.17453e-06	-0.00661132	0.344417	0.214313	0.937997	0.275997	0.422669	0.911162	0.476595	0.583411
ENSG00000119314	0.000665682	0.00103333	-0.00236483	-0.000178736	-5.54636e-05	-8.06239e-05	-0.0840596	0.675108	0.612588	0.110979	0.928044	0.974791	0.115016	3.85399e-12	0.826122
ENSG00000162894	-0.0011663	-0.00264356	-0.000566422	-0.0042301	0.00261271	0.000213034	0.0172639	0.564362	0.310468	0.763092	0.102436	0.245043	0.00158469	0.1071	0.755914
ENSG00000144647	0.000696611	0.0045708	-0.000250856	0.00159319	0.00123044	-0.000103208	0.000139372	0.576252	0.00570321	0.838455	0.330721	0.371557	0.0112266	0.983228	0.76389
ENSG00000237647	-0.000890261	0.00426826	0.00232079	0.0030232	-0.000971365	-3.62484e-05	-0.0584427	0.471639	0.00903604	0.0529509	0.0603474	0.477027	0.357578	9.25688e-11	0.686916
ENSG00000131409	0.00631236	0.00453336	0.00291925	-0.00302959	0.0132464	-0.000165563	0.0190919	0.0969214	0.348724	0.410262	0.52513	0.00224549	0.16949	0.333745	0.301995
ENSG00000078618	-0.00293718	0.00174851	0.00050577	0.00233597	-0.000103192	-3.78521e-05	-0.00833035	0.00424084	0.171058	0.605243	0.0770735	0.924523	0.23044	0.119933	0.0949124
ENSG00000167476	-0.00327752	0.00305712	0.00311747	0.00173809	-0.00470775	4.27172e-05	0.039674	0.136661	0.278797	0.0919508	0.495572	0.0558972	0.541503	0.000756081	0.358214
ENSG00000102309	0.00596368	-0.0960105	-0.000534655	0.00226851	0.00118222	-3.37327e-05	-0.0238903	0.000625096	1.2689e-44	0.656285	0.198776	0.521345	0.52715	0.00353832	0.0725653
ENSG00000198157	0.00639201	-0.21851	0.0021188	0.00864974	0.00550577	0.000145053	-0.0165594	0.147998	3.60765e-41	0.534975	0.0821423	0.261171	0.305093	0.434442	0.373266
ENSG00000132763	0.0043936	0.00623113	0.00146995	0.000156702	-0.00255328	-0.000375186	0.0223753	0.376223	0.334824	0.464458	0.960581	0.646516	0.0247318	0.16374	0.610823
ENSG00000122966	0.00380962	0.00412085	0.0054682	0.0021817	0.00391948	-0.00033921	-0.0405596	0.134457	0.207233	0.0137272	0.463601	0.164756	9.245e-05	0.00258131	0.355553
ENSG00000011347	0.00161926	0.00500992	0.00124974	-0.000336326	0.00206489	-4.77425e-05	0.0036765	0.326545	0.0206939	0.400054	0.867897	0.259128	0.364235	0.663468	0.5669
ENSG00000179902	0.00617492	0.00281916	-0.00205367	-0.00144498	0.0020906	-2.11351e-05	0.022387	0.00596817	0.316622	0.188355	0.52259	0.389146	0.762939	0.0304331	0.102855
ENSG00000116299	-0.00158967	-0.00172126	0.00208694	0.000540177	0.00142039	-0.000228948	-0.0142024	0.372604	0.453446	0.151262	0.790025	0.473115	0.000174014	0.109297	0.607875
ENSG00000132669	0.00872273	0.00664225	0.000462348	-0.00710946	0.00701775	-0.000258131	0.239233	0.0307081	0.196041	0.878795	0.108592	0.114799	0.0462609	1.05415e-14	0.180434
ENSG00000023697	-0.0046969	0.00485103	-0.0032434	0.00174825	-0.00499921	-9.134e-05	-0.0409273	0.0307487	0.0793708	0.129191	0.530615	0.0366987	0.179551	0.000876228	0.180586
ENSG00000106624	-0.00167305	-0.00207621	0.00174241	0.00483608	-0.00446404	1.08345e-05	-0.0122801	0.351272	0.36817	0.275684	0.031854	0.0275643	0.849471	0.184044	0.588542
ENSG00000139946	-0.00504466	0.00637492	0.000673507	0.00311628	-0.00225394	-0.000132029	-0.00604944	0.00413712	0.00464384	0.687506	0.164725	0.230019	0.0166792	0.503514	0.0945845
ENSG00000165533	-0.000525409	0.00285136	0.000941119	0.000755639	-0.000434136	5.25253e-06	-0.0183064	0.637225	0.0495919	0.394708	0.604151	0.723576	0.881766	0.00370768	0.803891
ENSG00000088205	0.00434018	0.000324604	-0.00109458	-0.00595024	0.00186735	7.39833e-05	-0.00797708	0.0445912	0.905464	0.525945	0.0187516	0.42958	0.279551	0.445888	0.212403
ENSG00000138075	-0.00407715	0.000902198	0.00302699	0.00302696	-0.000470998	-3.3278e-05	0.0450509	0.0142565	0.664251	0.0490968	0.141486	0.792313	0.51906	4.73747e-06	0.135462
ENSG00000150394	-0.00113519	0.00155417	-1.90433e-06	0.00100639	0.00195656	-3.532e-05	0.00099993	0.209643	0.182499	0.998017	0.348458	0.0536985	0.222353	0.824692	0.447915
ENSG00000138395	-0.00391849	0.0043618	-0.000179767	0.00573248	-0.00437507	-7.20832e-05	0.0276559	0.102952	0.156691	0.932179	0.0543526	0.100266	0.343363	0.0278342	0.310152
ENSG00000187498	-0.000965507	0.0030856	-0.00651714	-0.00106866	-0.0069396	7.08546e-05	-0.0888989	0.657982	0.274562	0.000735522	0.669916	0.00571326	0.313141	7.59076e-10	0.815534
ENSG00000176624	-0.00140185	0.0014976	-3.6855e-05	-1.15307e-05	0.00199156	3.8374e-05	-0.0184503	0.11284	0.18465	0.965959	0.991944	0.0425312	0.170046	0.00031899	0.32542
ENSG00000167508	-0.00224252	-0.000298369	-0.0016054	0.00243155	-0.00120182	-0.000130359	0.0189716	0.16113	0.883555	0.272189	0.222572	0.494224	0.0122703	0.0256328	0.389064
ENSG00000172985	-0.00156847	0.00504141	0.000428457	0.000187881	-0.00208482	-3.33354e-05	-0.0804825	0.174303	0.00111595	0.680335	0.894517	0.104025	0.362901	1.1504e-15	0.405052
ENSG00000165886	-0.000585529	-0.000221804	0.000105547	-0.00146071	0.000845376	-0.000237928	0.0205266	0.750561	0.925659	0.939691	0.468625	0.680502	0.000175695	0.0240113	0.871307
ENSG00000167700	0.00397555	-1.76886e-06	-0.000311454	-0.00232783	0.00155617	4.80022e-05	-0.00742877	0.00434091	0.999179	0.814316	0.189725	0.29499	0.262119	0.302157	0.0952926
ENSG00000132005	-0.00194779	0.00049842	-0.00250386	-0.00100929	0.000154253	0.000135159	-0.0389356	0.18004	0.787996	0.0544973	0.564373	0.923031	0.00468365	5.58874e-06	0.412062
ENSG00000126107	7.3437e-06	0.00131504	0.00167677	0.00016038	-0.000734347	1.27433e-05	-0.0334666	0.994677	0.354078	0.106432	0.907522	0.546908	0.716383	1.06538e-06	0.997614
ENSG00000115053	-0.00312164	0.00256179	-0.00168397	-0.000442836	-0.000225258	-8.60157e-05	0.00300184	0.0214965	0.135214	0.203536	0.798179	0.877378	0.0445756	0.67086	0.157088
ENSG00000146112	0.00296754	0.00507367	-0.00232022	-0.00430322	-0.00385702	0.00017404	-0.0218451	0.384014	0.250874	0.342917	0.230012	0.311338	0.116985	0.170258	0.617459
ENSG00000138382	0.00643161	0.00450881	0.00249684	-0.00291075	0.00157109	3.84881e-05	-0.0606656	0.00569012	0.121247	0.252481	0.316698	0.526499	0.589765	9.82896e-06	0.100737
ENSG00000168779	0.0012663	-0.00186265	0.0065762	-0.00090653	0.00595079	0.00046474	0.00192378	0.618549	0.568828	0.00674811	0.772924	0.0380532	4.07179e-07	0.883101	0.792018
ENSG00000163319	0.00354445	0.00053469	-0.000555897	-0.00276661	-0.00103613	7.53753e-05	-0.0132908	0.0849379	0.838297	0.718988	0.217628	0.647032	0.251643	0.175269	0.283762
ENSG00000271359	0.00277639	0.0023484	0.000406647	-0.00647014	0.00250269	1.9764e-05	-0.00287606	0.16413	0.355964	0.835227	0.0164018	0.253773	0.752867	0.784934	0.392547
ENSG00000263080	0.00337579	0.00123276	0.00016228	-0.0017731	-0.00476317	7.80536e-05	-0.0140472	0.2831	0.760446	0.943895	0.59647	0.175825	0.440525	0.342057	0.524605
ENSG00000175643	-0.00103508	0.000256569	-0.00141019	1.79163e-05	-0.000531626	0.000119049	0.0316934	0.224006	0.812824	0.0980163	0.987063	0.5689	4.20306e-05	2.93627e-08	0.464036
ENSG00000147155	-5.79106e-05	-0.151654	-0.0026027	0.00438616	0.00344114	-6.91663e-05	0.00387077	0.968956	9.38435e-58	0.0833485	0.0293799	0.0397036	0.146868	0.625889	0.987408
ENSG00000228526	0.00260697	0.0027446	0.00208927	-0.00177558	0.00301518	-0.000146647	0.0529226	0.112019	0.189979	0.197612	0.404409	0.0957903	0.00594008	4.57678e-07	0.323821
ENSG00000115596	-0.00117296	0.00584043	0.00771734	0.000478422	0.017064	0.000171914	0.215559	0.733063	0.188409	0.0282927	0.915201	3.35856e-05	0.119107	8.20553e-14	0.860719
ENSG00000270673	0.00511679	0.00247541	-0.000707024	-0.00630985	0.00159576	-2.86637e-05	-0.0040961	0.00730766	0.29791	0.685159	0.0102775	0.434642	0.625438	0.671799	0.109403
ENSG00000167548	0.00153645	0.00267048	-0.00174883	-0.00212107	0.00252934	-0.000129344	-0.00534452	0.303255	0.16784	0.113073	0.183543	0.130908	0.00897955	0.44308	0.54458
ENSG00000184857	0.00135144	0.00122398	0.00340654	-0.0022311	0.00654025	-0.000200127	-9.70763e-05	0.62097	0.72961	0.0470587	0.377209	0.0361649	0.0277214	0.993308	0.793366
ENSG00000140650	-0.000702557	0.00160573	0.00299051	0.00105253	0.00115715	-0.000115222	0.00735482	0.523432	0.259389	0.00242657	0.416532	0.344968	0.00177715	0.185103	0.725942
ENSG00000163694	-0.00259156	0.00393543	-0.0036442	-0.000224691	-0.000935162	8.02946e-05	0.0111874	0.0921804	0.0475146	0.0137068	0.906443	0.578	0.101015	0.163053	0.294924
ENSG00000198807	0.000376928	-0.00115933	0.00101181	-0.000619485	0.00352269	0.000238759	0.0129384	0.804379	0.552706	0.502384	0.755558	0.0394657	7.14403e-06	0.116812	0.901558
ENSG00000186207	-0.00199241	0.00269693	0.00110492	0.00771813	-0.000634152	-0.000199165	0.0241138	0.683995	0.669253	0.776479	0.168387	0.90723	0.20839	0.314838	0.831643
ENSG00000167984	-0.0057357	-0.000377927	0.00227494	0.00465013	-0.00365585	2.09311e-05	0.0439325	0.0142456	0.897631	0.191874	0.0671622	0.15315	0.775261	0.00024114	0.135462
ENSG00000011485	0.00149446	-0.000933457	-0.00171624	-0.00167734	-0.00166495	3.1266e-05	-0.0300668	0.361888	0.655773	0.291406	0.433902	0.356785	0.54681	0.00135464	0.597676
ENSG00000102924	-0.00139802	-0.000120546	0.0283865	0.00306865	0.00545762	0.000445077	0.0837986	0.703335	0.979656	3.2093e-11	0.470814	0.184246	0.000368925	4.48461e-05	0.844216
ENSG00000259374	0.00161207	0.00248874	0.0117572	0.00227163	0.00965373	0.00021537	0.119968	0.799967	0.760395	0.0607	0.781016	0.172792	0.289161	0.00096276	0.89892
ENSG00000102178	0.00281205	-0.140801	-0.0044211	0.00260672	0.00910383	-0.000207251	-0.111147	0.431469	7.29282e-36	0.0894355	0.485151	0.0254044	0.0761912	7.11645e-08	0.657035
ENSG00000132475	0.00515447	0.000647988	0.00048314	-0.00351521	0.00393528	6.34786e-06	0.0132173	0.00117939	0.738765	0.725967	0.067461	0.0217195	0.895208	0.0969081	0.0771567
ENSG00000196576	-0.00194565	0.00147389	-0.000984394	0.00396556	-0.000995708	-0.000121243	-0.0527501	0.314786	0.555619	0.413427	0.0330353	0.644715	0.0571306	2.06694e-07	0.555946
ENSG00000163466	0.00255233	0.000858148	-0.000393543	-0.0017596	0.00077063	-2.17131e-05	-0.0339214	0.099589	0.664264	0.73673	0.298642	0.651524	0.659732	4.31196e-05	0.305355
ENSG00000189171	0.00267476	0.00524845	-0.000288316	0.000611124	-0.000268844	-0.000187163	0.165606	0.341319	0.149631	0.899437	0.849461	0.931139	0.0409876	4.60181e-14	0.580941
ENSG00000271853	0.00250897	0.00461501	-3.16767e-05	-0.000186414	-5.01762e-06	-0.000167237	0.155638	0.339229	0.17425	0.988344	0.951166	0.998621	0.0499611	4.80884e-14	0.578623
ENSG00000081692	0.00273004	0.00141047	0.0023682	-0.000939323	0.00235262	9.51885e-05	0.0177394	0.0818865	0.477799	0.127752	0.642768	0.171411	0.0565787	0.0370281	0.278594
ENSG00000143740	0.00258549	0.00120848	0.00102264	-0.00135241	-0.00166222	-8.57466e-05	-0.109718	0.0817465	0.523097	0.379655	0.413974	0.310012	0.0727217	2.79051e-17	0.27835
ENSG00000129159	0.000522469	0.00695512	0.00441377	-0.000419442	0.00271862	-0.000122127	-0.0422038	0.759256	0.00237844	0.00562938	0.839723	0.153771	0.0282344	2.22948e-05	0.875541
ENSG00000140450	0.00238718	0.00152381	-0.00116708	-0.00157526	0.000931599	-2.56481e-05	-0.00255972	0.0289852	0.272118	0.161094	0.186543	0.435246	0.457207	0.617797	0.176101
ENSG00000182870	0.00338126	0.00513432	-0.00232471	-0.00143762	0.00166598	-0.000151986	-0.012494	0.104533	0.0578627	0.109623	0.494409	0.469635	0.0257567	0.187582	0.312149
ENSG00000183098	-0.00496281	0.00503175	-0.000126869	0.00329526	-0.000529864	-0.000105976	0.00948965	0.0042836	0.0222064	0.934343	0.121238	0.774491	0.0506316	0.277718	0.0949124
ENSG00000124780	-0.00344401	1.47259e-05	0.00199748	0.00202542	-0.00147834	0.000268419	0.052122	0.0286927	0.994059	0.158685	0.291669	0.387119	1.08709e-06	1.20033e-07	0.175497
ENSG00000121742	-0.00355026	-0.00293429	-0.0101158	-0.00109617	-0.00903954	0.000207494	-0.0833352	0.278797	0.483437	0.00323005	0.797081	0.0144564	0.0488604	2.65185e-05	0.52002
ENSG00000169857	0.0121161	0.0100461	0.0153515	0.00308074	0.00323049	-0.000553991	0.181383	0.0217566	0.136975	4.82547e-06	0.483716	0.57667	0.00168305	1.8507e-10	0.15783
ENSG00000229068	0.0043428	0.00107273	-0.00020756	-0.00146703	0.00566144	0.000155082	-0.00846945	0.0689764	0.722933	0.920004	0.607311	0.0334115	0.0428345	0.480497	0.257508
ENSG00000266036	0.00187986	0.00435776	-0.00141359	-0.00401964	-0.000201936	4.24607e-05	0.0148403	0.169394	0.0147383	0.295341	0.0285312	0.892533	0.325844	0.0459547	0.399243
ENSG00000188428	0.0023578	0.00467372	0.00136173	-0.00223057	0.00166092	-0.000207409	0.103967	0.157347	0.0307619	0.406564	0.305225	0.3635	0.000209979	7.40685e-14	0.385151
ENSG00000265818	-0.00151545	0.00214581	0.000347095	0.00116618	-0.000721246	-0.000106705	-0.0254102	0.119908	0.0864794	0.71574	0.357372	0.497965	0.000921525	1.67001e-05	0.335587
ENSG00000259040	-0.000546613	0.00416578	0.00052516	0.00188059	-0.0046055	-0.000179405	0.0349185	0.70874	0.0315427	0.557593	0.168297	0.00661939	0.000385902	2.09956e-06	0.847501
ENSG00000267426	-0.00389994	-0.00156168	0.000938741	0.0040883	-0.000699646	-0.000101627	0.0147516	0.00797623	0.394853	0.450445	0.0216446	0.657455	0.0287837	0.0467512	0.11282
ENSG00000188878	-0.00315697	-0.00116491	0.00153275	0.00385406	-0.000423213	-0.000100642	0.0206165	0.024492	0.509825	0.197852	0.0231202	0.780797	0.0249653	0.00484266	0.164819
ENSG00000247287	0.00436616	-0.00344037	-0.00298312	-0.00277698	0.000147549	0.000272491	-0.0132937	0.0376117	0.197144	0.104472	0.268572	0.94842	0.000113459	0.208705	0.196058
ENSG00000027075	-0.000787311	0.00101438	-0.00175336	-0.000202684	-0.00166575	4.09568e-05	-0.00266135	0.52172	0.522287	0.0741004	0.882334	0.225592	0.301482	0.65382	0.725169
ENSG00000233183	-0.00462593	0.00281821	-0.000561724	0.00226483	-0.00187886	0.00015398	0.00977462	0.00336418	0.151348	0.68719	0.235987	0.264821	0.00226546	0.218107	0.0914395
ENSG00000169871	-0.00343269	0.00042449	-0.00220095	0.00150542	-0.00824525	2.24565e-05	0.0900717	0.135318	0.884825	0.24788	0.570614	0.0018286	0.758171	1.84704e-09	0.356786
ENSG00000108510	-0.00241358	0.00653424	0.00054551	0.00235181	-0.00299331	-8.33529e-05	-0.0177022	0.230359	0.0132169	0.780836	0.368415	0.178083	0.192445	0.101937	0.470225
ENSG00000130783	0.00192892	0.00478328	-0.00295863	-0.00504044	-0.00170285	0.000112902	-0.0187033	0.34283	0.0706578	0.0959058	0.0430266	0.449557	0.0855774	0.0734482	0.581999
ENSG00000159167	0.00420554	-0.00123407	0.00806856	-0.00326215	0.00428519	-2.36968e-05	-0.0838322	0.465697	0.8673	0.134979	0.651008	0.501282	0.897074	0.00768473	0.682814
ENSG00000141542	0.00602062	0.00276433	0.00420586	-0.00166113	0.00624609	-0.000403643	-0.0133443	0.0125063	0.358636	0.0756214	0.587966	0.0183577	1.23111e-06	0.288451	0.12952
ENSG00000197549	-0.0118057	0.00146378	-0.000510441	0.0035195	-0.00380935	4.53491e-06	-0.00151266	0.00873059	0.794228	0.890426	0.496796	0.432214	0.974065	0.944835	0.115811
ENSG00000071626	-0.000468869	0.00242744	0.000578769	-0.000225603	0.00432112	-0.000268997	0.0112127	0.825472	0.379006	0.698357	0.917854	0.0729789	0.000243069	0.253919	0.912032
ENSG00000151693	0.00327949	0.00326067	-0.00858824	-0.00451302	0.000891131	-4.52902e-05	-0.11496	0.163291	0.283953	4.18117e-08	0.0229317	0.73354	0.553398	1.01978e-14	0.391728
ENSG00000155093	-0.00201876	0.00228737	-0.000164783	0.00194018	-0.00195369	-4.67688e-05	-0.0258651	0.0251932	0.04668	0.849911	0.0985235	0.0481895	0.0984978	3.00834e-06	0.167015
ENSG00000158966	-0.00572721	0.00376166	-0.0029611	0.00279035	-0.00297528	4.15099e-05	-0.0678409	0.00210227	0.104214	0.0782723	0.215788	0.134846	0.465392	1.1964e-08	0.0848254
ENSG00000268861	-0.00176968	0.00247315	0.00108797	0.00147126	-0.00169411	-0.000100295	0.00490237	0.132017	0.102287	0.293292	0.301686	0.191933	0.00890322	0.410435	0.352261
ENSG00000104880	-0.00229669	0.00309895	0.00102125	0.00238731	-0.00168684	-0.000105316	0.0176077	0.0915344	0.0775395	0.361817	0.132962	0.260997	0.0172222	0.0116642	0.294328
ENSG00000042445	0.0030173	1.29099e-05	-0.00322091	-0.0032844	-0.00109104	-5.49492e-05	0.00513224	0.0728624	0.995149	0.0555003	0.135646	0.550914	0.298361	0.561865	0.263509
ENSG00000100030	-0.00233251	0.011144	0.0100523	0.0030931	0.000542945	-5.39893e-05	-0.043445	0.263872	9.73536e-05	1.94773e-05	0.258596	0.812444	0.413742	0.000352523	0.504842
ENSG00000136732	0.000184556	0.00458679	-0.0128571	-0.00380281	-0.0150942	0.000294892	-0.084221	0.96819	0.440974	0.00606236	0.522668	0.0044572	0.0489993	0.00135553	0.987186
ENSG00000101940	0.00383809	-0.100151	-0.00163821	0.00151146	0.00110991	-4.4136e-05	-0.0220031	0.0525327	7.30259e-42	0.283794	0.486763	0.608684	0.481527	0.0238648	0.228307
ENSG00000130558	0.0049848	0.00411678	1.19293e-05	-0.0037622	0.0091652	-7.60701e-05	-0.206064	0.0633719	0.229386	0.995712	0.230362	0.00274407	0.370436	1.88397e-17	0.247092
ENSG00000132510	0.00262029	0.00325793	-0.000597543	-0.00245905	0.0017825	4.49664e-06	-0.0329691	0.0612417	0.0709887	0.577083	0.114277	0.247953	0.919159	1.56665e-05	0.244303
ENSG00000184647	-0.00573339	-0.00320137	-0.00493752	0.000287628	-0.0090416	0.000255131	-0.0123966	0.212404	0.589026	0.0824267	0.945319	0.0812861	0.0902784	0.522543	0.450819
ENSG00000253649	-0.0039707	-0.00248433	-0.00448908	0.000397449	-0.0050258	0.000173798	0.00540699	0.318244	0.629155	0.0503788	0.907134	0.260619	0.182617	0.735453	0.559259
ENSG00000005206	0.000189315	0.00124983	0.00122369	0.00117567	0.00042693	-0.00018595	0.0681859	0.891629	0.484877	0.334225	0.49521	0.781363	9.51964e-05	2.46603e-11	0.947705
ENSG00000032389	-3.35007e-05	0.00378503	0.000482826	0.00162979	0.00211877	-0.000180219	-0.0272381	0.983031	0.0649501	0.756603	0.430634	0.225494	0.000644331	0.00241968	0.992487
ENSG00000061337	0.00516735	-0.000220378	-0.00470402	-0.00451605	0.00399042	-2.73026e-05	-0.0931284	0.0273408	0.940735	0.00314689	0.0483909	0.123259	0.713394	5.40156e-11	0.172147
ENSG00000198060	0.000591087	0.000732655	0.000411187	-4.7849e-05	0.00171504	1.5456e-05	-0.00493274	0.661449	0.6719	0.756463	0.978264	0.251626	0.718179	0.492798	0.817203
ENSG00000022567	-0.00166736	4.28023e-05	-0.00533096	-0.000435279	-0.00222408	-3.68598e-05	-0.0361687	0.242405	0.981244	0.000198716	0.804715	0.159919	0.415996	1.71718e-05	0.48313
ENSG00000100280	-0.00186821	0.00197412	-0.00101765	-0.0030638	0.00349993	9.23966e-05	-0.017108	0.100828	0.176643	0.275353	0.0233831	0.00679825	0.0128055	0.00381186	0.307099
ENSG00000234616	-0.00242302	0.00116378	-0.000226402	0.000911484	0.00315302	-0.000104857	-0.00371807	0.512894	0.808727	0.830665	0.594654	0.449263	0.393926	0.6767	0.718622
ENSG00000167653	-0.00499426	0.000425998	0.00205471	0.00029413	0.0078303	-0.00014443	-0.0314799	0.535698	0.967536	0.284195	0.924235	0.388607	0.589744	0.0606077	0.735555
ENSG00000132768	0.000248766	0.00292537	-0.000512666	-0.00117161	-0.000134629	-6.90471e-05	0.0151488	0.84437	0.0758258	0.682597	0.480839	0.923203	0.0901339	0.030097	0.922403
ENSG00000141552	0.00157225	-0.000410633	0.000500681	-0.000176176	0.00170654	-3.63617e-05	-0.0253033	0.104341	0.739696	0.480194	0.863365	0.113676	0.241427	2.1094e-06	0.311781
ENSG00000226688	0.00151698	0.00139566	-0.00249354	-0.00444798	0.00115468	5.04179e-05	-0.0309379	0.219337	0.37924	0.0144309	0.00267755	0.398907	0.204071	8.30591e-06	0.459005
ENSG00000136367	0.00299339	0.00234899	0.00165055	-0.00136898	0.00390798	-9.27853e-05	-0.0329507	0.0250743	0.164417	0.189478	0.413551	0.00865874	0.0287873	2.58379e-05	0.166789
ENSG00000157306	0.0030426	0.0038662	0.00202568	-0.000979382	0.00540135	-0.000144583	-0.010881	0.100437	0.103743	0.244827	0.673463	0.00959101	0.015627	0.259964	0.306564
ENSG00000248265	0.000429053	0.00395699	0.00887053	0.00449819	0.00184777	0.000271393	0.0810466	0.894159	0.343942	0.000826397	0.205896	0.607526	0.0112561	6.07735e-06	0.949156
ENSG00000250432	0.000955481	-0.00345688	0.00293411	0.00207712	0.00560023	0.000218353	0.027967	0.759337	0.392112	0.217689	0.541328	0.111178	0.0333303	0.0654896	0.875594
ENSG00000157570	-0.00416779	0.000428716	-0.00016615	0.0029596	-0.00526917	8.11319e-05	0.000703322	0.00461402	0.813333	0.905537	0.116382	0.00131092	0.0752974	0.925738	0.0970214
ENSG00000178685	-0.000697517	0.000813112	-0.00102521	-0.000838154	0.00328632	3.62617e-05	0.0037728	0.59059	0.627234	0.29087	0.54827	0.0261384	0.38678	0.537787	0.773565
ENSG00000172428	0.00113664	-0.00178381	-0.00880836	-0.00202952	0.0024699	6.84658e-06	-0.00847777	0.600137	0.526785	1.40062e-09	0.234792	0.312097	0.923186	0.300627	0.780051
ENSG00000129535	0.00291017	0.00137015	-0.0026805	-0.00373071	0.00224535	-1.61057e-05	-0.0301371	0.0266325	0.408648	0.0147285	0.0158443	0.11937	0.695652	3.00259e-05	0.170318
ENSG00000258216	-0.00374823	0.00625161	0.000610535	0.0074274	-0.0102724	-0.000187031	-0.0748975	0.245088	0.1349	0.800279	0.0384652	0.00554072	0.0743552	1.79965e-05	0.485786
ENSG00000186867	0.00167297	-0.00421797	0.00180918	-0.000304456	0.00514427	0.000139735	0.0264765	0.38622	0.0913745	0.344496	0.903645	0.0181326	0.0253541	0.0134943	0.619183
ENSG00000225667	-0.00367423	-0.00154201	0.00632446	0.00337262	-0.00130584	0.000368052	0.0648133	0.0640742	0.543573	1.21819e-06	0.0489792	0.551707	3.6154e-07	7.96297e-10	0.24809
ENSG00000137871	0.00258706	-0.000390991	0.000233569	-0.000362314	0.000620656	3.5534e-05	-0.0432974	0.0865376	0.83871	0.841809	0.828084	0.708148	0.45899	6.65979e-07	0.285923
ENSG00000255223	0.000341628	0.011752	-0.00335073	0.00146012	0.00218125	-0.000130445	0.0461558	0.904597	0.00211754	0.220863	0.68818	0.489269	0.153981	0.00372766	0.955364
ENSG00000181163	0.00385842	0.00219092	0.000148701	-0.00415291	0.00189021	2.88021e-05	-0.00544815	0.0361054	0.346377	0.927722	0.0696316	0.34556	0.616845	0.559033	0.193611
ENSG00000112079	0.0030282	0.0107029	-0.00280012	-0.00200293	-0.000436609	-1.87196e-05	-0.0101576	0.236555	0.00191248	0.0787509	0.395689	0.878127	0.821026	0.349953	0.477493
ENSG00000198863	-0.00019621	0.0030861	-0.0024545	-0.00241707	0.00234277	-0.000216951	-0.0249641	0.901075	0.13112	0.122011	0.245933	0.181723	6.0331e-05	0.00507054	0.953187
ENSG00000075884	-0.00753382	0.00555361	-0.00145493	0.00424814	-0.00088785	-7.22554e-05	-0.0144889	0.00305637	0.079976	0.547354	0.188381	0.741442	0.352603	0.26919	0.0901609
ENSG00000228655	-0.00701313	0.0106757	-0.000184813	0.007235	-0.00129778	-0.000163001	-0.0956485	0.0397208	0.0153409	0.955392	0.10429	0.724832	0.128435	4.63063e-06	0.201864
ENSG00000257640	-0.00864151	0.00943017	0.00214056	0.00740624	-0.00633844	-8.70145e-05	-0.0396794	0.00813799	0.0230029	0.494469	0.0794651	0.0729871	0.387022	0.0231757	0.113162
ENSG00000066735	-0.00294847	0.00413885	-0.0038596	0.000588053	-0.00131921	-5.65544e-05	0.0209348	0.108754	0.0822757	0.00494123	0.756161	0.516112	0.337391	0.0167068	0.318626
ENSG00000177511	0.00299414	-0.000961374	0.000939147	0.000177624	-0.00141871	8.04491e-05	-0.033114	0.0234026	0.561254	0.46286	0.916063	0.320366	0.0533017	2.4748e-05	0.162819
ENSG00000091656	0.00141015	0.00320351	0.0010864	-0.000732116	0.00259236	-0.000336875	0.0348428	0.573451	0.324075	0.54258	0.778448	0.355094	0.000105075	0.00443434	0.761995
ENSG00000267658	0.00580465	-0.000354242	-0.00201954	-0.00383557	-0.00036534	4.29325e-05	-0.0435818	0.00126303	0.872911	0.115281	0.0416404	0.848441	0.438786	3.94447e-06	0.0776952
ENSG00000171100	-0.00501431	-0.100347	-8.92671e-06	0.00454605	-0.002187	-0.000275927	-0.0817082	0.034391	4.47694e-38	0.996895	0.140196	0.394224	0.000413552	1.06528e-07	0.190149
ENSG00000171790	-0.00406195	-0.0014685	0.000310911	0.00612344	-0.00109885	1.72535e-05	-0.00567477	0.155159	0.689225	0.857757	0.0239387	0.729048	0.851469	0.637556	0.382449
ENSG00000007545	0.000547724	0.00329341	-0.000691731	-0.00147298	0.000921454	-2.46857e-05	0.0120403	0.54349	0.00635738	0.250486	0.102572	0.361789	0.399295	0.00452805	0.740737
ENSG00000261732	0.00133152	0.00316947	-4.21392e-05	-0.000857113	0.00181638	-9.90558e-05	0.0380053	0.204539	0.0208483	0.965051	0.51231	0.118962	0.00408616	3.00723e-08	0.441796
ENSG00000146085	-0.00753666	0.00272517	0.0034584	0.00522515	0.00119732	-6.72825e-05	0.0144395	0.00404524	0.40345	0.0929389	0.0743309	0.669686	0.407571	0.245387	0.0943669
ENSG00000134313	0.00132965	0.00557672	0.00477781	0.00306099	0.00180339	4.67886e-05	0.047222	0.447124	0.0153266	0.00682186	0.177101	0.350904	0.400238	9.41832e-06	0.668629
ENSG00000140675	-0.00555816	-0.00652091	-0.00254757	0.00204099	-0.000356335	0.000190564	0.0222235	0.0140157	0.0246465	0.160286	0.421122	0.884101	0.00891867	0.0459806	0.134534
ENSG00000179761	0.000366843	0.00370258	0.00101427	-0.000202776	-0.00297179	0.000213951	-0.0302771	0.816174	0.0727709	0.437352	0.911715	0.0942536	8.53184e-05	0.000409358	0.90721
ENSG00000183337	-0.00162809	0.109717	0.000957747	-0.00805113	-0.00285256	5.55483e-05	-0.0267562	0.434204	2.26414e-42	0.481109	0.000293891	0.222557	0.411187	0.0056701	0.658874
ENSG00000271810	0.000754277	-0.000893849	-0.00196738	-0.00283341	-0.00343357	4.75991e-05	-0.0023835	0.720477	0.742047	0.261661	0.250553	0.146345	0.482023	0.819245	0.854226
ENSG00000157916	0.000692941	0.00194257	0.00054881	2.65997e-05	0.00213301	-0.000223181	0.0128946	0.692908	0.390823	0.718071	0.989911	0.275269	0.000194353	0.15187	0.837579
ENSG00000126773	0.000105029	0.00452129	-0.00175463	-0.00234566	0.000413436	-9.80815e-06	-0.0150881	0.925622	0.00278125	0.0678434	0.0809401	0.740835	0.78563	0.0101979	0.967061
ENSG00000068784	-0.00353392	0.0045037	0.00172844	0.00397322	-0.00203763	-0.000126699	0.0140585	0.140379	0.145202	0.354061	0.139497	0.441666	0.10107	0.224759	0.363393
ENSG00000126351	0.00490103	0.00655432	0.00210333	-0.00171888	0.0050076	-0.000346736	0.00864394	0.0644307	0.0546406	0.372617	0.593007	0.0871478	0.000105144	0.519958	0.248877
ENSG00000171475	0.000857628	-0.000290168	-0.00281807	0.0017187	-0.00235201	-0.000179435	-0.031724	0.720335	0.925167	0.136754	0.520009	0.379256	0.022962	0.00894837	0.85414
ENSG00000178209	-0.00157828	0.000530904	-0.0018496	0.00094746	-0.00250942	-0.000164834	-0.110153	0.416608	0.832203	0.178669	0.634676	0.248965	0.0107261	1.76078e-14	0.646292
ENSG00000089685	0.0015763	0.0103143	0.00358447	-0.00550244	0.0147679	-0.000555867	0.232261	0.770227	0.1407	0.46743	0.413366	0.0160611	0.0020052	6.58341e-10	0.882394
ENSG00000099308	0.00230872	0.00309906	0.0010822	-0.00305205	0.00494704	-0.000113481	-0.0596187	0.248467	0.230411	0.475503	0.166066	0.02897	0.080622	2.78869e-07	0.488721
ENSG00000175164	-0.00403892	0.00270223	-0.00198088	0.00205672	-0.00822782	8.70067e-05	0.0622989	0.152421	0.454898	0.36741	0.51098	0.0103624	0.33523	4.63722e-05	0.3795
ENSG00000130772	0.000986328	0.00465459	-0.000371403	-0.00195431	0.003571	-9.05922e-05	-0.0159116	0.606376	0.0627227	0.820788	0.393368	0.0964947	0.142562	0.104821	0.78406
ENSG00000120899	-0.00138484	-0.00187012	-0.00664759	-0.00244394	-0.00834077	3.23528e-06	-0.209027	0.530719	0.509386	0.00304706	0.388429	0.00112249	0.96319	2.12865e-19	0.732351
ENSG00000175048	-4.62325e-05	0.0025332	0.00205703	-6.56023e-05	-0.00326158	3.47814e-05	-0.0280075	0.974248	0.172569	0.11364	0.970132	0.0436508	0.447952	0.000482119	0.989091
ENSG00000197245	0.0015628	-0.000244698	0.00137389	-0.00179486	-0.00145843	0.000194424	0.033094	0.492887	0.933317	0.494423	0.516828	0.563331	0.0095067	0.0067781	0.703652
ENSG00000263494	0.00169073	0.00182362	-0.00414811	-0.00209594	0.00334263	-0.000176248	0.13208	0.512501	0.581716	0.0959809	0.524095	0.243087	0.0351499	1.26618e-11	0.718282
ENSG00000128487	0.00207999	0.00335048	-0.00130262	-0.00331506	0.00202743	-0.000155405	0.0441547	0.136439	0.0635722	0.293408	0.0559637	0.188983	0.000837101	3.19084e-07	0.358005
[truncated: 24,148 more rows]

## Sheet: Prom_Diff_Methyl_ConvergentASD
Gene	beta.condition	beta.sex	beta.region	beta.batch	beta.bank	beta.age	beta.CET	p.condition	p.sex	p.region	p.batch	p.bank	p.age	p.CET	p.condition.fdr
[truncated: 21,880 more rows]

[truncated: 3 more sheets: GB_Diff_Methyl_ConvergentASD, Prom_Comethylation_Network, GB_Comethylation_Network]
