# Supplementary material for: Integrative genomics identifies a convergent molecular subtype that links epigenomic with transcriptomic differences in autism
Source: Nat Commun. 2020 Sep 25;11:4873. doi: 10.1038/s41467-020-18526-1 (PMC7519165; doi:10.1038/s41467-020-18526-1)
Supplement: Supplementary file 8 — Supplementary Data 5 [file 41467_2020_18526_MOESM8_ESM.xlsx]

## Sheet: Diff_Acetyl_allASD
Supplementary Data 5 - Differential H3K27ac and gene links
H3K27ac_Peak	beta.condition	p.condition	p.condition.fdr
chr10-65520-67620	-0.0580436	0.766934	0.874199
chr10-121084-123215	-0.214943	0.116058	0.366275
chr10-173137-176676	-0.48525	0.0044557	0.182489
chr10-180076-183825	-0.100066	0.24868	0.500961
chr10-286221-291914	-0.171764	0.0537456	0.285272
chr10-338092-340234	-0.204974	0.0453104	0.270696
chr10-342231-344875	-0.163368	0.0358608	0.255393
chr10-366557-370151	0.213887	0.0978446	0.344095
chr10-374675-380035	0.033	0.59407	0.766066
chr10-382799-386199	0.106037	0.136029	0.39001
chr10-404235-406739	0.127876	0.116801	0.367274
chr10-431725-435691	-0.0155235	0.873836	0.935975
chr10-439094-442136	0.0414806	0.464672	0.675336
chr10-497675-499785	-0.0045313	0.93786	0.970633
chr10-500495-505704	0.00491568	0.928143	0.965826
chr10-526112-532314	-0.106446	0.0635193	0.298823
chr10-555000-557814	0.0944778	0.202701	0.457559
chr10-559685-561399	0.157008	0.0217149	0.231139
chr10-562935-565591	0.191094	0.0145127	0.215625
chr10-592336-594522	0.254538	0.00369305	0.179388
chr10-626675-629004	0.173858	0.0103081	0.206963
chr10-632304-635503	0.11189	0.104656	0.352396
chr10-651099-654509	0.116072	0.152397	0.407443
chr10-655835-657336	0.241854	0.00954948	0.204314
chr10-659195-662146	-0.0498215	0.508546	0.705761
chr10-668500-674136	-0.0962803	0.236438	0.490027
chr10-678700-682363	-0.127585	0.117173	0.367708
chr10-684785-686958	-0.0616617	0.513428	0.709413
chr10-694832-697604	-0.0374209	0.622799	0.784519
chr10-699121-702146	-0.236354	0.0404442	0.262658
chr10-703103-704703	-0.121524	0.346557	0.584099
chr10-705199-711031	-0.186504	0.0583688	0.291378
chr10-713596-716331	-0.0805935	0.433801	0.652966
chr10-717204-719603	0.0584372	0.483274	0.689018
chr10-724258-727675	-0.0351354	0.657208	0.806718
chr10-728539-730849	0.0896334	0.227845	0.482245
chr10-733004-737205	0.0559295	0.452228	0.66575
chr10-829140-832025	0.136964	0.263335	0.514123
chr10-834492-836649	0.310222	0.00254836	0.169703
chr10-975307-979463	0.0993901	0.324253	0.565714
chr10-989557-991697	-0.0161223	0.876747	0.937539
chr10-1032849-1035514	0.118865	0.153198	0.408118
chr10-1067899-1070063	-0.148969	0.0978638	0.344139
chr10-1079809-1083285	-0.184808	0.0504153	0.279189
chr10-1088631-1091220	0.145391	0.0394021	0.260468
chr10-1093436-1096714	-0.0486221	0.555885	0.739649
chr10-1100695-1103764	0.101368	0.192481	0.44785
chr10-1133303-1136191	-0.0627905	0.444022	0.660126
chr10-1144131-1146209	-0.0259117	0.690265	0.828686
chr10-1163300-1166061	-0.0592374	0.570976	0.750533
chr10-1222031-1223397	-0.148003	0.197251	0.45202
chr10-1225398-1228209	-0.224045	0.0925915	0.33781
chr10-1231975-1235729	-0.24697	0.0587458	0.292062
chr10-1244214-1249314	-0.318779	0.0290964	0.245114
chr10-1257236-1259821	-0.083384	0.434846	0.653874
chr10-1275798-1278151	-0.0280251	0.748193	0.862889
chr10-1280788-1283475	-0.186421	0.325857	0.567
chr10-1293132-1295275	0.229696	0.262471	0.513446
chr10-1296304-1299136	0.0409005	0.702745	0.836224
chr10-1329109-1331903	-0.0732079	0.493983	0.69625
chr10-1334136-1336953	-0.177149	0.139803	0.393768
chr10-1338957-1342275	-0.147587	0.277765	0.526618
chr10-1357614-1360153	-0.129249	0.234708	0.488152
chr10-1410004-1412753	0.0355493	0.735729	0.855621
chr10-1582740-1584935	-0.118108	0.620621	0.783004
chr10-1586966-1590404	0.034286	0.899691	0.950101
chr10-1593794-1596236	0.12152	0.451857	0.665535
chr10-1599736-1602904	0.0962724	0.512743	0.708831
chr10-1614053-1616736	-0.0215441	0.853441	0.924431
chr10-1692303-1694804	0.000305794	0.998372	0.999347
chr10-1700231-1703236	-0.0630725	0.716121	0.844026
chr10-1708922-1711431	-0.00884003	0.957474	0.980092
chr10-1762722-1764966	-0.0581144	0.651989	0.803117
chr10-1778089-1780697	-0.0724509	0.508721	0.705892
chr10-1795894-1798240	-0.140097	0.109308	0.358164
chr10-2912114-2914114	-0.257895	0.00454654	0.182489
chr10-3020332-3023732	-0.185569	0.139964	0.39392
chr10-3027707-3030059	-0.234757	0.0587874	0.292161
chr10-3081397-3083537	-0.423011	0.0262724	0.24048
chr10-3108799-3112099	-0.0053481	0.965187	0.983664
chr10-3131921-3134299	-0.17816	0.0638882	0.299384
chr10-3144739-3151060	-0.0472587	0.587566	0.761525
chr10-3177803-3181448	0.0471917	0.581085	0.757372
chr10-3183092-3185740	0.155376	0.210839	0.465249
chr10-3210698-3216389	-0.0874869	0.0937474	0.339513
chr10-3249899-3252497	-0.259591	0.0511162	0.280468
chr10-3278399-3281340	0.0129509	0.877989	0.938224
chr10-3359395-3361388	-0.00684276	0.942406	0.973026
chr10-3392042-3396742	-0.272934	0.0388461	0.259572
chr10-3440663-3443275	-0.13907	0.229702	0.483938
chr10-3509137-3512135	-0.00450846	0.962616	0.982482
chr10-3513209-3515875	-0.0622335	0.446508	0.662115
chr10-3525867-3529540	-0.0342907	0.624512	0.785562
chr10-3535940-3537935	-0.0715424	0.44608	0.66163
chr10-3541875-3544475	-0.0123897	0.880444	0.939776
chr10-3552100-3554595	0.0526559	0.647755	0.800497
chr10-3580114-3582544	-0.0107091	0.936812	0.970003
chr10-3597639-3599739	0.0323938	0.815406	0.90326
chr10-3611714-3613914	0.050188	0.524179	0.717273
chr10-3708964-3711964	0.267027	0.017012	0.220999
chr10-3761632-3764357	-0.158738	0.285014	0.533218
chr10-3789998-3793414	-0.154312	0.122151	0.373482
chr10-3796725-3799314	0.177762	0.0695127	0.306654
chr10-3802099-3804746	-0.25084	0.0938106	0.339556
chr10-3816121-3819797	0.202067	0.0377631	0.258843
chr10-3824221-3828821	0.00507116	0.949954	0.976425
chr10-3845310-3848667	0.202493	0.0258415	0.239638
chr10-3852537-3854810	-0.195001	0.116111	0.366275
chr10-3869925-3872514	-0.108131	0.227204	0.481565
chr10-3892215-3895851	-0.0254781	0.838569	0.916211
chr10-4047257-4049653	0.0735365	0.574694	0.752987
chr10-4092597-4094857	-0.238292	0.0232882	0.234123
chr10-4103420-4105905	0.0364022	0.759368	0.869953
chr10-4172203-4175114	0.00756685	0.956414	0.979692
chr10-4182689-4184640	0.0680603	0.59205	0.764689
chr10-4187093-4189695	-0.0170524	0.894563	0.947317
chr10-4216246-4219613	-0.129487	0.161053	0.41661
chr10-4357214-4359514	-0.163851	0.0264238	0.240634
chr10-4374649-4377257	0.0329706	0.738653	0.85748
chr10-4385621-4388303	0.0468573	0.646889	0.799937
chr10-4539800-4541745	0.143859	0.220346	0.475289
chr10-4555453-4557757	-0.0492112	0.627962	0.78774
chr10-4867679-4869598	-0.106897	0.267899	0.518096
chr10-5422607-5424311	0.0659896	0.454474	0.667675
chr10-5453734-5456375	-0.0602714	0.291764	0.53893
chr10-5554261-5556444	-0.197535	0.135326	0.389253
chr10-5566603-5569293	0.0500576	0.614581	0.779475
chr10-5587576-5591057	-0.176132	0.107034	0.355258
chr10-5655540-5658195	-0.098684	0.467536	0.677496
chr10-5707421-5709324	-0.0436356	0.617335	0.781057
chr10-5725709-5728339	0.0086374	0.899295	0.949963
chr10-5733894-5736709	-0.101897	0.138334	0.392393
chr10-5816680-5819403	0.118373	0.0267064	0.240767
chr10-5853875-5856936	0.0539369	0.470198	0.679276
chr10-5881303-5883988	-0.213751	0.0377687	0.258843
chr10-5893397-5896203	-0.0142962	0.909659	0.956221
chr10-5899263-5902553	-0.209844	0.0556647	0.287883
chr10-5911219-5913321	-0.163348	0.120809	0.371829
chr10-5914514-5916736	-0.0454481	0.443808	0.659938
chr10-5930301-5933024	0.101134	0.292311	0.53939
chr10-5968321-5971436	0.061978	0.401312	0.62816
chr10-5982983-5988635	0.0713102	0.504634	0.703449
chr10-6017246-6020498	-0.0274634	0.808676	0.899295
chr10-6091776-6093907	-0.265282	0.0100456	0.205426
chr10-6106783-6109825	-0.0665249	0.552088	0.737003
chr10-6127236-6130146	-0.177944	0.0422784	0.266063
chr10-6130624-6132649	-0.0155543	0.816791	0.904135
chr10-6155736-6158814	0.0276074	0.717636	0.84505
chr10-6161335-6163535	0.0305311	0.696554	0.83246
chr10-6165303-6168399	0.0457191	0.434545	0.653648
chr10-6170445-6172558	0.0589995	0.595525	0.767026
chr10-6185904-6189703	0.160433	0.055862	0.288065
chr10-6192510-6197393	0.236771	0.000736584	0.136691
chr10-6198926-6200825	0.31217	0.00360117	0.178215
chr10-6203021-6207349	-0.0348162	0.607871	0.775651
chr10-6213267-6218309	-0.120132	0.243671	0.496247
chr10-6223926-6225899	0.0880097	0.371224	0.604627
chr10-6236999-6239806	0.120617	0.0885118	0.333129
chr10-6242203-6247946	0.0307418	0.787568	0.886365
chr10-6252885-6255314	0.0108743	0.862959	0.929793
chr10-6273439-6276064	-0.0874696	0.174576	0.430017
chr10-6287658-6290645	-0.168003	0.0653807	0.300817
chr10-6308334-6310803	-0.0441392	0.711297	0.841073
chr10-6311804-6314439	0.0939993	0.281121	0.529815
chr10-6316003-6319521	0.186483	0.0760306	0.315368
chr10-6321039-6323261	0.186605	0.0844186	0.327513
chr10-6340984-6344059	-0.0571395	0.654168	0.804743
chr10-6368505-6372257	-0.11489	0.29347	0.540403
chr10-6388383-6391521	-0.148245	0.181782	0.437536
chr10-6422910-6426339	-0.0470376	0.599323	0.76954
chr10-6427592-6429453	-0.167955	0.242718	0.495151
chr10-6435239-6438806	0.0925768	0.284403	0.532749
chr10-6440132-6444666	-0.00265463	0.978977	0.99002
chr10-6486725-6490104	-0.104262	0.267906	0.518096
chr10-6515909-6518275	-0.225284	0.0449118	0.270201
chr10-6547925-6551136	-0.33914	0.015664	0.217885
chr10-6561603-6564309	-0.266345	0.0344111	0.252816
chr10-6621504-6625103	-0.202226	0.0233534	0.234238
chr10-6634898-6638122	-0.201843	0.0366807	0.257022
chr10-6642794-6646703	-0.372161	0.00670929	0.193508
chr10-6648804-6651521	-0.362397	0.0128204	0.212222
chr10-6664388-6666803	-0.157752	0.0988386	0.345256
chr10-6723539-6725734	-0.339028	0.0638563	0.299375
chr10-6743080-6745166	-0.195584	0.0646192	0.300202
chr10-6796610-6800330	-0.109114	0.442663	0.659326
chr10-6805692-6808239	-0.00801035	0.944842	0.974137
chr10-6819821-6822812	0.000814751	0.99675	0.998569
chr10-6827539-6829639	-0.08735	0.501251	0.701256
chr10-6871560-6873839	-0.0902191	0.470687	0.679511
chr10-6884766-6886914	-0.182129	0.161964	0.417412
chr10-6961275-6963814	-0.150175	0.0883066	0.332809
chr10-6967409-6972692	-0.00845966	0.943282	0.97333
chr10-7027193-7030895	-0.277974	0.0110695	0.208662
chr10-7033434-7035421	-0.110893	0.446863	0.662273
chr10-7040480-7044214	-0.365969	0.0231747	0.233936
chr10-7096975-7099375	-0.215636	0.0814314	0.322905
chr10-7125914-7128957	-0.193454	0.0947321	0.340712
chr10-7159097-7161339	-0.133766	0.0867624	0.330526
chr10-7225625-7227945	0.178038	0.109607	0.358552
chr10-7247009-7249414	-0.107998	0.24944	0.501888
chr10-7301434-7303414	0.107827	0.151292	0.40641
chr10-7378014-7383809	-0.0896987	0.329408	0.569865
chr10-7441226-7443326	0.0541968	0.49272	0.695398
chr10-7448621-7455510	-0.0526358	0.633116	0.790924
chr10-7465207-7467592	-0.160359	0.166744	0.422507
chr10-7478353-7481737	-0.104653	0.368147	0.602152
chr10-7485214-7488429	-0.259877	0.00558469	0.187252
chr10-7498332-7501325	-0.156713	0.120686	0.371749
chr10-7505692-7507984	-0.330138	0.0320941	0.249636
chr10-7510097-7512610	-0.346287	0.0232357	0.233936
chr10-7513037-7514737	-0.259755	0.119656	0.370527
chr10-7515699-7519020	-0.204777	0.118401	0.369125
chr10-7522053-7526310	-0.153875	0.196573	0.451431
chr10-7555010-7557276	-0.190176	0.204081	0.458808
chr10-7559189-7562520	-0.258483	0.0736515	0.311488
chr10-7584736-7587709	-0.327261	0.0110998	0.208662
chr10-7591775-7594939	-0.206268	0.0446942	0.26975
chr10-7741714-7743914	-0.217663	0.0326971	0.250428
chr10-7828936-7831449	0.0868666	0.170328	0.425999
chr10-7859558-7861925	-0.0104741	0.88368	0.941176
chr10-7986114-7988936	0.104721	0.246979	0.49917
chr10-9385346-9387346	0.057505	0.648066	0.800512
chr10-9491920-9494220	-0.0322895	0.791432	0.88877
chr10-9698520-9701421	0.0265406	0.844479	0.919285
chr10-9894720-9898440	0.027597	0.825123	0.908738
chr10-9961794-9964800	0.115163	0.391951	0.620767
chr10-9965740-9967646	0.0774741	0.584283	0.759377
chr10-10033520-10036299	0.115703	0.358454	0.594376
chr10-10040295-10043135	-0.0243905	0.876583	0.937494
chr10-10201891-10203946	0.227315	0.0856696	0.329252
chr10-10218746-10221020	0.253264	0.0550602	0.28711
chr10-10249340-10253140	0.0520928	0.68806	0.827235
chr10-10307759-10309559	0.0262272	0.874163	0.936134
chr10-10313140-10316546	0.111364	0.271897	0.521667
chr10-10333995-10338393	0.0951541	0.511098	0.707812
chr10-10342646-10345546	0.123824	0.346485	0.584043
chr10-10374120-10376940	0.113629	0.410075	0.634417
chr10-10386595-10389595	0.0864461	0.497864	0.698759
chr10-10404311-10406445	0.114069	0.372597	0.605636
chr10-10408201-10411046	0.166423	0.206671	0.461129
chr10-10472594-10475646	0.204312	0.0872011	0.331322
chr10-10479420-10481620	0.103417	0.325359	0.566612
chr10-10503446-10507735	0.103249	0.499357	0.699745
chr10-10546840-10550799	0.160179	0.234458	0.487928
chr10-10554340-10557535	0.152755	0.297174	0.543402
chr10-10558419-10560795	0.148491	0.329627	0.570051
chr10-10636421-10638991	-0.0166497	0.898937	0.949923
chr10-10649540-10651720	0.118545	0.396897	0.624936
chr10-10665091-10667745	0.112534	0.385794	0.616159
chr10-10684195-10688564	0.0187772	0.88735	0.943369
chr10-10708340-10711359	0.0423958	0.734828	0.855246
chr10-10838351-10841389	-0.030059	0.804311	0.896622
chr10-10962740-10964835	0.230929	0.0597756	0.293657
chr10-11037721-11040440	0.105375	0.38192	0.613395
chr10-11045794-11049732	0.124664	0.384893	0.615542
chr10-11058435-11062089	0.04221	0.704655	0.837375
chr10-11091165-11093913	0.140695	0.289861	0.537339
chr10-11151339-11153639	0.0725712	0.421609	0.643037
chr10-11204746-11209014	0.0310704	0.746841	0.862145
chr10-11211457-11215245	0.105372	0.326599	0.567592
chr10-11217221-11222825	0.0453477	0.654457	0.804972
chr10-11232840-11235101	0.199396	0.0227656	0.233208
chr10-11251397-11253449	0.0831736	0.30937	0.553925
chr10-11283495-11286939	0.0936613	0.254011	0.506148
chr10-11321618-11323403	0.160645	0.164351	0.420203
chr10-11324425-11327232	0.230641	0.0508861	0.280147
chr10-11329601-11331711	0.186545	0.0791419	0.319582
chr10-11355935-11358235	0.223583	0.0533485	0.284733
chr10-11368371-11371757	0.092359	0.343928	0.582071
chr10-11377121-11382540	0.0232501	0.736577	0.856153
chr10-11409240-11411346	0.265031	0.0229229	0.233265
chr10-11455614-11457914	0.0399937	0.635719	0.79259
chr10-11503146-11505840	0.267123	0.0270963	0.241663
chr10-11535240-11537346	-0.0129174	0.905857	0.954151
chr10-11546514-11548914	-0.0434095	0.648715	0.800979
chr10-11636014-11638214	0.120271	0.227972	0.482294
chr10-11651897-11655257	-0.0402256	0.50622	0.704332
chr10-11702749-11705237	-0.0330073	0.746666	0.862101
chr10-11714899-11717321	-0.0429702	0.705038	0.837635
chr10-11719046-11721097	0.0357727	0.709425	0.839919
chr10-11724557-11728414	-0.04097	0.621958	0.784039
chr10-11754440-11757149	-0.00128219	0.985449	0.993221
chr10-11761003-11764840	0.0529448	0.514716	0.710385
chr10-11798614-11800714	0.115941	0.120132	0.371165
chr10-12083504-12086309	-0.0122717	0.844282	0.919195
chr10-12094714-12097225	0.0527247	0.471796	0.680361
chr10-12109637-12112275	-0.0354319	0.650259	0.802076
chr10-12153583-12156599	-0.0844496	0.39617	0.624325
chr10-12169914-12172749	0.143076	0.0799554	0.320809
chr10-12174036-12176209	0.0302713	0.749651	0.863685
chr10-12205599-12208857	-0.168277	0.191454	0.446932
chr10-12213475-12215775	-0.160612	0.0836151	0.326205
chr10-12236565-12239214	0.116673	0.0355567	0.25508
chr10-12262240-12265835	0.208958	0.0425585	0.266751
chr10-12305640-12307401	0.139684	0.0983445	0.344743
chr10-12389749-12393935	0.142536	0.181925	0.437717
chr10-12429701-12432749	0.259404	0.0264306	0.240634
chr10-12437605-12440349	0.150124	0.201915	0.456702
chr10-12525358-12528305	0.124727	0.346289	0.583835
chr10-12540339-12542945	-0.00305826	0.977189	0.989401
chr10-12552192-12554189	-0.101645	0.361418	0.596992
chr10-12630683-12633037	0.0756836	0.522702	0.716139
chr10-12639493-12641637	0.14512	0.200034	0.455282
chr10-12646839-12649131	0.00482704	0.946912	0.975021
chr10-12678718-12682294	0.108745	0.392983	0.621734
chr10-12686645-12688599	0.0476089	0.720074	0.846416
chr10-12742151-12745100	0.195183	0.151083	0.406161
chr10-12748788-12751819	0.120737	0.179267	0.435196
chr10-12809945-12811745	0.0855208	0.562159	0.744475
chr10-12816622-12818367	0.151202	0.291795	0.53893
chr10-12819039-12822321	0.295225	0.0416303	0.264681
chr10-12823512-12826435	0.284809	0.0800259	0.320966
chr10-12829145-12831294	0.225423	0.119448	0.370368
chr10-12836135-12838901	0.115594	0.354946	0.591064
chr10-12862859-12866558	0.126635	0.323365	0.564903
chr10-12871419-12874003	0.102406	0.464851	0.675454
chr10-12885599-12888320	0.232421	0.0867484	0.330512
chr10-12946494-12949100	-0.00209897	0.987462	0.994235
chr10-12987745-12989946	0.133476	0.349034	0.586311
chr10-12994835-12998235	0.17895	0.2546	0.50667
chr10-13042045-13044112	0.157949	0.296746	0.543255
chr10-13140359-13144536	-0.0341548	0.554719	0.738824
chr10-13159414-13161714	0.0109523	0.891013	0.945297
chr10-13267445-13270059	0.120741	0.394766	0.623292
chr10-13313214-13315331	-0.000464072	0.994191	0.997388
chr10-13340409-13345194	-0.0156149	0.835765	0.914641
chr10-13387835-13392139	-0.0880062	0.161913	0.417412
chr10-13499740-13501640	0.244274	0.0247484	0.236551
chr10-13628060-13629937	-0.0412358	0.646402	0.799668
chr10-13649514-13652014	0.0265585	0.713059	0.842239
chr10-13673009-13677419	-0.0899495	0.424249	0.645338
chr10-13695740-13698146	0.0011832	0.992636	0.996725
chr10-13700037-13703635	0.0411508	0.570764	0.750391
chr10-13725940-13729805	0.115244	0.161335	0.416919
chr10-13746010-13750651	0.0769436	0.336111	0.575283
chr10-13753410-13755597	0.00983678	0.903835	0.952681
chr10-13759437-13763120	0.126041	0.104578	0.35239
chr10-13797998-13801156	-0.0806165	0.440734	0.658083
chr10-13829057-13832836	0.228999	0.00384856	0.180436
chr10-13857836-13859839	0.230817	0.00223638	0.165084
chr10-13873725-13878153	0.103093	0.468506	0.678067
chr10-13894125-13896903	0.129061	0.202903	0.457661
chr10-13898697-13901557	0.0272095	0.834757	0.914018
chr10-13912318-13917692	0.166652	0.098298	0.34461
chr10-13922967-13925507	-0.0571816	0.671019	0.815887
chr10-13926775-13929326	0.0952057	0.210594	0.465009
chr10-13932092-13935220	0.00698487	0.95107	0.97703
chr10-13944999-13947853	-0.0067694	0.957659	0.980181
chr10-13952646-13955142	0.0867097	0.383927	0.614674
chr10-13956626-13959421	0.0157975	0.866726	0.93166
chr10-14025703-14028303	0.213985	0.0478051	0.274799
chr10-14049032-14052557	-0.0538514	0.71115	0.840996
chr10-14057332-14060020	-0.27132	0.121021	0.372035
chr10-14063946-14068132	-0.311596	0.0837738	0.326552
chr10-14081732-14084537	-0.0439764	0.67791	0.820752
chr10-14130440-14132946	-0.0587198	0.562368	0.744629
chr10-14214739-14217256	0.135673	0.14843	0.403366
chr10-14226404-14228518	0.114328	0.310799	0.554896
chr10-14370805-14374195	0.151524	0.32732	0.568227
chr10-14412321-14415840	0.188993	0.181312	0.437085
chr10-14420294-14422765	0.172467	0.187937	0.443473
chr10-14432540-14434659	0.0653528	0.482731	0.688544
chr10-14437797-14440337	-0.0668893	0.326276	0.56731
chr10-14445499-14448692	0.190953	0.0956064	0.341502
chr10-14497214-14499414	0.0885697	0.448068	0.663151
chr10-14522295-14525114	-0.395604	0.00431151	0.182149
chr10-14528332-14531475	-0.2387	0.0208949	0.230192
chr10-14539709-14542375	-0.135155	0.088652	0.333366
chr10-14563575-14566336	-0.252605	0.0645912	0.300186
chr10-14581804-14584136	-0.176344	0.18907	0.444394
chr10-14589721-14592837	-0.168495	0.222145	0.476792
chr10-14596325-14600204	0.0124155	0.916837	0.960369
chr10-14601231-14604600	-0.164425	0.211747	0.46622
chr10-14609236-14617103	-0.26935	0.0450452	0.270343
chr10-14620625-14624263	-0.219606	0.0677715	0.304031
chr10-14640726-14647998	-0.0370315	0.64729	0.800188
chr10-14666475-14669131	-0.181947	0.0164317	0.220925
chr10-14689337-14691614	0.0294641	0.732801	0.85416
chr10-14777614-14780311	-0.103241	0.11647	0.366815
chr10-14878214-14881349	0.0877368	0.174868	0.430393
chr10-14918393-14921624	0.18622	0.0384483	0.25938
chr10-14994875-14997237	0.0880559	0.224846	0.479386
chr10-15000437-15003221	-0.0068279	0.915188	0.959524
chr10-15125514-15127539	0.0149656	0.825417	0.908906
chr10-15138145-15140736	-0.0153092	0.856596	0.926314
chr10-15208545-15211921	0.0825211	0.27219	0.521952
chr10-15262949-15266414	0.249525	0.00207128	0.163666
chr10-15278403-15282035	-0.0483857	0.502524	0.701953
chr10-15295303-15299436	-0.103182	0.291238	0.53849
chr10-15333944-15337900	0.00404094	0.948911	0.976149
chr10-15341720-15344609	-0.0860492	0.170984	0.426277
chr10-15353504-15357814	-0.226321	0.0143827	0.215324
chr10-15363209-15365636	-0.165528	0.0547888	0.286712
chr10-15385236-15388899	-0.194325	0.0409364	0.263818
chr10-15394314-15396514	-0.0707143	0.32791	0.568619
chr10-15409945-15413896	0.0464227	0.505758	0.704074
chr10-15428056-15430595	-0.107887	0.335504	0.574822
chr10-15777214-15781214	-0.000910346	0.993124	0.996882
chr10-15901120-15903621	0.0959623	0.195322	0.44994
chr10-16272559-16275195	0.279457	0.0135551	0.213623
chr10-16298795-16302656	0.0883651	0.474779	0.68242
chr10-16321645-16324544	0.0929223	0.610382	0.777165
chr10-16561018-16564213	0.145909	0.344403	0.582325
chr10-16654120-16656195	0.104121	0.394696	0.623287
chr10-16698314-16700114	0.00424732	0.957368	0.980043
chr10-16858336-16860825	0.0462673	0.524181	0.717273
chr10-17027739-17030213	0.039352	0.657423	0.806858
chr10-17051432-17053614	-0.0294381	0.718019	0.845342
chr10-17066695-17068795	0.189794	0.0825522	0.32488
chr10-17241937-17244895	0.0884615	0.219459	0.474414
chr10-17256945-17259906	0.340081	0.00325219	0.175749
chr10-17269545-17272925	0.0565772	0.715612	0.843709
chr10-17494940-17497224	-0.436628	0.0002006	0.10295
chr10-17657775-17660358	-0.0452685	0.56814	0.748516
chr10-17684775-17687436	-0.0620832	0.233765	0.487243
chr10-17706609-17709175	-0.196248	0.182056	0.437735
chr10-17723275-17726436	-0.113672	0.321522	0.563628
chr10-17785374-17787592	-0.230624	0.599646	0.769718
chr10-17812474-17814597	-0.362022	0.0816844	0.323271
chr10-17827010-17829929	-0.0274932	0.839412	0.916609
chr10-17850324-17852910	-0.0648633	0.760548	0.870589
chr10-17892597-17894707	0.269982	0.493834	0.696141
chr10-17965312-17967845	0.388243	0.448286	0.663246
chr10-18032710-18034710	-0.251631	0.644738	0.798611
chr10-18097174-18099524	-1.67978	0.0445919	0.269631
chr10-18125610-18128397	-0.415019	0.0308251	0.247999
chr10-18293599-18295939	-0.149238	0.120467	0.371704
chr10-18428539-18431345	0.0604027	0.605389	0.773804
chr10-18548656-18551495	0.210991	0.122245	0.373512
chr10-18592104-18594395	0.0762913	0.572937	0.751863
chr10-18601020-18602999	0.191915	0.0934949	0.339366
chr10-18688748-18692461	0.319897	0.0407479	0.263332
chr10-18706197-18709025	-0.0989216	0.464056	0.674702
chr10-18726944-18729261	0.233493	0.092189	0.337238
chr10-18761114-18764518	0.100203	0.427639	0.64815
chr10-18786614-18791414	0.274996	0.00136354	0.15273
chr10-18833779-18836345	0.227149	0.0890955	0.334095
chr10-18915525-18917895	0.045126	0.618451	0.781692
chr10-18939525-18941863	0.109737	0.188122	0.443667
chr10-18946514-18949495	0.0158202	0.850013	0.922787
chr10-19917510-19919707	-0.206185	0.0784574	0.319148
chr10-19926132-19928697	-0.074319	0.545563	0.732295
chr10-20057707-20059396	0.0652516	0.464671	0.675336
chr10-20104095-20109437	-0.154387	0.067303	0.303293
chr10-20112159-20118803	-0.195501	0.164069	0.419796
chr10-20125475-20128098	-0.185649	0.132605	0.386073
chr10-20180614-20183431	-0.257839	0.0366961	0.257022
chr10-20218495-20221446	-0.0135449	0.828032	0.910199
chr10-20233585-20236115	-0.0108899	0.881216	0.940091
chr10-20240766-20243109	-0.122516	0.218969	0.473863
chr10-20247932-20251546	-0.311623	0.0357896	0.255242
chr10-20275311-20278409	-0.191731	0.132469	0.385839
chr10-20291725-20297275	-0.152753	0.127301	0.379683
chr10-20303826-20306894	-0.148222	0.0803891	0.321512
chr10-20316909-20320536	-0.116619	0.285283	0.533485
chr10-20376809-20378926	-0.106566	0.395614	0.623818
chr10-20382609-20385375	-0.170353	0.109574	0.358545
chr10-20388037-20391221	-0.161306	0.129329	0.382003
chr10-20398375-20401421	-0.265113	0.0231827	0.233936
chr10-20415409-20417903	-0.142629	0.164137	0.419884
chr10-20469603-20472315	-0.187026	0.134455	0.388028
chr10-20564311-20566411	-0.0554974	0.480032	0.686478
chr10-20575295-20578275	0.0834951	0.15149	0.40661
chr10-20602220-20604794	0.11051	0.371438	0.604783
chr10-20823999-20826639	-0.269664	0.0442335	0.269071
chr10-21105445-21107695	0.169089	0.236385	0.490007
chr10-21283298-21286032	0.0688685	0.451266	0.665134
chr10-21387749-21390935	0.0998754	0.296783	0.543255
chr10-21423439-21426358	0.00975648	0.920921	0.962463
chr10-21433899-21436392	0.1781	0.104778	0.352442
chr10-21460725-21464620	0.0658431	0.59136	0.764205
chr10-21783639-21786765	-0.0243757	0.819999	0.906012
chr10-21796939-21800122	-0.110128	0.13502	0.388897
chr10-21804439-21809399	-0.133294	0.128158	0.380495
chr10-21813295-21818495	-0.150136	0.0393046	0.260445
chr10-21820831-21824621	-0.0623874	0.262015	0.513072
chr10-22264221-22267314	-0.217168	0.105719	0.353503
chr10-22277344-22279714	0.0605302	0.468424	0.678019
chr10-22291249-22294193	0.0240794	0.71854	0.845689
chr10-22517009-22519825	-0.195948	0.0341428	0.252772
chr10-22539846-22543049	-0.169275	0.0258134	0.239638
chr10-22546575-22548675	-0.35167	0.00987688	0.205251
chr10-22603975-22606592	-0.0566543	0.237659	0.490884
chr10-22608971-22611963	-0.220356	0.0176533	0.222709
chr10-22612246-22615775	-0.117905	0.120829	0.371873
chr10-22622711-22626004	-0.200793	0.0465271	0.27303
chr10-22628246-22630976	-0.172304	0.0959762	0.34199
chr10-22724849-22728021	-0.0762675	0.162164	0.417586
chr10-22765121-22769914	-0.166845	0.0733038	0.311351
chr10-22778721-22781804	-0.25736	0.0273778	0.242218
chr10-22788904-22791675	-0.102818	0.379832	0.611877
chr10-22801675-22804004	-0.245918	0.0143903	0.215324
chr10-22821936-22828192	-0.127534	0.314306	0.557882
chr10-22831304-22834803	-0.159425	0.224577	0.479121
chr10-22842523-22845126	-0.108623	0.312623	0.556687
chr10-22856636-22859375	-0.129996	0.300815	0.546409
chr10-22862209-22863866	-0.0624493	0.596017	0.767232
chr10-22866004-22869021	-0.184282	0.114252	0.363803
chr10-22871936-22874104	-0.0373385	0.765593	0.873479
chr10-22888321-22891036	-0.0577486	0.607926	0.775671
chr10-22892909-22896120	-0.0596461	0.398651	0.626173
chr10-22900610-22906232	-0.0693618	0.517012	0.711759
chr10-22908314-22912819	-0.178889	0.102739	0.349799
chr10-22914337-22916309	-0.189076	0.164596	0.420361
chr10-22918704-22923675	-0.277973	0.0297453	0.246464
chr10-22932121-22933740	-0.125516	0.325803	0.56696
chr10-22948031-22950404	-0.0237766	0.841733	0.917927
chr10-22957904-22961414	0.00515253	0.963456	0.982858
chr10-22964536-22967003	0.0321837	0.708227	0.839402
chr10-22988821-22991798	-0.0886836	0.417689	0.640234
chr10-22999337-23004914	-0.136858	0.117932	0.368527
chr10-23047999-23052521	-0.267425	0.0561613	0.288558
chr10-23068075-23070375	-0.220818	0.00525386	0.184752
chr10-23093394-23096303	-0.229676	0.0743637	0.312511
chr10-23121411-23124299	-0.332706	0.0229927	0.233574
chr10-23136975-23140917	-0.26312	0.0420139	0.265596
chr10-23161403-23164536	-0.315219	0.0355732	0.25509
chr10-23215575-23218204	-0.00845259	0.890065	0.944808
chr10-23270198-23271875	-0.228649	0.0485952	0.275793
chr10-23274185-23278337	-0.26548	0.0352735	0.254771
chr10-23300975-23304109	-0.366083	0.00931913	0.204314
chr10-23324421-23327999	-0.427601	0.00113524	0.144865
chr10-23383075-23386225	0.0621562	0.140171	0.394176
chr10-23399214-23401609	-0.217916	0.0186119	0.224583
chr10-23460795-23464183	-0.213064	0.128481	0.380832
chr10-23632004-23635809	-0.0725093	0.232416	0.486449
chr10-23664325-23666546	-0.0903471	0.440179	0.657759
chr10-23700295-23703257	-0.211465	0.105123	0.352766
chr10-23725903-23731821	-0.169366	0.0488643	0.276338
chr10-23737637-23741834	-0.243965	0.0978453	0.344095
chr10-23787359-23789459	0.194874	0.143148	0.397704
chr10-23828437-23830910	-0.0551619	0.555642	0.739379
chr10-23982394-23985335	0.0710964	0.545163	0.731948
chr10-24007009-24009209	-0.160644	0.102504	0.34964
chr10-24253291-24255822	0.0575443	0.659924	0.808711
chr10-24496176-24499340	0.0666452	0.387145	0.616959
chr10-24703993-24706658	0.11514	0.318052	0.561252
chr10-24715658-24717858	0.185997	0.0646	0.300186
chr10-24867694-24870021	-0.130671	0.0928138	0.338116
chr10-24876914-24880703	-0.18717	0.0914923	0.336471
chr10-24885234-24888436	-0.154641	0.114675	0.364484
chr10-24910720-24912945	0.146235	0.0656952	0.300935
chr10-25009636-25014931	-0.0251468	0.586453	0.760806
chr10-25032820-25035795	0.0661349	0.615201	0.779753
chr10-25071937-25074726	-0.280609	0.0270765	0.241663
chr10-25078019-25081218	-0.259347	0.0263002	0.24048
chr10-25093899-25096903	-0.208277	0.0344863	0.252816
chr10-25099503-25102514	-0.124059	0.163655	0.419525
chr10-25136999-25141001	-0.0608984	0.433525	0.65276
chr10-25144718-25148139	-0.128231	0.0669861	0.302987
chr10-25153745-25157346	0.0258125	0.698626	0.833751
chr10-25159858-25163337	-0.0238635	0.704396	0.837261
chr10-25182445-25184821	-0.0184873	0.831762	0.91248
chr10-25188609-25192121	0.016834	0.764871	0.873081
chr10-25209309-25212621	-0.0120779	0.816681	0.904049
chr10-25216939-25219844	-0.0448248	0.55847	0.741525
chr10-25235214-25238221	-0.0815125	0.206907	0.46138
chr10-25239937-25242945	-0.140778	0.00140613	0.153384
chr10-25245621-25248756	-0.115732	0.181055	0.436812
chr10-25275799-25279332	-0.184696	0.0183855	0.223846
chr10-25304458-25307714	-0.0555733	0.385096	0.615676
chr10-25314614-25316714	-0.172695	0.0626481	0.298301
chr10-25356175-25358675	-0.113352	0.299445	0.545371
chr10-25369414-25374614	-0.506815	0.00111069	0.144567
chr10-25384249-25387014	-0.439305	0.00362056	0.178215
chr10-25401036-25403539	-0.108541	0.221312	0.476149
chr10-25462695-25466503	0.156807	0.164295	0.420125
chr10-25520695-25522929	0.107116	0.311595	0.55563
chr10-25770040-25772446	0.12719	0.206045	0.460774
chr10-25781314-25783514	0.0157309	0.867486	0.932263
chr10-25835039-25837314	-0.0165845	0.862211	0.92933
chr10-25904014-25906114	0.0466035	0.578624	0.755713
chr10-25915320-25917495	0.0809502	0.440571	0.658014
chr10-25932644-25935512	0.167775	0.130937	0.384026
chr10-25969893-25972745	0.0882093	0.344556	0.582424
chr10-25989740-25991630	0.289996	0.00692027	0.19483
chr10-26504020-26507346	0.0478256	0.725619	0.84984
chr10-26661710-26664207	-0.154936	0.230496	0.484781
chr10-26679221-26682246	-0.0411959	0.705601	0.837893
chr10-26726045-26730214	0.0696688	0.603997	0.772776
chr10-26768444-26771714	0.00844358	0.949038	0.97618
chr10-26774521-26777714	0.185581	0.0515653	0.281065
chr10-26843589-26846397	0.226434	0.0275091	0.242218
chr10-26985095-26987559	0.0890546	0.362422	0.597844
chr10-27018497-27020400	0.0664048	0.372632	0.605675
chr10-27022239-27024639	0.0559777	0.447325	0.66261
chr10-27025003-27028046	0.10232	0.312693	0.556689
chr10-27069105-27071531	0.19231	0.080349	0.321505
chr10-27074018-27076535	0.170454	0.213828	0.468521
chr10-27080344-27083412	0.148613	0.192989	0.448023
chr10-27087032-27089299	0.144393	0.28659	0.534569
chr10-27093395-27095720	0.14303	0.241112	0.493795
chr10-27147699-27150766	0.0949187	0.282706	0.531323
chr10-27323314-27325314	-0.00463684	0.962993	0.982671
chr10-27360584-27362736	-0.0477715	0.608915	0.776246
chr10-27388236-27390805	0.0131359	0.817129	0.904367
chr10-27442375-27445192	0.14477	0.117111	0.367632
chr10-27480214-27482731	0.0893292	0.287958	0.535649
chr10-27528831-27532532	0.0759656	0.203336	0.458114
chr10-27546097-27548899	0.146873	0.118262	0.36894
chr10-27642957-27644725	0.0293221	0.751135	0.864566
chr10-27752925-27755225	0.276227	0.0276065	0.242218
chr10-27792109-27794836	0.128313	0.0585929	0.291726
chr10-28031034-28035712	0.0920397	0.504264	0.703161
chr10-28621164-28623504	0.202223	0.0694637	0.306607
chr10-28656125-28658225	0.310338	0.000742521	0.136889
chr10-28711483-28713695	-0.0161684	0.907848	0.955294
chr10-28766893-28770100	0.223909	0.0327451	0.250519
chr10-28820495-28823814	-0.0278283	0.700623	0.834947
chr10-28838804-28841714	0.211512	0.03052	0.24767
chr10-28965397-28969395	-0.100759	0.123187	0.374656
chr10-29009946-29012079	-0.025022	0.65642	0.806209
chr10-29025214-29027314	-0.257183	0.0173035	0.22205
chr10-29055521-29058514	-0.260702	0.0441605	0.269024
chr10-29076395-29080804	-0.2948	0.0426125	0.266822
chr10-29083403-29085109	-0.181032	0.105617	0.35346
chr10-29185431-29188232	-0.0450596	0.606351	0.774524
chr10-29263904-29266014	0.0720692	0.556998	0.740425
chr10-29370292-29373021	-0.228366	0.00790901	0.200125
chr10-29445214-29447536	-0.0123022	0.903402	0.952332
chr10-29532346-29535514	0.123166	0.119261	0.370116
chr10-29592314-29594475	0.0115434	0.873687	0.935868
chr10-29697221-29699875	-0.00376951	0.949877	0.976409
chr10-29822936-29826014	-0.102141	0.196026	0.450812
chr10-29918504-29920925	0.114704	0.253469	0.505741
chr10-29922914-29925414	0.0782588	0.493967	0.69625
chr10-29969364-29972045	0.323405	0.0137253	0.213962
chr10-30023525-30026164	0.0295876	0.841397	0.917821
chr10-30234653-30237395	-0.459048	4.40347e-05	0.0945747
chr10-30306249-30309045	0.107316	0.279633	0.528308
chr10-30314903-30319403	-0.0952412	0.271051	0.521093
chr10-30333895-30336100	-0.0271585	0.824329	0.908192
chr10-30346349-30349201	-0.0504573	0.666944	0.813242
chr10-30381995-30384035	0.144312	0.2886	0.536209
chr10-30460349-30462849	0.293966	0.0261185	0.240283
chr10-30572910-30575919	0.140957	0.163752	0.419528
chr10-30636914-30639337	-0.010706	0.832742	0.912861
chr10-30715757-30717557	0.230368	0.0129227	0.212349
chr10-30721495-30724757	-0.00664898	0.949911	0.976409
chr10-30747557-30749525	0.151226	0.144986	0.399557
chr10-30756161-30758425	0.168629	0.111296	0.360466
chr10-30776483-30778800	0.24286	0.0260043	0.240003
chr10-30781606-30784800	0.230585	0.0344413	0.252816
chr10-30793614-30796057	0.172489	0.154171	0.409034
chr10-30817497-30820025	0.0766576	0.523209	0.716536
chr10-30830406-30832531	0.370732	0.0156379	0.217844
chr10-30836289-30838557	0.377639	0.0581203	0.291007
chr10-30841420-30844689	0.131025	0.236274	0.489841
chr10-30871614-30873985	-0.180764	0.0907701	0.335784
chr10-31040075-31042736	-0.269435	0.00206642	0.163666
chr10-31051997-31053907	-0.124114	0.285475	0.533576
chr10-31069263-31075439	-0.205768	0.000694177	0.136454
chr10-31269031-31271039	-0.0243179	0.726983	0.850598
chr10-31287525-31290406	0.313765	0.0105105	0.207901
chr10-31319336-31322497	-0.0458613	0.55281	0.737416
chr10-31417483-31419595	0.192506	0.0150638	0.217547
chr10-31421475-31424403	-0.0889297	0.0325759	0.250237
chr10-31431309-31433575	-0.145474	0.136244	0.390159
chr10-31606725-31611499	0.0346049	0.698482	0.833716
chr10-31687305-31689445	0.155606	0.202693	0.457559
chr10-31870407-31873340	-0.14292	0.192552	0.447866
chr10-31874953-31879997	-0.158578	0.229418	0.483669
chr10-31890795-31893639	0.100532	0.256699	0.508434
chr10-31957025-31959636	0.0353803	0.645052	0.798825
chr10-31985059-31989053	-0.216702	0.109392	0.358305
chr10-31994010-31998621	-0.0895818	0.401908	0.628573
chr10-32004198-32008353	-0.0872002	0.616308	0.780469
chr10-32011059-32013937	-0.0881934	0.543327	0.730582
chr10-32037799-32040846	-0.00814895	0.941837	0.972716
chr10-32047103-32050914	0.0114891	0.860416	0.928473
chr10-32096039-32098614	-0.0328926	0.745799	0.861648
chr10-32153457-32156097	-0.180774	0.102438	0.349567
chr10-32164303-32167210	-0.0783929	0.515151	0.710681
chr10-32170720-32173560	-0.175944	0.225594	0.479854
chr10-32216237-32220046	-0.0627052	0.402891	0.629384
chr10-32232414-32237357	-0.0918855	0.396473	0.624532
chr10-32265614-32267914	0.245481	0.00989835	0.205251
chr10-32291714-32294114	0.0729813	0.197249	0.45202
chr10-32343246-32346298	-0.0586205	0.437871	0.656156
chr10-32606214-32608760	0.121043	0.25297	0.50519
chr10-32634314-32637075	-0.209021	0.0356059	0.25514
chr10-32665932-32669503	-0.0541233	0.462232	0.673268
chr10-32706083-32708139	-0.0288302	0.742992	0.860136
chr10-32733909-32736695	-0.0396735	0.333036	0.572858
chr10-33226514-33229075	-0.114742	0.0553632	0.287527
chr10-33246024-33248875	-0.103093	0.119557	0.370483
chr10-33250657-33252067	0.134288	0.15832	0.413785
chr10-33268595-33271403	0.0345333	0.626313	0.78662
chr10-33293625-33295667	0.1128	0.26944	0.519611
chr10-33499095-33501595	0.183615	0.165836	0.42167
chr10-33622420-33626746	-0.0997869	0.39289	0.62165
chr10-33653914-33655814	0.270709	0.0186642	0.224629
chr10-33656819-33658746	0.0903692	0.444455	0.660306
chr10-33950010-33952110	-0.0470609	0.629408	0.788517
chr10-34390140-34392899	0.075188	0.527344	0.719812
chr10-34404799-34406756	-0.00599825	0.954347	0.978843
chr10-34586740-34589109	-0.221611	0.0244642	0.236357
chr10-35097039-35099414	0.0904397	0.456815	0.669082
chr10-35102239-35104539	0.0270651	0.843887	0.918998
chr10-35142540-35144544	0.137059	0.281942	0.530483
chr10-35309398-35311731	0.0849393	0.194976	0.449874
chr10-35367214-35370204	-0.090822	0.354606	0.590846
chr10-35378092-35380893	-0.00161039	0.975574	0.988531
chr10-35414575-35417714	-0.0724057	0.316938	0.560377
chr10-35437292-35439571	0.122082	0.251953	0.504238
chr10-35479607-35481805	-0.0343486	0.722982	0.84808
chr10-35483603-35486199	0.037267	0.702613	0.836167
chr10-35497014-35505191	0.0231071	0.720487	0.846633
chr10-35587814-35590675	-0.277731	0.0430009	0.26736
chr10-35624585-35627714	-0.0567992	0.413302	0.63677
chr10-35634103-35638114	-0.285818	0.0173391	0.22205
chr10-35656536-35658479	-0.0462766	0.491319	0.694421
chr10-35660314-35662421	0.0259076	0.760806	0.870785
chr10-35667126-35670021	-0.073531	0.371544	0.604852
chr10-35696526-35699240	0.0920745	0.131573	0.384883
chr10-35702603-35705536	0.0871787	0.16058	0.416005
chr10-35706100-35708295	0.195907	0.00307376	0.175
chr10-35709104-35711614	0.175968	0.0156462	0.217856
chr10-35713653-35717575	-0.233639	0.0264462	0.240634
chr10-35728684-35731709	-0.111639	0.224449	0.478977
chr10-35736675-35741167	-0.00484542	0.930138	0.966777
chr10-35743140-35748735	-0.246993	0.0155012	0.217836
chr10-35750885-35753724	-0.183099	0.0300959	0.246826
chr10-35753799-35755864	-0.118118	0.140798	0.394989
chr10-35758231-35762803	-0.130113	0.155523	0.410365
chr10-35774639-35777795	0.204801	0.00198753	0.162911
chr10-35805509-35808299	0.141672	0.0200376	0.227628
chr10-35820188-35823136	-0.0416725	0.603728	0.772776
chr10-35833214-35835975	0.00131142	0.980936	0.990537
chr10-35841904-35846309	-0.152049	0.110871	0.360185
chr10-35848651-35852009	-0.0477862	0.471517	0.680168
chr10-35852976-35856044	0.058755	0.253369	0.505579
chr10-35856556-35858788	-0.0224235	0.814772	0.902913
chr10-35927999-35932939	-0.108114	0.265589	0.516061
chr10-36086814-36088932	-0.129173	0.120544	0.371704
chr10-36632763-36635439	-0.150853	0.12129	0.372527
chr10-36842709-36845675	-0.164718	0.178053	0.433859
chr10-37054332-37057139	-0.183089	0.0715254	0.309013
chr10-37388944-37391795	0.0339914	0.802577	0.895648
chr10-37514620-37517483	0.0800097	0.631352	0.789744
chr10-38145318-38148226	-0.0894478	0.186252	0.441832
chr10-38263845-38266525	0.0234974	0.782699	0.883707
chr10-38298414-38301221	0.0982883	0.0369734	0.25745
chr10-38382221-38385036	-0.016703	0.675912	0.819268
chr10-38435220-38438339	-0.125846	0.233605	0.487193
chr10-38643536-38646404	-0.0712975	0.448905	0.663691
chr10-38690295-38693536	0.0900207	0.235698	0.489134
chr10-38775619-38778846	-0.103523	0.20472	0.459235
chr10-38784746-38786667	0.000858274	0.993707	0.997272
chr10-38788996-38791107	-0.0622431	0.343465	0.581585
chr10-38793642-38795995	-0.126125	0.113407	0.362832
chr10-38800894-38803096	-0.0912948	0.219643	0.47461
chr10-38805494-38807703	-0.106989	0.118726	0.369608
chr10-38868842-38870467	-0.0950425	0.166817	0.422564
chr10-38872196-38874907	-0.0594591	0.299668	0.545608
chr10-39066158-39068675	-0.288616	0.0204584	0.229431
chr10-39077995-39080498	-0.0580954	0.506771	0.704612
chr10-39081913-39083121	-0.0645095	0.485139	0.690133
chr10-39085105-39088542	-0.0605416	0.497139	0.698279
chr10-39093094-39095695	-0.075343	0.405301	0.630657
chr10-39100698-39102320	-0.226526	0.0569542	0.289241
chr10-39105311-39105713	-0.150795	0.108319	0.356784
chr10-39106295-39109556	-0.0577717	0.55176	0.736767
chr10-39113385-39114919	-0.0269538	0.744868	0.861125
chr10-39117194-39122253	-0.0969381	0.276516	0.525634
chr10-39124288-39125839	-0.0796938	0.35163	0.588333
chr10-39127694-39130011	-0.0759687	0.478834	0.685638
chr10-39132079-39133567	-0.0984895	0.124694	0.376472
chr10-39136098-39139495	-0.0788545	0.411363	0.635349
chr10-39146288-39147719	-0.0657156	0.381086	0.612853
chr10-39148695-39151756	-0.0818825	0.33742	0.576488
chr10-39153942-39155231	-0.0793887	0.364756	0.599493
chr10-42355346-42357639	-0.0303806	0.615773	0.780142
chr10-42359594-42361705	-0.0135163	0.837812	0.915936
chr10-42363931-42366311	-0.0582785	0.409674	0.634089
chr10-42368798-42371196	0.00987831	0.871403	0.934346
chr10-42373896-42375353	-0.0674339	0.29929	0.545275
chr10-42378607-42381398	-0.0182705	0.782358	0.883553
chr10-42391211-42393531	-0.156672	0.143847	0.398434
chr10-42398394-42401103	-0.0364961	0.511715	0.708142
chr10-42403594-42405598	-0.0819572	0.244485	0.497184
chr10-42407996-42410053	-0.0424298	0.420346	0.642148
chr10-42527494-42530011	-0.0639025	0.241878	0.494539
chr10-42533194-42536295	-0.0892164	0.177064	0.432536
chr10-42538256-42540995	-0.0384939	0.672691	0.817072
chr10-42542867-42546694	-0.0961681	0.463196	0.674114
chr10-42599146-42600794	-0.109709	0.306087	0.551042
chr10-42660896-42663403	-0.0703598	0.266268	0.516686
chr10-42704114-42706514	-0.177169	0.287945	0.535649
chr10-42790420-42793111	-0.0792608	0.193573	0.448445
chr10-42798899-42801396	-0.116465	0.171922	0.427309
chr10-42805942-42808496	-0.102567	0.101914	0.349066
chr10-42816498-42818994	-0.0611725	0.397522	0.625571
chr10-42861932-42864595	-0.0768873	0.45093	0.664831
chr10-43046863-43049525	-0.0152613	0.767109	0.874271
chr10-43132503-43134946	0.0847188	0.248687	0.500961
chr10-43276756-43279321	0.143534	0.0281421	0.243114
chr10-43290114-43292614	-0.046418	0.677709	0.820605
chr10-43632218-43635825	0.154243	0.062033	0.297173
chr10-43650475-43653321	-0.064133	0.430984	0.650658
chr10-43685314-43688504	0.221712	0.00324922	0.175749
chr10-43705358-43707918	0.29331	0.0234914	0.234493
chr10-43709449-43712693	0.350943	0.0144293	0.215554
chr10-43713984-43715839	0.344774	0.00267256	0.1719
chr10-43721449-43723925	0.211318	0.080247	0.321314
chr10-43758856-43762824	0.227735	0.148555	0.403415
chr10-43803599-43806904	0.0574156	0.59048	0.763605
chr10-43817431-43819575	0.118841	0.161767	0.417267
chr10-43843114-43847121	-0.31969	0.00665557	0.193508
chr10-43848532-43852436	-0.197499	0.0931908	0.338809
chr10-43856221-43859203	-0.0132397	0.786775	0.88603
chr10-43867237-43870421	-0.280406	0.0426503	0.266887
chr10-43877894-43880313	-0.216946	0.0634065	0.298823
chr10-43884575-43887521	-0.145157	0.112543	0.361669
chr10-43890636-43894014	0.0177466	0.766802	0.874149
chr10-43902103-43906105	0.139641	0.0980329	0.344174
chr10-43914936-43917604	0.0844144	0.0952206	0.341136
chr10-43930814-43933731	0.0686172	0.439022	0.656938
chr10-43949849-43952814	0.085996	0.0703977	0.307607
chr10-44068449-44071020	0.115065	0.0786282	0.31922
chr10-44100803-44103436	-0.0178979	0.756746	0.868128
chr10-44143003-44145611	-0.0214236	0.750666	0.864271
chr10-44184634-44186861	0.0175013	0.833765	0.913384
chr10-44351693-44354195	0.066717	0.439452	0.657179
chr10-44405046-44407193	0.0863158	0.281928	0.530483
chr10-44787504-44791634	-0.197794	0.0345787	0.252904
chr10-44805575-44807675	-0.144438	0.0449294	0.270201
chr10-44829094-44831394	0.00960885	0.932704	0.967952
chr10-44878640-44881200	-0.0947333	0.334261	0.573723
chr10-44910925-44913536	0.00302136	0.970853	0.986235
chr10-44932453-44936205	-0.0838557	0.484741	0.689916
chr10-45191421-45193621	-0.0620943	0.675059	0.818693
chr10-45349018-45351594	-0.16153	0.095895	0.34192
chr10-45359001-45360940	0.13615	0.130977	0.384049
chr10-45373320-45376158	0.12137	0.272557	0.522363
chr10-45428504-45433267	0.0238379	0.697564	0.833156
chr10-45443457-45446539	0.196145	0.0475032	0.274365
chr10-45452536-45461414	0.0345983	0.532618	0.723536
chr10-45462589-45465558	0.0226869	0.725888	0.849961
chr10-45468139-45471066	0.0543566	0.386144	0.616338
chr10-45472689-45478103	0.0963572	0.164645	0.42037
chr10-45486037-45488518	0.0229362	0.791446	0.88877
chr10-45490392-45493135	-0.0520954	0.298995	0.54509
chr10-45495471-45497797	0.0414271	0.515362	0.710792
chr10-45535993-45538095	0.185334	0.173068	0.428414
chr10-45792784-45795336	0.033638	0.845983	0.920127
chr10-45868849-45872297	0.0484381	0.711833	0.841441
chr10-45874004-45876753	0.0253283	0.850195	0.922905
chr10-45898842-45901410	0.00256916	0.983734	0.99224
chr10-45912936-45916725	0.145196	0.15434	0.409089
chr10-45919842-45921842	0.0816301	0.523575	0.716793
chr10-45932014-45934114	0.163245	0.076548	0.316184
chr10-45955710-45959225	0.0636679	0.594064	0.766066
chr10-45964836-45968075	-0.0909976	0.336729	0.575884
chr10-46008214-46011145	-0.0225404	0.714218	0.842807
chr10-46046914-46048909	-0.125679	0.272993	0.522718
chr10-46051734-46054894	-0.14193	0.266617	0.516987
chr10-46079798-46081809	-0.215829	0.0916305	0.336541
chr10-46088675-46091412	0.0452606	0.460578	0.672104
chr10-46163314-46165414	-0.0570448	0.507073	0.704771
chr10-46166949-46169636	0.00298613	0.963151	0.982743
chr10-46221221-46223903	0.0649815	0.481098	0.687324
chr10-46356314-46358614	0.901147	0.132986	0.386441
chr10-46680005-46682699	-0.176902	0.746858	0.862145
chr10-46746599-46749414	-1.20108	0.0630786	0.298732
chr10-46751914-46754014	-0.700225	0.289474	0.537028
chr10-46761414-46764250	-0.0495422	0.926199	0.964841
chr10-46797014-46800810	-0.353177	0.420466	0.642247
chr10-46912795-46915521	-0.262925	0.13891	0.392925
chr10-46950792-46953350	0.10939	0.183963	0.439472
chr10-47073714-47076014	-0.0541745	0.475705	0.683141
chr10-47162322-47165735	NA	NA	NA
chr10-47232314-47234014	NA	NA	NA
chr10-47242214-47245104	0.625677	0.23341	0.486952
chr10-47278214-47281637	-0.514254	0.216266	0.470958
chr10-47311814-47313714	-0.48947	0.387057	0.616894
chr10-47394807-47397404	0.0244094	0.862119	0.929314
chr10-47604488-47606688	-0.111108	0.300842	0.54642
chr10-47653875-47656809	-0.177354	0.052696	0.283388
chr10-47658136-47660165	-0.0716564	0.66296	0.810638
chr10-47698992-47701875	-0.292694	0.0559195	0.28815
chr10-47780300-47782121	NA	NA	NA
chr10-48115314-48117314	0.358865	0.668073	0.813837
chr10-48147742-48151214	-0.866515	0.0945056	0.340267
chr10-48184336-48187231	-0.271302	0.744367	0.860922
chr10-48195114-48197114	-0.79728	0.173059	0.428411
chr10-48199614-48202414	NA	NA	NA
chr10-48256895-48258595	-0.293076	0.429712	0.649733
chr10-48261159-48266135	-0.485695	0.33432	0.573772
chr10-48321003-48323403	-0.116333	0.349704	0.586999
chr10-48353824-48355644	0.050719	0.640045	0.795603
chr10-48356998-48363049	-0.147976	0.125762	0.377932
chr10-48372458-48374614	0.0936534	0.241871	0.494539
chr10-48377814-48380721	-0.112336	0.279023	0.527691
chr10-48402036-48404561	0.302816	0.0468502	0.273779
chr10-48484504-48486636	0.0351849	0.769289	0.875536
chr10-48571823-48574742	-0.283452	0.0262139	0.240428
chr10-48672934-48674834	-0.287958	0.265655	0.516083
chr10-48744909-48747031	-0.509913	0.0278531	0.242494
chr10-48827296-48828892	0.359086	0.42362	0.64483
chr10-48860749-48863549	0.384264	0.0171908	0.221715
chr10-48866293-48869104	0.601507	0.344446	0.582326
chr10-48936014-48938634	0.0198642	0.945151	0.974277
chr10-48941014-48944336	0.371985	0.225055	0.479416
chr10-48951114-48954018	0.258122	0.208582	0.462877
chr10-48955914-48957514	0.103728	0.801686	0.89503
chr10-48986914-48990442	-0.119482	0.490168	0.693522
chr10-49021014-49023114	-0.346929	0.486612	0.691175
chr10-49195935-49198222	0.143902	0.380754	0.612643
chr10-49253614-49256114	-0.0585855	0.756968	0.868282
chr10-49258414-49260014	-0.737178	0.0870164	0.330866
chr10-49350251-49352894	-0.507284	0.286824	0.534687
chr10-49381349-49384346	0.168842	0.163972	0.419714
chr10-49388320-49390840	-0.0251115	0.85465	0.925117
chr10-49398792-49402220	0.106608	0.372947	0.60586
chr10-49494798-49497371	-0.0432048	0.531603	0.72282
chr10-49513175-49516349	-0.0628853	0.400122	0.627307
chr10-49606391-49608539	0.15815	0.101301	0.348238
chr10-49612745-49615495	0.0636972	0.574796	0.753052
chr10-49671103-49674340	0.00656811	0.924157	0.96394
chr10-49677075-49679836	-0.432613	0.00327876	0.175749
chr10-49698075-49701237	-0.308175	0.0131436	0.212748
chr10-49704445-49707520	0.111328	0.220935	0.475884
chr10-49716240-49719236	-0.110916	0.141732	0.39601
chr10-49725267-49728839	0.142665	0.024866	0.236821
chr10-49733520-49736553	0.0148003	0.830591	0.911818
chr10-49759237-49762636	-0.0509811	0.493756	0.696138
chr10-49772000-49774903	-0.0978955	0.39903	0.626454
chr10-49789642-49792353	-0.14215	0.199956	0.4552
chr10-49796236-49799225	0.0475782	0.441455	0.658511
chr10-49805297-49808614	-0.206843	0.0733037	0.311351
chr10-49811192-49814098	-0.0861173	0.325952	0.56706
chr10-49814203-49816421	0.148212	0.105402	0.353134
chr10-49841392-49844820	0.0364976	0.728889	0.851878
chr10-49852214-49855009	-0.253413	0.106898	0.354994
chr10-49855675-49860392	-0.0614671	0.512306	0.708437
chr10-49861403-49865001	0.166413	0.0170218	0.220999
chr10-49891884-49894636	0.1165	0.258149	0.509634
chr10-50006874-50009784	0.117892	0.288301	0.535962
chr10-50012297-50015210	0.108318	0.117978	0.368625
chr10-50197114-50199214	-0.263888	0.0209459	0.230392
chr10-50289391-50292604	-0.22418	0.0296606	0.246304
chr10-50321275-50324721	-0.0844493	0.14388	0.398473
chr10-50373189-50376100	-0.150241	0.25685	0.508562
chr10-50384475-50387121	-0.0448868	0.677647	0.820573
chr10-50395175-50398898	-0.169734	0.0813739	0.322769
chr10-50414549-50417493	-0.00648344	0.956397	0.979692
chr10-50516992-50520299	-0.0875767	0.464319	0.674976
chr10-50695214-50697414	-0.0546595	0.459034	0.670841
chr10-50715195-50717861	0.236153	0.0354805	0.254966
chr10-50745992-50748525	0.0062197	0.919288	0.961611
chr10-50968605-50971195	0.187474	0.185095	0.440732
chr10-51370098-51372449	-0.684627	0.347329	0.584764
chr10-51382014-51384114	-0.740117	0.25576	0.507526
chr10-51563988-51566736	0.114498	0.0911073	0.335947
chr10-51570836-51573849	0.162031	0.0471065	0.274082
chr10-51575198-51577500	0.0417448	0.586903	0.761007
chr10-51622131-51624549	0.266686	0.0153787	0.217596
chr10-51732914-51735214	-0.161198	0.225469	0.479769
chr10-51826214-51829025	-0.16207	0.164031	0.419718
chr10-52118436-52121840	-0.242635	0.060818	0.295493
chr10-52139799-52142109	-0.130601	0.230477	0.484781
chr10-52143892-52147219	-0.156184	0.236468	0.490043
chr10-52176197-52178914	-0.254156	0.00349011	0.178215
chr10-52180710-52183353	-0.187333	0.049249	0.27698
chr10-52190297-52192836	0.0312919	0.693078	0.830274
chr10-52195909-52198657	-0.153912	0.111629	0.360897
chr10-52221014-52223675	-0.201337	0.0532529	0.284581
chr10-52254797-52258020	0.0492022	0.538247	0.72728
chr10-52260837-52263721	-0.196414	0.0533326	0.284733
chr10-52265321-52268821	-0.212135	0.0720679	0.310051
chr10-52270414-52272750	-0.179511	0.108815	0.357569
chr10-52274603-52277499	-0.162583	0.0657013	0.300938
chr10-52288103-52290675	-0.193094	0.0584965	0.291544
chr10-52296903-52300214	-0.366948	0.00356394	0.178215
chr10-52303836-52306298	-0.116726	0.142171	0.396491
chr10-52312009-52315744	-0.0959573	0.215944	0.470651
chr10-52320314-52322524	-0.0638399	0.273514	0.52324
chr10-52335158-52338514	-0.161398	0.0338368	0.252202
chr10-52363409-52365994	-0.039551	0.590917	0.76387
chr10-52381494-52386192	-0.0609908	0.26671	0.517082
chr10-52411546-52414346	-0.129593	0.296206	0.542892
chr10-52498403-52501039	0.0331893	0.653065	0.803879
chr10-52832745-52835520	0.13382	0.275092	0.524484
chr10-53296809-53299009	-0.284625	0.0588451	0.292266
chr10-53323409-53326075	-0.366791	0.0165174	0.220928
chr10-53400894-53404114	-0.615683	0.000421249	0.118297
chr10-53458036-53460814	-0.0279983	0.627432	0.787324
chr10-53527814-53530014	-0.0473898	0.688378	0.827422
chr10-53619125-53621437	-0.0384312	0.736445	0.856102
chr10-53637914-53639914	0.10683	0.323603	0.565132
chr10-53677614-53680211	-0.176286	0.0640795	0.299574
chr10-53684911-53687514	-0.107052	0.455642	0.668536
chr10-54073020-54075456	0.173178	0.0815995	0.323185
chr10-54213553-54215710	-0.204486	0.0931615	0.338769
chr10-54224832-54227153	-0.181866	0.157564	0.412947
chr10-54374845-54377095	0.342244	0.0126271	0.211313
chr10-54411021-54414636	-0.142746	0.189753	0.445217
chr10-54437910-54440610	-0.129461	0.286777	0.534687
chr10-54513707-54516549	-0.0584052	0.718626	0.845737
chr10-54763944-54766720	-0.00213865	0.981681	0.990928
chr10-54771710-54773897	-0.0274433	0.805933	0.897573
chr10-55716014-55718904	-0.265623	0.0909863	0.335914
chr10-57169414-57171414	-0.0850728	0.341304	0.579837
chr10-57386720-57388712	0.0886895	0.298194	0.544335
chr10-57390032-57391732	0.0696672	0.439346	0.657108
chr10-57747914-57749914	-0.416269	0.0930955	0.338692
chr10-58120437-58122137	-0.142191	0.0534577	0.284992
chr10-59072809-59075309	-0.377962	0.0156152	0.217836
chr10-59723294-59725709	-0.173054	0.205427	0.460105
chr10-59916534-59918534	0.132304	0.294991	0.54153
chr10-59988775-59991075	-0.292958	0.0143509	0.215317
chr10-60025514-60029753	-0.00136167	0.981127	0.990695
chr10-60093826-60096714	0.0490768	0.436334	0.65497
chr10-60109625-60113031	-0.00950047	0.920731	0.962372
chr10-60130331-60133432	-0.261432	0.0852871	0.328849
chr10-60143495-60146303	0.0652072	0.18312	0.438828
chr10-60152314-60154114	-0.0158422	0.860746	0.928623
chr10-60554994-60557449	0.119933	0.331494	0.571324
chr10-60707107-60710195	0.0699848	0.604253	0.772901
chr10-60711592-60714403	-0.0669467	0.359231	0.595031
chr10-60722199-60729436	-0.279837	0.0113141	0.208762
chr10-60740375-60742503	-0.156121	0.166409	0.422311
chr10-60744791-60747219	-0.293775	0.0232749	0.234123
chr10-60749591-60754961	-0.277719	0.040158	0.262041
chr10-60757625-60761237	-0.211953	0.0388473	0.259572
chr10-60763211-60764757	-0.226969	0.0918183	0.336693
chr10-60766825-60769688	-0.141875	0.203581	0.458332
chr10-60774909-60780521	-0.0715643	0.410988	0.635114
chr10-60823009-60825863	-0.246876	0.0414956	0.264626
chr10-60838295-60841146	0.0315509	0.765475	0.873415
chr10-60849139-60852939	0.054648	0.382776	0.614007
chr10-60854894-60858032	-0.262943	0.0256949	0.239507
chr10-60935094-60938331	-0.0155451	0.832866	0.912934
chr10-60940209-60943514	-0.104151	0.282569	0.531214
chr10-60946811-60949260	-0.0904431	0.399329	0.626695
chr10-60959511-60962014	-0.0606717	0.563618	0.74534
chr10-60985209-60988631	0.0336095	0.73102	0.852985
chr10-60999566-61002500	-0.14798	0.123518	0.375116
chr10-61002963-61005394	-0.13514	0.0931823	0.3388
chr10-61006909-61009195	-0.0663741	0.456882	0.669082
chr10-61029226-61033492	-0.0498448	0.522395	0.715857
chr10-61033536-61034894	-0.0734623	0.431797	0.651444
chr10-61040932-61045640	-0.0942721	0.250753	0.5032
chr10-61046660-61051340	-0.175791	0.0935997	0.339381
chr10-61053726-61055758	-0.123564	0.27546	0.524679
chr10-61059509-61064421	-0.202113	0.0839255	0.326861
chr10-61070085-61072721	-0.129966	0.233245	0.486809
chr10-61077314-61080199	-0.230972	0.0211511	0.230994
chr10-61081903-61084900	-0.119522	0.164498	0.420283
chr10-61089850-61095324	-0.250597	0.0503128	0.279074
chr10-61096039-61098131	-0.17929	0.0541262	0.285902
chr10-61099958-61103026	-0.148011	0.149103	0.404102
chr10-61105209-61107048	-0.094257	0.314023	0.557679
chr10-61113109-61115275	-0.235053	0.0268222	0.240909
chr10-61117821-61123995	-0.238772	0.0124	0.210763
chr10-61125921-61127836	-0.231728	0.0358016	0.255242
chr10-61141775-61144021	-0.0264948	0.75206	0.865157
chr10-61146936-61149136	-0.0317783	0.60042	0.770395
chr10-61276363-61279010	-0.00655926	0.949661	0.976311
chr10-61312475-61315139	-0.0706163	0.348524	0.585776
chr10-61345239-61347444	-0.0829155	0.381181	0.612866
chr10-61385204-61387095	0.160897	0.0794991	0.320003
chr10-61468213-61470612	-0.0548787	0.554666	0.738815
chr10-61576394-61578594	0.0967243	0.340945	0.579482
chr10-61653505-61656058	0.127574	0.0607435	0.295364
chr10-61664703-61669131	0.152739	0.0196673	0.226537
chr10-61729637-61731637	0.0901037	0.547612	0.733887
chr10-61738942-61740807	0.0452257	0.78663	0.88603
chr10-61790621-61792997	0.242883	0.00150824	0.154201
chr10-61802103-61805825	0.108648	0.2101	0.464439
chr10-61852110-61854897	0.0619784	0.520403	0.714381
chr10-61914375-61917263	-0.26632	0.00978821	0.205044
chr10-61931375-61933809	-0.223699	0.0572277	0.289662
chr10-61944314-61948803	0.016583	0.787861	0.886505
chr10-61968937-61971736	0.13488	0.0108002	0.208662
chr10-61995932-61999009	-0.0924163	0.398106	0.625893
chr10-62016899-62019614	0.0383473	0.639028	0.794812
chr10-62058114-62061404	0.104964	0.151927	0.407083
chr10-62063904-62066036	0.244846	0.0030219	0.174642
chr10-62078921-62081121	0.19094	0.0536429	0.285109
chr10-62105332-62108158	-0.126147	0.324493	0.565888
chr10-62109957-62115014	-0.308193	0.0289059	0.244761
chr10-62125758-62129114	-0.0523075	0.529403	0.721119
chr10-62131521-62134321	-0.00679834	0.93205	0.967733
chr10-62135521-62138132	0.0471404	0.494599	0.696668
chr10-62147446-62150953	-0.161383	0.0653896	0.300817
chr10-62153375-62155411	-0.237227	0.0399484	0.261741
chr10-62158184-62160521	-0.0881995	0.334631	0.57407
chr10-62191898-62195037	0.0186929	0.811133	0.900911
chr10-62205764-62208536	-0.0472444	0.498266	0.699057
chr10-62224875-62227009	-0.0821742	0.372006	0.605203
chr10-62238521-62242692	-0.120431	0.203587	0.458332
chr10-62266199-62270603	-0.254129	0.0673959	0.303435
chr10-62276421-62278698	-0.0221965	0.772168	0.87719
chr10-62280660-62282515	-0.185696	0.107794	0.356162
chr10-62283692-62287684	-0.229801	0.0620256	0.297173
chr10-62293394-62296737	-0.187622	0.112951	0.362055
chr10-62329531-62334149	0.0421487	0.527017	0.719578
chr10-62363095-62365545	0.0981671	0.351011	0.58792
chr10-62537160-62538866	-0.175365	0.15032	0.405332
chr10-62569398-62571811	-0.185031	0.0245085	0.236357
chr10-62575837-62578210	-0.0369329	0.689124	0.827945
chr10-62633109-62635326	-0.0308642	0.670116	0.815389
chr10-62642236-62644526	-0.0797964	0.283687	0.532105
chr10-62654640-62657420	0.177871	0.138915	0.392925
chr10-62660514-62662900	-0.0338737	0.64916	0.801227
chr10-62670539-62673635	0.0433877	0.616793	0.780801
chr10-62696626-62698958	-0.030499	0.673047	0.817434
chr10-62701999-62705221	-0.210656	0.000202575	0.10295
chr10-62723095-62725714	-0.0457043	0.689461	0.828193
chr10-62733121-62735337	-0.136885	0.189123	0.444449
chr10-62737232-62739804	-0.282631	0.0398084	0.261433
chr10-62745926-62748295	-0.112547	0.110803	0.360074
chr10-62757121-62762321	-0.143429	0.0459398	0.271897
chr10-62781109-62786357	-0.121571	0.176073	0.43139
chr10-62853921-62857475	-0.332266	0.0305449	0.247757
chr10-62867009-62869326	-0.0691463	0.463907	0.674659
chr10-62946509-62948921	-0.179514	0.18596	0.441545
chr10-63156697-63158914	-0.0601281	0.608019	0.775773
chr10-63169588-63172409	-0.202229	0.154563	0.409215
chr10-63211588-63213718	0.115455	0.321255	0.563406
chr10-63381514-63384821	-0.259427	0.0530314	0.284208
chr10-63387144-63390518	0.227156	0.103847	0.351528
chr10-63421414-63424175	-0.0411551	0.581733	0.757831
chr10-63520799-63522914	0.00301664	0.972429	0.987051
chr10-63655896-63658249	0.0360163	0.497216	0.698305
chr10-63659544-63664799	0.0357387	0.611532	0.777795
chr10-63682321-63684521	0.0748937	0.513949	0.709731
chr10-63700889-63704499	0.165629	0.111025	0.360294
chr10-63722276-63724756	0.0774103	0.471139	0.679779
chr10-63732529-63736121	-0.0109738	0.892028	0.945875
chr10-63751425-63753725	0.252035	0.0560175	0.288407
chr10-63792899-63795220	0.139779	0.0632456	0.298823
chr10-63806821-63811049	-0.0839053	0.152736	0.407641
chr10-63815826-63818699	0.0750399	0.220529	0.475465
chr10-63831236-63834309	-0.167223	0.0647166	0.300302
chr10-63835118-63837866	-0.0525075	0.4705	0.679415
chr10-63841114-63844437	0.00924473	0.888377	0.943854
chr10-63852698-63856437	-0.218901	0.03007	0.246826
chr10-64002457-64005314	-0.0163159	0.893605	0.946761
chr10-64027984-64029813	-0.0896945	0.223403	0.478122
chr10-64068120-64071095	0.0480773	0.734001	0.854761
chr10-64127103-64129257	-0.190998	0.0450257	0.270278
chr10-64132214-64136336	-0.113577	0.104031	0.351828
chr10-64138646-64143167	-0.118342	0.159247	0.414776
chr10-64144009-64146421	-0.165718	0.156955	0.412198
chr10-64147014-64149618	-0.0866793	0.395075	0.623416
chr10-64152246-64156526	-0.0444825	0.644498	0.798489
chr10-64164595-64167395	0.0678034	0.614455	0.779432
chr10-64201345-64203448	0.12618	0.332178	0.571991
chr10-64322564-64325314	-0.0511524	0.517332	0.711972
chr10-64377895-64381837	-0.393284	0.0374923	0.258257
chr10-64391046-64393324	-0.405309	0.0283954	0.244173
chr10-64396157-64399436	-0.304911	0.0508227	0.280003
chr10-64519025-64521497	-0.359522	0.0237314	0.235148
chr10-64530214-64533014	0.0291395	0.707063	0.838646
chr10-64562995-64565885	-0.225719	0.00178934	0.157542
chr10-64574840-64578404	-0.0958821	0.312246	0.556355
chr10-64609621-64612303	-0.334628	0.0302754	0.247076
chr10-64670275-64672714	-0.143489	0.166743	0.422507
chr10-64864975-64867214	-0.0304924	0.682735	0.823666
chr10-64874539-64876975	-0.063052	0.376862	0.609169
chr10-64891994-64894704	0.0340181	0.541272	0.729224
chr10-64932446-64934757	0.0743871	0.418716	0.641019
chr10-64965609-64968414	-0.155681	0.0284774	0.244251
chr10-64995514-64997745	0.176296	0.0559012	0.28815
chr10-65026414-65029963	0.0353394	0.650356	0.802116
chr10-65224095-65227137	-0.0227478	0.723637	0.848509
chr10-65245836-65248303	0.104469	0.182306	0.438039
chr10-65280036-65284236	-0.0364651	0.369775	0.603473
chr10-65288098-65291614	-0.164935	0.103517	0.350938
chr10-65305340-65308995	0.121577	0.169866	0.425651
chr10-65315751-65318504	-0.0856184	0.351479	0.588257
chr10-65321198-65323609	-0.103172	0.137324	0.391239
chr10-65331922-65334710	0.0999946	0.183834	0.439394
chr10-65342740-65345500	0.105998	0.113995	0.363679
chr10-65364114-65366414	-0.0462565	0.593392	0.76568
chr10-65373197-65375809	-0.061669	0.518362	0.712559
chr10-65388146-65391549	-0.0808742	0.181909	0.437697
chr10-65403279-65405889	-0.282848	0.00469789	0.182489
chr10-65451221-65453957	0.0437183	0.642808	0.797522
chr10-65462097-65464630	0.044286	0.660859	0.809278
chr10-65470946-65473998	-0.033238	0.581042	0.757334
chr10-65482430-65484830	-0.0743894	0.448125	0.663165
chr10-65518095-65522214	-0.0926476	0.496023	0.697503
chr10-65525340-65528599	0.0476031	0.713475	0.842414
chr10-65795792-65798692	-0.095354	0.182022	0.437735
chr10-65828319-65831245	0.0612163	0.699588	0.834369
chr10-65907414-65909514	-0.152916	0.0745847	0.312984
chr10-66036534-66039039	-0.304359	0.00247868	0.169232
chr10-66045563-66047875	-0.060107	0.477139	0.684214
chr10-66102994-66107014	-0.378128	0.004624	0.182489
chr10-66109897-66112209	-0.358768	0.00822574	0.200721
chr10-66293809-66298609	-0.2395	0.0687872	0.305806
chr10-66317011-66320114	-0.239002	0.0734762	0.311397
chr10-66394614-66398121	-0.339128	0.0514083	0.280808
chr10-66732193-66734293	0.0562019	0.665346	0.812111
chr10-67863398-67866003	-0.292805	0.0281384	0.243114
chr10-67939109-67941337	-0.00703945	0.937699	0.970564
chr10-68011809-68014621	-0.247447	0.0569962	0.289293
chr10-68084909-68087097	0.0102869	0.929831	0.966619
chr10-68581403-68584114	-0.175117	0.126836	0.379133
chr10-68685320-68689695	0.00380633	0.949546	0.976284
chr10-68690399-68693404	-0.0950367	0.292377	0.53939
chr10-68699496-68702575	-0.272424	0.0115297	0.209051
chr10-68710626-68712984	-0.00471436	0.941296	0.972354
chr10-68758814-68761109	-0.0648542	0.40914	0.633779
chr10-68802021-68804599	0.0222679	0.800652	0.89443
chr10-68809495-68812003	-0.0412272	0.560113	0.742797
chr10-68910260-68912475	-0.0607834	0.571251	0.750713
chr10-69086194-69088471	-0.108477	0.344243	0.58229
chr10-69197536-69200003	-0.0808792	0.471047	0.679717
chr10-69265614-69267714	0.10913	0.287038	0.534951
chr10-69279836-69282236	-0.0270291	0.791271	0.888657
chr10-69368375-69370575	-0.395605	0.00163415	0.155278
chr10-69387909-69390592	-0.133188	0.250464	0.502909
chr10-69421757-69426606	-0.349358	0.0190667	0.225696
chr10-69435409-69438003	-0.157991	0.166767	0.422528
chr10-69522514-69525645	-0.0981398	0.132722	0.386127
chr10-69538209-69540575	-0.200282	0.0215766	0.230994
chr10-69542757-69545289	0.0808324	0.6368	0.793286
chr10-69597337-69599295	0.0822477	0.237706	0.490893
chr10-69608360-69610758	0.0847444	0.278804	0.52753
chr10-69642914-69645949	0.0122195	0.837763	0.915901
chr10-69693132-69696046	-0.132323	0.283324	0.531779
chr10-69735536-69738021	-0.146064	0.141256	0.395462
chr10-69807614-69810014	-0.147098	0.152227	0.407239
chr10-69833449-69836175	0.0590141	0.339067	0.577862
chr10-69912504-69915736	0.157824	0.0143029	0.215214
chr10-69990045-69992575	-0.0421498	0.580663	0.757016
chr10-70022295-70024744	-0.0482626	0.705771	0.838008
chr10-70087014-70089614	-0.0980042	0.259405	0.510614
chr10-70090114-70093314	-0.0588283	0.179639	0.435415
chr10-70164146-70167995	0.0056153	0.915159	0.959524
chr10-70171394-70173695	0.0605592	0.617948	0.781431
chr10-70201183-70203940	0.246201	0.0730043	0.310911
chr10-70222495-70225093	0.122656	0.404421	0.630323
chr10-70230830-70232666	0.0562319	0.446556	0.662132
chr10-70285936-70288566	-0.0530202	0.317723	0.560954
chr10-70358339-70361814	-0.05417	0.2941	0.540778
chr10-70479509-70482349	-0.0216401	0.637835	0.794119
chr10-70571989-70575039	-0.148785	0.228766	0.482983
chr10-70585948-70589339	0.012932	0.913836	0.958873
chr10-70659475-70662245	-0.011851	0.863463	0.930104
chr10-70682940-70685540	0.155765	0.183841	0.439394
chr10-70714775-70717425	0.210732	0.0296281	0.246304
chr10-70728092-70730295	0.164391	0.11379	0.363369
chr10-70747395-70749992	0.106861	0.142626	0.397096
chr10-70803807-70806544	0.207814	0.165745	0.421596
chr10-70807206-70812794	-0.135075	0.384918	0.615555
chr10-70815703-70818414	-0.115483	0.363684	0.598747
chr10-70820432-70822825	-0.145077	0.328146	0.568783
chr10-70824421-70826449	0.0406237	0.754622	0.866765
chr10-70845850-70851520	-0.170548	0.229148	0.483463
chr10-70882314-70885231	0.0776848	0.298828	0.544926
chr10-70938695-70941175	0.0304665	0.709313	0.839833
chr10-71077092-71080849	0.197608	0.0858004	0.329319
chr10-71086910-71089635	0.151123	0.0801254	0.321193
chr10-71092958-71095910	0.0097982	0.901339	0.951027
chr10-71096397-71099436	-0.0278351	0.740568	0.858732
chr10-71106921-71109919	0.0609431	0.388835	0.618277
chr10-71133656-71136735	0.208452	0.0817114	0.323332
chr10-71141658-71144745	0.153692	0.170859	0.426225
chr10-71159805-71162205	0.167365	0.190375	0.445894
chr10-71167004-71170060	0.0370734	0.637688	0.794059
chr10-71209566-71213713	-0.141397	0.0812634	0.322684
chr10-71216875-71220891	-0.140075	0.129215	0.38187
chr10-71223375-71227066	-0.189958	0.0626444	0.298301
chr10-71232653-71235221	-0.101596	0.202874	0.457633
chr10-71237421-71241010	-0.0980563	0.113728	0.363295
chr10-71245356-71247656	-0.189845	0.100711	0.347582
chr10-71250721-71257421	-0.220864	0.050211	0.278877
chr10-71265221-71268320	-0.176951	0.0888265	0.333598
chr10-71388795-71391549	0.175232	0.198812	0.454043
chr10-71395549-71397592	0.351382	0.00466386	0.182489
chr10-71399361-71401635	0.419269	0.00141326	0.153384
chr10-71403992-71406935	0.286067	0.0385591	0.25938
chr10-71495540-71497646	0.0251915	0.7558	0.86742
chr10-71643004-71645814	-0.120371	0.287367	0.535205
chr10-71670340-71672292	-0.0756744	0.539037	0.727851
chr10-71811384-71814283	0.053988	0.635811	0.792641
chr10-71904705-71907846	-0.0108997	0.885338	0.942162
chr10-71929025-71931495	0.0499118	0.592329	0.764892
chr10-71933526-71935263	-0.0794441	0.315629	0.5591
chr10-71955760-71958536	-0.244724	0.0281866	0.243306
chr10-71980309-71982609	-0.161234	0.0442804	0.269114
chr10-71991036-71994299	-0.0579088	0.229248	0.483532
chr10-72009853-72013095	-0.304222	0.0188839	0.224853
chr10-72090504-72092630	0.197372	0.095635	0.341504
chr10-72095795-72098095	0.0637924	0.519172	0.713213
chr10-72112825-72116200	0.0541252	0.736875	0.856327
chr10-72122404-72125066	-0.0366405	0.667065	0.813313
chr10-72140292-72143418	0.0698113	0.303455	0.548907
chr10-72163175-72166084	0.00476046	0.957397	0.980056
chr10-72190191-72192899	-0.0995053	0.15249	0.407507
chr10-72237449-72243142	-0.0220228	0.826143	0.909203
chr10-72252310-72257125	0.0301521	0.799939	0.893946
chr10-72258783-72261535	0.141959	0.14729	0.402174
chr10-72267110-72270503	-0.0141816	0.8951	0.947557
chr10-72420009-72421426	-0.224325	0.0403914	0.262653
chr10-72423031-72426075	-0.259667	0.0367935	0.257321
chr10-72428836-72433024	-0.281506	0.0382535	0.259339
chr10-72472875-72475411	-0.147284	0.180146	0.435918
chr10-72485375-72488111	-0.20628	0.0865635	0.330397
chr10-72574966-72577398	0.0724323	0.329532	0.569991
chr10-72646318-72649292	0.182328	0.0764151	0.315977
chr10-72971824-72974704	-0.0836105	0.173805	0.429092
chr10-72975121-72978836	-0.0260264	0.663392	0.81091
chr10-72981503-72985940	-0.154379	0.140186	0.394176
chr10-72988403-72993904	-0.29656	0.0172118	0.221715
chr10-72999421-73002831	-0.0083104	0.900529	0.950551
chr10-73018995-73024409	-0.0444483	0.516853	0.711749
chr10-73027258-73031075	0.00993263	0.865832	0.93109
chr10-73036404-73040321	-0.0377955	0.69098	0.828979
chr10-73042703-73045375	-0.0379266	0.615277	0.779813
chr10-73052894-73054801	0.115029	0.186579	0.442133
chr10-73072540-73074592	0.0736456	0.363212	0.598405
chr10-73076035-73080814	0.10952	0.0749679	0.313761
chr10-73109958-73113310	0.136088	0.107955	0.356413
chr10-73117425-73120392	0.000356286	0.997359	0.998833
chr10-73124021-73128058	0.209088	0.0146916	0.216187
chr10-73131453-73134010	-0.0222095	0.875201	0.936627
chr10-73135932-73140536	0.132433	0.0494782	0.277417
chr10-73149237-73152218	-0.348479	0.00432149	0.182362
chr10-73339509-73342399	-0.251381	0.0481036	0.275033
chr10-73356414-73359537	-0.0951496	0.354392	0.590725
chr10-73368975-73371937	0.0866556	0.339359	0.578076
chr10-73379575-73383240	-0.0131944	0.890046	0.944806
chr10-73396825-73399234	0.372365	0.0035774	0.178215
chr10-73447811-73449511	0.115303	0.28161	0.530403
chr10-73452997-73455625	0.179946	0.136223	0.390159
chr10-73471803-73475014	-0.000271703	0.996107	0.998255
chr10-73486325-73489414	0.172685	0.103221	0.350522
chr10-73494704-73497325	0.111913	0.2896	0.537122
chr10-73506297-73510825	0.088758	0.425734	0.646517
chr10-73512774-73518805	0.0823038	0.458553	0.670428
chr10-73528199-73536325	0.0893186	0.386736	0.616725
chr10-73541199-73543892	-0.0696162	0.486752	0.691309
chr10-73561559-73566436	-0.154931	0.216685	0.471352
chr10-73571021-73572906	-0.115311	0.177278	0.432852
chr10-73575135-73578804	0.0836466	0.117333	0.367868
chr10-73582421-73584225	0.116264	0.0418553	0.265122
chr10-73586158-73589925	0.2257	0.0103046	0.206963
chr10-73595031-73601820	-0.0103503	0.834353	0.913772
chr10-73608914-73612325	-0.0100654	0.875466	0.936739
chr10-73618804-73622014	0.0438684	0.500074	0.70034
chr10-73639660-73643010	-0.125518	0.388164	0.617742
chr10-73647310-73651558	-0.0627276	0.640228	0.795735
chr10-73655437-73657939	-0.0111189	0.901401	0.951043
chr10-73680840-73682944	0.144583	0.10252	0.349645
chr10-73715466-73718853	-0.206821	0.0638071	0.299283
chr10-73722744-73726446	-0.179768	0.0220929	0.231748
chr10-73728603-73732299	-0.0910395	0.307996	0.552706
chr10-73734125-73738621	-0.225634	0.0283294	0.243829
chr10-73740199-73743489	-0.295244	0.0030862	0.175
chr10-73744906-73747895	-0.348014	0.0053691	0.185581
chr10-73750103-73752321	-0.315589	0.0170607	0.221038
chr10-73756023-73762503	-0.248825	0.0360608	0.256115
chr10-73766085-73767534	-0.254108	0.0299391	0.246803
chr10-73768289-73774239	-0.141386	0.222057	0.476747
chr10-73776303-73778692	-0.236432	0.0693288	0.306373
chr10-73785075-73787498	-0.130537	0.125697	0.377841
chr10-73793066-73795611	-0.191542	0.0619627	0.297173
chr10-73802319-73806036	-0.221396	0.0701506	0.307108
chr10-73807814-73809266	-0.222405	0.0933691	0.339194
chr10-73825839-73828603	-0.0351613	0.704584	0.837359
chr10-73833230-73835993	0.141956	0.156268	0.411289
chr10-73838645-73842199	0.194253	0.0705206	0.307722
chr10-73846125-73849646	0.0565445	0.628589	0.788065
chr10-73863839-73867214	-0.103598	0.114002	0.36368
chr10-73884214-73887039	-0.0121379	0.889015	0.944189
chr10-73891626-73894603	0.0246199	0.703153	0.836435
chr10-73905314-73907414	0.0131707	0.875215	0.936627
chr10-73916675-73919639	-0.124769	0.141545	0.395766
chr10-73933745-73936614	0.140205	0.0412557	0.264555
chr10-73945514-73947995	0.112564	0.159849	0.415139
chr10-73974314-73977411	0.0221323	0.713781	0.842593
chr10-73982026-73984753	0.0678032	0.327197	0.568129
chr10-73987521-73990314	0.0418718	0.530472	0.722033
chr10-74001639-74005258	0.148607	0.160807	0.416241
chr10-74006995-74009709	-0.0223818	0.825809	0.909051
chr10-74013214-74016539	-0.0411157	0.624403	0.785499
chr10-74018975-74022114	0.0914723	0.19271	0.447876
chr10-74031792-74035439	0.0694076	0.280558	0.529132
chr10-74037021-74039004	0.0337749	0.520335	0.714322
chr10-74056051-74059336	0.224206	0.0118398	0.209944
chr10-74067836-74071109	0.0809807	0.335346	0.574691
chr10-74074639-74076650	0.196405	0.0158272	0.218138
chr10-74078484-74081504	0.137418	0.0701975	0.307218
chr10-74084021-74086364	-0.0975488	0.276089	0.525308
chr10-74087539-74089339	-0.0687119	0.396882	0.624931
chr10-74090595-74093340	-0.0664346	0.253212	0.505372
chr10-74093389-74097106	0.143392	0.09374	0.339513
chr10-74100114-74105598	-0.00437721	0.948179	0.975807
chr10-74112814-74115709	0.0707388	0.262565	0.513542
chr10-74123404-74125274	-0.00780683	0.922555	0.963268
chr10-74183914-74187692	-0.138081	0.169158	0.424967
chr10-74204345-74206883	0.136706	0.218516	0.473339
chr10-74225204-74227304	-0.0290303	0.744426	0.860928
chr10-74333531-74335936	-0.206933	0.0413458	0.264626
chr10-74384597-74387175	0.0812911	0.239412	0.492478
chr10-74450892-74453804	0.0569506	0.434389	0.653529
chr10-74543195-74545620	0.0845614	0.333126	0.572859
chr10-74835321-74838132	0.0165979	0.898369	0.949554
chr10-74854849-74857795	0.0144787	0.847693	0.921347
chr10-74869198-74871831	-0.0804991	0.141183	0.395377
chr10-74926609-74929245	0.0246094	0.729217	0.852073
chr10-75006040-75008409	0.0696092	0.365485	0.600074
chr10-75010903-75013537	0.112966	0.0874208	0.331663
chr10-75117018-75119775	0.0280903	0.729385	0.852098
chr10-75126436-75129509	-0.158518	0.086997	0.330837
chr10-75172005-75174775	0.214288	0.038366	0.25938
chr10-75228314-75230614	0.187811	0.0185518	0.224443
chr10-75254075-75257095	0.152028	0.00993828	0.205251
chr10-75288666-75291036	-0.0744877	0.336996	0.576094
chr10-75295609-75298114	-0.178846	0.0963864	0.342391
chr10-75311214-75314520	-0.243473	0.0273697	0.242218
chr10-75316036-75318121	-0.232183	0.0387757	0.259572
chr10-75326536-75329436	-0.083395	0.40372	0.629995
chr10-75335237-75338439	-0.0604251	0.409769	0.634128
chr10-75340620-75343153	-0.245546	0.0261598	0.24031
chr10-75345321-75352137	-0.280634	0.0157997	0.218138
chr10-75360614-75363003	-0.0524686	0.508671	0.705865
chr10-75384289-75387303	0.0926914	0.067898	0.304259
chr10-75406193-75409125	0.0637461	0.378391	0.610465
chr10-75470114-75473114	-0.204816	0.129045	0.381677
chr10-75475613-75478709	-0.0869703	0.438728	0.656626
chr10-75488803-75491525	0.188641	0.0096326	0.204314
chr10-75502203-75505114	0.0652789	0.432647	0.652207
chr10-75530921-75534321	0.134833	0.106633	0.354614
chr10-75540709-75542805	0.0953028	0.156671	0.411887
chr10-75544332-75546825	0.0912025	0.171562	0.426982
chr10-75563007-75565007	0.0789187	0.280502	0.529079
chr10-75569525-75573092	0.205445	0.0252811	0.238052
chr10-75575197-75580393	0.112897	0.17724	0.43278
chr10-75595944-75598176	-0.0201993	0.874784	0.936505
chr10-75608325-75611935	0.0419089	0.625094	0.785913
chr10-75616435-75620493	0.177546	0.157368	0.412697
chr10-75624925-75628812	0.147298	0.170485	0.426051
chr10-75630956-75634484	0.239585	0.0474318	0.274365
chr10-75645849-75649013	0.0885823	0.314836	0.558266
chr10-75678832-75681076	-0.0925868	0.386704	0.616694
chr10-75685325-75687125	-0.0275917	0.856383	0.926155
chr10-75691104-75693425	0.252804	0.0469319	0.273779
chr10-75715846-75719725	-0.0859277	0.440541	0.658014
chr10-75725079-75727242	-0.206558	0.0291815	0.245156
chr10-75738110-75740525	-0.0271771	0.804471	0.896711
chr10-75751025-75753904	0.141619	0.235157	0.488516
chr10-75756775-75759957	0.183631	0.0605167	0.294921
chr10-75863504-75869158	0.0669796	0.598877	0.769222
chr10-75872214-75875156	0.050937	0.66313	0.810759
chr10-75909394-75912132	0.00717864	0.932085	0.967733
chr10-75925937-75929497	-0.116592	0.256488	0.508261
chr10-75935010-75938003	-0.0624999	0.254125	0.506259
chr10-76177214-76179614	-0.0176614	0.840854	0.917515
chr10-76344214-76346550	0.0163804	0.859545	0.927969
chr10-76357797-76360114	-0.00250132	0.983398	0.992031
chr10-76583336-76587306	0.0302681	0.70658	0.838517
chr10-76685321-76688085	-0.0511491	0.587676	0.761586
chr10-76690409-76693501	0.067855	0.302674	0.5481
chr10-76745026-76749320	-0.052923	0.419027	0.641191
chr10-76758914-76761414	-0.053699	0.485672	0.690385
chr10-76777030-76779537	-0.0341717	0.53884	0.727783
chr10-76859195-76861320	0.0184064	0.885015	0.942066
chr10-76869818-76872735	0.103943	0.0563073	0.288772
chr10-76876289-76878839	0.197383	0.0653035	0.300817
chr10-76903214-76905214	0.102948	0.186089	0.441645
chr10-76908814-76911634	-0.280035	0.0167608	0.220928
chr10-76922314-76925232	-0.233507	0.010273	0.206881
chr10-76954844-76958921	0.0981644	0.136274	0.390175
chr10-76968894-76971736	0.0308291	0.714516	0.842952
chr10-76984413-76987850	-0.0188718	0.763849	0.872587
chr10-76992703-76996304	0.201097	0.0526212	0.283215
chr10-77053640-77056257	-0.0183104	0.831123	0.912135
chr10-77135107-77137076	-0.133241	0.236808	0.490297
chr10-77155139-77157040	-0.338134	0.00464887	0.182489
chr10-77159201-77164234	-0.0664635	0.402315	0.628942
chr10-77167097-77170093	-0.100349	0.24825	0.500514
chr10-77189303-77192289	-0.036828	0.711421	0.841148
chr10-77369999-77375336	-0.0974525	0.34737	0.584805
chr10-77382514-77384514	0.0491457	0.670974	0.815885
chr10-77546504-77549914	-0.160407	0.163619	0.419525
chr10-78170920-78173095	0.128044	0.260661	0.511633
chr10-78434739-78437136	-0.0577046	0.4086	0.633263
chr10-78930840-78933240	0.0346794	0.754136	0.866383
chr10-79005349-79008245	0.0984102	0.319803	0.56247
chr10-79068245-79070935	0.00710126	0.952901	0.978196
chr10-79078718-79081321	-0.0529462	0.674309	0.818261
chr10-79090949-79093298	0.0705707	0.52549	0.718225
chr10-79096918-79099520	0.0260507	0.826266	0.909218
chr10-79102305-79104405	0.156263	0.155753	0.410648
chr10-79116392-79119800	0.204375	0.153141	0.408045
chr10-79144135-79148320	0.128677	0.379901	0.611954
chr10-79148949-79151539	0.181407	0.252759	0.505124
chr10-79206598-79209209	-0.0605551	0.369363	0.603099
chr10-79255914-79258235	-0.0179336	0.816422	0.903874
chr10-79260615-79265935	0.252087	0.0182581	0.223539
chr10-79271835-79274849	0.179741	0.064414	0.299953
chr10-79289767-79293635	0.373947	0.000845455	0.141229
chr10-79304945-79307664	0.149849	0.251208	0.50359
chr10-79312944-79316406	0.356553	0.0326636	0.250348
chr10-79352667-79355035	0.243598	0.00372223	0.179388
chr10-79362037-79364776	0.120259	0.211318	0.465797
chr10-79368737-79370895	0.0475168	0.551489	0.73652
chr10-79372539-79375335	0.1194	0.146432	0.401188
chr10-79381395-79385557	0.103995	0.241019	0.493795
chr10-79389339-79391789	0.130767	0.222093	0.476747
chr10-79394792-79398811	0.191839	0.16542	0.421184
chr10-79594958-79598739	0.115982	0.200507	0.455546
chr10-79605539-79607935	0.300709	0.00298174	0.173561
chr10-79630921-79634403	0.14575	0.0245318	0.236357
chr10-79637071-79639422	0.106045	0.223977	0.478654
chr10-79646639-79649814	0.110185	0.101917	0.349066
chr10-79650812-79653439	0.182817	0.0332708	0.251493
chr10-79684939-79688735	0.0564628	0.508217	0.70561
chr10-79733801-79735948	0.164827	0.250124	0.502581
chr10-79742094-79745195	0.192332	0.127868	0.3803
chr10-79747039-79750261	0.335782	0.0113663	0.208872
chr10-79761492-79765040	0.316745	0.0112168	0.208689
chr10-79787935-79790514	0.0609133	0.256599	0.508325
chr10-79792699-79795075	0.021876	0.717188	0.844681
chr10-79935144-79939003	0.00203141	0.976044	0.988705
chr10-80007058-80011525	0.21079	0.0565127	0.288891
chr10-80014704-80016934	0.280294	0.00116121	0.14542
chr10-80022475-80025465	-0.205262	0.0966521	0.342669
chr10-80058632-80060397	0.0480021	0.648034	0.800512
chr10-80061375-80064449	0.040164	0.412899	0.636515
chr10-80134937-80137391	0.238978	0.0968969	0.343012
chr10-80161120-80163339	0.174225	0.127858	0.3803
chr10-80165805-80169339	0.163078	0.202086	0.45683
chr10-80234611-80237140	0.0779333	0.541421	0.729224
chr10-80302639-80305395	0.134059	0.242092	0.494642
chr10-80311239-80313599	0.0719526	0.473799	0.681833
chr10-80337640-80340535	0.208251	0.0335164	0.251681
chr10-80447425-80450444	0.0789063	0.553471	0.737913
chr10-80515249-80517875	0.240395	0.0101113	0.205675
chr10-80522045-80524898	0.0467275	0.586945	0.761007
chr10-80536097-80538939	0.0605372	0.410645	0.634787
chr10-80543995-80546437	0.099286	0.382622	0.613962
chr10-80555592-80557932	-0.0335871	0.563077	0.744989
chr10-80561217-80563735	0.162725	0.188248	0.443749
chr10-80605675-80607998	-0.0486043	0.542421	0.729957
chr10-80614904-80617314	-0.0928117	0.226515	0.480787
chr10-80671503-80674385	-0.150213	0.0554377	0.287531
chr10-80722792-80725834	0.00656804	0.927259	0.965292
chr10-80731375-80735835	0.0813923	0.11547	0.365481
chr10-80778575-80780714	-0.0156745	0.842138	0.918148
chr10-80783493-80786134	0.0918311	0.34973	0.586999
chr10-80806557-80809114	0.138683	0.172994	0.428325
chr10-80818814-80822144	0.0706444	0.283835	0.532205
chr10-80825675-80832036	0.131907	0.117753	0.368272
chr10-80843220-80845410	0.0986065	0.190791	0.446322
chr10-80852636-80855083	0.00510642	0.938665	0.970902
chr10-80860901-80862901	0.14375	0.0694535	0.306607
chr10-80871644-80874449	0.212828	0.0348636	0.253471
chr10-80896418-80899992	-0.0364113	0.68042	0.82218
chr10-80903175-80909667	0.00240247	0.968492	0.985154
chr10-80943839-80946226	-0.00701419	0.908432	0.9556
chr10-80948892-80950892	0.226088	0.01784	0.223264
chr10-80953839-80956439	0.104359	0.0998309	0.346356
chr10-80979788-80984139	-0.0254635	0.558182	0.741347
chr10-80994836-80996436	-0.0809006	0.351118	0.587958
chr10-80997975-81000739	-0.00861949	0.901753	0.951296
chr10-81001149-81010707	0.0874061	0.137164	0.391086
chr10-81013771-81016594	-0.00696459	0.894754	0.947408
chr10-81019640-81022426	-0.0664168	0.159209	0.414776
chr10-81025040-81030636	0.0628561	0.34166	0.580048
chr10-81033289-81036558	0.0014199	0.975741	0.988565
chr10-81044320-81048412	0.182898	0.0113936	0.208872
chr10-81052275-81056314	0.02715	0.816063	0.903614
chr10-81057694-81060556	0.112832	0.18998	0.445414
chr10-81069018-81072693	-0.125162	0.121733	0.372876
chr10-81094195-81097426	-0.205755	0.0519916	0.281804
chr10-81104463-81109304	0.0274993	0.602528	0.772074
chr10-81138685-81142532	0.0101657	0.89975	0.950121
chr10-81145603-81153136	-0.0217709	0.823461	0.907784
chr10-81157036-81160137	0.0659752	0.350279	0.587407
chr10-81161704-81172740	-0.0358296	0.655075	0.805348
chr10-81174795-81178550	-0.0982735	0.355973	0.592058
chr10-81180436-81182536	-0.0256133	0.777503	0.880528
chr10-81183631-81186136	-0.0609577	0.482673	0.688489
chr10-81189875-81193464	0.000636228	0.994344	0.997466
chr10-81194214-81198512	-0.0607001	0.456985	0.669194
chr10-81200203-81205424	-0.0410868	0.554064	0.738386
chr10-81210414-81212514	-0.0123355	0.862972	0.929793
chr10-81226566-81229303	-0.191105	0.063507	0.298823
chr10-81456014-81458709	-0.092296	0.303461	0.548907
chr10-81530949-81533249	-0.0156581	0.903252	0.952281
chr10-81584836-81587811	-0.147327	0.24169	0.494414
chr10-81663630-81665805	-0.00999076	0.905629	0.954023
chr10-81685484-81688444	0.0295304	0.814476	0.902763
chr10-81697684-81700210	-0.269883	0.141389	0.39553
chr10-81739891-81743551	0.00639545	0.959342	0.98079
chr10-81828814-81831399	-0.143584	0.07309	0.311111
chr10-81837114-81839875	0.0581966	0.301787	0.547286
chr10-81896203-81898298	-0.184535	0.0577775	0.290409
chr10-81903740-81905935	0.22855	0.0258102	0.239638
chr10-81913405-81916549	0.373211	0.0314408	0.248229
chr10-81917403-81921135	0.279154	0.0722279	0.310057
chr10-81926476-81929358	0.159547	0.241488	0.4942
chr10-81945435-81949135	0.339237	0.00598912	0.189935
chr10-81955105-81958649	0.281329	0.0334809	0.251636
chr10-81959935-81967397	0.225047	0.0478857	0.274803
chr10-82166645-82170549	-0.0506816	0.646042	0.799434
chr10-82173739-82177239	0.0283468	0.817504	0.904622
chr10-82202792-82205734	0.0307145	0.656499	0.806239
chr10-82207983-82210020	0.171489	0.0661307	0.301578
chr10-82211663-82215925	0.108963	0.0287092	0.244414
chr10-82218625-82221456	0.189067	0.00468154	0.182489
chr10-82223375-82226314	-0.001505	0.977078	0.989306
chr10-82227597-82229519	-0.125707	0.065463	0.300817
chr10-82232312-82235050	0.150365	0.0561769	0.288558
chr10-82245067-82248325	0.307558	0.00555941	0.187252
chr10-82250567-82254749	0.328318	0.00195627	0.162421
chr10-82257464-82261095	0.136639	0.151222	0.406327
chr10-82263625-82266149	0.163783	0.0300357	0.246826
chr10-82268267-82270303	0.107705	0.189858	0.445267
chr10-82276500-82279525	-0.00219586	0.976322	0.988861
chr10-82286532-82290837	-0.171446	0.148665	0.403557
chr10-82294914-82297237	-0.00560339	0.955101	0.979088
chr10-82327095-82329737	0.119774	0.343224	0.581372
chr10-82365640-82368520	0.255878	0.0556922	0.287926
chr10-82419204-82421425	0.267328	0.0152919	0.217561
chr10-82723897-82726207	-0.456264	0.0277888	0.242455
chr10-82827840-82830446	0.117236	0.363066	0.598307
chr10-83633513-83638095	0.170789	0.193372	0.44832
chr10-83949539-83951929	-0.0057073	0.960789	0.981581
chr10-83969399-83971799	0.0636449	0.589278	0.762748
chr10-84025898-84028251	0.136256	0.279027	0.527691
chr10-84077919-84080500	0.110318	0.384271	0.614801
chr10-84410940-84414239	0.151503	0.144073	0.398613
chr10-84450051-84453023	0.137702	0.303656	0.549006
chr10-84648121-84650820	0.1469	0.340426	0.579007
chr10-84683895-84686520	0.204925	0.14092	0.395113
chr10-84842045-84844989	0.135608	0.328617	0.5693
chr10-85271700-85273588	-0.0133402	0.924781	0.964292
chr10-85278005-85280221	0.0295515	0.84831	0.921714
chr10-85298344-85300995	0.0187058	0.911397	0.957352
chr10-85425492-85427995	0.0146393	0.914903	0.959476
chr10-85482044-85487993	0.0958792	0.538902	0.727783
chr10-85639720-85642899	-0.105203	0.439612	0.657349
chr10-85754905-85757845	0.0468586	0.730012	0.852358
chr10-85859400-85862195	0.020045	0.877693	0.938033
chr10-85876820-85879645	0.167319	0.175374	0.430792
chr10-85897999-85900836	0.0981379	0.199542	0.45462
chr10-85930414-85933330	-0.0683553	0.630932	0.789546
chr10-85936121-85939261	0.166093	0.0761247	0.315488
chr10-86003175-86005921	-0.250562	0.0033862	0.177547
chr10-86075775-86078566	-0.286905	0.0406334	0.262949
chr10-86086598-86089597	-0.0157084	0.809154	0.899579
chr10-86149803-86152509	-0.224458	0.0318409	0.248935
chr10-86156709-86159036	0.00358549	0.966186	0.984119
chr10-86183106-86186114	-0.121563	0.17054	0.426051
chr10-86210997-86214203	-0.22992	0.0719104	0.309795
chr10-86252857-86254967	0.320672	0.0349586	0.253768
chr10-86883521-86886003	-0.0829158	0.385053	0.615631
chr10-87077804-87080803	-0.0228294	0.817606	0.904698
chr10-87235809-87237909	-0.20864	0.0301138	0.246826
chr10-87249109-87252011	-0.328056	0.046778	0.273752
chr10-87328210-87330766	-0.189709	0.146569	0.401264
chr10-87359075-87362036	-0.3821	0.0198341	0.227203
chr10-87369495-87372588	-0.0750992	0.455228	0.668259
chr10-87401204-87403004	0.063816	0.380906	0.612782
chr10-87405175-87410035	-0.0177713	0.758627	0.869483
chr10-87420032-87422650	-0.0363126	0.578955	0.755928
chr10-87608404-87610850	0.0405945	0.545815	0.732422
chr10-87646836-87649094	-0.0930705	0.328258	0.568872
chr10-87719692-87722532	-0.175736	0.269548	0.519696
chr10-87760009-87762598	-0.156362	0.125994	0.378098
chr10-87777856-87780256	-0.0311829	0.663153	0.810759
chr10-87837198-87840004	0.180079	0.00994041	0.205251
chr10-87846575-87849332	-0.153025	0.0228241	0.233256
chr10-87936596-87939336	-0.0973892	0.355166	0.591232
chr10-87941121-87943731	-0.242329	0.0218565	0.231139
chr10-87946700-87950064	-0.181187	0.0917904	0.33666
chr10-87962925-87966240	0.146047	0.0980123	0.344174
chr10-87977721-87979794	0.0362681	0.678479	0.821078
chr10-87984207-87987825	0.206874	0.0159377	0.218505
chr10-88003675-88006204	0.0581955	0.375662	0.608102
chr10-88017399-88021021	-0.271027	0.0223238	0.23186
chr10-88021176-88024921	-0.254737	0.0217482	0.231139
chr10-88026036-88029257	-0.245824	0.0750303	0.313865
chr10-88042721-88045934	-0.223868	0.0787957	0.319369
chr10-88050504-88054319	-0.0387062	0.693055	0.830274
chr10-88072214-88076656	-0.347592	0.0163605	0.220714
chr10-88079909-88082526	-0.230706	0.0449433	0.270201
chr10-88088831-88092521	-0.0725609	0.474789	0.68242
chr10-88109626-88112236	-0.0314547	0.753292	0.865963
chr10-88114397-88117904	-0.183265	0.0703178	0.307457
chr10-88120314-88123276	-0.228191	0.0308962	0.248024
chr10-88124300-88128053	-0.0762713	0.303535	0.54897
chr10-88158966-88162900	0.0323497	0.742306	0.85978
chr10-88170148-88173589	-0.0495869	0.556759	0.740269
chr10-88198192-88201435	0.226914	0.0143637	0.215317
chr10-88205937-88208407	-0.17358	0.0861852	0.329883
chr10-88247356-88250921	-0.222799	0.0559111	0.28815
chr10-88280064-88282920	0.0165141	0.851907	0.923802
chr10-88339139-88341410	-0.0391785	0.633216	0.790979
chr10-88344604-88347821	-0.179385	0.0708017	0.308178
chr10-88356605-88358645	0.10249	0.408755	0.633453
chr10-88423594-88429504	-0.310512	0.0284867	0.244285
chr10-88432029-88435388	-0.239057	0.10242	0.349567
chr10-88438331-88441903	-0.18252	0.157834	0.413157
chr10-88442798-88445211	-0.162878	0.118225	0.368886
chr10-88450136-88452836	-0.139504	0.290036	0.537423
chr10-88469604-88472832	0.135005	0.0516659	0.281069
chr10-88492039-88494819	0.0892214	0.172916	0.428192
chr10-88514695-88518139	0.0888877	0.328606	0.569299
chr10-88599114-88601514	0.00198674	0.976919	0.989163
chr10-88624235-88626914	0.236324	0.00180707	0.157784
chr10-88659514-88661814	0.0370208	0.563061	0.744989
chr10-88713239-88715621	-0.142898	0.192871	0.447954
chr10-88717140-88720105	0.0609043	0.605297	0.773704
chr10-88728442-88731961	0.084737	0.486894	0.691422
chr10-88811436-88815636	0.0101938	0.891449	0.945582
chr10-88817695-88819695	-0.0987296	0.287195	0.535043
chr10-88823232-88826639	-0.167967	0.0505917	0.279643
chr10-88851314-88856204	0.0216952	0.729427	0.852106
chr10-88962757-88965593	0.103452	0.0942919	0.340108
chr10-88978114-88980909	0.0804151	0.435131	0.654089
chr10-89052749-89055249	0.252833	0.175164	0.430722
chr10-89059404-89062714	0.1291	0.36686	0.601185
chr10-89086898-89089837	-0.194106	0.311249	0.555294
chr10-89091460-89094398	-0.300904	0.121557	0.372725
chr10-89101136-89104021	-0.0147825	0.900526	0.950551
chr10-89156509-89159307	-0.195116	0.0953281	0.341226
chr10-89190264-89192295	-0.128031	0.544966	0.731835
chr10-89263445-89266025	0.177306	0.0307811	0.247959
chr10-89418758-89421140	0.0728367	0.455165	0.668237
chr10-89576849-89579421	0.147798	0.135824	0.389675
chr10-89620894-89625032	-0.0342583	0.603926	0.772776
chr10-89825400-89828383	0.154131	0.13896	0.392925
chr10-89849804-89852825	0.229512	0.0538059	0.285297
chr10-89865910-89868297	-0.0199189	0.840856	0.917515
chr10-89924434-89926836	0.279628	0.0136046	0.213822
chr10-90102814-90104814	0.0658401	0.485311	0.690223
chr10-90145359-90148548	0.216617	0.0382515	0.259339
chr10-90341575-90344145	-0.0408054	0.392699	0.621564
chr10-90518525-90520625	0.345168	0.0167939	0.220928
chr10-90551446-90553346	-0.0647246	0.584224	0.75932
chr10-90579661-90581945	0.330888	0.013918	0.214293
chr10-90600057-90602157	0.170386	0.218074	0.47284
chr10-90611257-90614010	0.15311	0.170139	0.425825
chr10-90619057-90621846	-0.100895	0.381484	0.613028
chr10-90638495-90642146	-0.0903808	0.349251	0.586519
chr10-90660110-90664293	-0.00555924	0.954791	0.979033
chr10-90684194-90688195	0.0987742	0.309164	0.553729
chr10-90691056-90693259	-0.02757	0.769311	0.875536
chr10-90694297-90696239	-0.0794485	0.199458	0.454595
chr10-90710307-90713093	-0.0120619	0.9003	0.950487
chr10-90733707-90735914	-0.147562	0.135763	0.389652
chr10-90749321-90752314	-0.0379663	0.675905	0.819268
chr10-90845310-90847899	-0.26051	0.0846553	0.327822
chr10-90850095-90852297	-0.37697	0.0189125	0.225017
chr10-90880920-90884434	-0.480583	0.0119753	0.209944
chr10-90888607-90890646	-0.193563	0.173952	0.429187
chr10-90894046-90895907	-0.281337	0.107393	0.355573
chr10-90915097-90917610	-0.169685	0.17537	0.430792
chr10-90922332-90925720	-0.0410376	0.745153	0.861266
chr10-90965810-90969009	-0.297563	0.0428053	0.266988
chr10-90973114-90977832	-0.312814	0.0127227	0.211796
chr10-90978414-90980839	-0.170579	0.0807046	0.322009
chr10-90983398-90985837	-0.163803	0.0577099	0.290378
chr10-90991331-90996114	-0.12447	0.236872	0.490375
chr10-91000221-91003557	-0.0315565	0.715387	0.843532
chr10-91004409-91006575	-0.0583015	0.625703	0.786205
chr10-91009636-91012709	-0.0906338	0.110986	0.360229
chr10-91015310-91018109	0.00313654	0.962733	0.982532
chr10-91019611-91021566	-0.137266	0.11327	0.362696
chr10-91023464-91027109	-0.088893	0.384959	0.615576
chr10-91033236-91035735	0.24975	0.000142426	0.10295
chr10-91037175-91039695	0.0170502	0.818501	0.905344
chr10-91042495-91045604	-0.0287274	0.613692	0.778948
chr10-91054632-91057604	0.0475623	0.516768	0.711684
chr10-91060095-91063375	-0.139103	0.0623961	0.297936
chr10-91073760-91077503	-0.196669	0.112743	0.36184
chr10-91086509-91089536	0.00316666	0.959863	0.981133
chr10-91091020-91093937	0.0705529	0.265593	0.516061
chr10-91100621-91104321	-0.128136	0.0949823	0.340983
chr10-91109903-91112599	-0.0777009	0.233403	0.486952
chr10-91126900-91130075	-0.103211	0.23283	0.486539
chr10-91132714-91136004	-0.176651	0.0516052	0.281069
chr10-91143442-91145984	-0.222655	0.0842024	0.32727
chr10-91149736-91153858	-0.0443726	0.500756	0.700834
chr10-91173114-91176236	-0.117276	0.143839	0.398434
chr10-91403014-91406395	-0.0596865	0.493004	0.69558
chr10-91459895-91462249	0.00154943	0.979696	0.990255
chr10-91596245-91598932	-0.081979	0.325633	0.566803
chr10-91620494-91622594	0.219756	0.0473167	0.274365
chr10-91646610-91651525	-0.137268	0.294187	0.540778
chr10-92047397-92049925	-0.00761994	0.936007	0.969649
chr10-92351445-92353392	0.12912	0.106566	0.354563
chr10-92616724-92618800	0.129256	0.105286	0.352999
chr10-92630475-92632935	0.0335624	0.529071	0.720935
chr10-92718699-92721811	0.0547652	0.723488	0.848423
chr10-92765375-92768304	-0.291921	0.00860958	0.201074
chr10-92776114-92778314	-0.0187156	0.853098	0.924309
chr10-92781493-92785414	-0.119684	0.0745277	0.312873
chr10-92793414-92795614	0.160194	0.0769645	0.316748
chr10-92808183-92811339	0.206933	0.0662444	0.301686
chr10-92831946-92834295	0.122404	0.214428	0.469062
chr10-92836193-92838620	0.0812815	0.477159	0.684214
chr10-92893395-92896020	0.0647972	0.612804	0.77838
chr10-92921088-92926021	-0.00155793	0.978102	0.989778
chr10-92949193-92952411	0.085827	0.297276	0.543427
chr10-92978785-92981709	-0.109717	0.124999	0.377021
chr10-93009937-93012146	-0.247469	0.0454162	0.270879
chr10-93057495-93059794	0.111252	0.329651	0.570055
chr10-93099646-93102405	0.0729693	0.482067	0.688078
chr10-93126045-93128245	0.0547884	0.685847	0.825774
chr10-93168375-93171310	-0.0531393	0.463304	0.674153
chr10-93300540-93303105	0.0259104	0.811934	0.901314
chr10-93310944-93313389	-0.0346154	0.772029	0.877066
chr10-93333405-93336039	-0.187994	0.16548	0.421258
chr10-93349339-93352695	-0.0885382	0.420163	0.641975
chr10-93355995-93358544	-0.0245001	0.806063	0.897573
chr10-93367039-93369599	-0.124152	0.232472	0.486449
chr10-93391532-93394111	-0.0662212	0.451715	0.665447
chr10-93541595-93543595	0.0685499	0.583958	0.75928
chr10-93556295-93559836	-0.0561233	0.36716	0.601398
chr10-93642901-93644839	0.063074	0.443931	0.660069
chr10-93646359-93648120	0.0526024	0.568343	0.748644
chr10-93661061-93663195	0.176879	0.166338	0.422302
chr10-93666436-93669739	0.104759	0.139132	0.393025
chr10-93682175-93684849	-0.0484424	0.580637	0.756999
chr10-93841710-93843910	-0.0316718	0.703812	0.836887
chr10-93860103-93862904	0.208505	0.00207533	0.163666
chr10-93904735-93908336	0.126133	0.0352734	0.254771
chr10-93969503-93972736	0.0731809	0.325988	0.567076
chr10-93980036-93982195	0.0441705	0.50866	0.705865
chr10-93989044-93992092	0.0507881	0.613009	0.778504
chr10-93998514-94003514	-0.0105103	0.84139	0.917821
chr10-94042721-94045414	0.172656	0.101367	0.348268
chr10-94049505-94052636	0.101415	0.175839	0.431146
chr10-94163840-94165895	-0.0729004	0.509632	0.706623
chr10-94332575-94335225	0.041033	0.599906	0.769964
chr10-94350521-94353388	-0.0650585	0.219795	0.474687
chr10-94449092-94452736	-0.124887	0.345687	0.583387
chr10-94501397-94503297	-0.200438	0.0976945	0.343952
chr10-94514910-94517725	-0.0886358	0.49664	0.697852
chr10-94605125-94609620	0.168736	0.0573781	0.289955
chr10-94820799-94823053	-0.101826	0.538757	0.727708
chr10-94827803-94830799	-0.0110731	0.940284	0.971779
chr10-94957607-94960337	-0.111101	0.411649	0.6355
chr10-95013183-95015283	0.227528	0.0893152	0.334554
chr10-95138114-95140214	0.0752467	0.526079	0.718681
chr10-95145997-95148198	0.221394	0.0785938	0.31922
chr10-95149614-95151614	0.329349	0.00159201	0.155278
chr10-95171225-95174419	-0.089195	0.423584	0.64482
chr10-95186514-95188714	-0.090311	0.37395	0.606663
chr10-95195399-95198879	-0.0168346	0.877488	0.937921
chr10-95240214-95243207	-0.0701923	0.511444	0.707966
chr10-95273432-95276993	0.00398431	0.968906	0.985296
chr10-95324999-95328020	-0.151889	0.0833635	0.325754
chr10-95332139-95334957	-0.0414918	0.600671	0.770647
chr10-95339889-95342249	0.183642	0.203448	0.458228
chr10-95349195-95351745	0.0542823	0.649253	0.801275
chr10-95359249-95362161	0.221694	0.149837	0.404833
chr10-95461014-95463795	0.0258794	0.721944	0.847525
chr10-95489593-95491589	0.154058	0.162811	0.418463
chr10-95516026-95519195	0.0767569	0.547572	0.73388
chr10-95574039-95576495	0.096988	0.24089	0.493736
chr10-95652792-95654724	-0.0661253	0.424588	0.645614
chr10-96033630-96035937	-0.0357428	0.722093	0.847572
chr10-96121735-96123737	-0.187622	0.00804434	0.200588
chr10-96125714-96127014	-0.240231	0.0787902	0.319369
chr10-96127491-96132414	-0.346844	0.029629	0.246304
chr10-96161121-96165546	-0.106968	0.127281	0.379683
chr10-96171724-96174632	-0.188513	0.10087	0.347665
chr10-96193421-96195875	-0.166093	0.168996	0.424863
chr10-96241136-96243409	0.0166322	0.863111	0.929895
chr10-96248036-96250909	-0.0588086	0.607129	0.775094
chr10-96272921-96275536	-0.249073	0.0609174	0.295617
chr10-96280497-96282909	-0.245794	0.0427738	0.266945
chr10-96304092-96306449	0.10793	0.152583	0.407581
chr10-97062395-97064622	-0.118248	0.277652	0.526529
chr10-97093471-97095889	-0.250846	0.0039915	0.18067
chr10-97134639-97136814	-0.0823002	0.413772	0.637232
chr10-97146897-97150239	-0.000685687	0.99402	0.997355
chr10-97166161-97170299	0.142514	0.285392	0.533505
chr10-97173289-97176544	0.068255	0.497216	0.698305
chr10-97181219-97183639	0.0956413	0.170353	0.426008
chr10-97193039-97195639	-0.000743649	0.992902	0.99681
chr10-97203992-97206839	0.0984844	0.418465	0.640914
chr10-97234291-97241558	0.000741065	0.99475	0.997677
chr10-97244420-97247335	0.164945	0.178364	0.43417
chr10-97255321-97257894	0.012937	0.920824	0.962433
chr10-97260203-97261840	-0.0266151	0.808291	0.899062
chr10-97270971-97275035	0.0499846	0.579541	0.756396
chr10-97277840-97280139	0.148682	0.14082	0.394989
chr10-97318249-97321866	0.0520303	0.530724	0.722272
chr10-97330051-97332359	0.138177	0.322624	0.564431
chr10-97333745-97336176	0.11891	0.479614	0.686145
chr10-97452363-97454622	-0.0285714	0.705724	0.837989
chr10-97456545-97459010	-0.0222981	0.812496	0.901564
chr10-97500698-97503332	-0.101908	0.359158	0.594953
chr10-97514945-97518742	0.0749127	0.412657	0.636329
chr10-97551549-97554525	-0.039213	0.699171	0.834154
chr10-97573597-97576239	-0.00994863	0.911609	0.95743
chr10-97596307-97598397	-0.130876	0.228749	0.482975
chr10-97600707-97602374	-0.0600039	0.529256	0.721076
chr10-97666403-97668921	0.0187256	0.753444	0.866054
chr10-97802214-97804942	0.0636042	0.453732	0.667022
chr10-97848732-97851136	0.0676954	0.31642	0.559865
chr10-97888663-97891231	-0.00401163	0.948807	0.976149
chr10-98016357-98019697	0.0688762	0.487031	0.691445
chr10-98029089-98032842	0.0341258	0.754141	0.866383
chr10-98097404-98100737	-0.0735253	0.524444	0.717389
chr10-98114621-98121103	-0.213487	0.0991953	0.345665
chr10-98124409-98127021	-0.193125	0.120803	0.371829
chr10-98133193-98135906	0.146831	0.0964488	0.34253
chr10-98159114-98162903	-0.254329	0.0469083	0.273779
chr10-98175399-98178236	-0.108339	0.420911	0.642607
chr10-98229075-98231275	-0.00695294	0.894211	0.947171
chr10-98345404-98348299	0.0161712	0.819908	0.906008
chr10-98404221-98407625	0.207385	0.0965562	0.342537
chr10-98410637-98412997	-0.0857985	0.511099	0.707812
chr10-98415221-98418357	0.134471	0.250801	0.5032
chr10-98431732-98435110	-0.0127708	0.914679	0.959399
chr10-98459307-98462153	-0.0458933	0.690697	0.828836
chr10-98467057-98470219	-0.120885	0.38637	0.616478
chr10-98475746-98481049	-0.0597833	0.629829	0.788851
chr10-98499219-98502025	-0.0428407	0.695054	0.831692
chr10-98506936-98509310	-0.0359986	0.747793	0.862639
chr10-98517297-98519757	-0.101489	0.381575	0.613125
chr10-98560294-98562603	0.00213075	0.974327	0.987962
chr10-98590146-98594436	0.0443984	0.523952	0.717117
chr10-98632131-98636036	-0.335779	0.0235419	0.234599
chr10-98722810-98725732	-0.28511	0.0377485	0.258843
chr10-98733142-98735397	-0.276542	0.0626333	0.298301
chr10-98743203-98746695	-0.156286	0.0859859	0.329528
chr10-98776345-98778493	0.189135	0.213834	0.468521
chr10-98779192-98782494	0.248796	0.0275378	0.242218
chr10-98817856-98820446	0.124363	0.357025	0.593009
chr10-98822001-98824219	0.0820908	0.528459	0.720627
chr10-98848736-98850836	0.206466	0.0628735	0.298364
chr10-98855145-98858040	0.177281	0.140401	0.394475
chr10-98875156-98877261	0.176511	0.18837	0.443862
chr10-98887289-98891658	0.181301	0.104696	0.352396
chr10-98939756-98943139	0.186705	0.0276002	0.242218
chr10-98944000-98946184	0.146253	0.368852	0.60279
chr10-98976249-98979040	0.205423	0.0802716	0.321344
chr10-99050698-99053375	0.0500774	0.541524	0.72929
chr10-99077445-99082731	0.0747359	0.178081	0.433859
chr10-99091839-99095422	0.202127	0.0585645	0.291713
chr10-99113406-99116125	0.267991	0.00940288	0.204314
chr10-99124597-99127325	0.287298	0.0267982	0.240909
chr10-99135106-99137225	0.262809	0.00548318	0.18697
chr10-99159425-99161945	0.286493	0.00834408	0.200868
chr10-99164842-99168725	0.198003	0.0312277	0.248147
chr10-99172995-99175404	0.123742	0.388417	0.617918
chr10-99177631-99180064	0.119127	0.140501	0.394598
chr10-99184545-99188236	0.275449	0.0031452	0.175025
chr10-99204545-99207104	0.180735	0.0585755	0.291715
chr10-99248631-99251518	-0.0765212	0.306973	0.551752
chr10-99253275-99255194	0.000416324	0.994092	0.997388
chr10-99257098-99260076	0.0780821	0.340519	0.579143
chr10-99274839-99279011	0.0353161	0.667872	0.813662
chr10-99291767-99293267	0.0186726	0.795577	0.891268
chr10-99301303-99304209	-0.00141865	0.981958	0.991071
chr10-99308575-99311139	-0.0817651	0.354907	0.591064
chr10-99329713-99332849	0.10896	0.168849	0.424758
chr10-99342621-99345304	-0.140765	0.263232	0.514057
chr10-99348109-99350804	-0.198247	0.167817	0.423693
chr10-99392075-99394411	0.118526	0.275242	0.524519
chr10-99399437-99402349	0.0610852	0.479381	0.686021
chr10-99407414-99409667	0.221913	0.0549324	0.287004
chr10-99432599-99435697	0.0439807	0.787269	0.886225
chr10-99437436-99439803	0.126576	0.0690925	0.306028
chr10-99445949-99449531	-0.016794	0.678615	0.821128
chr10-99472456-99475425	0.027263	0.772609	0.877425
chr10-99477339-99480014	-0.3982	0.000212263	0.10295
chr10-99495625-99498125	0.10414	0.173334	0.428763
chr10-99519514-99522939	0.217915	0.043478	0.268298
chr10-99580718-99582904	0.0156676	0.890752	0.945128
chr10-99609240-99612939	0.225463	0.0857731	0.329319
chr10-99674404-99677444	-0.148747	0.0362769	0.25643
chr10-99733049-99735956	0.0961228	0.332044	0.571838
chr10-99788725-99791584	-0.00339951	0.977986	0.989766
chr10-99805875-99808331	-0.207965	0.0168265	0.220928
chr10-99821592-99824314	-0.191765	0.0846262	0.327822
chr10-99892321-99895736	0.0671865	0.411125	0.635191
chr10-100005814-100007814	-0.033161	0.576345	0.753992
chr10-100067888-100070384	0.126354	0.202473	0.457222
chr10-100098840-100101601	0.15386	0.207348	0.461778
chr10-100120295-100122539	0.0152479	0.863971	0.930284
chr10-100126384-100129475	-0.0900395	0.109698	0.358645
chr10-100173814-100176275	-0.157662	0.0832739	0.325754
chr10-100204400-100207795	-0.00185537	0.967176	0.984558
chr10-100214992-100217675	-0.148725	0.279704	0.52837
chr10-100245049-100247449	-0.19656	0.0635282	0.298823
chr10-100346214-100348514	-0.00238288	0.976913	0.989163
chr10-100422932-100424532	-0.0568731	0.591878	0.764546
chr10-100842899-100845629	-0.334707	0.0155688	0.217836
chr10-101088398-101091089	0.0352444	0.808317	0.899073
chr10-101100140-101102940	0.25466	0.0667245	0.302436
chr10-101126744-101128965	-0.0297375	0.824833	0.908547
[truncated: 54,505 more rows]

## Sheet: Diff_Acetyl_ConvergentASD
H3K27ac_Peak	beta.condition	p.condition	p.condition.fdr
chr10-65520-67620	-0.161298	0.449156	0.586481
chr10-121084-123215	-0.280146	0.0563899	0.149745
chr10-173137-176676	-0.670261	0.000242392	0.0132303
chr10-180076-183825	-0.118348	0.22285	0.363387
chr10-286221-291914	-0.241091	0.0122698	0.0635737
chr10-338092-340234	-0.317746	0.00231869	0.0308585
chr10-342231-344875	-0.227909	0.00495717	0.0419238
chr10-366557-370151	0.258659	0.0663955	0.165342
chr10-374675-380035	0.00824645	0.902425	0.93807
chr10-382799-386199	0.0906598	0.263014	0.40626
chr10-404235-406739	0.171713	0.0532899	0.14466
chr10-431725-435691	-0.0356308	0.733882	0.81793
chr10-439094-442136	0.0177681	0.772113	0.847039
chr10-497675-499785	-0.0250293	0.675493	0.774377
chr10-500495-505704	0.000693876	0.990328	0.993952
chr10-526112-532314	-0.162633	0.00474744	0.0410821
chr10-555000-557814	0.0924003	0.245485	0.387804
chr10-559685-561399	0.129604	0.0543628	0.146413
chr10-562935-565591	0.15474	0.0722131	0.174391
chr10-592336-594522	0.317282	0.0006289	0.018652
chr10-626675-629004	0.174515	0.0198838	0.0823965
chr10-632304-635503	0.113015	0.116672	0.236559
chr10-651099-654509	0.0933277	0.304405	0.449461
chr10-655835-657336	0.24081	0.0185898	0.0794037
chr10-659195-662146	-0.108068	0.157301	0.287856
chr10-668500-674136	-0.156195	0.0652248	0.163673
chr10-678700-682363	-0.196766	0.0174717	0.0768927
chr10-684785-686958	-0.151719	0.0965921	0.209652
chr10-694832-697604	-0.0747227	0.303705	0.448658
chr10-699121-702146	-0.323524	0.00596802	0.0457232
chr10-703103-704703	-0.258254	0.0272165	0.0977895
chr10-705199-711031	-0.285771	0.00360248	0.0367768
chr10-713596-716331	-0.162653	0.114695	0.234027
chr10-717204-719603	0.0110915	0.893257	0.932155
chr10-724258-727675	-0.103167	0.174827	0.308799
chr10-728539-730849	0.0941667	0.246395	0.388739
chr10-733004-737205	0.104526	0.182657	0.318191
chr10-829140-832025	0.210358	0.113657	0.23262
chr10-834492-836649	0.40396	0.000285258	0.0139941
chr10-975307-979463	0.160748	0.136089	0.261669
chr10-989557-991697	-0.0502014	0.658938	0.761004
chr10-1032849-1035514	0.182958	0.0397899	0.121544
chr10-1067899-1070063	-0.177227	0.055833	0.14883
chr10-1079809-1083285	-0.263124	0.0100107	0.0576229
chr10-1088631-1091220	0.185242	0.0224265	0.0879906
chr10-1093436-1096714	-0.0682004	0.457334	0.593301
chr10-1100695-1103764	0.169749	0.0394359	0.120928
chr10-1133303-1136191	-0.107371	0.2349	0.376412
chr10-1144131-1146209	0.00120995	0.98653	0.991698
chr10-1163300-1166061	-0.0768975	0.476999	0.610487
chr10-1222031-1223397	-0.188419	0.131095	0.255014
chr10-1225398-1228209	-0.267833	0.0651384	0.163522
chr10-1231975-1235729	-0.309724	0.0283392	0.0998891
chr10-1244214-1249314	-0.424265	0.00621084	0.046575
chr10-1257236-1259821	-0.122449	0.289934	0.434483
chr10-1275798-1278151	-0.0147244	0.874816	0.919301
chr10-1280788-1283475	-0.133246	0.516114	0.644039
chr10-1293132-1295275	0.00757876	0.97089	0.982476
chr10-1296304-1299136	-0.0419608	0.715473	0.804574
chr10-1329109-1331903	-0.157616	0.172694	0.306158
chr10-1334136-1336953	-0.294603	0.0205654	0.0839704
chr10-1338957-1342275	-0.251089	0.0859017	0.19446
chr10-1357614-1360153	-0.224392	0.0556533	0.148581
chr10-1410004-1412753	0.0119559	0.913008	0.944783
chr10-1582740-1584935	-0.0105036	0.965941	0.97916
chr10-1586966-1590404	-0.0925369	0.752086	0.831738
chr10-1593794-1596236	0.0956913	0.587539	0.70377
chr10-1599736-1602904	0.0681675	0.666213	0.766934
chr10-1614053-1616736	-0.135535	0.263929	0.407246
chr10-1692303-1694804	-0.0838988	0.60507	0.717887
chr10-1700231-1703236	-0.161908	0.381004	0.52414
chr10-1708922-1711431	-0.115372	0.523853	0.650552
chr10-1762722-1764966	-0.110467	0.427099	0.56746
chr10-1778089-1780697	-0.110777	0.34572	0.490545
chr10-1795894-1798240	-0.214214	0.0305881	0.104297
chr10-2912114-2914114	-0.306961	0.0023353	0.0309142
chr10-3020332-3023732	-0.267365	0.0472804	0.134615
chr10-3027707-3030059	-0.276603	0.0329662	0.108593
chr10-3081397-3083537	-0.537508	0.00764132	0.0511849
chr10-3108799-3112099	0.0257741	0.840951	0.895185
chr10-3131921-3134299	-0.189606	0.0702981	0.171483
chr10-3144739-3151060	-0.0324814	0.729678	0.814985
chr10-3177803-3181448	0.0680885	0.460871	0.596418
chr10-3183092-3185740	0.203855	0.104879	0.221104
chr10-3210698-3216389	-0.100556	0.0841946	0.192111
chr10-3249899-3252497	-0.365611	0.00458481	0.0406302
chr10-3278399-3281340	0.00495402	0.956871	0.973471
chr10-3359395-3361388	0.0123259	0.901531	0.937405
chr10-3392042-3396742	-0.380085	0.00561261	0.04448
chr10-3440663-3443275	-0.227385	0.0592564	0.154312
chr10-3509137-3512135	-0.00132046	0.990199	0.993876
chr10-3513209-3515875	-0.105066	0.245343	0.387722
chr10-3525867-3529540	-0.053847	0.460704	0.596284
chr10-3535940-3537935	-0.0361412	0.696839	0.790211
chr10-3541875-3544475	-0.0265879	0.777185	0.850794
chr10-3552100-3554595	0.0648546	0.588434	0.704452
chr10-3580114-3582544	-0.00135331	0.992926	0.995474
chr10-3597639-3599739	0.0172417	0.90577	0.940388
chr10-3611714-3613914	0.0152033	0.854445	0.905246
chr10-3708964-3711964	0.358933	0.00298829	0.0342814
chr10-3761632-3764357	-0.237536	0.12418	0.246441
chr10-3789998-3793414	-0.183275	0.109912	0.22758
chr10-3796725-3799314	0.234437	0.026709	0.0967732
chr10-3802099-3804746	-0.326045	0.0412428	0.124209
chr10-3816121-3819797	0.241509	0.010949	0.0601099
chr10-3824221-3828821	0.019581	0.821233	0.881842
chr10-3845310-3848667	0.265238	0.00805779	0.0523468
chr10-3852537-3854810	-0.24267	0.0706225	0.171979
chr10-3869925-3872514	-0.112889	0.270261	0.413861
chr10-3892215-3895851	-0.0424835	0.756334	0.834893
chr10-4047257-4049653	0.212567	0.12075	0.241777
chr10-4092597-4094857	-0.257998	0.0289459	0.101032
chr10-4103420-4105905	0.102924	0.384649	0.527477
chr10-4172203-4175114	-0.0502659	0.745136	0.826426
chr10-4182689-4184640	0.094849	0.445133	0.582894
chr10-4187093-4189695	0.012826	0.91629	0.946947
chr10-4216246-4219613	-0.207136	0.0434794	0.128018
chr10-4357214-4359514	-0.197916	0.0188337	0.0798917
chr10-4374649-4377257	0.0634328	0.575788	0.694384
chr10-4385621-4388303	0.0529549	0.600892	0.714572
chr10-4539800-4541745	0.15072	0.202996	0.340894
chr10-4555453-4557757	-0.0678904	0.546561	0.67012
chr10-4867679-4869598	-0.0896424	0.412894	0.554218
chr10-5422607-5424311	0.0816496	0.394404	0.536951
chr10-5453734-5456375	-0.0784874	0.257304	0.400592
chr10-5554261-5556444	-0.174626	0.190013	0.326483
chr10-5566603-5569293	0.0983242	0.353954	0.498554
chr10-5587576-5591057	-0.187002	0.129629	0.253284
chr10-5655540-5658195	-0.0229816	0.855484	0.905971
chr10-5707421-5709324	0.0185901	0.835194	0.891098
chr10-5725709-5728339	0.0466985	0.511324	0.639724
chr10-5733894-5736709	-0.0898859	0.23433	0.375779
chr10-5816680-5819403	0.123829	0.0291013	0.10133
chr10-5853875-5856936	0.0979585	0.200888	0.338618
chr10-5881303-5883988	-0.243278	0.0291484	0.101438
chr10-5893397-5896203	-0.0760273	0.575287	0.694032
chr10-5899263-5902553	-0.297983	0.00968314	0.0566892
chr10-5911219-5913321	-0.162996	0.14254	0.269872
chr10-5914514-5916736	-0.032302	0.623769	0.733186
chr10-5930301-5933024	0.204405	0.0437087	0.128406
chr10-5968321-5971436	0.020154	0.812792	0.87589
chr10-5982983-5988635	0.0991765	0.398173	0.540531
chr10-6017246-6020498	-0.0214756	0.868065	0.914798
chr10-6091776-6093907	-0.327153	0.00213987	0.0297823
chr10-6106783-6109825	-0.0499514	0.693359	0.787694
chr10-6127236-6130146	-0.257702	0.00537246	0.0436285
chr10-6130624-6132649	0.0265977	0.713183	0.802722
chr10-6155736-6158814	0.028123	0.751204	0.831212
chr10-6161335-6163535	0.0673472	0.435611	0.57483
chr10-6165303-6168399	0.0581895	0.335687	0.480653
chr10-6170445-6172558	0.139042	0.190444	0.326984
chr10-6185904-6189703	0.1977	0.037679	0.117663
chr10-6192510-6197393	0.312289	2.10396e-05	0.0056488
chr10-6198926-6200825	0.324006	0.00494517	0.0418954
chr10-6203021-6207349	-0.0548189	0.447631	0.585158
chr10-6213267-6218309	-0.189621	0.0706748	0.172018
chr10-6223926-6225899	0.0277624	0.771885	0.846891
chr10-6236999-6239806	0.19072	0.0150838	0.0709278
chr10-6242203-6247946	0.0336613	0.77966	0.85249
chr10-6252885-6255314	-0.0167422	0.802644	0.868935
chr10-6273439-6276064	-0.126482	0.0809181	0.18721
chr10-6287658-6290645	-0.268182	0.00334761	0.0356121
chr10-6308334-6310803	-0.102275	0.403158	0.545338
chr10-6311804-6314439	0.122941	0.202176	0.340034
chr10-6316003-6319521	0.217658	0.0578949	0.15211
chr10-6321039-6323261	0.25047	0.0334794	0.109507
chr10-6340984-6344059	-0.122026	0.378967	0.5224
chr10-6368505-6372257	-0.156132	0.195146	0.332135
chr10-6388383-6391521	-0.205542	0.0927516	0.204248
chr10-6422910-6426339	-0.0962998	0.335004	0.479992
chr10-6427592-6429453	-0.271988	0.0745451	0.177962
chr10-6435239-6438806	0.131999	0.170285	0.303196
chr10-6440132-6444666	-0.027805	0.796457	0.864451
chr10-6486725-6490104	-0.111073	0.277641	0.421978
chr10-6515909-6518275	-0.304895	0.0107006	0.0594668
chr10-6547925-6551136	-0.452368	0.00265471	0.0325726
chr10-6561603-6564309	-0.382637	0.00258416	0.0321704
chr10-6621504-6625103	-0.268272	0.00565552	0.0446498
chr10-6634898-6638122	-0.267753	0.00908361	0.0551045
chr10-6642794-6646703	-0.485167	0.000825646	0.0206612
chr10-6648804-6651521	-0.478575	0.00216774	0.0299904
chr10-6664388-6666803	-0.208424	0.0322509	0.107122
chr10-6723539-6725734	-0.476735	0.0140553	0.0681888
chr10-6743080-6745166	-0.285587	0.0110746	0.0604783
chr10-6796610-6800330	-0.167296	0.291782	0.436358
chr10-6805692-6808239	-0.0489956	0.703486	0.795023
chr10-6819821-6822812	0.0689319	0.747028	0.827872
chr10-6827539-6829639	-0.107056	0.453115	0.589693
chr10-6871560-6873839	-0.132328	0.325289	0.470449
chr10-6884766-6886914	-0.210527	0.15025	0.279436
chr10-6961275-6963814	-0.175497	0.0687895	0.169146
chr10-6967409-6972692	-0.078177	0.550353	0.673236
chr10-7027193-7030895	-0.335615	0.00435333	0.0398184
chr10-7033434-7035421	-0.176003	0.245892	0.388186
chr10-7040480-7044214	-0.503387	0.00305623	0.0345023
chr10-7096975-7099375	-0.31328	0.0121291	0.0631703
chr10-7125914-7128957	-0.27033	0.0330149	0.10869
chr10-7159097-7161339	-0.161638	0.066799	0.165925
chr10-7225625-7227945	0.220723	0.0685808	0.168802
chr10-7247009-7249414	-0.172699	0.0698698	0.170793
chr10-7301434-7303414	0.153108	0.0559368	0.148983
chr10-7378014-7383809	-0.152078	0.112858	0.231471
chr10-7441226-7443326	0.0436354	0.58696	0.703332
chr10-7448621-7455510	-0.103139	0.384295	0.527183
chr10-7465207-7467592	-0.242333	0.0534066	0.144852
chr10-7478353-7481737	-0.184726	0.135342	0.260642
chr10-7485214-7488429	-0.331397	0.00104363	0.0225115
chr10-7498332-7501325	-0.186928	0.0840857	0.191947
chr10-7505692-7507984	-0.45664	0.0035561	0.0365359
chr10-7510097-7512610	-0.477226	0.00253298	0.031954
chr10-7513037-7514737	-0.389893	0.0298234	0.102796
chr10-7515699-7519020	-0.293542	0.0413146	0.124315
chr10-7522053-7526310	-0.220542	0.086253	0.194956
chr10-7555010-7557276	-0.240641	0.143224	0.270721
chr10-7559189-7562520	-0.35246	0.0247348	0.0925209
chr10-7584736-7587709	-0.450677	0.000837108	0.0207315
chr10-7591775-7594939	-0.263514	0.015982	0.073137
chr10-7741714-7743914	-0.293901	0.00632654	0.0469765
chr10-7828936-7831449	0.180374	0.00439713	0.039994
chr10-7859558-7861925	0.0138232	0.86189	0.910474
chr10-7986114-7988936	0.100601	0.282497	0.426821
chr10-9385346-9387346	0.0777178	0.553658	0.675903
chr10-9491920-9494220	-0.0648493	0.600069	0.714032
chr10-9698520-9701421	0.0459016	0.711871	0.801475
chr10-9894720-9898440	0.0177657	0.87144	0.917187
chr10-9961794-9964800	0.153978	0.221308	0.361664
chr10-9965740-9967646	0.13059	0.347631	0.492386
chr10-10033520-10036299	0.142447	0.246783	0.389096
chr10-10040295-10043135	-0.0261338	0.870829	0.916713
chr10-10201891-10203946	0.218384	0.0932564	0.204912
chr10-10218746-10221020	0.286423	0.0388326	0.119805
chr10-10249340-10253140	0.0617371	0.621025	0.730847
chr10-10307759-10309559	-0.0864366	0.549185	0.672263
chr10-10313140-10316546	0.113738	0.26865	0.41209
chr10-10333995-10338393	0.1103	0.425864	0.566356
chr10-10342646-10345546	0.130768	0.286869	0.431408
chr10-10374120-10376940	0.0988847	0.475378	0.608948
chr10-10386595-10389595	0.100919	0.400232	0.542534
chr10-10404311-10406445	0.0828954	0.522656	0.649636
chr10-10408201-10411046	0.215951	0.0899502	0.200181
chr10-10472594-10475646	0.220102	0.0603023	0.156005
chr10-10479420-10481620	0.111666	0.303523	0.448476
chr10-10503446-10507735	0.08157	0.583617	0.700579
chr10-10546840-10550799	0.193502	0.127414	0.250514
chr10-10554340-10557535	0.180356	0.198872	0.336496
chr10-10558419-10560795	0.189389	0.199643	0.337328
chr10-10636421-10638991	0.0153649	0.905239	0.940043
chr10-10649540-10651720	0.140816	0.303466	0.448403
chr10-10665091-10667745	0.134817	0.285034	0.429569
chr10-10684195-10688564	0.0186842	0.887962	0.928438
chr10-10708340-10711359	0.0475424	0.69853	0.791521
chr10-10838351-10841389	-0.00461585	0.96858	0.980933
chr10-10962740-10964835	0.34837	0.00317482	0.0348202
chr10-11037721-11040440	0.13164	0.242392	0.384485
chr10-11045794-11049732	0.120481	0.408308	0.55008
chr10-11058435-11062089	0.0753876	0.502063	0.631581
chr10-11091165-11093913	0.179835	0.192363	0.329162
chr10-11151339-11153639	0.144279	0.123889	0.246086
chr10-11204746-11209014	0.0380975	0.715922	0.804907
chr10-11211457-11215245	0.0912129	0.449389	0.586717
chr10-11217221-11222825	0.0150383	0.895747	0.933711
chr10-11232840-11235101	0.273537	0.00271685	0.0329321
chr10-11251397-11253449	0.0981785	0.25322	0.396095
chr10-11283495-11286939	0.0688596	0.474405	0.608172
chr10-11321618-11323403	0.199967	0.0981983	0.211862
chr10-11324425-11327232	0.263831	0.0636021	0.161181
chr10-11329601-11331711	0.236639	0.0323643	0.107328
chr10-11355935-11358235	0.263913	0.0343502	0.11114
chr10-11368371-11371757	0.107572	0.27483	0.419009
chr10-11377121-11382540	0.0010219	0.989242	0.993253
chr10-11409240-11411346	0.307742	0.00582449	0.0452084
chr10-11455614-11457914	0.0534446	0.576408	0.694819
chr10-11503146-11505840	0.272428	0.0249823	0.0930134
chr10-11535240-11537346	0.0010352	0.992178	0.995081
chr10-11546514-11548914	-0.0938784	0.376481	0.519995
chr10-11636014-11638214	0.146096	0.189577	0.326013
chr10-11651897-11655257	-0.0148699	0.820639	0.881459
chr10-11702749-11705237	-0.0279788	0.801244	0.867853
chr10-11714899-11717321	-0.0918768	0.456971	0.593006
chr10-11719046-11721097	-0.0021783	0.984208	0.990303
chr10-11724557-11728414	-0.0407394	0.664075	0.765345
chr10-11754440-11757149	-0.0349704	0.646272	0.751404
chr10-11761003-11764840	0.0654978	0.47766	0.611124
chr10-11798614-11800714	0.206167	0.00657566	0.0478745
chr10-12083504-12086309	0.0426701	0.522375	0.649431
chr10-12094714-12097225	0.0605118	0.462433	0.598013
chr10-12109637-12112275	0.0130426	0.874326	0.918977
chr10-12153583-12156599	-0.121577	0.262897	0.406164
chr10-12169914-12172749	0.218587	0.00918569	0.0553386
chr10-12174036-12176209	0.00541194	0.957222	0.973662
chr10-12205599-12208857	-0.239542	0.0855699	0.194001
chr10-12213475-12215775	-0.201206	0.0368859	0.116169
chr10-12236565-12239214	0.165289	0.00274096	0.0329638
chr10-12262240-12265835	0.298986	0.0023152	0.0308291
chr10-12305640-12307401	0.239364	0.0060135	0.0458661
chr10-12389749-12393935	0.230701	0.0332829	0.109214
chr10-12429701-12432749	0.324804	0.00747981	0.0506217
chr10-12437605-12440349	0.200336	0.0793163	0.184767
chr10-12525358-12528305	0.150673	0.246251	0.388588
chr10-12540339-12542945	0.0708156	0.511937	0.640306
chr10-12552192-12554189	-0.0709509	0.551304	0.674038
chr10-12630683-12633037	0.108244	0.332519	0.477563
chr10-12639493-12641637	0.195786	0.0665758	0.165644
chr10-12646839-12649131	0.0284847	0.721718	0.80896
chr10-12678718-12682294	0.159871	0.198515	0.33612
chr10-12686645-12688599	0.0493166	0.706138	0.797014
chr10-12742151-12745100	0.269498	0.0245585	0.0922067
chr10-12748788-12751819	0.151947	0.0734113	0.176287
chr10-12809945-12811745	0.150533	0.312629	0.458052
chr10-12816622-12818367	0.257848	0.10531	0.221602
chr10-12819039-12822321	0.374789	0.0110051	0.0602912
chr10-12823512-12826435	0.377167	0.0167418	0.0750397
chr10-12829145-12831294	0.31629	0.0229746	0.0890513
chr10-12836135-12838901	0.187105	0.137659	0.263485
chr10-12862859-12866558	0.18341	0.158617	0.28934
chr10-12871419-12874003	0.226339	0.0946093	0.206812
chr10-12885599-12888320	0.375179	0.00541425	0.0437781
chr10-12946494-12949100	0.0384622	0.776039	0.850068
chr10-12987745-12989946	0.179218	0.200605	0.338252
chr10-12994835-12998235	0.288188	0.0556038	0.148513
chr10-13042045-13044112	0.287888	0.0459147	0.132166
chr10-13140359-13144536	0.00838974	0.888241	0.928627
chr10-13159414-13161714	0.017031	0.840174	0.894659
chr10-13267445-13270059	0.252011	0.0640424	0.161884
chr10-13313214-13315331	0.0329686	0.64868	0.753145
chr10-13340409-13345194	0.0395811	0.616561	0.727085
chr10-13387835-13392139	-0.0438188	0.520041	0.647532
chr10-13499740-13501640	0.344807	0.00282016	0.0334422
chr10-13628060-13629937	-0.0290315	0.775259	0.849479
chr10-13649514-13652014	-0.0011586	0.988034	0.992589
chr10-13673009-13677419	-0.18176	0.132519	0.256948
chr10-13695740-13698146	-0.0372918	0.775006	0.849268
chr10-13700037-13703635	-0.0118969	0.885292	0.926612
chr10-13725940-13729805	0.148872	0.0811783	0.187596
chr10-13746010-13750651	0.0525655	0.568752	0.688498
chr10-13753410-13755597	-0.0138178	0.87878	0.922114
chr10-13759437-13763120	0.127477	0.137686	0.263505
chr10-13797998-13801156	-0.163374	0.149819	0.278995
chr10-13829057-13832836	0.279121	0.00134656	0.025072
chr10-13857836-13859839	0.275397	0.000977546	0.0219068
chr10-13873725-13878153	0.130419	0.41229	0.553562
chr10-13894125-13896903	0.146641	0.19497	0.331886
chr10-13898697-13901557	-0.0306313	0.83163	0.8888
chr10-13912318-13917692	0.180688	0.113078	0.231783
chr10-13922967-13925507	-0.108057	0.467071	0.601699
chr10-13926775-13929326	0.0611379	0.440381	0.578949
chr10-13932092-13935220	-0.0102959	0.932158	0.957448
chr10-13944999-13947853	-0.0530628	0.701484	0.793573
chr10-13952646-13955142	0.0791861	0.470213	0.604486
chr10-13956626-13959421	-0.042791	0.661043	0.762805
chr10-14025703-14028303	0.288228	0.0147778	0.0701438
chr10-14049032-14052557	-0.102074	0.528002	0.654256
chr10-14057332-14060020	-0.414688	0.0253596	0.0938331
chr10-14063946-14068132	-0.462164	0.0157275	0.0724455
chr10-14081732-14084537	-0.0575636	0.6288	0.737327
chr10-14130440-14132946	-0.0939333	0.409722	0.551378
chr10-14214739-14217256	0.182484	0.057879	0.152088
chr10-14226404-14228518	0.161135	0.154357	0.284323
chr10-14370805-14374195	0.237804	0.100128	0.214503
chr10-14412321-14415840	0.235316	0.0903714	0.200786
chr10-14420294-14422765	0.283102	0.01482	0.070226
chr10-14432540-14434659	0.0794517	0.382879	0.525845
chr10-14437797-14440337	-0.100978	0.185553	0.321374
chr10-14445499-14448692	0.248303	0.0177558	0.0774784
chr10-14497214-14499414	0.128304	0.330099	0.475268
chr10-14522295-14525114	-0.517394	0.000632519	0.018652
chr10-14528332-14531475	-0.321604	0.003206	0.0349915
chr10-14539709-14542375	-0.199608	0.0174987	0.0769568
chr10-14563575-14566336	-0.367658	0.00573434	0.0449295
chr10-14581804-14584136	-0.289336	0.031508	0.105826
chr10-14589721-14592837	-0.270018	0.05789	0.152104
chr10-14596325-14600204	-0.0439844	0.726587	0.812681
chr10-14601231-14604600	-0.271338	0.0471032	0.134301
chr10-14609236-14617103	-0.370727	0.00873919	0.0542652
chr10-14620625-14624263	-0.306483	0.012056	0.0629989
chr10-14640726-14647998	-0.0753398	0.354756	0.499208
chr10-14666475-14669131	-0.22658	0.00626436	0.0467644
chr10-14689337-14691614	0.00325407	0.973852	0.984022
chr10-14777614-14780311	-0.18203	0.00724682	0.0499769
chr10-14878214-14881349	0.118579	0.0855383	0.193996
chr10-14918393-14921624	0.273954	0.00305973	0.0345094
chr10-14994875-14997237	0.120062	0.127238	0.250295
chr10-15000437-15003221	0.0127033	0.849489	0.901557
chr10-15125514-15127539	0.045867	0.536374	0.661557
chr10-15138145-15140736	0.0440103	0.620196	0.73013
chr10-15208545-15211921	0.164792	0.0186812	0.079565
chr10-15262949-15266414	0.294056	0.000495562	0.0170819
chr10-15278403-15282035	-0.0611229	0.434805	0.574143
chr10-15295303-15299436	-0.143548	0.176643	0.310957
chr10-15333944-15337900	0.0224741	0.741229	0.823571
chr10-15341720-15344609	-0.104148	0.144206	0.271872
chr10-15353504-15357814	-0.303803	0.00214247	0.0297996
chr10-15363209-15365636	-0.240558	0.0087288	0.0542485
chr10-15385236-15388899	-0.251705	0.0126056	0.0645023
chr10-15394314-15396514	-0.110188	0.133784	0.258745
chr10-15409945-15413896	0.0942338	0.183373	0.318943
chr10-15428056-15430595	-0.0841766	0.464563	0.599732
chr10-15777214-15781214	-0.0724565	0.474757	0.608408
chr10-15901120-15903621	0.166366	0.0322384	0.107119
chr10-16272559-16275195	0.331301	0.00250137	0.0317911
chr10-16298795-16302656	0.109786	0.351809	0.496561
chr10-16321645-16324544	0.165425	0.337661	0.482778
chr10-16561018-16564213	0.243765	0.110145	0.227955
chr10-16654120-16656195	0.145963	0.227205	0.367987
chr10-16698314-16700114	-0.0651339	0.431412	0.571153
chr10-16858336-16860825	0.0829665	0.305017	0.450034
chr10-17027739-17030213	0.0697616	0.451168	0.588071
chr10-17051432-17053614	-0.0264618	0.787605	0.858339
chr10-17066695-17068795	0.322917	0.00258875	0.0321857
chr10-17241937-17244895	0.125116	0.0927725	0.204275
chr10-17256945-17259906	0.407109	0.00106267	0.0226605
chr10-17269545-17272925	0.150595	0.346325	0.491125
chr10-17494940-17497224	-0.443026	0.000517385	0.0174465
chr10-17657775-17660358	-0.0443508	0.622447	0.73203
chr10-17684775-17687436	-0.0938122	0.113083	0.231783
chr10-17706609-17709175	-0.228685	0.172271	0.305676
chr10-17723275-17726436	-0.200176	0.0966825	0.209792
chr10-17785374-17787592	-0.422577	0.387113	0.529869
chr10-17812474-17814597	-0.2778	0.164175	0.295955
chr10-17827010-17829929	0.00845964	0.94965	0.968935
chr10-17850324-17852910	-0.0903523	0.694578	0.788585
chr10-17892597-17894707	0.210576	0.639705	0.746269
chr10-17965312-17967845	0.305208	0.594436	0.709432
chr10-18032710-18034710	-0.173582	0.778357	0.851527
chr10-18097174-18099524	-1.50116	0.0845468	0.192563
chr10-18125610-18128397	-0.533451	0.0120445	0.0629663
chr10-18293599-18295939	-0.156969	0.108408	0.225579
chr10-18428539-18431345	0.111654	0.365704	0.509513
chr10-18548656-18551495	0.235534	0.0748518	0.178441
chr10-18592104-18594395	0.131308	0.308859	0.454058
chr10-18601020-18602999	0.271038	0.00932046	0.0556495
chr10-18688748-18692461	0.389854	0.0100524	0.0577506
chr10-18706197-18709025	-0.16563	0.26229	0.405464
chr10-18726944-18729261	0.303322	0.011986	0.0628593
chr10-18761114-18764518	0.156905	0.196088	0.333205
chr10-18786614-18791414	0.336372	0.000168689	0.0115611
chr10-18833779-18836345	0.337871	0.00726566	0.0500583
chr10-18915525-18917895	0.102479	0.252838	0.395782
chr10-18939525-18941863	0.148751	0.102489	0.217728
chr10-18946514-18949495	0.0193992	0.834711	0.890935
chr10-19917510-19919707	-0.332865	0.00659058	0.0479143
chr10-19926132-19928697	-0.137565	0.310265	0.455683
chr10-20057707-20059396	0.109987	0.253594	0.396479
chr10-20104095-20109437	-0.233872	0.00743286	0.0504912
chr10-20112159-20118803	-0.287164	0.0590117	0.153915
chr10-20125475-20128098	-0.272289	0.047682	0.135333
chr10-20180614-20183431	-0.298455	0.0242402	0.091585
chr10-20218495-20221446	-0.0362835	0.596041	0.710743
chr10-20233585-20236115	-0.0530917	0.48024	0.613364
chr10-20240766-20243109	-0.122622	0.26797	0.411356
chr10-20247932-20251546	-0.4247	0.00883202	0.0545062
chr10-20275311-20278409	-0.257396	0.0715869	0.173439
chr10-20291725-20297275	-0.213394	0.0455849	0.131607
chr10-20303826-20306894	-0.174205	0.054921	0.147403
chr10-20316909-20320536	-0.144787	0.227301	0.368082
chr10-20376809-20378926	-0.176928	0.186502	0.322478
chr10-20382609-20385375	-0.211776	0.0753234	0.179109
chr10-20388037-20391221	-0.195697	0.0940027	0.205948
chr10-20398375-20401421	-0.351412	0.00384357	0.0376784
chr10-20415409-20417903	-0.194118	0.0889794	0.198792
chr10-20469603-20472315	-0.246286	0.0628991	0.16012
chr10-20564311-20566411	-0.083123	0.314318	0.459798
chr10-20575295-20578275	0.0667304	0.313284	0.458633
chr10-20602220-20604794	0.177034	0.129201	0.252676
chr10-20823999-20826639	-0.424243	0.0025751	0.0321369
chr10-21105445-21107695	0.226881	0.11719	0.237213
chr10-21283298-21286032	0.105257	0.266163	0.409549
chr10-21387749-21390935	0.153946	0.105032	0.221305
chr10-21423439-21426358	0.0706254	0.489288	0.620845
chr10-21433899-21436392	0.208968	0.0726829	0.175119
chr10-21460725-21464620	0.120504	0.337644	0.482765
chr10-21783639-21786765	0.0249747	0.822915	0.883041
chr10-21796939-21800122	-0.113093	0.150828	0.280162
chr10-21804439-21809399	-0.179435	0.049942	0.138997
chr10-21813295-21818495	-0.20119	0.00932901	0.0556739
chr10-21820831-21824621	-0.0825355	0.150111	0.279288
chr10-22264221-22267314	-0.333968	0.0211632	0.085366
chr10-22277344-22279714	0.107965	0.248857	0.391372
chr10-22291249-22294193	0.0671967	0.357598	0.501748
chr10-22517009-22519825	-0.257109	0.0124668	0.0640626
chr10-22539846-22543049	-0.229292	0.00176227	0.0275986
chr10-22546575-22548675	-0.436767	0.00166977	0.0271737
chr10-22603975-22606592	-0.0848871	0.102513	0.217761
chr10-22608971-22611963	-0.256924	0.0063739	0.0471563
chr10-22612246-22615775	-0.153059	0.0646602	0.162831
chr10-22622711-22626004	-0.253536	0.0132547	0.0662026
chr10-22628246-22630976	-0.187506	0.0971406	0.21042
chr10-22724849-22728021	-0.114629	0.0339393	0.110331
chr10-22765121-22769914	-0.237924	0.0105355	0.0590623
chr10-22778721-22781804	-0.326608	0.00859519	0.0538588
chr10-22788904-22791675	-0.175658	0.172745	0.306228
chr10-22801675-22804004	-0.239458	0.0187922	0.0798057
chr10-22821936-22828192	-0.219482	0.0874853	0.196753
chr10-22831304-22834803	-0.284176	0.0150469	0.0708316
chr10-22842523-22845126	-0.183251	0.10447	0.220553
chr10-22856636-22859375	-0.233739	0.0606559	0.156533
chr10-22862209-22863866	-0.170453	0.164918	0.296866
chr10-22866004-22869021	-0.279868	0.0136586	0.0671655
chr10-22871936-22874104	-0.126575	0.303237	0.44822
chr10-22888321-22891036	-0.137126	0.226022	0.366765
chr10-22892909-22896120	-0.100989	0.190169	0.326632
chr10-22900610-22906232	-0.120253	0.305682	0.450755
chr10-22908314-22912819	-0.229901	0.0534068	0.144852
chr10-22914337-22916309	-0.271581	0.0737752	0.176934
chr10-22918704-22923675	-0.363837	0.00801236	0.0522333
chr10-22932121-22933740	-0.194624	0.136238	0.261848
chr10-22948031-22950404	-0.0915218	0.468462	0.60291
chr10-22957904-22961414	-0.0254182	0.839499	0.894142
chr10-22964536-22967003	-0.00434371	0.963229	0.977459
chr10-22988821-22991798	-0.192763	0.0768628	0.181374
chr10-22999337-23004914	-0.183636	0.0363636	0.115126
chr10-23047999-23052521	-0.361976	0.0170032	0.075752
chr10-23068075-23070375	-0.240097	0.00386719	0.0378242
chr10-23093394-23096303	-0.320525	0.0207599	0.084409
chr10-23121411-23124299	-0.444285	0.00547758	0.0439677
chr10-23136975-23140917	-0.34816	0.0140109	0.0680544
chr10-23161403-23164536	-0.420239	0.0086893	0.0541477
chr10-23215575-23218204	-0.0195463	0.777874	0.851133
chr10-23270198-23271875	-0.284613	0.0276666	0.0985391
chr10-23274185-23278337	-0.327806	0.020433	0.0836016
chr10-23300975-23304109	-0.453299	0.0026049	0.0322712
chr10-23324421-23327999	-0.55648	6.17515e-05	0.00789016
chr10-23383075-23386225	0.0912692	0.041776	0.125114
chr10-23399214-23401609	-0.330741	0.000488419	0.0170116
chr10-23460795-23464183	-0.194238	0.164881	0.296846
chr10-23632004-23635809	-0.0889475	0.156988	0.287478
chr10-23664325-23666546	-0.0913008	0.481834	0.614786
chr10-23700295-23703257	-0.296517	0.0432689	0.127748
chr10-23725903-23731821	-0.221896	0.0148107	0.0702118
chr10-23737637-23741834	-0.332859	0.0365624	0.115538
chr10-23787359-23789459	0.272636	0.0420383	0.125513
chr10-23828437-23830910	-0.0422101	0.684253	0.780948
chr10-23982394-23985335	0.121365	0.329767	0.475054
chr10-24007009-24009209	-0.216208	0.0476421	0.135268
chr10-24253291-24255822	0.128096	0.323738	0.468878
chr10-24496176-24499340	0.0683898	0.404428	0.5466
chr10-24703993-24706658	0.179886	0.101665	0.216654
chr10-24715658-24717858	0.250483	0.0110185	0.0603114
chr10-24867694-24870021	-0.187848	0.0169209	0.0755508
chr10-24876914-24880703	-0.267287	0.0321419	0.106937
chr10-24885234-24888436	-0.236597	0.0268443	0.0970475
chr10-24910720-24912945	0.152972	0.0691619	0.169683
chr10-25009636-25014931	-0.0190471	0.700355	0.792831
chr10-25032820-25035795	0.107284	0.395878	0.538449
chr10-25071937-25074726	-0.358089	0.00912752	0.0551928
chr10-25078019-25081218	-0.352232	0.00559216	0.0444062
chr10-25093899-25096903	-0.283454	0.00819691	0.0526904
chr10-25099503-25102514	-0.148841	0.134217	0.259256
chr10-25136999-25141001	-0.075119	0.365392	0.50918
chr10-25144718-25148139	-0.163188	0.0257915	0.0947226
chr10-25153745-25157346	0.00633328	0.930336	0.956188
chr10-25159858-25163337	-0.0689988	0.312664	0.458052
chr10-25182445-25184821	0.0273787	0.735599	0.819292
chr10-25188609-25192121	-0.0211661	0.733851	0.817912
chr10-25209309-25212621	-0.0697694	0.196698	0.333898
chr10-25216939-25219844	-0.024027	0.766878	0.842994
chr10-25235214-25238221	-0.11547	0.0848241	0.19294
chr10-25239937-25242945	-0.168639	0.000550825	0.017834
chr10-25245621-25248756	-0.169142	0.0776102	0.18244
chr10-25275799-25279332	-0.259561	0.00213548	0.0297612
chr10-25304458-25307714	-0.0725788	0.310951	0.456428
chr10-25314614-25316714	-0.241606	0.0176861	0.0773365
chr10-25356175-25358675	-0.221493	0.0500678	0.139182
chr10-25369414-25374614	-0.705556	7.13296e-06	0.0037131
chr10-25384249-25387014	-0.565595	0.000375081	0.0153026
chr10-25401036-25403539	-0.194004	0.0389352	0.119994
chr10-25462695-25466503	0.219708	0.0632312	0.160657
chr10-25520695-25522929	0.142369	0.212832	0.351853
chr10-25770040-25772446	0.113958	0.260491	0.403725
chr10-25781314-25783514	-0.0299014	0.767441	0.843361
chr10-25835039-25837314	-0.0172557	0.883461	0.925471
chr10-25904014-25906114	0.0246781	0.775038	0.849286
chr10-25915320-25917495	0.0930839	0.355177	0.499552
chr10-25932644-25935512	0.180766	0.0758002	0.179817
chr10-25969893-25972745	0.11816	0.226349	0.367084
chr10-25989740-25991630	0.350228	0.000602463	0.0183808
chr10-26504020-26507346	0.0983754	0.495563	0.62622
chr10-26661710-26664207	-0.233828	0.0931532	0.204789
chr10-26679221-26682246	-0.0535298	0.633503	0.741187
chr10-26726045-26730214	0.0804571	0.582449	0.699772
chr10-26768444-26771714	0.0157516	0.911219	0.94363
chr10-26774521-26777714	0.253991	0.0153068	0.071415
chr10-26843589-26846397	0.32674	0.00388054	0.0378691
chr10-26985095-26987559	0.181253	0.0677702	0.16757
chr10-27018497-27020400	0.0698786	0.427686	0.567945
chr10-27022239-27024639	0.108119	0.193851	0.33072
chr10-27025003-27028046	0.109869	0.341208	0.486298
chr10-27069105-27071531	0.289876	0.0110579	0.0604388
chr10-27074018-27076535	0.263454	0.0540611	0.145925
chr10-27080344-27083412	0.208475	0.0719103	0.173971
chr10-27087032-27089299	0.239378	0.055802	0.148774
chr10-27093395-27095720	0.23499	0.0430197	0.1273
chr10-27147699-27150766	0.176314	0.0374608	0.117265
chr10-27323314-27325314	-0.0575139	0.605726	0.718407
chr10-27360584-27362736	-0.104552	0.287533	0.432164
chr10-27388236-27390805	0.0614146	0.267143	0.410495
chr10-27442375-27445192	0.175739	0.0800606	0.185915
chr10-27480214-27482731	0.136284	0.157941	0.288565
chr10-27528831-27532532	0.0899049	0.159622	0.290532
chr10-27546097-27548899	0.172751	0.089578	0.199708
chr10-27642957-27644725	-0.025617	0.808402	0.873101
chr10-27752925-27755225	0.288987	0.0490696	0.137549
chr10-27792109-27794836	0.171588	0.0195224	0.0814969
chr10-28031034-28035712	0.156374	0.298571	0.443439
chr10-28621164-28623504	0.259644	0.0360715	0.114541
chr10-28656125-28658225	0.347908	0.000716512	0.0196256
chr10-28711483-28713695	0.109628	0.418365	0.559306
chr10-28766893-28770100	0.273055	0.0036973	0.0371183
chr10-28820495-28823814	0.00649492	0.929962	0.955961
chr10-28838804-28841714	0.251667	0.0245675	0.0922154
chr10-28965397-28969395	-0.0920473	0.167711	0.300237
chr10-29009946-29012079	-0.0478736	0.459026	0.594879
chr10-29025214-29027314	-0.384175	0.000617621	0.0185792
chr10-29055521-29058514	-0.375595	0.00579662	0.0451633
chr10-29076395-29080804	-0.425124	0.00460285	0.040713
chr10-29083403-29085109	-0.27238	0.0207513	0.0843887
chr10-29185431-29188232	-0.0603579	0.485985	0.61825
chr10-29263904-29266014	0.0279929	0.841704	0.895766
chr10-29370292-29373021	-0.323661	0.000165703	0.0115471
chr10-29445214-29447536	-0.0676092	0.521934	0.649041
chr10-29532346-29535514	0.1629	0.0430701	0.127394
chr10-29592314-29594475	0.0133346	0.870959	0.916813
chr10-29697221-29699875	0.0361376	0.573266	0.692412
chr10-29822936-29826014	-0.124532	0.164434	0.296259
chr10-29918504-29920925	0.199616	0.0655295	0.164144
chr10-29922914-29925414	0.184379	0.0990825	0.213002
chr10-29969364-29972045	0.410111	0.00552995	0.0441548
chr10-30023525-30026164	0.107622	0.51301	0.641306
chr10-30234653-30237395	-0.526268	1.96821e-05	0.00549679
chr10-30306249-30309045	0.151592	0.115784	0.235429
chr10-30314903-30319403	-0.10535	0.263039	0.406287
chr10-30333895-30336100	0.031171	0.802396	0.868733
chr10-30346349-30349201	0.00171913	0.988258	0.992708
chr10-30381995-30384035	0.170452	0.215547	0.354997
chr10-30460349-30462849	0.358966	0.00936873	0.0557837
chr10-30572910-30575919	0.119567	0.284805	0.42935
chr10-30636914-30639337	0.0137687	0.808681	0.873301
chr10-30715757-30717557	0.274143	0.00532493	0.0434038
chr10-30721495-30724757	0.0266022	0.81203	0.875471
chr10-30747557-30749525	0.228982	0.0315531	0.105883
chr10-30756161-30758425	0.284036	0.00506236	0.0422844
chr10-30776483-30778800	0.287556	0.0157234	0.0724387
chr10-30781606-30784800	0.251344	0.0363615	0.115126
chr10-30793614-30796057	0.223442	0.0956526	0.208324
chr10-30817497-30820025	0.0923273	0.49254	0.623634
chr10-30830406-30832531	0.526938	0.00126809	0.0242679
chr10-30836289-30838557	0.574558	0.00510342	0.042443
chr10-30841420-30844689	0.198411	0.0975327	0.211017
chr10-30871614-30873985	-0.24355	0.0372036	0.116827
chr10-31040075-31042736	-0.37538	4.69393e-05	0.00716179
chr10-31051997-31053907	-0.139896	0.271538	0.41533
chr10-31069263-31075439	-0.279839	1.20586e-05	0.00436778
chr10-31269031-31271039	-0.0188204	0.812511	0.875722
chr10-31287525-31290406	0.385285	0.0044056	0.039994
chr10-31319336-31322497	-0.034355	0.683949	0.780775
chr10-31417483-31419595	0.252813	0.00176234	0.0275986
chr10-31421475-31424403	-0.08199	0.0745274	0.177931
chr10-31431309-31433575	-0.186723	0.0664917	0.165501
chr10-31606725-31611499	0.0582976	0.51076	0.639217
chr10-31687305-31689445	0.189341	0.133068	0.257746
chr10-31870407-31873340	-0.195454	0.096701	0.209807
chr10-31874953-31879997	-0.212009	0.134811	0.259985
chr10-31890795-31893639	0.194022	0.0257128	0.0945692
chr10-31957025-31959636	0.00357181	0.966741	0.979689
chr10-31985059-31989053	-0.320702	0.0273434	0.0980195
chr10-31994010-31998621	-0.167796	0.148924	0.27787
chr10-32004198-32008353	-0.210962	0.249402	0.391972
chr10-32011059-32013937	-0.148029	0.360746	0.504707
chr10-32037799-32040846	-0.0518448	0.675695	0.774514
chr10-32047103-32050914	0.000170605	0.998183	0.998716
chr10-32096039-32098614	-0.0358736	0.74604	0.827209
chr10-32153457-32156097	-0.200937	0.102881	0.218256
chr10-32164303-32167210	-0.110262	0.417908	0.558854
chr10-32170720-32173560	-0.228332	0.154236	0.284225
chr10-32216237-32220046	-0.04909	0.549056	0.672156
chr10-32232414-32237357	-0.146569	0.217928	0.357815
chr10-32265614-32267914	0.300872	0.00198183	0.0291366
chr10-32291714-32294114	0.0701682	0.244805	0.387125
chr10-32343246-32346298	-0.0705659	0.366819	0.510656
chr10-32606214-32608760	0.122934	0.307804	0.453016
chr10-32634314-32637075	-0.282916	0.00266191	0.0326043
chr10-32665932-32669503	-0.0622502	0.417801	0.558773
chr10-32706083-32708139	-0.0353236	0.706155	0.797014
chr10-32733909-32736695	-0.0524976	0.256769	0.399954
chr10-33226514-33229075	-0.178399	0.00312472	0.0347272
chr10-33246024-33248875	-0.0918463	0.208106	0.346828
chr10-33250657-33252067	0.207375	0.0385798	0.119318
chr10-33268595-33271403	0.0608146	0.430634	0.570512
chr10-33293625-33295667	0.173648	0.0960409	0.208875
chr10-33499095-33501595	0.238978	0.0555468	0.148417
chr10-33622420-33626746	-0.0649699	0.591627	0.707054
chr10-33653914-33655814	0.407816	0.000811028	0.020502
chr10-33656819-33658746	0.111581	0.350031	0.494802
chr10-33950010-33952110	-0.0807732	0.442426	0.580566
chr10-34390140-34392899	0.135566	0.235603	0.377142
chr10-34404799-34406756	0.0187872	0.857426	0.907355
chr10-34586740-34589109	-0.294469	0.00350682	0.036378
chr10-35097039-35099414	0.14259	0.268309	0.411736
chr10-35102239-35104539	0.15486	0.25199	0.394895
chr10-35142540-35144544	0.21146	0.106894	0.223629
chr10-35309398-35311731	0.0617041	0.397904	0.540329
chr10-35367214-35370204	-0.140564	0.176786	0.311125
chr10-35378092-35380893	0.0127703	0.829237	0.887267
chr10-35414575-35417714	-0.117901	0.143496	0.271031
chr10-35437292-35439571	0.149305	0.15	0.279189
chr10-35479607-35481805	-0.0843925	0.4121	0.5534
chr10-35483603-35486199	-0.00203755	0.985068	0.990814
chr10-35497014-35505191	-0.00349498	0.960594	0.975833
chr10-35587814-35590675	-0.447518	0.000814951	0.0205213
chr10-35624585-35627714	-0.0490904	0.515906	0.643866
chr10-35634103-35638114	-0.40273	0.00119063	0.0236111
chr10-35656536-35658479	-0.106143	0.136629	0.262249
chr10-35660314-35662421	0.0150645	0.877963	0.921531
chr10-35667126-35670021	-0.106053	0.249406	0.391972
chr10-35696526-35699240	0.0756554	0.259277	0.402451
chr10-35702603-35705536	0.0986787	0.161204	0.292436
chr10-35706100-35708295	0.196256	0.00286958	0.0337134
chr10-35709104-35711614	0.217379	0.000580895	0.0181837
chr10-35713653-35717575	-0.325111	0.002424	0.0313786
chr10-35728684-35731709	-0.191738	0.0426472	0.126524
chr10-35736675-35741167	-0.0350697	0.542426	0.666751
chr10-35743140-35748735	-0.338459	0.00168564	0.0272578
chr10-35750885-35753724	-0.232606	0.0092728	0.0555775
chr10-35753799-35755864	-0.16632	0.0510355	0.140732
chr10-35758231-35762803	-0.19191	0.0481092	0.136058
chr10-35774639-35777795	0.255647	0.000656623	0.018869
chr10-35805509-35808299	0.141651	0.0281734	0.0995516
chr10-35820188-35823136	-0.0920969	0.270511	0.414154
chr10-35833214-35835975	-0.0152774	0.80297	0.869171
chr10-35841904-35846309	-0.194509	0.0481284	0.136085
chr10-35848651-35852009	-0.0671649	0.363265	0.507297
chr10-35852976-35856044	0.055536	0.331192	0.476327
chr10-35856556-35858788	-0.0229403	0.808146	0.872874
chr10-35927999-35932939	-0.0760612	0.471362	0.60547
chr10-36086814-36088932	-0.173653	0.0448431	0.130369
chr10-36632763-36635439	-0.238926	0.0214257	0.0858371
chr10-36842709-36845675	-0.246809	0.0634392	0.160938
chr10-37054332-37057139	-0.167807	0.122779	0.244575
chr10-37388944-37391795	0.0868831	0.529854	0.656002
chr10-37514620-37517483	0.0823548	0.598903	0.713068
chr10-38145318-38148226	-0.116532	0.114855	0.234209
chr10-38263845-38266525	0.0805608	0.371336	0.515088
chr10-38298414-38301221	0.101589	0.0514853	0.141499
chr10-38382221-38385036	-0.00012545	0.997727	0.998384
chr10-38435220-38438339	-0.232384	0.0274906	0.0982782
chr10-38643536-38646404	-0.0462323	0.643732	0.749567
chr10-38690295-38693536	0.139148	0.0915804	0.20258
chr10-38775619-38778846	-0.0824347	0.357082	0.501303
chr10-38784746-38786667	-0.0257828	0.826353	0.885154
chr10-38788996-38791107	-0.0763391	0.295755	0.440389
chr10-38793642-38795995	-0.13714	0.112669	0.231222
chr10-38800894-38803096	-0.118531	0.15986	0.290757
chr10-38805494-38807703	-0.0908256	0.237933	0.379743
chr10-38868842-38870467	-0.101777	0.194613	0.331551
chr10-38872196-38874907	-0.0563956	0.36988	0.513714
chr10-39066158-39068675	-0.359597	0.0131154	0.0659229
chr10-39077995-39080498	-0.107509	0.265842	0.409206
chr10-39081913-39083121	-0.0818275	0.431192	0.570995
chr10-39085105-39088542	-0.114982	0.242535	0.384621
chr10-39093094-39095695	-0.123808	0.22212	0.362621
chr10-39100698-39102320	-0.251959	0.0440137	0.128972
chr10-39105311-39105713	-0.189653	0.0689601	0.169376
chr10-39106295-39109556	-0.12402	0.24805	0.390484
chr10-39113385-39114919	-0.103176	0.264423	0.407765
chr10-39117194-39122253	-0.13343	0.185278	0.321024
chr10-39124288-39125839	-0.131195	0.171377	0.304485
chr10-39127694-39130011	-0.134061	0.270511	0.414154
chr10-39132079-39133567	-0.113978	0.121802	0.243148
chr10-39136098-39139495	-0.127081	0.235564	0.377101
chr10-39146288-39147719	-0.0881771	0.298455	0.443352
chr10-39148695-39151756	-0.123423	0.196322	0.333445
chr10-39153942-39155231	-0.112332	0.260588	0.40381
chr10-42355346-42357639	-0.029471	0.668682	0.768874
chr10-42359594-42361705	-0.0130929	0.865481	0.913015
chr10-42363931-42366311	-0.0408521	0.588181	0.704329
chr10-42368798-42371196	-0.00971381	0.887202	0.92793
chr10-42373896-42375353	-0.0848301	0.225018	0.365717
chr10-42378607-42381398	-0.0174237	0.815974	0.878056
chr10-42391211-42393531	-0.215235	0.0543404	0.146378
chr10-42398394-42401103	-0.0719207	0.199819	0.337493
chr10-42403594-42405598	-0.070386	0.338812	0.483943
chr10-42407996-42410053	-0.0331317	0.558294	0.679703
chr10-42527494-42530011	-0.093219	0.10565	0.222035
chr10-42533194-42536295	-0.132154	0.0601672	0.15578
chr10-42538256-42540995	-0.0758021	0.432787	0.57224
chr10-42542867-42546694	-0.141673	0.310424	0.455833
chr10-42599146-42600794	-0.167669	0.142733	0.27012
chr10-42660896-42663403	-0.0954253	0.184147	0.319746
chr10-42704114-42706514	-0.173971	0.351485	0.49632
chr10-42790420-42793111	-0.106589	0.108103	0.225294
chr10-42798899-42801396	-0.0861106	0.343784	0.48881
chr10-42805942-42808496	-0.118434	0.0853	0.193666
chr10-42816498-42818994	-0.05433	0.453179	0.589762
chr10-42861932-42864595	-0.103498	0.354687	0.499137
chr10-43046863-43049525	0.00091098	0.986742	0.991787
chr10-43132503-43134946	0.143693	0.0420397	0.125513
chr10-43276756-43279321	0.188231	0.00693506	0.0490303
chr10-43290114-43292614	-0.0756774	0.539155	0.663926
chr10-43632218-43635825	0.222416	0.010411	0.0587679
chr10-43650475-43653321	-0.095407	0.280272	0.424576
chr10-43685314-43688504	0.28776	0.000260675	0.0135696
chr10-43705358-43707918	0.413285	0.00268112	0.0327297
chr10-43709449-43712693	0.445036	0.0032816	0.0352756
chr10-43713984-43715839	0.421094	0.000701719	0.0194051
chr10-43721449-43723925	0.290079	0.0265418	0.0964625
chr10-43758856-43762824	0.344336	0.0322716	0.107148
chr10-43803599-43806904	0.0661969	0.569402	0.689107
chr10-43817431-43819575	0.224464	0.00954106	0.0562943
chr10-43843114-43847121	-0.400946	0.00140746	0.0255496
chr10-43848532-43852436	-0.273258	0.0333329	0.109321
chr10-43856221-43859203	-0.0332607	0.536707	0.661733
chr10-43867237-43870421	-0.382605	0.00737404	0.0503183
chr10-43877894-43880313	-0.296556	0.0142564	0.0686694
chr10-43884575-43887521	-0.173069	0.0800322	0.185872
chr10-43890636-43894014	0.0166574	0.807834	0.872621
chr10-43902103-43906105	0.185156	0.0403769	0.122596
chr10-43914936-43917604	0.0939726	0.0797035	0.185339
chr10-43930814-43933731	0.118284	0.198875	0.336496
chr10-43949849-43952814	0.126405	0.0137841	0.0675073
chr10-44068449-44071020	0.153226	0.0219726	0.0870319
chr10-44100803-44103436	-0.017751	0.787823	0.858493
chr10-44143003-44145611	0.0133612	0.853405	0.904417
chr10-44184634-44186861	0.0846833	0.360158	0.504224
chr10-44351693-44354195	0.126951	0.15443	0.284394
chr10-44405046-44407193	0.107615	0.187858	0.324005
chr10-44787504-44791634	-0.283295	0.0039257	0.0380564
chr10-44805575-44807675	-0.1338	0.106479	0.223068
chr10-44829094-44831394	0.0530467	0.628904	0.737403
chr10-44878640-44881200	-0.0973942	0.374588	0.518154
chr10-44910925-44913536	-0.00692076	0.939137	0.961998
chr10-44932453-44936205	-0.113811	0.360697	0.504663
chr10-45191421-45193621	0.0177474	0.914585	0.945896
chr10-45349018-45351594	-0.2014	0.0469735	0.13407
chr10-45359001-45360940	0.231316	0.0104399	0.058834
chr10-45373320-45376158	0.190698	0.0918381	0.202954
chr10-45428504-45433267	0.061163	0.349453	0.494221
chr10-45443457-45446539	0.245129	0.0267853	0.0969069
chr10-45452536-45461414	0.0625325	0.294888	0.439517
chr10-45462589-45465558	0.04249	0.546692	0.670207
chr10-45468139-45471066	0.129575	0.0327108	0.1081
chr10-45472689-45478103	0.15042	0.0268037	0.0969506
chr10-45486037-45488518	0.0722858	0.424764	0.565427
chr10-45490392-45493135	-0.0428502	0.431734	0.571471
chr10-45495471-45497797	0.131566	0.0448114	0.130324
chr10-45535993-45538095	0.247432	0.0723638	0.174627
chr10-45792784-45795336	-0.0802119	0.664811	0.765927
chr10-45868849-45872297	0.0564238	0.680616	0.778185
chr10-45874004-45876753	-0.0167452	0.904875	0.939795
chr10-45898842-45901410	-0.0477509	0.726286	0.812476
chr10-45912936-45916725	0.169274	0.137106	0.26277
chr10-45919842-45921842	0.0488329	0.72508	0.811594
chr10-45932014-45934114	0.206273	0.0341489	0.110731
chr10-45955710-45959225	0.0272798	0.827391	0.885852
chr10-45964836-45968075	-0.166912	0.0838401	0.191615
chr10-46008214-46011145	-0.0643681	0.324277	0.469456
chr10-46046914-46048909	-0.204566	0.11381	0.232856
chr10-46051734-46054894	-0.263952	0.0372727	0.116941
chr10-46079798-46081809	-0.322772	0.0169473	0.0756137
chr10-46088675-46091412	0.0397544	0.597382	0.711799
chr10-46163314-46165414	-0.0702375	0.449115	0.586441
chr10-46166949-46169636	0.0389522	0.56946	0.689163
chr10-46221221-46223903	0.0892881	0.393679	0.536263
chr10-46356314-46358614	0.610469	0.377302	0.520792
chr10-46680005-46682699	-0.47434	0.424969	0.565605
chr10-46746599-46749414	-1.64055	0.01769	0.0773466
chr10-46751914-46754014	-1.14337	0.11417	0.233295
chr10-46761414-46764250	-0.24901	0.676938	0.775338
chr10-46797014-46800810	-0.405516	0.391681	0.534354
chr10-46912795-46915521	-0.300898	0.119799	0.240651
chr10-46950792-46953350	0.136448	0.128913	0.252421
chr10-47073714-47076014	-0.10119	0.18063	0.315828
chr10-47162322-47165735	NA	NA	NA
chr10-47232314-47234014	NA	NA	NA
chr10-47242214-47245104	0.538016	0.366112	0.509893
chr10-47278214-47281637	-0.754932	0.0983781	0.21208
chr10-47311814-47313714	-0.597037	0.301127	0.446038
chr10-47394807-47397404	0.0282815	0.85799	0.907702
chr10-47604488-47606688	-0.186528	0.0746014	0.178044
chr10-47653875-47656809	-0.206069	0.0425506	0.126364
chr10-47658136-47660165	-0.154295	0.354535	0.498986
chr10-47698992-47701875	-0.39151	0.0147638	0.0701438
chr10-47780300-47782121	NA	NA	NA
chr10-48115314-48117314	0.144818	0.876086	0.920163
chr10-48147742-48151214	-0.963904	0.0789073	0.184128
chr10-48184336-48187231	-0.546402	0.546105	0.669721
chr10-48195114-48197114	-0.966161	0.125521	0.248112
chr10-48199614-48202414	NA	NA	NA
chr10-48256895-48258595	-0.0180115	0.966598	0.979614
chr10-48261159-48266135	-0.632798	0.232408	0.373636
chr10-48321003-48323403	-0.253092	0.030475	0.104064
chr10-48353824-48355644	0.108228	0.321048	0.466078
chr10-48356998-48363049	-0.220648	0.0250966	0.0932662
chr10-48372458-48374614	0.151573	0.0706325	0.171985
chr10-48377814-48380721	-0.160592	0.133348	0.258075
chr10-48402036-48404561	0.37453	0.0121308	0.0631708
chr10-48484504-48486636	-0.00464187	0.968339	0.980778
chr10-48571823-48574742	-0.384837	0.00256799	0.0321041
chr10-48672934-48674834	-0.281199	0.263009	0.40626
chr10-48744909-48747031	-0.66191	0.0508887	0.140484
chr10-48827296-48828892	0.532967	0.255302	0.398337
chr10-48860749-48863549	0.451376	0.00790029	0.0518921
chr10-48866293-48869104	0.266757	0.708731	0.798862
chr10-48936014-48938634	-0.037772	0.907344	0.941299
chr10-48941014-48944336	0.27711	0.413304	0.554624
chr10-48951114-48954018	0.271881	0.232242	0.373494
chr10-48955914-48957514	0.215697	0.625858	0.734781
chr10-48986914-48990442	-0.222802	0.220277	0.360512
chr10-49021014-49023114	-0.426264	0.420968	0.561797
chr10-49195935-49198222	0.120292	0.509656	0.638432
chr10-49253614-49256114	-0.0229198	0.914286	0.945766
chr10-49258414-49260014	-0.772373	0.10392	0.219788
chr10-49350251-49352894	-0.380822	0.441549	0.579835
chr10-49381349-49384346	0.214971	0.090602	0.201163
chr10-49388320-49390840	-0.0548768	0.683913	0.780765
chr10-49398792-49402220	0.160238	0.165895	0.298051
chr10-49494798-49497371	-0.0652889	0.396	0.538537
chr10-49513175-49516349	-0.0276008	0.734541	0.818373
chr10-49606391-49608539	0.181708	0.0738487	0.176973
chr10-49612745-49615495	0.0994307	0.382282	0.52523
chr10-49671103-49674340	-0.0321409	0.670228	0.770273
chr10-49677075-49679836	-0.419291	0.00866671	0.0540839
chr10-49698075-49701237	-0.41957	0.0010969	0.0229163
chr10-49704445-49707520	0.170886	0.0697941	0.170713
chr10-49716240-49719236	-0.148934	0.0518128	0.142052
chr10-49725267-49728839	0.124197	0.071386	0.173169
chr10-49733520-49736553	-0.0119869	0.874603	0.919155
chr10-49759237-49762636	-0.0929819	0.228416	0.369339
chr10-49772000-49774903	-0.176989	0.13201	0.256235
chr10-49789642-49792353	-0.197517	0.0764559	0.180762
chr10-49796236-49799225	0.0282764	0.631548	0.739485
chr10-49805297-49808614	-0.313525	0.00767656	0.0512861
chr10-49811192-49814098	-0.136735	0.133213	0.257926
chr10-49814203-49816421	0.158833	0.0933079	0.204972
chr10-49841392-49844820	0.0160824	0.882291	0.924681
chr10-49852214-49855009	-0.361948	0.0362931	0.114978
chr10-49855675-49860392	-0.112493	0.243852	0.386004
chr10-49861403-49865001	0.18918	0.00968024	0.0566892
chr10-49891884-49894636	0.0911694	0.394211	0.536792
chr10-50006874-50009784	0.11089	0.348654	0.49341
chr10-50012297-50015210	0.137407	0.0803721	0.186423
chr10-50197114-50199214	-0.340572	0.00585953	0.0453161
chr10-50289391-50292604	-0.343831	0.000613773	0.0185559
chr10-50321275-50324721	-0.147937	0.00609323	0.0461238
chr10-50373189-50376100	-0.159287	0.241363	0.383476
chr10-50384475-50387121	-0.0506858	0.654905	0.757848
chr10-50395175-50398898	-0.241901	0.00817624	0.0526274
chr10-50414549-50417493	0.0209668	0.860119	0.909202
chr10-50516992-50520299	-0.135545	0.260177	0.403329
chr10-50695214-50697414	-0.0934634	0.203928	0.341978
chr10-50715195-50717861	0.290255	0.00900927	0.0549351
chr10-50745992-50748525	0.033658	0.631398	0.739386
chr10-50968605-50971195	0.266423	0.0764071	0.180685
chr10-51370098-51372449	-1.12932	0.15785	0.28845
chr10-51382014-51384114	-0.581644	0.41141	0.552795
chr10-51563988-51566736	0.176601	0.00757924	0.0509573
chr10-51570836-51573849	0.221953	0.013921	0.0678404
chr10-51575198-51577500	0.0708639	0.392523	0.535116
chr10-51622131-51624549	0.353599	0.00231929	0.0308585
chr10-51732914-51735214	-0.244783	0.0450523	0.13072
chr10-51826214-51829025	-0.136242	0.272055	0.415894
chr10-52118436-52121840	-0.354511	0.00949387	0.0561817
chr10-52139799-52142109	-0.15821	0.18582	0.321658
chr10-52143892-52147219	-0.217949	0.128672	0.252123
chr10-52176197-52178914	-0.298887	0.00163871	0.0270013
chr10-52180710-52183353	-0.269379	0.00740383	0.0504245
chr10-52190297-52192836	0.010329	0.909587	0.942625
chr10-52195909-52198657	-0.243846	0.01207	0.0630413
chr10-52221014-52223675	-0.258727	0.0278895	0.0989508
chr10-52254797-52258020	0.0784063	0.370171	0.513929
chr10-52260837-52263721	-0.24026	0.0309412	0.104872
chr10-52265321-52268821	-0.277446	0.0327198	0.108111
chr10-52270414-52272750	-0.230087	0.0622912	0.159103
chr10-52274603-52277499	-0.223434	0.0226708	0.0884272
chr10-52288103-52290675	-0.263969	0.0181879	0.0784814
chr10-52296903-52300214	-0.460822	0.000537294	0.0177477
chr10-52303836-52306298	-0.169785	0.0444638	0.129743
chr10-52312009-52315744	-0.108965	0.195178	0.33215
chr10-52320314-52322524	-0.0958253	0.148559	0.27744
chr10-52335158-52338514	-0.228119	0.00555412	0.0442771
chr10-52363409-52365994	-0.0792165	0.325229	0.470398
chr10-52381494-52386192	-0.0553231	0.333826	0.47879
chr10-52411546-52414346	-0.17893	0.177247	0.311655
chr10-52498403-52501039	0.0567559	0.463361	0.598749
chr10-52832745-52835520	0.197747	0.122491	0.244146
chr10-53296809-53299009	-0.395493	0.0199672	0.0826127
chr10-53323409-53326075	-0.507374	0.0013854	0.0253716
chr10-53400894-53404114	-0.774679	1.84664e-05	0.00534755
chr10-53458036-53460814	-0.017083	0.789514	0.859512
chr10-53527814-53530014	-0.0472197	0.72789	0.813623
chr10-53619125-53621437	-0.0212067	0.869501	0.915748
chr10-53637914-53639914	0.129986	0.301004	0.445868
chr10-53677614-53680211	-0.249037	0.00964293	0.0565893
chr10-53684911-53687514	-0.135299	0.396577	0.539061
chr10-54073020-54075456	0.190719	0.0520869	0.142482
chr10-54213553-54215710	-0.345361	0.00263108	0.0324019
chr10-54224832-54227153	-0.291582	0.0240409	0.0912367
chr10-54374845-54377095	0.445987	0.000685195	0.0192898
chr10-54411021-54414636	-0.151423	0.210472	0.34944
chr10-54437910-54440610	-0.193264	0.117756	0.237967
chr10-54513707-54516549	-0.10826	0.546325	0.669904
chr10-54763944-54766720	0.0219044	0.831035	0.888447
chr10-54771710-54773897	-0.107927	0.395491	0.538105
chr10-55716014-55718904	-0.365779	0.0397289	0.121449
chr10-57169414-57171414	-0.0617926	0.553449	0.675721
chr10-57386720-57388712	0.0602714	0.526963	0.653358
chr10-57390032-57391732	0.0677826	0.495778	0.626393
chr10-57747914-57749914	-0.456319	0.111432	0.229603
chr10-58120437-58122137	-0.125328	0.126661	0.249557
chr10-59072809-59075309	-0.498805	0.00354078	0.0364768
chr10-59723294-59725709	-0.329657	0.0218625	0.0867832
chr10-59916534-59918534	0.089696	0.513785	0.641989
chr10-59988775-59991075	-0.247052	0.0382327	0.118699
chr10-60025514-60029753	-0.0236842	0.70094	0.79315
chr10-60093826-60096714	0.120462	0.0645216	0.162569
chr10-60109625-60113031	-0.00641633	0.95008	0.96922
chr10-60130331-60133432	-0.232602	0.17757	0.312036
chr10-60143495-60146303	0.0709014	0.187122	0.323165
chr10-60152314-60154114	-0.0365126	0.711061	0.800845
chr10-60554994-60557449	0.170492	0.155387	0.285503
chr10-60707107-60710195	0.0633402	0.610063	0.721906
chr10-60711592-60714403	-0.0613152	0.447102	0.584721
chr10-60722199-60729436	-0.382622	0.00112274	0.0231635
chr10-60740375-60742503	-0.234928	0.0598886	0.155309
chr10-60744791-60747219	-0.415956	0.00200812	0.0292706
chr10-60749591-60754961	-0.381627	0.00955147	0.0563184
chr10-60757625-60761237	-0.279931	0.0145111	0.0693836
chr10-60763211-60764757	-0.329311	0.0266815	0.0967452
chr10-60766825-60769688	-0.218776	0.076078	0.18018
chr10-60774909-60780521	-0.105341	0.278909	0.42321
chr10-60823009-60825863	-0.317344	0.0127024	0.0646905
chr10-60838295-60841146	0.0738628	0.468858	0.603282
chr10-60849139-60852939	0.0730416	0.300815	0.445716
chr10-60854894-60858032	-0.333429	0.00966152	0.0566441
chr10-60935094-60938331	-0.0359921	0.652397	0.755946
chr10-60940209-60943514	-0.119049	0.279865	0.424231
chr10-60946811-60949260	-0.111103	0.355009	0.499461
chr10-60959511-60962014	-0.0611587	0.594746	0.709666
chr10-60985209-60988631	0.0290288	0.801822	0.868267
chr10-60999566-61002500	-0.169647	0.125005	0.247536
chr10-61002963-61005394	-0.209416	0.0134608	0.0666813
chr10-61006909-61009195	-0.113881	0.265159	0.408485
chr10-61029226-61033492	-0.115872	0.144362	0.272081
chr10-61033536-61034894	-0.161586	0.0924942	0.203875
chr10-61040932-61045640	-0.169476	0.0471332	0.134333
chr10-61046660-61051340	-0.269488	0.0118804	0.0625388
chr10-61053726-61055758	-0.22856	0.0528153	0.143853
chr10-61059509-61064421	-0.277342	0.0270381	0.0974474
chr10-61070085-61072721	-0.222555	0.0399737	0.121913
chr10-61077314-61080199	-0.319979	0.00298983	0.0342814
chr10-61081903-61084900	-0.17512	0.0590855	0.154057
chr10-61089850-61095324	-0.352807	0.0107188	0.0595051
chr10-61096039-61098131	-0.233731	0.0221627	0.0874711
chr10-61099958-61103026	-0.219098	0.0500507	0.139159
chr10-61105209-61107048	-0.15731	0.11662	0.236506
chr10-61113109-61115275	-0.290966	0.0116479	0.0619179
chr10-61117821-61123995	-0.330124	0.00118842	0.0236071
chr10-61125921-61127836	-0.32345	0.00991723	0.0573785
chr10-61141775-61144021	-0.0519015	0.582403	0.699765
chr10-61146936-61149136	-0.0587677	0.388079	0.530821
chr10-61276363-61279010	0.025045	0.831833	0.888895
chr10-61312475-61315139	-0.0881555	0.290191	0.434742
chr10-61345239-61347444	-0.0723984	0.485996	0.61825
chr10-61385204-61387095	0.253151	0.00718729	0.0498185
chr10-61468213-61470612	-0.0171771	0.857856	0.907612
chr10-61576394-61578594	0.131904	0.206432	0.344811
chr10-61653505-61656058	0.185389	0.0113192	0.0610949
chr10-61664703-61669131	0.204822	0.00237693	0.0311018
chr10-61729637-61731637	0.0259704	0.859047	0.908427
chr10-61738942-61740807	-0.0341069	0.840827	0.895103
chr10-61790621-61792997	0.299618	0.000259842	0.0135435
chr10-61802103-61805825	0.129464	0.179037	0.313917
chr10-61852110-61854897	0.0274045	0.79634	0.864359
chr10-61914375-61917263	-0.355432	0.000997239	0.0221084
chr10-61931375-61933809	-0.341552	0.0061741	0.0464731
chr10-61944314-61948803	-0.00654842	0.924661	0.952537
chr10-61968937-61971736	0.109652	0.0645906	0.162705
chr10-61995932-61999009	-0.173147	0.134171	0.259212
chr10-62016899-62019614	-0.025962	0.77325	0.847867
chr10-62058114-62061404	0.0919637	0.277984	0.422317
chr10-62063904-62066036	0.280822	0.00310119	0.0346818
chr10-62078921-62081121	0.200649	0.0764466	0.180748
chr10-62105332-62108158	-0.19168	0.192204	0.328951
chr10-62109957-62115014	-0.412609	0.00673726	0.0483252
chr10-62125758-62129114	-0.0903365	0.343192	0.488261
chr10-62131521-62134321	-0.0103893	0.910191	0.94295
chr10-62135521-62138132	0.0315725	0.683351	0.780274
chr10-62147446-62150953	-0.213114	0.0286477	0.10046
chr10-62153375-62155411	-0.328138	0.00741038	0.0504349
chr10-62158184-62160521	-0.140408	0.158363	0.289077
chr10-62191898-62195037	0.00906217	0.91857	0.948308
chr10-62205764-62208536	-0.11469	0.129228	0.25269
chr10-62224875-62227009	-0.111398	0.283003	0.42732
chr10-62238521-62242692	-0.18937	0.0689816	0.169403
chr10-62266199-62270603	-0.35714	0.0211811	0.0853929
chr10-62276421-62278698	-0.0542767	0.530083	0.656227
chr10-62280660-62282515	-0.294177	0.0194081	0.0811846
chr10-62283692-62287684	-0.342411	0.0113992	0.0612849
chr10-62293394-62296737	-0.274637	0.0350394	0.112523
chr10-62329531-62334149	0.0493205	0.479245	0.612525
chr10-62363095-62365545	0.158699	0.105436	0.22175
chr10-62537160-62538866	-0.169799	0.241254	0.383361
chr10-62569398-62571811	-0.24679	0.00512139	0.0424918
chr10-62575837-62578210	0.000903733	0.992911	0.995474
chr10-62633109-62635326	-0.0357362	0.656333	0.759005
chr10-62642236-62644526	-0.100502	0.23321	0.374496
chr10-62654640-62657420	0.22866	0.0429451	0.127132
chr10-62660514-62662900	0.0128788	0.871005	0.916813
chr10-62670539-62673635	0.0716739	0.381145	0.52425
chr10-62696626-62698958	-0.021767	0.78642	0.857497
chr10-62701999-62705221	-0.254473	2.72784e-05	0.00596727
chr10-62723095-62725714	-0.0518513	0.696955	0.790294
chr10-62733121-62735337	-0.180874	0.122029	0.243521
chr10-62737232-62739804	-0.397848	0.00741307	0.0504373
chr10-62745926-62748295	-0.155547	0.0434819	0.128018
chr10-62757121-62762321	-0.167117	0.0359288	0.114242
chr10-62781109-62786357	-0.160858	0.115419	0.234977
chr10-62853921-62857475	-0.442825	0.00617494	0.0464732
chr10-62867009-62869326	-0.148947	0.130176	0.254035
chr10-62946509-62948921	-0.304642	0.0307497	0.104544
chr10-63156697-63158914	-0.0594964	0.652325	0.755878
chr10-63169588-63172409	-0.323516	0.0244742	0.0920855
chr10-63211588-63213718	0.114623	0.356949	0.501213
chr10-63381514-63384821	-0.397427	0.00509033	0.0424051
chr10-63387144-63390518	0.272837	0.040023	0.121985
chr10-63421414-63424175	-0.0613353	0.44704	0.584682
chr10-63520799-63522914	-0.0407314	0.680013	0.777782
chr10-63655896-63658249	0.0174509	0.778804	0.851852
chr10-63659544-63664799	0.0420868	0.547832	0.671151
chr10-63682321-63684521	0.111092	0.330697	0.475869
chr10-63700889-63704499	0.197196	0.0939541	0.205882
chr10-63722276-63724756	0.177698	0.0920353	0.203222
chr10-63732529-63736121	-0.0649271	0.479164	0.61245
chr10-63751425-63753725	0.346464	0.0132302	0.0661677
chr10-63792899-63795220	0.140448	0.0807821	0.18699
chr10-63806821-63811049	-0.113733	0.0823407	0.189287
chr10-63815826-63818699	0.0533771	0.422633	0.563429
chr10-63831236-63834309	-0.235801	0.0170188	0.0757872
chr10-63835118-63837866	-0.0753294	0.344005	0.48905
chr10-63841114-63844437	-0.00798941	0.914487	0.945863
chr10-63852698-63856437	-0.314055	0.00355528	0.0365343
chr10-64002457-64005314	-0.0291493	0.839398	0.894073
chr10-64027984-64029813	-0.113153	0.129555	0.253193
chr10-64068120-64071095	0.0413758	0.750661	0.830844
chr10-64127103-64129257	-0.264801	0.00925004	0.0555417
chr10-64132214-64136336	-0.188661	0.00987565	0.0572781
chr10-64138646-64143167	-0.187129	0.0348278	0.112195
chr10-64144009-64146421	-0.242314	0.0651453	0.163532
chr10-64147014-64149618	-0.134411	0.234627	0.376126
chr10-64152246-64156526	-0.068516	0.521711	0.648807
chr10-64164595-64167395	0.0928119	0.498803	0.628888
chr10-64201345-64203448	0.183209	0.176857	0.311242
chr10-64322564-64325314	-0.128304	0.134808	0.259985
chr10-64377895-64381837	-0.564069	0.00402217	0.0385042
chr10-64391046-64393324	-0.56042	0.00361871	0.0368514
chr10-64396157-64399436	-0.420217	0.0102875	0.0584435
chr10-64519025-64521497	-0.489596	0.00324814	0.0351281
chr10-64530214-64533014	0.0348874	0.679945	0.77772
chr10-64562995-64565885	-0.287545	9.87415e-05	0.00948931
chr10-64574840-64578404	-0.13547	0.195057	0.332014
chr10-64609621-64612303	-0.426526	0.0061375	0.0463108
chr10-64670275-64672714	-0.221813	0.0439943	0.128928
chr10-64864975-64867214	-0.0636841	0.425755	0.566304
chr10-64874539-64876975	-0.0926637	0.231382	0.372591
chr10-64891994-64894704	0.0230516	0.70463	0.795964
chr10-64932446-64934757	0.102303	0.32363	0.468784
chr10-64965609-64968414	-0.208076	0.00732046	0.0502143
chr10-64995514-64997745	0.211154	0.0299136	0.102995
chr10-65026414-65029963	-0.000784997	0.992669	0.99537
chr10-65224095-65227137	-0.0589049	0.39567	0.538271
chr10-65245836-65248303	0.0506448	0.549412	0.672442
chr10-65280036-65284236	-0.0562903	0.203847	0.341892
chr10-65288098-65291614	-0.238136	0.0378572	0.118015
chr10-65305340-65308995	0.131844	0.151978	0.28155
chr10-65315751-65318504	-0.151818	0.153033	0.282826
chr10-65321198-65323609	-0.150983	0.0428991	0.127063
chr10-65331922-65334710	0.0943215	0.274077	0.418178
chr10-65342740-65345500	0.112544	0.0934985	0.205227
chr10-65364114-65366414	-0.0877908	0.378864	0.522283
chr10-65373197-65375809	-0.153833	0.126248	0.249129
chr10-65388146-65391549	-0.132579	0.0481816	0.136167
chr10-65403279-65405889	-0.279988	0.0102544	0.058391
chr10-65451221-65453957	0.0193458	0.853275	0.904314
chr10-65462097-65464630	0.0451421	0.679565	0.77741
chr10-65470946-65473998	-0.00100753	0.987556	0.992328
chr10-65482430-65484830	-0.0695923	0.50042	0.63021
chr10-65518095-65522214	-0.0578723	0.663731	0.765105
chr10-65525340-65528599	0.0387896	0.760512	0.83797
chr10-65795792-65798692	-0.156331	0.0474004	0.134827
chr10-65828319-65831245	0.0951389	0.493196	0.624254
chr10-65907414-65909514	-0.212984	0.0257229	0.0945875
chr10-66036534-66039039	-0.38919	0.000266194	0.0136672
chr10-66045563-66047875	-0.120858	0.169621	0.302483
chr10-66102994-66107014	-0.521339	0.000261364	0.0135736
chr10-66109897-66112209	-0.499493	0.000291884	0.0141336
chr10-66293809-66298609	-0.340735	0.0163574	0.0739774
chr10-66317011-66320114	-0.347921	0.0159936	0.0731546
chr10-66394614-66398121	-0.460945	0.0194067	0.0811846
chr10-66732193-66734293	0.0939624	0.474695	0.60835
chr10-67863398-67866003	-0.410572	0.00358719	0.0367009
chr10-67939109-67941337	-0.0212517	0.835402	0.891184
chr10-68011809-68014621	-0.368206	0.00685374	0.0487558
chr10-68084909-68087097	-0.0891375	0.458899	0.594741
chr10-68581403-68584114	-0.24847	0.0387737	0.119695
chr10-68685320-68689695	-0.0133553	0.828532	0.886829
chr10-68690399-68693404	-0.130287	0.198906	0.336528
chr10-68699496-68702575	-0.369013	0.00196175	0.0290133
chr10-68710626-68712984	-0.0202683	0.773757	0.848251
chr10-68758814-68761109	-0.0940194	0.286985	0.431526
chr10-68802021-68804599	-0.0238333	0.803784	0.869834
chr10-68809495-68812003	-0.0741634	0.294008	0.43861
chr10-68910260-68912475	-0.102668	0.390398	0.533124
chr10-69086194-69088471	-0.137806	0.216025	0.355645
chr10-69197536-69200003	-0.20548	0.0569654	0.15063
chr10-69265614-69267714	0.0736582	0.521724	0.648808
chr10-69279836-69282236	-0.0476135	0.674925	0.77397
chr10-69368375-69370575	-0.508536	0.000112798	0.0100819
chr10-69387909-69390592	-0.213075	0.0686341	0.168859
chr10-69421757-69426606	-0.438202	0.0099101	0.0573549
chr10-69435409-69438003	-0.260311	0.0296905	0.102549
chr10-69522514-69525645	-0.117229	0.121154	0.242291
chr10-69538209-69540575	-0.21804	0.0287842	0.100706
chr10-69542757-69545289	0.0870136	0.63731	0.744309
chr10-69597337-69599295	0.161231	0.0291932	0.101498
chr10-69608360-69610758	0.168233	0.0248589	0.0927075
chr10-69642914-69645949	0.0388844	0.54253	0.666849
chr10-69693132-69696046	-0.209108	0.120324	0.241239
chr10-69735536-69738021	-0.200943	0.0429307	0.127109
chr10-69807614-69810014	-0.227437	0.0343784	0.11118
chr10-69833449-69836175	0.109634	0.0849786	0.193205
chr10-69912504-69915736	0.158393	0.0329286	0.108547
chr10-69990045-69992575	-0.0102282	0.897727	0.934876
chr10-70022295-70024744	0.0269511	0.827727	0.886124
chr10-70087014-70089614	-0.115847	0.244671	0.386969
chr10-70090114-70093314	-0.0894324	0.0418202	0.12518
chr10-70164146-70167995	0.0235955	0.678214	0.776372
chr10-70171394-70173695	0.0878615	0.468885	0.603303
chr10-70201183-70203940	0.313189	0.0163019	0.0738477
chr10-70222495-70225093	0.221178	0.109452	0.227021
chr10-70230830-70232666	0.129683	0.0849834	0.193205
chr10-70285936-70288566	-0.0162976	0.776665	0.850572
chr10-70358339-70361814	-0.0855229	0.137882	0.263727
chr10-70479509-70482349	-0.0255829	0.614257	0.725114
chr10-70571989-70575039	-0.0889234	0.490198	0.621536
chr10-70585948-70589339	0.0951253	0.433374	0.572793
chr10-70659475-70662245	-0.0340631	0.664309	0.765521
chr10-70682940-70685540	0.183827	0.105971	0.22246
chr10-70714775-70717425	0.300505	0.00207405	0.0295804
chr10-70728092-70730295	0.320332	0.000649526	0.0187934
chr10-70747395-70749992	0.168078	0.0316733	0.106093
chr10-70803807-70806544	0.271392	0.101666	0.216654
chr10-70807206-70812794	-0.199452	0.237929	0.379743
chr10-70815703-70818414	-0.158015	0.248205	0.39064
chr10-70820432-70822825	-0.239346	0.137845	0.263674
chr10-70824421-70826449	0.0883698	0.537195	0.662146
chr10-70845850-70851520	-0.240673	0.126928	0.249918
chr10-70882314-70885231	0.107453	0.200683	0.338333
chr10-70938695-70941175	0.0822104	0.364855	0.508759
chr10-71077092-71080849	0.306347	0.00862349	0.0539531
chr10-71086910-71089635	0.206506	0.02781	0.0988358
chr10-71092958-71095910	0.0167431	0.848051	0.900475
chr10-71096397-71099436	-0.0424692	0.650785	0.754685
chr10-71106921-71109919	0.0617328	0.437383	0.576438
chr10-71133656-71136735	0.30052	0.0101745	0.0581573
chr10-71141658-71144745	0.219402	0.0657184	0.164374
chr10-71159805-71162205	0.252966	0.0518489	0.142131
chr10-71167004-71170060	0.112441	0.164305	0.296116
chr10-71209566-71213713	-0.215525	0.012623	0.0645502
chr10-71216875-71220891	-0.22322	0.0228233	0.0887641
chr10-71223375-71227066	-0.279822	0.00643179	0.047302
chr10-71232653-71235221	-0.155437	0.0472657	0.134581
chr10-71237421-71241010	-0.149092	0.0222416	0.0875953
chr10-71245356-71247656	-0.308715	0.00817364	0.0526251
chr10-71250721-71257421	-0.312237	0.00758586	0.0509609
chr10-71265221-71268320	-0.274482	0.00692791	0.0490054
chr10-71388795-71391549	0.276792	0.0436736	0.128336
chr10-71395549-71397592	0.465279	0.000192034	0.0120314
chr10-71399361-71401635	0.537934	5.90242e-05	0.00779071
chr10-71403992-71406935	0.322791	0.0243749	0.0918656
chr10-71495540-71497646	-0.0031193	0.971811	0.983125
chr10-71643004-71645814	-0.190649	0.133809	0.258772
chr10-71670340-71672292	-0.0810354	0.536538	0.66164
chr10-71811384-71814283	0.116432	0.30457	0.449569
chr10-71904705-71907846	0.0387277	0.622867	0.73234
chr10-71929025-71931495	0.105833	0.291407	0.435994
chr10-71933526-71935263	-0.0867987	0.306576	0.451657
chr10-71955760-71958536	-0.310176	0.00826982	0.0529092
chr10-71980309-71982609	-0.143997	0.123595	0.245719
chr10-71991036-71994299	-0.0101886	0.836882	0.892289
chr10-72009853-72013095	-0.405989	0.00292008	0.033975
chr10-72090504-72092630	0.261997	0.0427566	0.12674
chr10-72095795-72098095	0.0874659	0.41074	0.552224
chr10-72112825-72116200	0.133649	0.439356	0.578073
chr10-72122404-72125066	0.0112985	0.899554	0.936137
chr10-72140292-72143418	0.0966211	0.166162	0.298417
chr10-72163175-72166084	0.071379	0.434878	0.574227
chr10-72190191-72192899	-0.136412	0.0716321	0.173517
chr10-72237449-72243142	0.00135927	0.989827	0.993645
chr10-72252310-72257125	-0.00271436	0.983231	0.98982
chr10-72258783-72261535	0.207708	0.0568281	0.150432
chr10-72267110-72270503	-0.0554768	0.630026	0.738303
chr10-72420009-72421426	-0.292802	0.0161169	0.0734422
chr10-72423031-72426075	-0.383468	0.00242604	0.0313906
chr10-72428836-72433024	-0.386394	0.0049533	0.0419238
chr10-72472875-72475411	-0.212936	0.0718924	0.17396
chr10-72485375-72488111	-0.281274	0.0168128	0.0752558
chr10-72574966-72577398	0.159014	0.0332785	0.10921
chr10-72646318-72649292	0.304942	0.00172703	0.0274627
chr10-72971824-72974704	-0.0680461	0.31678	0.461958
chr10-72975121-72978836	-0.0351511	0.577235	0.695518
chr10-72981503-72985940	-0.22677	0.0311258	0.10522
chr10-72988403-72993904	-0.390113	0.00225406	0.0305265
chr10-72999421-73002831	-0.0221239	0.739315	0.821997
chr10-73018995-73024409	-0.0957516	0.185133	0.320863
chr10-73027258-73031075	-0.00658201	0.916967	0.947383
chr10-73036404-73040321	-0.0691656	0.486031	0.618275
chr10-73042703-73045375	-0.0922603	0.233562	0.374886
chr10-73052894-73054801	0.17701	0.0532847	0.14466
chr10-73072540-73074592	0.117822	0.190383	0.326889
chr10-73076035-73080814	0.168332	0.00923865	0.055503
chr10-73109958-73113310	0.147807	0.112698	0.231271
chr10-73117425-73120392	-0.0479495	0.674945	0.77397
chr10-73124021-73128058	0.228842	0.020434	0.0836016
chr10-73131453-73134010	-0.10722	0.465909	0.600794
chr10-73135932-73140536	0.110351	0.145549	0.273543
chr10-73149237-73152218	-0.418852	0.00148608	0.0259545
chr10-73339509-73342399	-0.345607	0.0102816	0.0584281
chr10-73356414-73359537	-0.203468	0.0557384	0.148675
chr10-73368975-73371937	0.0914064	0.376495	0.519998
chr10-73379575-73383240	-0.00780212	0.940811	0.963063
chr10-73396825-73399234	0.441739	0.00176498	0.0276315
chr10-73447811-73449511	0.129817	0.245796	0.388143
chr10-73452997-73455625	0.186731	0.169362	0.302175
chr10-73471803-73475014	0.0112919	0.855432	0.905964
chr10-73486325-73489414	0.224662	0.0559793	0.149041
chr10-73494704-73497325	0.169822	0.152559	0.282273
chr10-73506297-73510825	0.108579	0.373537	0.51724
chr10-73512774-73518805	0.109293	0.380971	0.524134
chr10-73528199-73536325	0.112084	0.328903	0.474236
chr10-73541199-73543892	-0.143545	0.147068	0.275495
chr10-73561559-73566436	-0.220401	0.0913161	0.202153
chr10-73571021-73572906	-0.157932	0.0969915	0.210267
chr10-73575135-73578804	0.10657	0.0622261	0.159014
chr10-73582421-73584225	0.124315	0.0519644	0.142308
chr10-73586158-73589925	0.311841	0.00040844	0.0158035
chr10-73595031-73601820	-0.0209127	0.692747	0.787333
chr10-73608914-73612325	-0.0211565	0.766178	0.84246
chr10-73618804-73622014	0.0493284	0.49662	0.626908
chr10-73639660-73643010	-0.199015	0.194851	0.331755
chr10-73647310-73651558	-0.105496	0.46571	0.600626
chr10-73655437-73657939	-0.028653	0.776368	0.850346
chr10-73680840-73682944	0.183388	0.0495766	0.138396
chr10-73715466-73718853	-0.267101	0.0309386	0.10487
chr10-73722744-73726446	-0.217151	0.00811761	0.0524972
chr10-73728603-73732299	-0.137252	0.126809	0.249737
chr10-73734125-73738621	-0.318526	0.0024697	0.0316585
chr10-73740199-73743489	-0.379636	0.000195788	0.0120761
chr10-73744906-73747895	-0.449459	0.000517996	0.0174465
chr10-73750103-73752321	-0.388835	0.00506283	0.0422844
chr10-73756023-73762503	-0.335886	0.00647403	0.047497
chr10-73766085-73767534	-0.336526	0.00491395	0.0417504
chr10-73768289-73774239	-0.160955	0.205958	0.344304
chr10-73776303-73778692	-0.300347	0.0304736	0.104064
chr10-73785075-73787498	-0.170282	0.0346389	0.111784
chr10-73793066-73795611	-0.229631	0.0319233	0.106547
chr10-73802319-73806036	-0.282678	0.0306037	0.104323
chr10-73807814-73809266	-0.205163	0.177721	0.312185
chr10-73825839-73828603	-0.00159591	0.987825	0.992468
chr10-73833230-73835993	0.196771	0.0676402	0.16733
chr10-73838645-73842199	0.267209	0.0178242	0.0776528
chr10-73846125-73849646	0.0899567	0.468293	0.602789
chr10-73863839-73867214	-0.14101	0.0480399	0.135924
chr10-73884214-73887039	0.0230265	0.810095	0.874164
chr10-73891626-73894603	-0.0104802	0.882394	0.924738
chr10-73905314-73907414	-0.046766	0.582012	0.6994
chr10-73916675-73919639	-0.16356	0.0927545	0.204248
chr10-73933745-73936614	0.172204	0.0246374	0.0923068
chr10-73945514-73947995	0.155627	0.0863224	0.19505
chr10-73974314-73977411	0.0605212	0.355255	0.499595
chr10-73982026-73984753	0.135329	0.0773756	0.182133
chr10-73987521-73990314	0.0311962	0.662775	0.764285
chr10-74001639-74005258	0.24704	0.0213974	0.0857973
chr10-74006995-74009709	0.0345222	0.740217	0.82274
chr10-74013214-74016539	-0.00841086	0.925448	0.953077
chr10-74018975-74022114	0.145985	0.035508	0.113453
chr10-74031792-74035439	0.112112	0.102952	0.218348
chr10-74037021-74039004	0.0404384	0.487381	0.619446
chr10-74056051-74059336	0.312647	0.000901223	0.0212439
chr10-74067836-74071109	0.117217	0.208519	0.347321
chr10-74074639-74076650	0.234599	0.0103691	0.0586739
chr10-74078484-74081504	0.187747	0.0217098	0.0864639
chr10-74084021-74086364	-0.0872758	0.388197	0.530931
chr10-74087539-74089339	-0.0308376	0.724037	0.810827
chr10-74090595-74093340	-0.0458918	0.466373	0.601199
chr10-74093389-74097106	0.238756	0.00488857	0.0416481
chr10-74100114-74105598	-0.0293718	0.678674	0.776772
chr10-74112814-74115709	0.113138	0.0879024	0.197303
chr10-74123404-74125274	0.0131943	0.879782	0.922921
chr10-74183914-74187692	-0.181323	0.109242	0.22671
chr10-74204345-74206883	0.147723	0.153964	0.283928
chr10-74225204-74227304	0.0301184	0.765744	0.842172
chr10-74333531-74335936	-0.247764	0.0287491	0.100656
chr10-74384597-74387175	0.164323	0.0161831	0.0735867
chr10-74450892-74453804	0.123414	0.120972	0.242053
chr10-74543195-74545620	0.125935	0.138482	0.264482
chr10-74835321-74838132	0.0374743	0.795099	0.863644
chr10-74854849-74857795	0.01905	0.821721	0.882168
chr10-74869198-74871831	-0.035855	0.551765	0.674499
chr10-74926609-74929245	0.0645092	0.406306	0.548216
chr10-75006040-75008409	0.103649	0.225538	0.366212
chr10-75010903-75013537	0.133961	0.0650007	0.163359
chr10-75117018-75119775	0.05819	0.482587	0.615426
chr10-75126436-75129509	-0.243238	0.00988093	0.0572804
chr10-75172005-75174775	0.300433	0.00466788	0.0408445
chr10-75228314-75230614	0.261116	0.00398486	0.0383086
chr10-75254075-75257095	0.208447	0.000330726	0.0145716
chr10-75288666-75291036	-0.0629492	0.474562	0.608259
chr10-75295609-75298114	-0.234582	0.0456252	0.131661
chr10-75311214-75314520	-0.297574	0.0160623	0.0733079
chr10-75316036-75318121	-0.29347	0.0175334	0.0770387
chr10-75326536-75329436	-0.108011	0.324085	0.469214
chr10-75335237-75338439	-0.0553741	0.507259	0.636238
chr10-75340620-75343153	-0.329539	0.00552539	0.044143
chr10-75345321-75352137	-0.359917	0.00506367	0.0422844
chr10-75360614-75363003	-0.106169	0.208798	0.347577
chr10-75384289-75387303	0.124736	0.0228345	0.0887858
chr10-75406193-75409125	0.119772	0.116439	0.236291
chr10-75470114-75473114	-0.274207	0.063253	0.160691
chr10-75475613-75478709	-0.149837	0.219467	0.359596
chr10-75488803-75491525	0.25344	0.000224317	0.0128153
chr10-75502203-75505114	0.115093	0.19325	0.330095
chr10-75530921-75534321	0.203952	0.0219278	0.086932
chr10-75540709-75542805	0.148611	0.0247545	0.0925394
chr10-75544332-75546825	0.124471	0.0785954	0.183711
chr10-75563007-75565007	0.0510223	0.52846	0.654622
chr10-75569525-75573092	0.318763	0.000401203	0.0156764
chr10-75575197-75580393	0.141804	0.137716	0.263517
chr10-75595944-75598176	0.0593586	0.648958	0.753406
chr10-75608325-75611935	0.107468	0.245422	0.387759
chr10-75616435-75620493	0.286698	0.025343	0.0938159
chr10-75624925-75628812	0.253723	0.0254307	0.0939613
chr10-75630956-75634484	0.343842	0.00709548	0.0495756
chr10-75645849-75649013	0.142315	0.105082	0.221362
chr10-75678832-75681076	-0.129671	0.256113	0.399187
chr10-75685325-75687125	-0.0961611	0.565121	0.68552
chr10-75691104-75693425	0.302187	0.0302151	0.103573
chr10-75715846-75719725	-0.151375	0.206548	0.344952
chr10-75725079-75727242	-0.20654	0.0395281	0.121111
chr10-75738110-75740525	-0.0453423	0.711351	0.801109
chr10-75751025-75753904	0.294059	0.0170517	0.0758662
chr10-75756775-75759957	0.278118	0.0065194	0.0477128
chr10-75863504-75869158	0.143125	0.241502	0.38356
chr10-75872214-75875156	0.120882	0.278769	0.423083
chr10-75909394-75912132	0.0513737	0.563638	0.684442
chr10-75925937-75929497	-0.134382	0.24663	0.388968
chr10-75935010-75938003	-0.0742945	0.201249	0.339003
chr10-76177214-76179614	-0.0429421	0.668174	0.768509
chr10-76344214-76346550	0.0506044	0.579464	0.697224
chr10-76357797-76360114	-0.024916	0.856338	0.906566
chr10-76583336-76587306	0.104289	0.201083	0.338855
chr10-76685321-76688085	-0.104558	0.311171	0.456597
chr10-76690409-76693501	0.0579828	0.432458	0.571933
chr10-76745026-76749320	-0.0599459	0.431412	0.571153
chr10-76758914-76761414	-0.121312	0.156934	0.287427
chr10-76777030-76779537	-0.0348435	0.570749	0.690232
chr10-76859195-76861320	0.125182	0.341543	0.486657
chr10-76869818-76872735	0.156826	0.00539717	0.0437451
chr10-76876289-76878839	0.267971	0.00849444	0.05361
chr10-76903214-76905214	0.134294	0.0968343	0.21004
chr10-76908814-76911634	-0.418736	0.000234465	0.0131132
chr10-76922314-76925232	-0.351171	8.09403e-05	0.00873409
chr10-76954844-76958921	0.149737	0.0280368	0.0992967
chr10-76968894-76971736	0.0714922	0.429873	0.569987
chr10-76984413-76987850	-0.0123918	0.86225	0.910684
chr10-76992703-76996304	0.292791	0.00738415	0.0503746
chr10-77053640-77056257	0.0369968	0.675539	0.774382
chr10-77135107-77137076	-0.205123	0.0898742	0.200076
chr10-77155139-77157040	-0.378853	0.00439129	0.0399803
chr10-77159201-77164234	-0.0495095	0.553214	0.675544
chr10-77167097-77170093	-0.113973	0.214489	0.353749
chr10-77189303-77192289	-0.0594719	0.573338	0.692485
chr10-77369999-77375336	-0.14435	0.176024	0.310221
chr10-77382514-77384514	-0.0138862	0.914387	0.94583
chr10-77546504-77549914	-0.200817	0.109612	0.227229
chr10-78170920-78173095	0.16053	0.158747	0.289482
chr10-78434739-78437136	-0.0985281	0.205093	0.343399
chr10-78930840-78933240	0.0716338	0.490536	0.62181
chr10-79005349-79008245	0.140729	0.152847	0.28262
chr10-79068245-79070935	0.0669539	0.557067	0.678629
chr10-79078718-79081321	-0.0127151	0.921329	0.950284
chr10-79090949-79093298	0.123947	0.261086	0.404267
chr10-79096918-79099520	0.0717078	0.530222	0.656371
chr10-79102305-79104405	0.213967	0.0565114	0.149928
chr10-79116392-79119800	0.259993	0.072516	0.174882
chr10-79144135-79148320	0.145613	0.311012	0.456447
chr10-79148949-79151539	0.25989	0.0906084	0.201169
chr10-79206598-79209209	-0.0844662	0.238272	0.38004
chr10-79255914-79258235	0.0110337	0.898036	0.93506
chr10-79260615-79265935	0.313917	0.00786917	0.0518281
chr10-79271835-79274849	0.229485	0.026559	0.0964837
chr10-79289767-79293635	0.474731	5.36868e-05	0.0075398
chr10-79304945-79307664	0.229986	0.0816284	0.188228
chr10-79312944-79316406	0.468537	0.0103687	0.0586739
chr10-79352667-79355035	0.294827	0.00197762	0.0290976
chr10-79362037-79364776	0.131995	0.219831	0.360039
chr10-79368737-79370895	0.0582059	0.517305	0.645139
chr10-79372539-79375335	0.169436	0.0578053	0.151946
chr10-79381395-79385557	0.121352	0.22574	0.366424
chr10-79389339-79391789	0.225573	0.0422074	0.125737
chr10-79394792-79398811	0.307382	0.0338129	0.110086
chr10-79594958-79598739	0.155295	0.109709	0.227352
chr10-79605539-79607935	0.412193	4.00749e-05	0.0067658
chr10-79630921-79634403	0.189196	0.00857834	0.0538313
chr10-79637071-79639422	0.174109	0.0550925	0.147694
chr10-79646639-79649814	0.168101	0.020957	0.0848667
chr10-79650812-79653439	0.243025	0.00639856	0.0472177
chr10-79684939-79688735	0.101612	0.257465	0.400687
chr10-79733801-79735948	0.235982	0.0875344	0.196817
chr10-79742094-79745195	0.267989	0.0295428	0.102256
chr10-79747039-79750261	0.425894	0.00149256	0.0260273
chr10-79761492-79765040	0.402419	0.0012831	0.0244611
chr10-79787935-79790514	0.103224	0.0783492	0.183357
chr10-79792699-79795075	0.0184203	0.778538	0.851659
chr10-79935144-79939003	-0.0269678	0.722509	0.809572
chr10-80007058-80011525	0.321418	0.00240609	0.0312403
chr10-80014704-80016934	0.354225	0.00023834	0.0131851
chr10-80022475-80025465	-0.291374	0.0237183	0.0906287
chr10-80058632-80060397	-0.00787507	0.941591	0.963577
chr10-80061375-80064449	0.0601255	0.281444	0.425824
chr10-80134937-80137391	0.365064	0.0128201	0.0650309
chr10-80161120-80163339	0.228219	0.0600069	0.155529
chr10-80165805-80169339	0.263234	0.0470394	0.134194
chr10-80234611-80237140	0.104621	0.440615	0.579045
chr10-80302639-80305395	0.225064	0.0569393	0.150585
chr10-80311239-80313599	0.174499	0.0620989	0.158814
chr10-80337640-80340535	0.295629	0.00390048	0.0379491
chr10-80447425-80450444	0.13818	0.287594	0.432222
chr10-80515249-80517875	0.32271	0.00120068	0.02371
chr10-80522045-80524898	0.0363842	0.659297	0.761321
chr10-80536097-80538939	0.0738155	0.364496	0.508422
chr10-80543995-80546437	0.150848	0.205892	0.344225
chr10-80555592-80557932	0.00379979	0.950514	0.969448
chr10-80561217-80563735	0.30054	0.0112934	0.0610482
chr10-80605675-80607998	-0.0860391	0.315081	0.460448
chr10-80614904-80617314	-0.125126	0.148313	0.277173
chr10-80671503-80674385	-0.237735	0.00318858	0.0348826
chr10-80722792-80725834	-0.0208801	0.789012	0.85925
chr10-80731375-80735835	0.126137	0.015104	0.0709668
chr10-80778575-80780714	-0.0653503	0.417907	0.558854
chr10-80783493-80786134	0.177519	0.0663302	0.165282
chr10-80806557-80809114	0.182568	0.105635	0.222023
chr10-80818814-80822144	0.0624698	0.386291	0.528993
chr10-80825675-80832036	0.20657	0.0127144	0.0647176
chr10-80843220-80845410	0.112903	0.183454	0.319025
chr10-80852636-80855083	-0.018992	0.798195	0.865786
chr10-80860901-80862901	0.184168	0.0276339	0.0985317
chr10-80871644-80874449	0.304717	0.00216678	0.0299904
chr10-80896418-80899992	-0.0483534	0.599658	0.713634
chr10-80903175-80909667	-0.0187764	0.78225	0.854408
chr10-80943839-80946226	0.00139295	0.982888	0.989591
chr10-80948892-80950892	0.332641	0.000448409	0.0164661
chr10-80953839-80956439	0.105976	0.130332	0.254216
chr10-80979788-80984139	-0.0372302	0.457523	0.59346
chr10-80994836-80996436	-0.161333	0.0517343	0.141892
chr10-80997975-81000739	-0.050974	0.491939	0.623076
chr10-81001149-81010707	0.120232	0.0719667	0.174066
chr10-81013771-81016594	-0.017924	0.750671	0.830844
chr10-81019640-81022426	-0.0775076	0.131653	0.255798
chr10-81025040-81030636	0.0491481	0.478708	0.612034
chr10-81033289-81036558	-0.0162462	0.729986	0.815155
chr10-81044320-81048412	0.188293	0.0186729	0.0795415
chr10-81052275-81056314	-0.0188097	0.87517	0.919562
chr10-81057694-81060556	0.178639	0.0488203	0.137138
chr10-81069018-81072693	-0.179872	0.0369005	0.116195
chr10-81094195-81097426	-0.296828	0.00598573	0.0457784
chr10-81104463-81109304	-0.00647592	0.906478	0.940818
chr10-81138685-81142532	-0.0739754	0.329621	0.474962
chr10-81145603-81153136	-0.106466	0.23675	0.378363
chr10-81157036-81160137	0.0647644	0.422777	0.563569
chr10-81161704-81172740	-0.097838	0.247998	0.390428
chr10-81174795-81178550	-0.189774	0.0816292	0.188228
chr10-81180436-81182536	-0.108568	0.234649	0.376149
chr10-81183631-81186136	-0.105779	0.255308	0.398337
chr10-81189875-81193464	-0.102259	0.242207	0.384317
chr10-81194214-81198512	-0.134853	0.0974282	0.210912
chr10-81200203-81205424	-0.0542111	0.477608	0.611098
chr10-81210414-81212514	-0.0187045	0.802369	0.86872
chr10-81226566-81229303	-0.27096	0.0077271	0.0514131
chr10-81456014-81458709	-0.109032	0.274099	0.418189
chr10-81530949-81533249	0.0632776	0.621203	0.731007
chr10-81584836-81587811	-0.0837908	0.5085	0.637383
chr10-81663630-81665805	0.0296747	0.736363	0.819851
chr10-81685484-81688444	0.116066	0.381941	0.524953
chr10-81697684-81700210	-0.375675	0.0584085	0.152916
chr10-81739891-81743551	0.0507276	0.696502	0.789974
chr10-81828814-81831399	-0.226541	0.00912314	0.0551824
chr10-81837114-81839875	0.0913123	0.135012	0.260265
chr10-81896203-81898298	-0.26866	0.00592263	0.0456115
chr10-81903740-81905935	0.277131	0.0103461	0.0586392
chr10-81913405-81916549	0.542604	0.00161683	0.026782
chr10-81917403-81921135	0.375265	0.0140852	0.0682516
chr10-81926476-81929358	0.251961	0.0744685	0.177853
chr10-81945435-81949135	0.435794	0.0010069	0.0222224
chr10-81955105-81958649	0.380263	0.00255386	0.0320344
chr10-81959935-81967397	0.328494	0.00404706	0.0386095
chr10-82166645-82170549	0.00332289	0.976645	0.985715
chr10-82173739-82177239	0.0762648	0.543128	0.667264
chr10-82202792-82205734	0.081174	0.266467	0.40986
chr10-82207983-82210020	0.199754	0.0408276	0.123391
chr10-82211663-82215925	0.164379	0.00232436	0.0308707
chr10-82218625-82221456	0.263419	0.000204194	0.0122066
chr10-82223375-82226314	-0.0149464	0.799137	0.866506
chr10-82227597-82229519	-0.112186	0.114063	0.233161
chr10-82232312-82235050	0.210678	0.0104416	0.058834
chr10-82245067-82248325	0.394572	0.00119115	0.023613
chr10-82250567-82254749	0.445017	2.8879e-05	0.00608698
chr10-82257464-82261095	0.184827	0.0802593	0.18626
chr10-82263625-82266149	0.23654	0.00407232	0.0386892
chr10-82268267-82270303	0.164883	0.0740667	0.177238
chr10-82276500-82279525	-0.0228739	0.775779	0.849834
chr10-82286532-82290837	-0.247464	0.0533062	0.144692
chr10-82294914-82297237	0.0921661	0.357112	0.501332
chr10-82327095-82329737	0.170649	0.161858	0.293164
chr10-82365640-82368520	0.315854	0.0147818	0.0701438
chr10-82419204-82421425	0.318352	0.0104855	0.0589707
chr10-82723897-82726207	-0.635834	0.00443838	0.0401046
chr10-82827840-82830446	0.207307	0.0764347	0.180734
chr10-83633513-83638095	0.284775	0.0339947	0.110441
chr10-83949539-83951929	0.00489498	0.969426	0.981507
chr10-83969399-83971799	0.0938279	0.426856	0.567244
chr10-84025898-84028251	0.161861	0.194466	0.33141
chr10-84077919-84080500	0.211849	0.0939158	0.205854
chr10-84410940-84414239	0.132825	0.227712	0.368499
chr10-84450051-84453023	0.202098	0.0935801	0.205358
chr10-84648121-84650820	0.188769	0.209149	0.347933
chr10-84683895-84686520	0.273147	0.0477754	0.135462
chr10-84842045-84844989	0.208334	0.124305	0.246584
chr10-85271700-85273588	-0.0206436	0.876068	0.920161
chr10-85278005-85280221	0.0885661	0.551014	0.67376
chr10-85298344-85300995	0.0892854	0.578997	0.69685
chr10-85425492-85427995	0.0748698	0.588378	0.704429
chr10-85482044-85487993	0.156512	0.262274	0.405462
chr10-85639720-85642899	-0.041998	0.765	0.841518
chr10-85754905-85757845	0.0895195	0.484173	0.616735
chr10-85859400-85862195	0.099936	0.437115	0.576165
chr10-85876820-85879645	0.214523	0.0879879	0.197385
chr10-85897999-85900836	0.148039	0.0708247	0.172289
chr10-85930414-85933330	-0.0482842	0.756609	0.835114
chr10-85936121-85939261	0.249727	0.00569979	0.0448171
chr10-86003175-86005921	-0.320978	0.000568688	0.018006
chr10-86075775-86078566	-0.361064	0.0212957	0.0856239
chr10-86086598-86089597	0.00557149	0.938123	0.961327
chr10-86149803-86152509	-0.318723	0.00332157	0.0354882
chr10-86156709-86159036	-0.0620671	0.480011	0.61318
chr10-86183106-86186114	-0.159602	0.119997	0.240894
chr10-86210997-86214203	-0.301142	0.0374106	0.117171
chr10-86252857-86254967	0.441406	0.00765623	0.0512116
chr10-86883521-86886003	-0.17814	0.0757995	0.179817
chr10-87077804-87080803	-0.0450627	0.667006	0.767536
chr10-87235809-87237909	-0.26502	0.00674942	0.048353
chr10-87249109-87252011	-0.408915	0.0305305	0.104146
chr10-87328210-87330766	-0.306131	0.0241717	0.091443
chr10-87359075-87362036	-0.532176	0.00103207	0.0224114
chr10-87369495-87372588	-0.0961044	0.341045	0.486121
chr10-87401204-87403004	0.031409	0.701673	0.793724
chr10-87405175-87410035	-0.0285083	0.657106	0.759665
chr10-87420032-87422650	-0.104769	0.105784	0.222215
chr10-87608404-87610850	-0.00241212	0.973134	0.983685
chr10-87646836-87649094	-0.190016	0.0302744	0.103681
chr10-87719692-87722532	-0.295447	0.0644906	0.162529
chr10-87760009-87762598	-0.259498	0.0126645	0.0646312
chr10-87777856-87780256	-0.0417496	0.587278	0.703528
chr10-87837198-87840004	0.206783	0.00825186	0.0528623
chr10-87846575-87849332	-0.199655	0.00560105	0.0444323
chr10-87936596-87939336	-0.222953	0.0283871	0.0999887
chr10-87941121-87943731	-0.367488	0.000804351	0.0204123
chr10-87946700-87950064	-0.280135	0.00816103	0.0525833
chr10-87962925-87966240	0.169386	0.0619979	0.158692
chr10-87977721-87979794	-0.0350925	0.67829	0.776428
chr10-87984207-87987825	0.231741	0.0124598	0.0640476
chr10-88003675-88006204	0.0146703	0.821094	0.881816
chr10-88017399-88021021	-0.389332	0.00142773	0.0256608
chr10-88021176-88024921	-0.377511	0.000736466	0.0198106
chr10-88026036-88029257	-0.381262	0.00708534	0.0495383
chr10-88042721-88045934	-0.358868	0.00261291	0.0323017
chr10-88050504-88054319	-0.130925	0.163256	0.294817
chr10-88072214-88076656	-0.480117	0.00102407	0.0223528
chr10-88079909-88082526	-0.332192	0.00402984	0.0385526
chr10-88088831-88092521	-0.185011	0.0428755	0.127013
chr10-88109626-88112236	-0.0788544	0.468989	0.603393
chr10-88114397-88117904	-0.282407	0.00504227	0.0421966
chr10-88120314-88123276	-0.325962	0.00281918	0.0334382
chr10-88124300-88128053	-0.0878541	0.302955	0.447994
chr10-88158966-88162900	0.0765715	0.455291	0.591511
chr10-88170148-88173589	-0.118885	0.208612	0.34739
chr10-88198192-88201435	0.255653	0.0141616	0.0684287
chr10-88205937-88208407	-0.238908	0.0297379	0.102609
chr10-88247356-88250921	-0.290462	0.0260834	0.0954258
chr10-88280064-88282920	0.0769204	0.424842	0.565504
chr10-88339139-88341410	-0.0540955	0.564988	0.685462
chr10-88344604-88347821	-0.211972	0.0482335	0.136225
chr10-88356605-88358645	0.169486	0.179562	0.314514
chr10-88423594-88429504	-0.423548	0.00287342	0.0337134
chr10-88432029-88435388	-0.336291	0.0261499	0.0955635
chr10-88438331-88441903	-0.257164	0.0378336	0.117977
chr10-88442798-88445211	-0.259004	0.00995605	0.0574691
chr10-88450136-88452836	-0.314757	0.00482196	0.0413857
chr10-88469604-88472832	0.189814	0.0115652	0.0617314
chr10-88492039-88494819	0.0630827	0.314657	0.460079
chr10-88514695-88518139	0.143293	0.129396	0.252953
chr10-88599114-88601514	-0.0273235	0.698858	0.791728
chr10-88624235-88626914	0.24871	0.00441157	0.0400029
chr10-88659514-88661814	0.0091344	0.898686	0.935475
chr10-88713239-88715621	-0.0858562	0.477602	0.611098
chr10-88717140-88720105	0.123604	0.31584	0.461052
chr10-88728442-88731961	0.148194	0.237554	0.379337
chr10-88811436-88815636	0.0115195	0.891592	0.930953
chr10-88817695-88819695	-0.0501897	0.605589	0.718305
chr10-88823232-88826639	-0.209162	0.0312642	0.105401
chr10-88851314-88856204	0.0626252	0.319942	0.465152
chr10-88962757-88965593	0.126794	0.0619767	0.15866
chr10-88978114-88980909	0.0276928	0.796988	0.864911
chr10-89052749-89055249	0.250005	0.190742	0.327375
chr10-89059404-89062714	0.178586	0.233856	0.375211
chr10-89086898-89089837	-0.294505	0.174485	0.308361
chr10-89091460-89094398	-0.446544	0.0340248	0.110507
chr10-89101136-89104021	-0.0508188	0.699356	0.791979
chr10-89156509-89159307	-0.30499	0.00789445	0.0518921
chr10-89190264-89192295	-0.200238	0.370203	0.513958
chr10-89263445-89266025	0.235956	0.00600887	0.0458586
chr10-89418758-89421140	0.123428	0.214906	0.354259
chr10-89576849-89579421	0.224548	0.0218061	0.0866572
chr10-89620894-89625032	-0.0312715	0.646484	0.751588
chr10-89825400-89828383	0.238805	0.035878	0.114126
chr10-89849804-89852825	0.28693	0.0342866	0.111017
chr10-89865910-89868297	0.0274592	0.794788	0.863406
chr10-89924434-89926836	0.274826	0.0262302	0.0957139
chr10-90102814-90104814	0.0197852	0.847377	0.900021
chr10-90145359-90148548	0.272609	0.00772835	0.0514131
chr10-90341575-90344145	-0.0501654	0.351849	0.496561
chr10-90518525-90520625	0.436781	0.00577996	0.0450943
chr10-90551446-90553346	-0.079565	0.54767	0.671038
chr10-90579661-90581945	0.465773	0.000672072	0.0191117
chr10-90600057-90602157	0.294823	0.0491783	0.137703
chr10-90611257-90614010	0.230508	0.05218	0.142641
chr10-90619057-90621846	-0.0619171	0.628548	0.737092
chr10-90638495-90642146	-0.15626	0.142144	0.269404
chr10-90660110-90664293	-0.0414846	0.707161	0.797701
chr10-90684194-90688195	0.142164	0.140385	0.266957
chr10-90691056-90693259	-0.0224785	0.818382	0.879787
chr10-90694297-90696239	-0.0874122	0.220191	0.360445
chr10-90710307-90713093	-0.0487101	0.602917	0.716102
chr10-90733707-90735914	-0.191736	0.0739378	0.177065
chr10-90749321-90752314	-0.00664566	0.946678	0.966781
chr10-90845310-90847899	-0.412764	0.00924006	0.0555055
chr10-90850095-90852297	-0.487929	0.00403795	0.0385553
chr10-90880920-90884434	-0.662982	0.000713293	0.0196092
chr10-90888607-90890646	-0.272678	0.0740161	0.177157
chr10-90894046-90895907	-0.465852	0.0144478	0.0692015
chr10-90915097-90917610	-0.298639	0.0181674	0.0784504
chr10-90922332-90925720	-0.139825	0.289191	0.433725
chr10-90965810-90969009	-0.454432	0.00286221	0.0336921
chr10-90973114-90977832	-0.410575	0.00289141	0.0338233
chr10-90978414-90980839	-0.23793	0.0176006	0.0771185
chr10-90983398-90985837	-0.205115	0.0291377	0.101413
chr10-90991331-90996114	-0.197164	0.0660158	0.16481
chr10-91000221-91003557	-0.0852272	0.32248	0.46749
chr10-91004409-91006575	-0.0918763	0.500683	0.630461
chr10-91009636-91012709	-0.130394	0.0250904	0.0932554
chr10-91015310-91018109	-0.0167475	0.816102	0.878127
chr10-91019611-91021566	-0.185191	0.052357	0.142993
chr10-91023464-91027109	-0.155251	0.142562	0.269895
chr10-91033236-91035735	0.280709	0.000113383	0.0100959
chr10-91037175-91039695	-0.0118431	0.883133	0.9253
chr10-91042495-91045604	-0.0768958	0.205795	0.344114
chr10-91054632-91057604	0.0163751	0.837971	0.892967
chr10-91060095-91063375	-0.210595	0.00869255	0.0541611
chr10-91073760-91077503	-0.307054	0.0177482	0.0774694
chr10-91086509-91089536	-0.0224456	0.748106	0.828777
chr10-91091020-91093937	0.0498644	0.481545	0.614565
chr10-91100621-91104321	-0.175791	0.0419275	0.12533
chr10-91109903-91112599	-0.104165	0.157961	0.288584
chr10-91126900-91130075	-0.153746	0.101462	0.216358
chr10-91132714-91136004	-0.247065	0.0131099	0.0659039
chr10-91143442-91145984	-0.351666	0.00921537	0.0554224
chr10-91149736-91153858	-0.0991631	0.174352	0.308201
chr10-91173114-91176236	-0.157078	0.0706485	0.172002
chr10-91403014-91406395	-0.0325375	0.722216	0.809336
chr10-91459895-91462249	0.00898556	0.893932	0.932669
chr10-91596245-91598932	-0.11693	0.203739	0.341773
chr10-91620494-91622594	0.307734	0.00442951	0.0400731
chr10-91646610-91651525	-0.210548	0.137012	0.262644
chr10-92047397-92049925	-0.00701886	0.947587	0.967428
chr10-92351445-92353392	0.132023	0.119211	0.239993
chr10-92616724-92618800	0.200048	0.0199639	0.0826127
chr10-92630475-92632935	0.0500462	0.419367	0.560259
chr10-92718699-92721811	0.147035	0.329336	0.474642
chr10-92765375-92768304	-0.367516	0.00238732	0.0311299
chr10-92776114-92778314	0.0146148	0.893979	0.932679
chr10-92781493-92785414	-0.141391	0.0563764	0.149717
chr10-92793414-92795614	0.238381	0.0122904	0.0636252
chr10-92808183-92811339	0.288521	0.00827554	0.0529175
chr10-92831946-92834295	0.112568	0.249281	0.391841
chr10-92836193-92838620	0.141515	0.161167	0.292397
chr10-92893395-92896020	0.100939	0.438743	0.577485
chr10-92921088-92926021	0.0279952	0.665451	0.766412
chr10-92949193-92952411	0.121676	0.20199	0.339834
chr10-92978785-92981709	-0.114047	0.13646	0.262087
chr10-93009937-93012146	-0.286803	0.0405351	0.12286
chr10-93057495-93059794	0.175165	0.12729	0.250351
chr10-93099646-93102405	0.119648	0.28921	0.433733
chr10-93126045-93128245	0.0881482	0.509528	0.638348
chr10-93168375-93171310	-0.0744063	0.343064	0.488119
chr10-93300540-93303105	0.0609971	0.589978	0.705699
chr10-93310944-93313389	0.0295118	0.813313	0.876285
chr10-93333405-93336039	-0.187517	0.19802	0.335484
chr10-93349339-93352695	-0.0505434	0.666148	0.766934
chr10-93355995-93358544	-0.000554645	0.995884	0.997285
chr10-93367039-93369599	-0.0950789	0.384317	0.527183
chr10-93391532-93394111	-0.0627326	0.508338	0.637279
chr10-93541595-93543595	0.121972	0.361967	0.505962
chr10-93556295-93559836	-0.0507909	0.468974	0.603389
chr10-93642901-93644839	0.0723032	0.424884	0.565527
chr10-93646359-93648120	0.109472	0.248069	0.390503
chr10-93661061-93663195	0.295482	0.0153472	0.0714967
chr10-93666436-93669739	0.14705	0.0673118	0.166848
chr10-93682175-93684849	-0.08319	0.403416	0.545561
chr10-93841710-93843910	-0.114088	0.22105	0.361347
chr10-93860103-93862904	0.217381	0.00435294	0.0398184
chr10-93904735-93908336	0.131602	0.0450937	0.130798
chr10-93969503-93972736	0.0749672	0.390821	0.53357
chr10-93980036-93982195	0.00324089	0.96544	0.978864
chr10-93989044-93992092	0.0664182	0.548756	0.671917
chr10-93998514-94003514	-0.0187322	0.718128	0.806366
chr10-94042721-94045414	0.22541	0.0564387	0.149839
chr10-94049505-94052636	0.16829	0.0233848	0.089932
chr10-94163840-94165895	-0.0671471	0.578063	0.696112
chr10-94332575-94335225	0.0911453	0.275427	0.419703
chr10-94350521-94353388	-0.068411	0.237509	0.379286
chr10-94449092-94452736	-0.145195	0.297388	0.442189
chr10-94501397-94503297	-0.299737	0.0165332	0.0744502
chr10-94514910-94517725	-0.137612	0.31337	0.45874
chr10-94605125-94609620	0.274675	0.00219563	0.0301765
chr10-94820799-94823053	-0.250549	0.14712	0.275547
chr10-94827803-94830799	-0.111072	0.489401	0.62089
chr10-94957607-94960337	-0.15338	0.296934	0.441712
chr10-95013183-95015283	0.338177	0.0157149	0.0724156
chr10-95138114-95140214	0.176606	0.156986	0.287478
chr10-95145997-95148198	0.295821	0.0340871	0.110646
chr10-95149614-95151614	0.416231	0.000262107	0.0135813
chr10-95171225-95174419	-0.127709	0.275541	0.419794
chr10-95186514-95188714	-0.0942454	0.391836	0.534451
chr10-95195399-95198879	0.0137935	0.908744	0.942125
chr10-95240214-95243207	-0.0532358	0.651675	0.755436
chr10-95273432-95276993	-0.00748252	0.947379	0.967321
chr10-95324999-95328020	-0.217538	0.0223674	0.0878629
chr10-95332139-95334957	-0.101632	0.234169	0.375568
chr10-95339889-95342249	0.263175	0.0644737	0.162507
chr10-95349195-95351745	0.0806924	0.494819	0.625505
chr10-95359249-95362161	0.305651	0.0482646	0.136265
chr10-95461014-95463795	0.0408259	0.599314	0.713367
chr10-95489593-95491589	0.235898	0.0446138	0.129951
chr10-95516026-95519195	0.160532	0.199837	0.337514
chr10-95574039-95576495	0.150553	0.0830108	0.190329
chr10-95652792-95654724	0.00752878	0.933847	0.958587
chr10-96033630-96035937	0.032919	0.732321	0.816856
chr10-96121735-96123737	-0.186209	0.022497	0.0881258
chr10-96125714-96127014	-0.357488	0.0131055	0.0659028
chr10-96127491-96132414	-0.455915	0.00726849	0.0500655
chr10-96161121-96165546	-0.142809	0.0545735	0.146842
chr10-96171724-96174632	-0.243849	0.0529192	0.144053
chr10-96193421-96195875	-0.260976	0.0413281	0.124315
chr10-96241136-96243409	-0.035735	0.734918	0.818715
chr10-96248036-96250909	-0.135315	0.235784	0.377357
chr10-96272921-96275536	-0.326885	0.0241033	0.0913357
chr10-96280497-96282909	-0.334196	0.0104399	0.058834
chr10-96304092-96306449	0.171716	0.0249693	0.0929899
chr10-97062395-97064622	-0.113983	0.294482	0.439091
chr10-97093471-97095889	-0.232527	0.0100831	0.0578539
chr10-97134639-97136814	-0.0105274	0.917903	0.94796
chr10-97146897-97150239	0.029864	0.757675	0.835798
chr10-97166161-97170299	0.220046	0.0823326	0.189285
chr10-97173289-97176544	0.10592	0.293883	0.438508
chr10-97181219-97183639	0.149085	0.0302256	0.10358
chr10-97193039-97195639	0.0299753	0.743684	0.825451
chr10-97203992-97206839	0.223574	0.043456	0.128004
chr10-97234291-97241558	0.0342966	0.772557	0.847327
chr10-97244420-97247335	0.216881	0.0835048	0.191103
chr10-97255321-97257894	0.000158674	0.999083	0.999355
chr10-97260203-97261840	-0.0448753	0.696871	0.790232
chr10-97270971-97275035	0.0751039	0.419016	0.559923
chr10-97277840-97280139	0.151118	0.163116	0.294702
chr10-97318249-97321866	0.102463	0.241072	0.383169
chr10-97330051-97332359	0.214922	0.096289	0.209212
chr10-97333745-97336176	0.17731	0.271461	0.415258
chr10-97452363-97454622	0.00251494	0.976704	0.985734
chr10-97456545-97459010	-0.0549464	0.583418	0.70046
chr10-97500698-97503332	-0.142746	0.222749	0.363306
chr10-97514945-97518742	0.0988963	0.310139	0.455522
chr10-97551549-97554525	-0.0689079	0.538415	0.6633
chr10-97573597-97576239	-0.0100054	0.915926	0.946759
chr10-97596307-97598397	-0.198549	0.0936518	0.205475
chr10-97600707-97602374	-0.081968	0.431398	0.571153
chr10-97666403-97668921	0.0475544	0.469864	0.604189
chr10-97802214-97804942	0.139668	0.125516	0.24811
chr10-97848732-97851136	0.123402	0.099079	0.213002
chr10-97888663-97891231	-0.00360465	0.956559	0.973265
chr10-98016357-98019697	0.0488666	0.652761	0.756208
chr10-98029089-98032842	0.0250678	0.83465	0.890907
chr10-98097404-98100737	-0.144249	0.254532	0.397498
chr10-98114621-98121103	-0.315451	0.0214951	0.0859988
chr10-98124409-98127021	-0.282055	0.0331396	0.108922
chr10-98133193-98135906	0.19332	0.0240284	0.091226
chr10-98159114-98162903	-0.408268	0.00197588	0.0290943
chr10-98175399-98178236	-0.224705	0.119545	0.240407
chr10-98229075-98231275	-0.0228232	0.717999	0.806324
chr10-98345404-98348299	0.0615085	0.417427	0.55849
chr10-98404221-98407625	0.271929	0.04979	0.138754
chr10-98410637-98412997	-0.108992	0.45329	0.589866
chr10-98415221-98418357	0.172213	0.177711	0.312177
chr10-98431732-98435110	-0.0655087	0.606738	0.719304
chr10-98459307-98462153	-0.0762362	0.546763	0.670249
chr10-98467057-98470219	-0.186992	0.21543	0.354883
chr10-98475746-98481049	-0.0905806	0.50114	0.630772
chr10-98499219-98502025	-0.0440546	0.695395	0.78919
chr10-98506936-98509310	-0.0856719	0.461238	0.596742
chr10-98517297-98519757	-0.149042	0.216163	0.355809
chr10-98560294-98562603	-0.0740139	0.292742	0.437428
chr10-98590146-98594436	0.103022	0.150313	0.279516
chr10-98632131-98636036	-0.442296	0.00468555	0.0408913
chr10-98722810-98725732	-0.407757	0.00640226	0.0472356
chr10-98733142-98735397	-0.417714	0.00765457	0.0512066
chr10-98743203-98746695	-0.249413	0.00758991	0.0509609
chr10-98776345-98778493	0.274613	0.0623093	0.159135
chr10-98779192-98782494	0.326231	0.00360625	0.0368022
chr10-98817856-98820446	0.192689	0.153509	0.283375
chr10-98822001-98824219	0.127922	0.327795	0.473172
chr10-98848736-98850836	0.31408	0.00510195	0.042443
chr10-98855145-98858040	0.311703	0.00873823	0.0542652
chr10-98875156-98877261	0.270236	0.0460669	0.132441
chr10-98887289-98891658	0.280883	0.0155593	0.0720133
chr10-98939756-98943139	0.244335	0.00605493	0.045997
chr10-98944000-98946184	0.277347	0.0844819	0.192504
chr10-98976249-98979040	0.291458	0.0200979	0.0828921
chr10-99050698-99053375	0.0969032	0.273883	0.417984
chr10-99077445-99082731	0.122005	0.0287467	0.100656
chr10-99091839-99095422	0.301558	0.00457741	0.0406266
chr10-99113406-99116125	0.347278	0.00150699	0.0261142
chr10-99124597-99127325	0.422051	0.00157184	0.0264736
chr10-99135106-99137225	0.307129	0.00340032	0.0358459
chr10-99159425-99161945	0.348206	0.00267817	0.0327129
chr10-99164842-99168725	0.260523	0.0111961	0.0607867
chr10-99172995-99175404	0.232239	0.108497	0.225698
chr10-99177631-99180064	0.199806	0.0167361	0.0750203
chr10-99184545-99188236	0.36752	0.000162715	0.0114635
chr10-99204545-99207104	0.287447	0.00184983	0.0282066
chr10-99248631-99251518	-0.122701	0.135518	0.260864
chr10-99253275-99255194	-0.00825329	0.884493	0.926207
chr10-99257098-99260076	0.136695	0.11279	0.231383
chr10-99274839-99279011	0.0914953	0.310992	0.456446
chr10-99291767-99293267	0.0198376	0.804215	0.870049
chr10-99301303-99304209	-0.0239079	0.727856	0.813606
chr10-99308575-99311139	-0.107325	0.27026	0.413861
chr10-99329713-99332849	0.130881	0.115876	0.235556
chr10-99342621-99345304	-0.247151	0.0519021	0.142214
chr10-99348109-99350804	-0.324564	0.0197575	0.0821147
chr10-99392075-99394411	0.174443	0.126318	0.249202
chr10-99399437-99402349	0.106572	0.258403	0.401632
chr10-99407414-99409667	0.283279	0.0239401	0.0911027
chr10-99432599-99435697	0.135573	0.383571	0.526496
chr10-99437436-99439803	0.154225	0.0346319	0.111775
chr10-99445949-99449531	-0.0317734	0.484481	0.617015
chr10-99472456-99475425	0.0899818	0.386245	0.52897
chr10-99477339-99480014	-0.494271	8.53206e-06	0.00389978
chr10-99495625-99498125	0.166268	0.0504275	0.139795
chr10-99519514-99522939	0.296938	0.00760288	0.0510247
chr10-99580718-99582904	0.0509263	0.644666	0.750298
chr10-99609240-99612939	0.345439	0.00899195	0.0548936
chr10-99674404-99677444	-0.237703	0.000635218	0.0186583
chr10-99733049-99735956	0.144926	0.134921	0.260135
chr10-99788725-99791584	0.0611897	0.625463	0.73441
chr10-99805875-99808331	-0.278167	0.00300732	0.0343585
chr10-99821592-99824314	-0.317809	0.00465467	0.0408063
chr10-99892321-99895736	0.187067	0.019033	0.0803015
chr10-100005814-100007814	-0.0263583	0.665986	0.766825
chr10-100067888-100070384	0.178453	0.0669736	0.166251
chr10-100098840-100101601	0.225977	0.0329565	0.10858
chr10-100120295-100122539	0.030057	0.764836	0.841371
chr10-100126384-100129475	-0.141209	0.0100129	0.0576238
chr10-100173814-100176275	-0.192961	0.0307585	0.104561
chr10-100204400-100207795	0.0131769	0.793855	0.862575
chr10-100214992-100217675	-0.222918	0.0983514	0.212046
chr10-100245049-100247449	-0.217351	0.0505858	0.140096
chr10-100346214-100348514	0.0347431	0.705901	0.796843
chr10-100422932-100424532	-0.0791143	0.519886	0.647434
chr10-100842899-100845629	-0.350411	0.0167587	0.0750735
chr10-101088398-101091089	0.117773	0.422483	0.563301
chr10-101100140-101102940	0.288231	0.0442716	0.129467
chr10-101126744-101128965	0.077693	0.535133	0.660589
chr10-101134383-101136593	0.131149	0.262983	0.406241
[truncated: 54,504 more rows]

## Sheet: H3K27ac_Gene_Links_Promoter
peak_Chr	peak_Start	peak_End	Prom_Chr	Prom_Start	Prom_End	Gene
chr10	121084	123215	chr10	120103	122103	ENSG00000173876
chr10	180076	183825	chr10	178405	180405	ENSG00000015171
chr10	668500	674136	chr10	672578	674578	ENSG00000225140
chr10	694832	697604	chr10	693888	695888	ENSG00000180525
chr10	705199	711031	chr10	707498	709498	ENSG00000242357
chr10	713596	716331	chr10	712400	714400	ENSG00000272992
chr10	733004	737205	chr10	735683	737683	ENSG00000151240
chr10	975307	979463	chr10	976966	978966	ENSG00000229869
chr10	975307	979463	chr10	977564	979564	ENSG00000107929
chr10	1032849	1035514	chr10	1032338	1034338	ENSG00000107937
chr10	1032849	1035514	chr10	1034281	1036281	ENSG00000205740
chr10	1067899	1070063	chr10	1066606	1068606	ENSG00000232656
chr10	1088631	1091220	chr10	1088295	1090295	ENSG00000238924
chr10	1093436	1096714	chr10	1093478	1095478	ENSG00000047056
chr10	1093436	1096714	chr10	1095110	1097110	ENSG00000067064
chr10	1778089	1780697	chr10	1779670	1781670	ENSG00000185736
chr10	3108799	3112099	chr10	3108193	3110193	ENSG00000273001
chr10	3183092	3185740	chr10	3181824	3183824	ENSG00000237399
chr10	3210698	3216389	chr10	3215003	3217003	ENSG00000107959
chr10	3580114	3582544	chr10	3579223	3581223	ENSG00000236892
chr10	3789998	3793414	chr10	3791259	3793259	ENSG00000229672
chr10	3824221	3828821	chr10	3827473	3829473	ENSG00000067082
chr10	4092597	4094857	chr10	4091918	4093918	ENSG00000236990
chr10	4555453	4557757	chr10	4555144	4557144	ENSG00000207124
chr10	5453734	5456375	chr10	5452514	5454514	ENSG00000173848
chr10	5566603	5569293	chr10	5564924	5566924	ENSG00000178363
chr10	5566603	5569293	chr10	5568209	5570209	ENSG00000205488
chr10	5566603	5569293	chr10	5567705	5569705	ENSG00000256462
chr10	5707421	5709324	chr10	5708558	5710558	ENSG00000196372
chr10	5725709	5728339	chr10	5724801	5726801	ENSG00000108021
chr10	5816680	5819403	chr10	5816034	5818034	ENSG00000270427
chr10	5853875	5856936	chr10	5853948	5855948	ENSG00000272764
chr10	5930301	5933024	chr10	5931869	5933869	ENSG00000134461
chr10	5930301	5933024	chr10	5929535	5931535	ENSG00000134452
chr10	5982983	5988635	chr10	5987863	5989863	ENSG00000232807
chr10	6017246	6020498	chr10	6020150	6022150	ENSG00000134470
chr10	6127236	6130146	chr10	6128950	6130950	ENSG00000134453
chr10	6130624	6132649	chr10	6128950	6130950	ENSG00000134453
chr10	6185904	6189703	chr10	6184881	6186881	ENSG00000170525
chr10	6185904	6189703	chr10	6189586	6191586	ENSG00000201581
chr10	6192510	6197393	chr10	6192159	6194159	ENSG00000263628
chr10	6242203	6247946	chr10	6244656	6246656	ENSG00000213994
chr10	6287658	6290645	chr10	6287794	6289794	ENSG00000238366
chr10	6316003	6319521	chr10	6317650	6319650	ENSG00000215244
chr10	6388383	6391521	chr10	6390278	6392278	ENSG00000212743
chr10	6621504	6625103	chr10	6620381	6622381	ENSG00000237943
chr10	6621504	6625103	chr10	6622263	6624263	ENSG00000065675
chr10	6819821	6822812	chr10	6819560	6821560	ENSG00000238266
chr10	6961275	6963814	chr10	6962434	6964434	ENSG00000234248
chr10	7448621	7455510	chr10	7453450	7455450	ENSG00000198879
chr10	7513037	7514737	chr10	7513904	7515904	ENSG00000232591
chr10	7515699	7519020	chr10	7513904	7515904	ENSG00000232591
chr10	7741714	7743914	chr10	7743232	7745232	ENSG00000151655
chr10	7828936	7831449	chr10	7828092	7830092	ENSG00000165629
chr10	7828936	7831449	chr10	7829990	7831990	ENSG00000151657
chr10	7859558	7861925	chr10	7858467	7860467	ENSG00000165632
chr10	10408201	10411046	chr10	10408450	10410450	ENSG00000234306
chr10	10503446	10507735	chr10	10504312	10506312	ENSG00000270111
chr10	10838351	10841389	chr10	10836943	10838943	ENSG00000225383
chr10	11045794	11049732	chr10	11045259	11047259	ENSG00000048740
chr10	11211457	11215245	chr10	11213339	11215339	ENSG00000230322
chr10	11651897	11655257	chr10	11651304	11653304	ENSG00000271360
chr10	11651897	11655257	chr10	11653753	11655753	ENSG00000148429
chr10	11719046	11721097	chr10	11719674	11721674	ENSG00000271046
chr10	12083504	12086309	chr10	12085169	12087169	ENSG00000151461
chr10	12109637	12112275	chr10	12108971	12110971	ENSG00000181192
chr10	12169914	12172749	chr10	12169636	12171636	ENSG00000065665
chr10	12174036	12176209	chr10	12172815	12174815	ENSG00000265653
chr10	12236565	12239214	chr10	12235964	12237964	ENSG00000151465
chr10	12236565	12239214	chr10	12238143	12240143	ENSG00000165609
chr10	12389749	12393935	chr10	12389481	12391481	ENSG00000183049
chr10	13140359	13144536	chr10	13141652	13143652	ENSG00000151468
chr10	13140359	13144536	chr10	13139449	13141449	ENSG00000123240
chr10	13340409	13345194	chr10	13344412	13346412	ENSG00000107537
chr10	13387835	13392139	chr10	13390297	13392297	ENSG00000086475
chr10	13628060	13629937	chr10	13626927	13628927	ENSG00000165630
chr10	13649514	13652014	chr10	13650047	13652047	ENSG00000239665
chr10	13746010	13750651	chr10	13750415	13752415	ENSG00000225112
chr10	13746010	13750651	chr10	13744978	13746978	ENSG00000222235
chr10	13912318	13917692	chr10	13910797	13912797	ENSG00000215227
chr10	14878214	14881349	chr10	14878163	14880163	ENSG00000187522
chr10	14878214	14881349	chr10	14880574	14882574	ENSG00000185267
chr10	14918393	14921624	chr10	14918819	14920819	ENSG00000152455
chr10	14918393	14921624	chr10	14920685	14922685	ENSG00000272853
chr10	14994875	14997237	chr10	14996431	14998431	ENSG00000152457
chr10	15000437	15003221	chr10	14999438	15001438	ENSG00000197889
chr10	15138145	15140736	chr10	15139318	15141318	ENSG00000176236
chr10	15138145	15140736	chr10	15137179	15139179	ENSG00000152464
chr10	15208545	15211921	chr10	15210692	15212692	ENSG00000152465
chr10	15278403	15282035	chr10	15277491	15279491	ENSG00000232739
chr10	15409945	15413896	chr10	15413061	15415061	ENSG00000148468
chr10	15901120	15903621	chr10	15902519	15904519	ENSG00000148481
chr10	16561018	16564213	chr10	16564004	16566004	ENSG00000165985
chr10	16858336	16860825	chr10	16859527	16861527	ENSG00000148484
chr10	17241937	17244895	chr10	17244053	17246053	ENSG00000107614
chr10	17269545	17272925	chr10	17271984	17273984	ENSG00000229124
chr10	17269545	17272925	chr10	17268258	17270258	ENSG00000026025
chr10	17494940	17497224	chr10	17496329	17498329	ENSG00000148488
chr10	17657775	17660358	chr10	17659376	17661376	ENSG00000165996
chr10	17684775	17687436	chr10	17684124	17686124	ENSG00000136738
chr10	17684775	17687436	chr10	17685877	17687877	ENSG00000260589
chr10	17850324	17852910	chr10	17849362	17851362	ENSG00000183748
chr10	18097174	18099524	chr10	18096352	18098352	ENSG00000120586
chr10	18428539	18431345	chr10	18427606	18429606	ENSG00000165995
chr10	18548656	18551495	chr10	18550123	18552123	ENSG00000235020
chr10	18833779	18836345	chr10	18834580	18836580	ENSG00000240291
chr10	18939525	18941863	chr10	18940551	18942551	ENSG00000241058
chr10	18946514	18949495	chr10	18946334	18948334	ENSG00000165997
chr10	18946514	18949495	chr10	18948214	18950214	ENSG00000152487
chr10	20104095	20109437	chr10	20103168	20105168	ENSG00000120594
chr10	20382609	20385375	chr10	20380713	20382713	ENSG00000238246
chr10	21433899	21436392	chr10	21435488	21437488	ENSG00000204683
chr10	21460725	21464620	chr10	21460943	21462943	ENSG00000231920
chr10	21460725	21464620	chr10	21463116	21465116	ENSG00000078114
chr10	21783639	21786765	chr10	21786191	21788191	ENSG00000204682
chr10	21783639	21786765	chr10	21785570	21787570	ENSG00000222071
chr10	21813295	21818495	chr10	21814611	21816611	ENSG00000180592
chr10	21820831	21824621	chr10	21821094	21823094	ENSG00000078403
chr10	22291249	22294193	chr10	22292698	22294698	ENSG00000136770
chr10	22546575	22548675	chr10	22544715	22546715	ENSG00000261671
chr10	22603975	22606592	chr10	22602903	22604903	ENSG00000148444
chr10	22603975	22606592	chr10	22603317	22605317	ENSG00000269897
chr10	22608971	22611963	chr10	22608140	22610140	ENSG00000168283
chr10	22622711	22626004	chr10	22621910	22623910	ENSG00000271981
chr10	22628246	22630976	chr10	22629544	22631544	ENSG00000272366
chr10	22999337	23004914	chr10	23003484	23005484	ENSG00000150867
chr10	23215575	23218204	chr10	23214953	23216953	ENSG00000165309
chr10	23383075	23386225	chr10	23382435	23384435	ENSG00000148450
chr10	23632004	23635809	chr10	23630886	23632886	ENSG00000224215
chr10	23632004	23635809	chr10	23633774	23635774	ENSG00000179133
chr10	23725903	23731821	chr10	23726198	23728198	ENSG00000165312
chr10	23982394	23985335	chr10	23981675	23983675	ENSG00000120549
chr10	25009636	25014931	chr10	25012597	25014597	ENSG00000107863
chr10	25153745	25157346	chr10	25154574	25156574	ENSG00000228667
chr10	25239937	25242945	chr10	25240170	25242170	ENSG00000273107
chr10	25239937	25242945	chr10	25241533	25243533	ENSG00000099256
chr10	25304458	25307714	chr10	25303587	25305587	ENSG00000185875
chr10	25304458	25307714	chr10	25305089	25307089	ENSG00000151023
chr10	25401036	25403539	chr10	25399987	25401987	ENSG00000231422
chr10	25462695	25466503	chr10	25461991	25463991	ENSG00000151025
chr10	25462695	25466503	chr10	25465205	25467205	ENSG00000233642
chr10	26504020	26507346	chr10	26503236	26505236	ENSG00000136750
chr10	26726045	26730214	chr10	26725132	26727132	ENSG00000077420
chr10	26985095	26987559	chr10	26984588	26986588	ENSG00000148459
chr10	27074018	27076535	chr10	27075946	27077946	ENSG00000223027
chr10	27080344	27083412	chr10	27079575	27081575	ENSG00000206605
chr10	27147699	27150766	chr10	27150016	27152016	ENSG00000136754
chr10	27388236	27390805	chr10	27389421	27391421	ENSG00000107890
chr10	27442375	27445192	chr10	27444195	27446195	ENSG00000136758
chr10	27442375	27445192	chr10	27441753	27443753	ENSG00000120539
chr10	27480214	27482731	chr10	27482429	27484429	ENSG00000252639
chr10	27528831	27532532	chr10	27530059	27532059	ENSG00000262412
chr10	27528831	27532532	chr10	27531059	27533059	ENSG00000107897
chr10	27546097	27548899	chr10	27545691	27547691	ENSG00000238021
chr10	27546097	27548899	chr10	27548384	27550384	ENSG00000230445
chr10	27792109	27794836	chr10	27791197	27793197	ENSG00000099246
chr10	28031034	28035712	chr10	28034989	28036989	ENSG00000150051
chr10	28031034	28035712	chr10	28031715	28033715	ENSG00000230500
chr10	28621164	28623504	chr10	28623415	28625415	ENSG00000150054
chr10	28820495	28823814	chr10	28821672	28823672	ENSG00000254635
chr10	28820495	28823814	chr10	28819422	28821422	ENSG00000095787
chr10	28965397	28969395	chr10	28964271	28966271	ENSG00000095739
chr10	29076395	29080804	chr10	29079732	29081732	ENSG00000232624
chr10	29083403	29085109	chr10	29085042	29087042	ENSG00000235824
chr10	29697221	29699875	chr10	29696331	29698331	ENSG00000224597
chr10	30023525	30026164	chr10	30025710	30027710	ENSG00000197321
chr10	30721495	30724757	chr10	30720866	30722866	ENSG00000107968
chr10	30841420	30844689	chr10	30843412	30845412	ENSG00000228800
chr10	31319336	31322497	chr10	31320866	31322866	ENSG00000183621
chr10	31606725	31611499	chr10	31605424	31607424	ENSG00000148516
chr10	31606725	31611499	chr10	31609376	31611376	ENSG00000237036
chr10	31687305	31689445	chr10	31688682	31690682	ENSG00000196960
chr10	31890795	31893639	chr10	31891528	31893528	ENSG00000223834
chr10	31994010	31998621	chr10	31996316	31998316	ENSG00000237797
chr10	32216237	32220046	chr10	32217742	32219742	ENSG00000165322
chr10	32343246	32346298	chr10	32343674	32345674	ENSG00000206660
chr10	32343246	32346298	chr10	32345359	32347359	ENSG00000170759
chr10	32634314	32637075	chr10	32633427	32635427	ENSG00000233825
chr10	32634314	32637075	chr10	32634325	32636325	ENSG00000229327
chr10	32634314	32637075	chr10	32635874	32637874	ENSG00000222309
chr10	32665932	32669503	chr10	32667726	32669726	ENSG00000120616
chr10	32733909	32736695	chr10	32733068	32735068	ENSG00000216937
chr10	33246024	33248875	chr10	33245773	33247773	ENSG00000229656
chr10	33293625	33295667	chr10	33294720	33296720	ENSG00000150093
chr10	33499095	33501595	chr10	33498205	33500205	ENSG00000238258
chr10	33622420	33626746	chr10	33625190	33627190	ENSG00000099250
chr10	35102239	35104539	chr10	35102695	35104695	ENSG00000226386
chr10	35102239	35104539	chr10	35104253	35106253	ENSG00000148498
chr10	35367214	35370204	chr10	35368608	35370608	ENSG00000266228
chr10	35378092	35380893	chr10	35379570	35381570	ENSG00000108094
chr10	35414575	35417714	chr10	35413719	35415719	ENSG00000095794
chr10	35414575	35417714	chr10	35415948	35417948	ENSG00000230534
chr10	35497014	35505191	chr10	35497344	35499344	ENSG00000269952
chr10	35624585	35627714	chr10	35625329	35627329	ENSG00000271335
chr10	35927999	35932939	chr10	35930362	35932362	ENSG00000177283
chr10	35927999	35932939	chr10	35930180	35932180	ENSG00000264780
chr10	38145318	38148226	chr10	38144668	38146668	ENSG00000236514
chr10	38145318	38148226	chr10	38147034	38149034	ENSG00000198105
chr10	38263845	38266525	chr10	38263753	38265753	ENSG00000226447
chr10	38263845	38266525	chr10	38265561	38267561	ENSG00000175395
chr10	38298414	38301221	chr10	38297578	38299578	ENSG00000189180
chr10	38382221	38385036	chr10	38381264	38383264	ENSG00000075407
chr10	38382221	38385036	chr10	38380979	38382979	ENSG00000235964
chr10	38435220	38438339	chr10	38436896	38438896	ENSG00000273019
chr10	38643536	38646404	chr10	38643305	38645305	ENSG00000099251
chr10	38690295	38693536	chr10	38691844	38693844	ENSG00000120555
chr10	42704114	42706514	chr10	42703438	42705438	ENSG00000271650
chr10	42861932	42864595	chr10	42863422	42865422	ENSG00000215146
chr10	43046863	43049525	chr10	43048888	43050888	ENSG00000270762
chr10	43046863	43049525	chr10	43048270	43050270	ENSG00000234420
chr10	43132503	43134946	chr10	43134016	43136016	ENSG00000272373
chr10	43132503	43134946	chr10	43133992	43135992	ENSG00000196693
chr10	43276756	43279321	chr10	43276249	43278249	ENSG00000165733
chr10	43632218	43635825	chr10	43631934	43633934	ENSG00000169826
chr10	43632218	43635825	chr10	43633782	43635782	ENSG00000273008
chr10	43758856	43762824	chr10	43762367	43764367	ENSG00000198915
chr10	43817431	43819575	chr10	43817113	43819113	ENSG00000224265
chr10	43902103	43906105	chr10	43904614	43906614	ENSG00000169813
chr10	43914936	43917604	chr10	43914186	43916186	ENSG00000230555
chr10	43930814	43933731	chr10	43930282	43932282	ENSG00000243660
chr10	43949849	43952814	chr10	43951513	43953513	ENSG00000252532
chr10	44068449	44071020	chr10	44070066	44072066	ENSG00000196793
chr10	44100803	44103436	chr10	44099855	44101855	ENSG00000198298
chr10	44100803	44103436	chr10	44101699	44103699	ENSG00000232004
chr10	44143003	44145611	chr10	44144304	44146304	ENSG00000169740
chr10	44351693	44354195	chr10	44352859	44354859	ENSG00000226808
chr10	44405046	44407193	chr10	44405892	44407892	ENSG00000227029
chr10	44787504	44791634	chr10	44789157	44791157	ENSG00000229116
chr10	44910925	44913536	chr10	44910601	44912601	ENSG00000214089
chr10	45428504	45433267	chr10	45430956	45432956	ENSG00000223462
chr10	45452536	45461414	chr10	45452855	45454855	ENSG00000107551
chr10	45452536	45461414	chr10	45455137	45457137	ENSG00000224812
chr10	45452536	45461414	chr10	45454906	45456906	ENSG00000273363
chr10	45472689	45478103	chr10	45474258	45476258	ENSG00000165507
chr10	45495471	45497797	chr10	45493923	45495923	ENSG00000165512
chr10	45495471	45497797	chr10	45496336	45498336	ENSG00000165511
chr10	45868849	45872297	chr10	45867661	45869661	ENSG00000012779
chr10	46088675	46091412	chr10	46090354	46092354	ENSG00000165406
chr10	46166949	46169636	chr10	46168228	46170228	ENSG00000172671
chr10	46221221	46223903	chr10	46220648	46222648	ENSG00000172661
chr10	46221221	46223903	chr10	46222679	46224679	ENSG00000237840
chr10	46221221	46223903	chr10	46221486	46223486	ENSG00000228702
chr10	46680005	46682699	chr10	46681603	46683603	ENSG00000150175
chr10	46761414	46764250	chr10	46761205	46763205	ENSG00000204177
chr10	46912795	46915521	chr10	46912151	46914151	ENSG00000229927
chr10	46950792	46953350	chr10	46949472	46951472	ENSG00000231187
chr10	46950792	46953350	chr10	46951699	46953699	ENSG00000229227
chr10	47242214	47245104	chr10	47243502	47245502	ENSG00000254929
chr10	47242214	47245104	chr10	47241942	47243942	ENSG00000251079
chr10	47394807	47397404	chr10	47394223	47396223	ENSG00000226964
chr10	47653875	47656809	chr10	47654084	47656084	ENSG00000259942
chr10	47653875	47656809	chr10	47655581	47657581	ENSG00000198250
chr10	48184336	48187231	chr10	48185416	48187416	ENSG00000251070
chr10	48353824	48355644	chr10	48353024	48355024	ENSG00000165388
chr10	48356998	48363049	chr10	48355926	48357926	ENSG00000228865
chr10	48827296	48828892	chr10	48827966	48829966	ENSG00000183675
chr10	48866293	48869104	chr10	48868504	48870504	ENSG00000197704
chr10	48951114	48954018	chr10	48950491	48952491	ENSG00000227781
chr10	48951114	48954018	chr10	48950972	48952972	ENSG00000204164
chr10	49513175	49516349	chr10	49512698	49514698	ENSG00000107643
chr10	49861403	49865001	chr10	49864310	49866310	ENSG00000128805
chr10	49891884	49894636	chr10	49890921	49892921	ENSG00000128815
chr10	50321275	50324721	chr10	50323554	50325554	ENSG00000165633
chr10	50395175	50398898	chr10	50396630	50398630	ENSG00000204161
chr10	50745992	50748525	chr10	50747584	50749584	ENSG00000225830
chr10	50745992	50748525	chr10	50747086	50749086	ENSG00000243251
chr10	50745992	50748525	chr10	50747584	50749584	ENSG00000258838
chr10	50968605	50971195	chr10	50970425	50972425	ENSG00000197444
chr10	51370098	51372449	chr10	51369390	51371390	ENSG00000204152
chr10	51370098	51372449	chr10	51371321	51373321	ENSG00000174194
chr10	51370098	51372449	chr10	51371338	51373338	ENSG00000244393
chr10	51370098	51372449	chr10	51371070	51373070	ENSG00000225784
chr10	51382014	51384114	chr10	51381526	51383526	ENSG00000223182
chr10	51563988	51566736	chr10	51563108	51565108	ENSG00000138293
chr10	51622131	51624549	chr10	51621417	51623417	ENSG00000214982
chr10	51622131	51624549	chr10	51623365	51625365	ENSG00000138297
chr10	51826214	51829025	chr10	51825648	51827648	ENSG00000099290
chr10	51826214	51829025	chr10	51827563	51829563	ENSG00000235618
chr10	52363409	52365994	chr10	52365953	52367953	ENSG00000230036
chr10	52381494	52386192	chr10	52382711	52384711	ENSG00000226200
chr10	52381494	52386192	chr10	52384923	52386923	ENSG00000198964
chr10	52411546	52414346	chr10	52413727	52415727	ENSG00000231345
chr10	52498403	52501039	chr10	52497078	52499078	ENSG00000204147
chr10	53400894	53404114	chr10	53399592	53401592	ENSG00000216022
chr10	53458036	53460814	chr10	53459355	53461355	ENSG00000177613
chr10	54073020	54075456	chr10	54072056	54074056	ENSG00000107984
chr10	54073020	54075456	chr10	54073888	54075888	ENSG00000236671
chr10	54513707	54516549	chr10	54515169	54517169	ENSG00000228651
chr10	57386720	57388712	chr10	57387702	57389702	ENSG00000150275
chr10	58120437	58122137	chr10	58121036	58123036	ENSG00000122952
chr10	60025514	60029753	chr10	60026818	60028818	ENSG00000122873
chr10	60025514	60029753	chr10	60027694	60029694	ENSG00000151151
chr10	60093826	60096714	chr10	60092735	60094735	ENSG00000072401
chr10	60143495	60146303	chr10	60142782	60144782	ENSG00000108064
chr10	60757625	60761237	chr10	60757386	60759386	ENSG00000237949
chr10	60849139	60852939	chr10	60848799	60850799	ENSG00000226888
chr10	60935094	60938331	chr10	60934350	60936350	ENSG00000165443
chr10	61040932	61045640	chr10	61039907	61041907	ENSG00000236556
chr10	61117821	61123995	chr10	61122939	61124939	ENSG00000148541
chr10	61312475	61315139	chr10	61311636	61313636	ENSG00000235469
chr10	61345239	61347444	chr10	61346908	61348908	ENSG00000235140
chr10	61664703	61669131	chr10	61666414	61668414	ENSG00000108091
chr10	62537160	62538866	chr10	62536089	62538089	ENSG00000170312
chr10	62670539	62673635	chr10	62672685	62674685	ENSG00000223107
chr10	62757121	62762321	chr10	62761198	62763198	ENSG00000072422
chr10	63211588	63213718	chr10	63210397	63212397	ENSG00000237233
chr10	63211588	63213718	chr10	63213208	63215208	ENSG00000196932
chr10	63421414	63424175	chr10	63420719	63422719	ENSG00000183346
chr10	63659544	63664799	chr10	63659059	63661059	ENSG00000150347
chr10	64027984	64029813	chr10	64028466	64030466	ENSG00000182010
chr10	64132214	64136336	chr10	64131951	64133951	ENSG00000138311
chr10	64562995	64565885	chr10	64562516	64564516	ENSG00000181915
chr10	64562995	64565885	chr10	64565647	64567647	ENSG00000238280
chr10	64891994	64894704	chr10	64891050	64893050	ENSG00000148572
chr10	65224095	65227137	chr10	65225722	65227722	ENSG00000171988
chr10	65224095	65227137	chr10	65222989	65224989	ENSG00000272767
chr10	65245836	65248303	chr10	65247221	65249221	ENSG00000224412
chr10	65280036	65284236	chr10	65279123	65281123	ENSG00000165476
chr10	65795792	65798692	chr10	65797040	65799040	ENSG00000226426
chr10	68685320	68689695	chr10	68683764	68685764	ENSG00000198739
chr10	68809495	68812003	chr10	68810367	68812367	ENSG00000225299
chr10	69597337	69599295	chr10	69597924	69599924	ENSG00000108176
chr10	69608360	69610758	chr10	69607283	69609283	ENSG00000272892
chr10	69642914	69645949	chr10	69642427	69644427	ENSG00000096717
chr10	69833449	69836175	chr10	69835105	69837105	ENSG00000148634
chr10	69990045	69992575	chr10	69991871	69993871	ENSG00000179774
chr10	70087014	70089614	chr10	70088931	70090931	ENSG00000096746
chr10	70090114	70093314	chr10	70092806	70094806	ENSG00000108187
chr10	70090114	70093314	chr10	70088931	70090931	ENSG00000096746
chr10	70164146	70167995	chr10	70167051	70169051	ENSG00000204130
chr10	70230830	70232666	chr10	70231879	70233879	ENSG00000138346
chr10	70285936	70288566	chr10	70287231	70289231	ENSG00000122912
chr10	70479509	70482349	chr10	70478769	70480769	ENSG00000060339
chr10	70479509	70482349	chr10	70477552	70479552	ENSG00000270494
chr10	70585948	70589339	chr10	70585298	70587298	ENSG00000165730
chr10	70659475	70662245	chr10	70659034	70661034	ENSG00000107625
chr10	70714775	70717425	chr10	70713884	70715884	ENSG00000165732
chr10	70747395	70749992	chr10	70746487	70748487	ENSG00000198954
chr10	70747395	70749992	chr10	70748893	70750893	ENSG00000214875
chr10	70845850	70851520	chr10	70845862	70847862	ENSG00000122862
chr10	70882314	70885231	chr10	70881268	70883268	ENSG00000122958
chr10	70938695	70941175	chr10	70937988	70939988	ENSG00000156502
chr10	71209566	71213713	chr10	71209229	71211229	ENSG00000099282
chr10	71388795	71391549	chr10	71388007	71390007	ENSG00000171224
chr10	71811384	71814283	chr10	71810552	71812552	ENSG00000099284
chr10	71904705	71907846	chr10	71906432	71908432	ENSG00000156521
chr10	71929025	71931495	chr10	71930279	71932279	ENSG00000079332
chr10	71991036	71994299	chr10	71993667	71995667	ENSG00000180817
chr10	72140292	72143418	chr10	72142382	72144382	ENSG00000172731
chr10	72163175	72166084	chr10	72162135	72164135	ENSG00000148730
chr10	72190191	72192899	chr10	72192585	72194585	ENSG00000197604
chr10	72237449	72243142	chr10	72236577	72238577	ENSG00000107719
chr10	72428836	72433024	chr10	72430559	72432559	ENSG00000138316
chr10	72574966	72577398	chr10	72573717	72575717	ENSG00000166224
chr10	72646318	72649292	chr10	72648541	72650541	ENSG00000166228
chr10	72971824	72974704	chr10	72970327	72972327	ENSG00000107731
chr10	72971824	72974704	chr10	72973557	72975557	ENSG00000216004
chr10	72975121	72978836	chr10	72977985	72979985	ENSG00000237512
chr10	72975121	72978836	chr10	72973557	72975557	ENSG00000216004
chr10	73076035	73080814	chr10	73077015	73079015	ENSG00000198246
chr10	73528199	73536325	chr10	73533255	73535255	ENSG00000107738
chr10	73608914	73612325	chr10	73611126	73613126	ENSG00000197746
chr10	73722744	73726446	chr10	73722123	73724123	ENSG00000122863
chr10	73846125	73849646	chr10	73848790	73850790	ENSG00000107742
chr10	73945514	73947995	chr10	73947699	73949699	ENSG00000226701
chr10	73974314	73977411	chr10	73973787	73975787	ENSG00000166295
chr10	73974314	73977411	chr10	73976892	73978892	ENSG00000138303
chr10	74031792	74035439	chr10	74031678	74033678	ENSG00000168209
chr10	74037021	74039004	chr10	74035738	74037738	ENSG00000269926
chr10	74112814	74115709	chr10	74114988	74116988	ENSG00000148719
chr10	74384597	74387175	chr10	74385899	74387899	ENSG00000107745
chr10	74450892	74453804	chr10	74449889	74451889	ENSG00000156026
chr10	74854849	74857795	chr10	74856732	74858732	ENSG00000122884
chr10	74869198	74871831	chr10	74868217	74870217	ENSG00000166321
chr10	74926609	74929245	chr10	74925924	74927924	ENSG00000138286
chr10	74926609	74929245	chr10	74928813	74930813	ENSG00000122882
chr10	75006040	75008409	chr10	75005118	75007118	ENSG00000236756
chr10	75010903	75013537	chr10	75010549	75012549	ENSG00000227540
chr10	75010903	75013537	chr10	75012451	75014451	ENSG00000182180
chr10	75117018	75119775	chr10	75118617	75120617	ENSG00000156042
chr10	75172005	75174775	chr10	75173834	75175834	ENSG00000138279
chr10	75254075	75257095	chr10	75253283	75255283	ENSG00000221817
chr10	75254075	75257095	chr10	75255782	75257782	ENSG00000107758
chr10	75288666	75291036	chr10	75288915	75290915	ENSG00000207327
chr10	75295609	75298114	chr10	75295561	75297561	ENSG00000237139
chr10	75384289	75387303	chr10	75383754	75385754	ENSG00000268584
chr10	75384289	75387303	chr10	75385711	75387711	ENSG00000166348
chr10	75488803	75491525	chr10	75488320	75490320	ENSG00000250959
chr10	75488803	75491525	chr10	75489582	75491582	ENSG00000235316
chr10	75488803	75491525	chr10	75490272	75492272	ENSG00000242288
chr10	75488803	75491525	chr10	75490245	75492245	ENSG00000271816
chr10	75488803	75491525	chr10	75490227	75492227	ENSG00000242338
chr10	75502203	75505114	chr10	75502120	75504120	ENSG00000176986
chr10	75502203	75505114	chr10	75500581	75502581	ENSG00000270808
chr10	75530921	75534321	chr10	75532378	75534378	ENSG00000267964
chr10	75530921	75534321	chr10	75534299	75536299	ENSG00000253045
chr10	75530921	75534321	chr10	75530049	75532049	ENSG00000196968
chr10	75540709	75542805	chr10	75539805	75541805	ENSG00000172586
chr10	75544332	75546825	chr10	75543340	75545340	ENSG00000214655
chr10	75563007	75565007	chr10	75561157	75563157	ENSG00000272589
chr10	75569525	75573092	chr10	75571276	75573276	ENSG00000224195
chr10	75569525	75573092	chr10	75571409	75573409	ENSG00000272916
chr10	75569525	75573092	chr10	75571589	75573589	ENSG00000166507
chr10	75630956	75634484	chr10	75634343	75636343	ENSG00000148660
chr10	75756775	75759957	chr10	75755872	75757872	ENSG00000035403
chr10	75909394	75912132	chr10	75908960	75910960	ENSG00000156110
chr10	75909394	75912132	chr10	75910821	75912821	ENSG00000185009
chr10	76583336	76587306	chr10	76583340	76585340	ENSG00000156650
chr10	76583336	76587306	chr10	76581888	76583888	ENSG00000272748
chr10	76859195	76861320	chr10	76857344	76859344	ENSG00000156671
chr10	76869818	76872735	chr10	76868979	76870979	ENSG00000079393
chr10	76968894	76971736	chr10	76967912	76969912	ENSG00000165637
chr10	76992703	76996304	chr10	76995788	76997788	ENSG00000165644
chr10	77159201	77164234	chr10	77158759	77160759	ENSG00000237149
chr10	77159201	77164234	chr10	77161004	77163004	ENSG00000270087
chr10	77159201	77164234	chr10	77161664	77163664	ENSG00000165655
chr10	77167097	77170093	chr10	77169084	77171084	ENSG00000273248
chr10	77167097	77170093	chr10	77166915	77168915	ENSG00000272692
chr10	77189303	77192289	chr10	77191346	77193346	ENSG00000236842
chr10	79394792	79398811	chr10	79398353	79400353	ENSG00000156113
chr10	79684939	79688735	chr10	79685130	79687130	ENSG00000233871
chr10	79684939	79688735	chr10	79686378	79688378	ENSG00000151208
chr10	79787935	79790514	chr10	79789303	79791303	ENSG00000148606
chr10	79792699	79795075	chr10	79791518	79793518	ENSG00000138326
chr10	80007058	80011525	chr10	80006505	80008505	ENSG00000230417
chr10	80022475	80025465	chr10	80025085	80027085	ENSG00000227136
chr10	80825675	80832036	chr10	80826792	80828792	ENSG00000108175
chr10	80825675	80832036	chr10	80827652	80829652	ENSG00000224596
chr10	81104463	81109304	chr10	81105225	81107225	ENSG00000108179
chr10	81138685	81142532	chr10	81140084	81142084	ENSG00000235426
chr10	81200203	81205424	chr10	81205383	81207383	ENSG00000165424
chr10	81584836	81587811	chr10	81583658	81585658	ENSG00000272447
chr10	81584836	81587811	chr10	81586350	81588350	ENSG00000225484
chr10	81663630	81665805	chr10	81662654	81664654	ENSG00000242600
chr10	81739891	81743551	chr10	81742370	81744370	ENSG00000133661
chr10	81739891	81743551	chr10	81742996	81744996	ENSG00000225100
chr10	81739891	81743551	chr10	81739595	81741595	ENSG00000235924
chr10	81837114	81839875	chr10	81838668	81840668	ENSG00000230091
chr10	81837114	81839875	chr10	81836402	81838402	ENSG00000133678
chr10	81959935	81967397	chr10	81965466	81967466	ENSG00000237523
chr10	81959935	81967397	chr10	81965328	81967328	ENSG00000122359
chr10	82166645	82170549	chr10	82165585	82167585	ENSG00000122378
chr10	82211663	82215925	chr10	82211922	82213922	ENSG00000108219
chr10	82294914	82297237	chr10	82295658	82297658	ENSG00000178217
chr10	82294914	82297237	chr10	82295698	82297698	ENSG00000226659
chr10	83633513	83638095	chr10	83633070	83635070	ENSG00000185737
chr10	85897999	85900836	chr10	85897196	85899196	ENSG00000165678
chr10	85897999	85900836	chr10	85900338	85902338	ENSG00000271933
chr10	85930414	85933330	chr10	85931494	85933494	ENSG00000188373
chr10	86003175	86005921	chr10	86002809	86004809	ENSG00000148604
chr10	86003175	86005921	chr10	86001217	86003217	ENSG00000148602
chr10	86086598	86089597	chr10	86086342	86088342	ENSG00000107771
chr10	86149803	86152509	chr10	86148664	86150664	ENSG00000225423
chr10	86149803	86152509	chr10	86149382	86151382	ENSG00000233189
chr10	87401204	87403004	chr10	87401830	87403830	ENSG00000270002
chr10	87405175	87410035	chr10	87410017	87412017	ENSG00000252292
chr10	88021176	88024921	chr10	88024545	88026545	ENSG00000199104
chr10	88026036	88029257	chr10	88024545	88026545	ENSG00000199104
chr10	88124300	88128053	chr10	88126250	88128250	ENSG00000182771
chr10	88247356	88250921	chr10	88246203	88248203	ENSG00000212332
chr10	88280064	88282920	chr10	88279702	88281702	ENSG00000227896
chr10	88280064	88282920	chr10	88281572	88283572	ENSG00000062650
chr10	88423594	88429504	chr10	88426206	88428206	ENSG00000122367
chr10	88514695	88518139	chr10	88514407	88516407	ENSG00000107779
chr10	88514695	88518139	chr10	88516055	88518055	ENSG00000272631
chr10	88717140	88720105	chr10	88716375	88718375	ENSG00000173267
chr10	88728442	88731961	chr10	88728498	88730498	ENSG00000271880
chr10	88728442	88731961	chr10	88729238	88731238	ENSG00000173269
chr10	88728442	88731961	chr10	88731068	88733068	ENSG00000272734
chr10	88728442	88731961	chr10	88730583	88732583	ENSG00000273413
chr10	88851314	88856204	chr10	88851918	88853918	ENSG00000122376
chr10	88851314	88856204	chr10	88854623	88856623	ENSG00000148672
chr10	89101136	89104021	chr10	89100493	89102493	ENSG00000224914
chr10	89101136	89104021	chr10	89102369	89104369	ENSG00000223482
chr10	89263445	89266025	chr10	89262632	89264632	ENSG00000107789
chr10	89418758	89421140	chr10	89417370	89419370	ENSG00000198682
chr10	89418758	89421140	chr10	89419760	89421760	ENSG00000196566
chr10	89576849	89579421	chr10	89575685	89577685	ENSG00000223820
chr10	89620894	89625032	chr10	89620870	89622870	ENSG00000171862
chr10	89620894	89625032	chr10	89623194	89625194	ENSG00000227268
chr10	90518525	90520625	chr10	90519163	90521163	ENSG00000204020
chr10	90611257	90614010	chr10	90611575	90613575	ENSG00000152766
chr10	90638495	90642146	chr10	90637491	90639491	ENSG00000138134
chr10	90691056	90693259	chr10	90690400	90692400	ENSG00000180139
chr10	90749321	90752314	chr10	90748414	90750414	ENSG00000026103
chr10	90749321	90752314	chr10	90751147	90753147	ENSG00000107796
chr10	90965810	90969009	chr10	90967071	90969071	ENSG00000138135
chr10	91023464	91027109	chr10	91024163	91026163	ENSG00000266769
chr10	91042495	91045604	chr10	91041522	91043522	ENSG00000232110
chr10	91060095	91063375	chr10	91059712	91061712	ENSG00000119922
chr10	91086509	91089536	chr10	91085651	91087651	ENSG00000119917
chr10	91132714	91136004	chr10	91135813	91137813	ENSG00000204010
chr10	91149736	91153858	chr10	91150303	91152303	ENSG00000185745
chr10	91173114	91176236	chr10	91172343	91174343	ENSG00000152778
chr10	91173114	91176236	chr10	91174314	91176314	ENSG00000107798
chr10	91403014	91406395	chr10	91403039	91405039	ENSG00000232936
chr10	91403014	91406395	chr10	91405215	91407215	ENSG00000152782
chr10	91403014	91406395	chr10	91404980	91406980	ENSG00000249962
chr10	91459895	91462249	chr10	91459367	91461367	ENSG00000138182
chr10	91459895	91462249	chr10	91459428	91461428	ENSG00000235100
chr10	92616724	92618800	chr10	92617671	92619671	ENSG00000148680
chr10	92630475	92632935	chr10	92629473	92631473	ENSG00000148688
chr10	92808183	92811339	chr10	92810808	92812808	ENSG00000220585
chr10	92978785	92981709	chr10	92977908	92979908	ENSG00000180628
chr10	93168375	93171310	chr10	93168096	93170096	ENSG00000165338
chr10	93300540	93303105	chr10	93302609	93304609	ENSG00000223876
chr10	93391532	93394111	chr10	93392811	93394811	ENSG00000119938
chr10	93556295	93559836	chr10	93556069	93558069	ENSG00000107854
chr10	93556295	93559836	chr10	93558048	93560048	ENSG00000228701
chr10	93666436	93669739	chr10	93669240	93671240	ENSG00000174721
chr10	93666436	93669739	chr10	93665888	93667888	ENSG00000272817
chr10	93682175	93684849	chr10	93681526	93683526	ENSG00000095564
chr10	94049505	94052636	chr10	94048920	94050920	ENSG00000198060
chr10	94049505	94052636	chr10	94050844	94052844	ENSG00000107864
chr10	94332575	94335225	chr10	94333833	94335833	ENSG00000119912
chr10	94350521	94353388	chr10	94351043	94353043	ENSG00000138160
chr10	94820799	94823053	chr10	94819021	94821021	ENSG00000187553
chr10	94820799	94823053	chr10	94820183	94822183	ENSG00000226425
chr10	95240214	95243207	chr10	95242074	95244074	ENSG00000138119
chr10	95324999	95328020	chr10	95324422	95326422	ENSG00000186188
chr10	95359249	95362161	chr10	95361501	95363501	ENSG00000138207
chr10	95461014	95463795	chr10	95462329	95464329	ENSG00000148690
chr10	95516026	95519195	chr10	95515566	95517566	ENSG00000108231
chr10	95652792	95654724	chr10	95651730	95653730	ENSG00000176273
chr10	96121735	96123737	chr10	96122716	96124716	ENSG00000173145
chr10	96161121	96165546	chr10	96160261	96162261	ENSG00000108239
chr10	96304092	96306449	chr10	96303547	96305547	ENSG00000119969
chr10	97318249	97321866	chr10	97321171	97323171	ENSG00000095637
chr10	97452363	97454622	chr10	97453900	97455900	ENSG00000119977
chr10	97666403	97668921	chr10	97665360	97667360	ENSG00000173088
chr10	97802214	97804942	chr10	97801151	97803151	ENSG00000107443
chr10	97848732	97851136	chr10	97849995	97851995	ENSG00000226688
chr10	97888663	97891231	chr10	97887472	97889472	ENSG00000177853
chr10	98029089	98032842	chr10	98031344	98033344	ENSG00000095585
chr10	98114621	98121103	chr10	98119092	98121092	ENSG00000197430
chr10	98345404	98348299	chr10	98347209	98349209	ENSG00000077147
chr10	98475746	98481049	chr10	98480271	98482271	ENSG00000155629
chr10	98499219	98502025	chr10	98500924	98502924	ENSG00000207287
chr10	98506936	98509310	chr10	98508045	98510045	ENSG00000236552
chr10	98590146	98594436	chr10	98590017	98592017	ENSG00000196233
chr10	98590146	98594436	chr10	98588521	98590521	ENSG00000207976
chr10	98944000	98946184	chr10	98945677	98947677	ENSG00000187122
chr10	99050698	99053375	chr10	99052413	99054413	ENSG00000269891
chr10	99050698	99053375	chr10	99052413	99054413	ENSG00000213390
chr10	99077445	99082731	chr10	99077022	99079022	ENSG00000165879
chr10	99091839	99095422	chr10	99092321	99094321	ENSG00000225850
chr10	99091839	99095422	chr10	99094458	99096458	ENSG00000181274
chr10	99159425	99161945	chr10	99158872	99160872	ENSG00000231970
chr10	99159425	99161945	chr10	99161127	99163127	ENSG00000052749
chr10	99184545	99188236	chr10	99183917	99185917	ENSG00000171314
chr10	99184545	99188236	chr10	99185831	99187831	ENSG00000224474
chr10	99204545	99207104	chr10	99205774	99207774	ENSG00000171311
chr10	99204545	99207104	chr10	99203927	99205927	ENSG00000171307
chr10	99257098	99260076	chr10	99256625	99258625	ENSG00000165886
chr10	99257098	99260076	chr10	99258551	99260551	ENSG00000155229
chr10	99329713	99332849	chr10	99330198	99332198	ENSG00000165887
chr10	99342621	99345304	chr10	99342080	99344080	ENSG00000241935
chr10	99342621	99345304	chr10	99342131	99344131	ENSG00000155252
chr10	99342621	99345304	chr10	99342131	99344131	ENSG00000249967
chr10	99348109	99350804	chr10	99347450	99349450	ENSG00000203942
chr10	99392075	99394411	chr10	99393344	99395344	ENSG00000171160
chr10	99445949	99449531	chr10	99447080	99449080	ENSG00000119986
chr10	99472456	99475425	chr10	99470930	99472930	ENSG00000155254
chr10	99495625	99498125	chr10	99494878	99496878	ENSG00000155256
chr10	99609240	99612939	chr10	99607996	99609996	ENSG00000155265
chr10	99609240	99612939	chr10	99609555	99611555	ENSG00000227356
chr10	99788725	99791584	chr10	99790585	99792585	ENSG00000095713
chr10	99892321	99895736	chr10	99892387	99894387	ENSG00000166024
chr10	100173814	100176275	chr10	100174941	100176941	ENSG00000119943
chr10	100204400	100207795	chr10	100206684	100208684	ENSG00000107521
chr10	101088398	101091089	chr10	101086856	101088856	ENSG00000119946
chr10	101189236	101192149	chr10	101188948	101190948	ENSG00000224934
chr10	101189236	101192149	chr10	101190381	101192381	ENSG00000120053
chr10	101379525	101382836	chr10	101378812	101380812	ENSG00000260475
chr10	101379525	101382836	chr10	101380366	101382366	ENSG00000155287
chr10	101417625	101420149	chr10	101417263	101419263	ENSG00000198018
chr10	101490825	101493395	chr10	101491857	101493857	ENSG00000014919
chr10	101547299	101549795	chr10	101549167	101551167	ENSG00000227351
chr10	101768549	101770649	chr10	101769676	101771676	ENSG00000107554
chr10	101988311	101990704	chr10	101987424	101989424	ENSG00000227492
chr10	101988311	101990704	chr10	101989376	101991376	ENSG00000213341
chr10	102026025	102028604	chr10	102027437	102029437	ENSG00000095485
chr10	102044936	102047793	chr10	102046469	102048469	ENSG00000196072
chr10	102105209	102108639	chr10	102106147	102108147	ENSG00000231188
chr10	102105209	102108639	chr10	102104881	102106881	ENSG00000099194
chr10	102129914	102135236	chr10	102131372	102133372	ENSG00000235823
chr10	102287836	102290809	chr10	102286829	102288829	ENSG00000166135
chr10	102287836	102290809	chr10	102289628	102291628	ENSG00000075826
chr10	102287836	102290809	chr10	102289638	102291638	ENSG00000255339
chr10	102287836	102290809	chr10	102289757	102291757	ENSG00000166136
chr10	102671114	102673951	chr10	102670326	102672326	ENSG00000119906
chr10	102671114	102673951	chr10	102672496	102674496	ENSG00000272572
chr10	102728140	102730384	chr10	102727275	102729275	ENSG00000095539
chr10	102745920	102748099	chr10	102745124	102747124	ENSG00000107815
chr10	102745920	102748099	chr10	102747272	102749272	ENSG00000055950
chr10	102745920	102748099	chr10	102745371	102747371	ENSG00000236662
chr10	102752914	102755321	chr10	102754375	102756375	ENSG00000107816
chr10	102790504	102793521	chr10	102788991	102790991	ENSG00000107819
chr10	102790504	102793521	chr10	102790890	102792890	ENSG00000186862
chr10	102819509	102822142	chr10	102819598	102821598	ENSG00000107821
chr10	102819509	102822142	chr10	102820762	102822762	ENSG00000273162
chr10	103062503	103065915	chr10	103065286	103067286	ENSG00000222238
chr10	103069499	103072158	chr10	103068775	103070775	ENSG00000225208
chr10	103112495	103115536	chr10	103111820	103113820	ENSG00000166167
chr10	103123613	103125660	chr10	103124792	103126792	ENSG00000222414
chr10	103328449	103331495	chr10	103328317	103330317	ENSG00000166171
chr10	103346425	103348949	chr10	103348027	103350027	ENSG00000166169
chr10	103452914	103455775	chr10	103455052	103457052	ENSG00000107829
chr10	103541930	103544001	chr10	103543170	103545170	ENSG00000107833
chr10	103576705	103579621	chr10	103576835	103578835	ENSG00000226009
chr10	103576705	103579621	chr10	103578696	103580696	ENSG00000198408
chr10	103814253	103816988	chr10	103815950	103817950	ENSG00000120029
chr10	103823753	103827525	chr10	103823147	103825147	ENSG00000166189
chr10	103873421	103882221	chr10	103880210	103882210	ENSG00000198728
chr10	103891646	103894436	chr10	103890787	103892787	ENSG00000148840
chr10	103910236	103913311	chr10	103909933	103911933	ENSG00000166197
chr10	104004125	104006936	chr10	104003289	104005289	ENSG00000107862
chr10	104153220	104156436	chr10	104151867	104153867	ENSG00000077150
chr10	104178005	104182625	chr10	104176946	104178946	ENSG00000107872
chr10	104178005	104182625	chr10	104181296	104183296	ENSG00000059915
chr10	104189167	104196392	chr10	104194269	104196269	ENSG00000202569
chr10	104189167	104196392	chr10	104192418	104194418	ENSG00000107874
chr10	104208795	104214503	chr10	104207574	104209574	ENSG00000269609
chr10	104208795	104214503	chr10	104211300	104213300	ENSG00000120055
chr10	104220099	104223535	chr10	104219149	104221149	ENSG00000138111
chr10	104260845	104264957	chr10	104261744	104263744	ENSG00000107882
chr10	104260845	104264957	chr10	104262482	104264482	ENSG00000138107
chr10	104400945	104407221	chr10	104402253	104404253	ENSG00000171206
chr10	104400945	104407221	chr10	104403897	104405897	ENSG00000272933
chr10	104472599	104475204	chr10	104472295	104474295	ENSG00000156398
chr10	104472599	104475204	chr10	104474164	104476164	ENSG00000138175
chr10	104502637	104505339	chr10	104501727	104503727	ENSG00000166272
chr10	104612898	104615914	chr10	104611980	104613980	ENSG00000166275
chr10	104612898	104615914	chr10	104612029	104614029	ENSG00000270316
chr10	104676611	104679549	chr10	104676050	104678050	ENSG00000148842
chr10	104951014	104953925	chr10	104953056	104955056	ENSG00000076685
chr10	105036045	105038512	chr10	105034920	105036920	ENSG00000148798
chr10	105109403	105112095	chr10	105110891	105112891	ENSG00000156374
chr10	105126509	105129204	chr10	105125724	105127724	ENSG00000148835
chr10	105154631	105157249	chr10	105154405	105156405	ENSG00000148843
chr10	105154631	105157249	chr10	105156223	105158223	ENSG00000173915
chr10	105154631	105157249	chr10	105154158	105156158	ENSG00000221767
chr10	105210225	105213045	chr10	105210603	105212603	ENSG00000234699
chr10	105210225	105213045	chr10	105212660	105214660	ENSG00000138172
chr10	105216912	105219761	chr10	105218645	105220645	ENSG00000185933
chr10	105249795	105254901	chr10	105251736	105253736	ENSG00000107954
chr10	105306435	105308958	chr10	105306832	105308832	ENSG00000226431
chr10	105364036	105366526	chr10	105366376	105368376	ENSG00000273108
chr10	105611809	105618275	chr10	105615301	105617301	ENSG00000107957
chr10	105676514	105679414	chr10	105677963	105679963	ENSG00000107960
chr10	105725394	105728404	chr10	105724959	105726959	ENSG00000065613
chr10	105879903	105883075	chr10	105879816	105881816	ENSG00000156384
chr10	105990449	105992925	chr10	105992120	105994120	ENSG00000197748
chr10	106027225	106029875	chr10	106026631	106028631	ENSG00000065621
chr10	106027225	106029875	chr10	106028177	106030177	ENSG00000266852
chr10	106082064	106086157	chr10	106081127	106083127	ENSG00000228261
chr10	106096625	106100095	chr10	106098162	106100162	ENSG00000148841
chr10	106108704	106111725	chr10	106111522	106113522	ENSG00000120051
chr10	106398991	106402840	chr10	106398859	106400859	ENSG00000156395
chr10	108922494	108925324	chr10	108924292	108926292	ENSG00000108018
chr10	111681636	111684825	chr10	111683311	111685311	ENSG00000108039
chr10	111762609	111764097	chr10	111762012	111764012	ENSG00000263706
chr10	111967649	111971945	chr10	111968349	111970349	ENSG00000228417
chr10	112063636	112066237	chr10	112064709	112066709	ENSG00000119953
chr10	112255577	112259240	chr10	112255596	112257596	ENSG00000138166
chr10	112255577	112259240	chr10	112255962	112257962	ENSG00000273143
chr10	112326198	112328875	chr10	112325449	112327449	ENSG00000108055
chr10	112630294	112633314	chr10	112629565	112631565	ENSG00000150593
chr10	112630294	112633314	chr10	112631991	112633991	ENSG00000203497
chr10	112677492	112680425	chr10	112677301	112679301	ENSG00000108061
chr10	112677492	112680425	chr10	112679032	112681032	ENSG00000214413
chr10	112835249	112837840	chr10	112834790	112836790	ENSG00000150594
chr10	114205575	114208125	chr10	114204756	114206756	ENSG00000151532
chr10	114205575	114208125	chr10	114206672	114208672	ENSG00000023041
chr10	114437136	114439614	chr10	114437578	114439578	ENSG00000233340
chr10	114709266	114713239	chr10	114708009	114710009	ENSG00000148737
chr10	114709266	114713239	chr10	114711634	114713634	ENSG00000233547
chr10	115438292	115441436	chr10	115436942	115438942	ENSG00000165806
chr10	115613109	115615831	chr10	115612420	115614420	ENSG00000196865
chr10	115613109	115615831	chr10	115614142	115616142	ENSG00000198924
chr10	115800995	115808399	chr10	115801806	115803806	ENSG00000043591
chr10	115932239	115935025	chr10	115933979	115935979	ENSG00000165813
chr10	115932239	115935025	chr10	115933938	115935938	ENSG00000238742
chr10	116161720	116164824	chr10	116164515	116166515	ENSG00000169129
chr10	116441861	116444839	chr10	116444762	116446762	ENSG00000099204
chr10	116523839	116528922	chr10	116522547	116524547	ENSG00000228484
chr10	116580749	116583560	chr10	116579503	116581503	ENSG00000151553
chr10	116697009	116699235	chr10	116695952	116697952	ENSG00000165832
chr10	116850245	116854546	chr10	116851124	116853124	ENSG00000107518
chr10	118500005	118503124	chr10	118502085	118504085	ENSG00000165868
chr10	118607635	118610625	chr10	118607023	118609023	ENSG00000188316
chr10	118607635	118610625	chr10	118609716	118611716	ENSG00000225302
chr10	118784426	118786756	chr10	118783362	118785362	ENSG00000235742
chr10	118887609	118889826	chr10	118886097	118888097	ENSG00000187164
chr10	118895503	118898609	chr10	118897812	118899812	ENSG00000148704
chr10	119133245	119136519	chr10	119134978	119136978	ENSG00000165650
chr10	119301139	119307794	chr10	119299955	119301955	ENSG00000170370
chr10	119301139	119307794	chr10	119304579	119306579	ENSG00000229847
chr10	119803799	119807498	chr10	119803790	119805790	ENSG00000177640
chr10	119803799	119807498	chr10	119806114	119808114	ENSG00000107560
chr10	120100625	120103193	chr10	120101840	120103840	ENSG00000165669
chr10	120328139	120331499	chr10	120330383	120332383	ENSG00000234309
chr10	120513099	120515831	chr10	120514761	120516761	ENSG00000151893
chr10	120787325	120789344	chr10	120787228	120789228	ENSG00000188613
chr10	120838775	120841463	chr10	120840316	120842316	ENSG00000107581
chr10	120861105	120864749	chr10	120861598	120863598	ENSG00000119979
chr10	120923992	120926625	chr10	120925179	120927179	ENSG00000183605
chr10	120936804	120939714	chr10	120938345	120940345	ENSG00000165672
chr10	120965118	120969535	chr10	120965101	120967101	ENSG00000198873
chr10	120965118	120969535	chr10	120966043	120968043	ENSG00000228485
chr10	121300257	121303198	chr10	121302220	121304220	ENSG00000148908
chr10	121354775	121357525	chr10	121356541	121358541	ENSG00000151923
chr10	121409336	121412497	chr10	121408882	121410882	ENSG00000151929
chr10	121483436	121486704	chr10	121483609	121485609	ENSG00000198825
chr10	121577201	121579292	chr10	121576154	121578154	ENSG00000270300
chr10	121650875	121653375	chr10	121652068	121654068	ENSG00000197771
chr10	121650875	121653375	chr10	121650223	121652223	ENSG00000107651
chr10	122216140	122219120	chr10	122214466	122216466	ENSG00000203805
chr10	122609710	122612114	chr10	122608687	122610687	ENSG00000120008
chr10	122609710	122612114	chr10	122610721	122612721	ENSG00000227165
chr10	122889114	122893714	chr10	122893237	122895237	ENSG00000236762
chr10	123351721	123358434	chr10	123357972	123359972	ENSG00000066468
chr10	123375404	123378714	chr10	123375353	123377353	ENSG00000223432
chr10	123685546	123688818	chr10	123685827	123687827	ENSG00000226864
chr10	123685546	123688818	chr10	123688316	123690316	ENSG00000107669
chr10	123733136	123735821	chr10	123734732	123736732	ENSG00000107672
chr10	124100598	124105314	chr10	124103205	124105205	ENSG00000202245
chr10	124130595	124135837	chr10	124132212	124134212	ENSG00000107679
chr10	124216609	124219163	chr10	124219041	124221041	ENSG00000166033
chr10	124220424	124225446	chr10	124219041	124221041	ENSG00000166033
chr10	124460709	124463637	chr10	124459338	124461338	ENSG00000183559
chr10	124638126	124640235	chr10	124637246	124639246	ENSG00000255624
chr10	124638126	124640235	chr10	124639146	124641146	ENSG00000138161
chr10	124638126	124640235	chr10	124639157	124641157	ENSG00000213185
chr10	124712604	124715036	chr10	124711897	124713897	ENSG00000179988
chr10	124712604	124715036	chr10	124713919	124715919	ENSG00000119965
chr10	124766875	124769558	chr10	124766495	124768495	ENSG00000196177
chr10	124766875	124769558	chr10	124768333	124770333	ENSG00000095574
chr10	124912909	124915136	chr10	124911793	124913793	ENSG00000154473
chr10	125425220	125427840	chr10	125423871	125425871	ENSG00000154478
chr10	125850658	125854846	chr10	125853206	125855206	ENSG00000182022
chr10	126104139	126108485	chr10	126107545	126109545	ENSG00000065154
chr10	126149175	126151511	chr10	126148403	126150403	ENSG00000107902
chr10	126388457	126395004	chr10	126390194	126392194	ENSG00000233334
chr10	126428026	126433324	chr10	126432838	126434838	ENSG00000189319
chr10	126479219	126481895	chr10	126480296	126482296	ENSG00000258539
chr10	126479219	126481895	chr10	126480439	126482439	ENSG00000203791
chr10	126488914	126491814	chr10	126488354	126490354	ENSG00000165660
chr10	126488914	126491814	chr10	126491333	126493333	ENSG00000203457
chr10	126604245	126607536	chr10	126603712	126605712	ENSG00000249456
chr10	126845314	126850939	chr10	126849739	126851739	ENSG00000175029
chr10	127406875	127409458	chr10	127406084	127408084	ENSG00000107938
chr10	127406875	127409458	chr10	127408135	127410135	ENSG00000224023
chr10	127406875	127409458	chr10	127407934	127409934	ENSG00000234134
chr10	127510749	127513225	chr10	127510115	127512115	ENSG00000107949
chr10	127510749	127513225	chr10	127511817	127513817	ENSG00000188690
chr10	128109125	128112104	chr10	128110448	128112448	ENSG00000235180
chr10	128246536	128252844	chr10	128245633	128247633	ENSG00000221717
chr10	128356500	128364360	chr10	128359079	128361079	ENSG00000154493
chr10	128593324	128597831	chr10	128591978	128593978	ENSG00000150760
chr10	128605131	128608613	chr10	128607376	128609376	ENSG00000202487
chr10	129702556	129707825	chr10	129703325	129705325	ENSG00000132334
chr10	129732375	129737609	chr10	129730962	129732962	ENSG00000227076
chr10	129732375	129737609	chr10	129732781	129734781	ENSG00000232259
chr10	130710292	130712744	chr10	130709143	130711143	ENSG00000224190
chr10	131264184	131267136	chr10	131263448	131265448	ENSG00000170430
chr10	131907718	131910548	chr10	131909081	131911081	ENSG00000237489
chr10	131933404	131935949	chr10	131932663	131934663	ENSG00000108010
chr10	133794320	133798651	chr10	133795435	133797435	ENSG00000176171
chr10	133999021	134002849	chr10	133998404	134000404	ENSG00000151640
chr10	133999021	134002849	chr10	133999466	134001466	ENSG00000235010
chr10	134143975	134146892	chr10	134143614	134145614	ENSG00000148814
chr10	134143975	134146892	chr10	134145351	134147351	ENSG00000165752
chr10	134206625	134216025	chr10	134208672	134210672	ENSG00000171813
chr10	134229235	134231904	chr10	134230587	134232587	ENSG00000231705
chr10	134329992	134331892	chr10	134331695	134333695	ENSG00000226900
chr10	134332903	134335189	chr10	134331695	134333695	ENSG00000226900
chr10	134347688	134354300	chr10	134349324	134351324	ENSG00000068383
chr10	134595614	134602575	chr10	134598269	134600269	ENSG00000234531
chr10	134595614	134602575	chr10	134599556	134601556	ENSG00000148826
chr10	134753149	134756740	chr10	134756327	134758327	ENSG00000171811
chr10	134773593	134776749	chr10	134775741	134777741	ENSG00000224758
chr10	134880144	134882449	chr10	134882433	134884433	ENSG00000197177
chr10	134898895	134905115	chr10	134900201	134902201	ENSG00000256925
chr10	134898895	134905115	chr10	134900137	134902137	ENSG00000203268
chr10	134973524	134977000	chr10	134971951	134973951	ENSG00000171798
chr10	135048225	135050125	chr10	135048908	135050908	ENSG00000151650
chr10	135090764	135094314	chr10	135090372	135092372	ENSG00000151651
chr10	135118414	135123892	chr10	135119979	135121979	ENSG00000198546
chr10	135126646	135129335	chr10	135125841	135127841	ENSG00000130640
chr10	135137940	135140249	chr10	135138249	135140249	ENSG00000270235
chr10	135146425	135151431	chr10	135150475	135152475	ENSG00000130643
chr10	135185649	135193749	chr10	135190695	135192695	ENSG00000148832
chr10	135185649	135193749	chr10	135187193	135189193	ENSG00000127884
chr10	135185649	135193749	chr10	135185167	135187167	ENSG00000265395
chr10	135185649	135193749	chr10	135193102	135195102	ENSG00000268882
chr10	135194536	135197509	chr10	135193102	135195102	ENSG00000268882
chr10	135201840	135203999	chr10	135202338	135204338	ENSG00000254536
chr10	135206566	135209049	chr10	135205598	135207598	ENSG00000148824
chr10	135340694	135343349	chr10	135342661	135344661	ENSG00000268925
chr10	135382024	135385822	chr10	135382916	135384916	ENSG00000203772
chr10	135382024	135385822	chr10	135382876	135384876	ENSG00000171772
chr10	135477503	135479011	chr10	135475931	135477931	ENSG00000237635
chr10	135477503	135479011	chr10	135478654	135480654	ENSG00000258911
chr10	135480107	135482119	chr10	135481662	135483662	ENSG00000258434
chr10	135480107	135482119	chr10	135478654	135480654	ENSG00000258911
chr10	135483911	135485391	chr10	135485297	135487297	ENSG00000259139
chr10	135487296	135488264	chr10	135485297	135487297	ENSG00000259139
chr10	135489994	135492107	chr10	135488272	135490272	ENSG00000258617
chr10	135489994	135492107	chr10	135491906	135493906	ENSG00000258514
chr10	135494167	135495694	chr10	135494888	135496888	ENSG00000235950
chr11	206546	209745	chr11	205511	207511	ENSG00000177963
chr11	206546	209745	chr11	207428	209428	ENSG00000177951
chr11	235176	238046	chr11	234546	236546	ENSG00000185627
chr11	235176	238046	chr11	236931	238931	ENSG00000142082
chr11	306778	311260	chr11	305631	307631	ENSG00000185201
chr11	306778	311260	chr11	311141	313141	ENSG00000254910
chr11	313051	315731	chr11	311506	313506	ENSG00000185885
chr11	313051	315731	chr11	311141	313141	ENSG00000254910
chr11	318283	322578	chr11	316640	318640	ENSG00000251661
chr11	318283	322578	chr11	319991	321991	ENSG00000255089
chr11	324660	328123	chr11	325171	327171	ENSG00000255328
chr11	324660	328123	chr11	322727	324727	ENSG00000270105
chr11	324660	328123	chr11	327537	329537	ENSG00000142089
chr11	324660	328123	chr11	326294	328294	ENSG00000270030
chr11	369501	375536	chr11	367796	369796	ENSG00000182272
chr11	447437	452451	chr11	446268	448268	ENSG00000174915
chr11	501593	508001	chr11	507300	509300	ENSG00000023191
chr11	532612	536737	chr11	535527	537527	ENSG00000161328
chr11	567060	570131	chr11	568457	570457	ENSG00000247095
chr11	567060	570131	chr11	568198	570198	ENSG00000199038
chr11	574720	577546	chr11	574486	576486	ENSG00000070047
chr11	613945	617145	chr11	615999	617999	ENSG00000185507
chr11	694402	697912	chr11	692438	694438	ENSG00000177106
chr11	694402	697912	chr11	693428	695428	ENSG00000177042
chr11	704731	708060	chr11	706715	708715	ENSG00000177030
chr11	727837	730919	chr11	727047	729047	ENSG00000269915
chr11	745383	750204	chr11	745329	747329	ENSG00000177156
chr11	776601	778529	chr11	775578	777578	ENSG00000255284
chr11	776601	778529	chr11	778117	780117	ENSG00000177236
chr11	776601	778529	chr11	777488	779488	ENSG00000177225
chr11	787812	791066	chr11	790123	792123	ENSG00000184524
chr11	793539	798743	chr11	798316	800316	ENSG00000177542
chr11	808245	810929	chr11	807647	809647	ENSG00000177600
chr11	808245	810929	chr11	809681	811681	ENSG00000199785
chr11	808245	810929	chr11	809753	811753	ENSG00000177595
chr11	818346	822651	chr11	816902	818902	ENSG00000177666
chr11	832546	835830	chr11	830843	832843	ENSG00000177697
chr11	832546	835830	chr11	832883	834883	ENSG00000255108
chr11	840846	846483	chr11	840808	842808	ENSG00000214063
chr11	840846	846483	chr11	842545	844545	ENSG00000177700
chr11	853812	860625	chr11	859795	861795	ENSG00000250397
chr11	914137	916408	chr11	915058	917058	ENSG00000177830
chr11	923368	927452	chr11	922894	924894	ENSG00000183020
chr11	943952	946983	chr11	946421	948421	ENSG00000222561
chr11	952085	953985	chr11	951364	953364	ENSG00000264671
chr11	1327052	1332832	chr11	1328999	1330999	ENSG00000255153
chr11	1327052	1332832	chr11	1330884	1332884	ENSG00000078902
chr11	1408552	1414446	chr11	1409129	1411129	ENSG00000174672
chr11	1590220	1596546	chr11	1590583	1592583	ENSG00000233930
chr11	1590220	1596546	chr11	1593150	1595150	ENSG00000184545
chr11	1764715	1774566	chr11	1771821	1773821	ENSG00000244242
chr11	1778857	1786285	chr11	1779578	1781578	ENSG00000235027
chr11	1778857	1786285	chr11	1783161	1785161	ENSG00000265587
chr11	1778857	1786285	chr11	1780281	1782281	ENSG00000250644
chr11	1778857	1786285	chr11	1785222	1787222	ENSG00000117984
chr11	1778857	1786285	chr11	1784979	1786979	ENSG00000229512
chr11	1798212	1800120	chr11	1799618	1801618	ENSG00000230834
chr11	1859904	1862351	chr11	1858219	1860219	ENSG00000130598
chr11	1870351	1875038	chr11	1872200	1874200	ENSG00000130592
chr11	1884212	1886946	chr11	1883407	1885407	ENSG00000249086
chr11	1967222	1971552	chr11	1966508	1968508	ENSG00000214026
chr11	2322051	2324738	chr11	2321227	2323227	ENSG00000064201
chr11	2322051	2324738	chr11	2324279	2326279	ENSG00000110665
chr11	2398601	2405451	chr11	2399222	2401222	ENSG00000238184
chr11	2419860	2422851	chr11	2419718	2421718	ENSG00000184281
chr11	2720228	2723915	chr11	2721224	2723224	ENSG00000269821
chr11	2883845	2886178	chr11	2882798	2884798	ENSG00000229414
chr11	2888143	2892515	chr11	2889263	2891263	ENSG00000237941
chr11	2901551	2909345	chr11	2907111	2909111	ENSG00000129757
chr11	2919264	2921308	chr11	2918951	2920951	ENSG00000110628
chr11	2949729	2951429	chr11	2950685	2952685	ENSG00000181649
chr11	3008202	3014485	chr11	3009093	3011093	ENSG00000183562
chr11	3008202	3014485	chr11	3013607	3015607	ENSG00000205531
chr11	3050323	3052976	chr11	3048624	3050624	ENSG00000247473
chr11	3069545	3073366	chr11	3069751	3071751	ENSG00000201616
chr11	3076845	3079847	chr11	3078843	3080843	ENSG00000110619
chr11	3399386	3401815	chr11	3400191	3402191	ENSG00000223756
chr11	3399386	3401815	chr11	3400448	3402448	ENSG00000005801
chr11	3441446	3445222	chr11	3443726	3445726	ENSG00000166492
chr11	3817319	3820445	chr11	3819022	3821022	ENSG00000110713
chr11	3817319	3820445	chr11	3816954	3818954	ENSG00000148985
chr11	3859112	3863553	chr11	3862213	3864213	ENSG00000177105
chr11	3874883	3878212	chr11	3873757	3875757	ENSG00000167323
chr11	3874883	3878212	chr11	3873842	3875842	ENSG00000229368
chr11	3874883	3878212	chr11	3875292	3877292	ENSG00000263421
chr11	3874883	3878212	chr11	3876739	3878739	ENSG00000228661
chr11	3914651	3917112	chr11	3914120	3916120	ENSG00000230593
chr11	4012317	4014165	chr11	4010693	4012693	ENSG00000224555
chr11	4114537	4117315	chr11	4113937	4115937	ENSG00000167325
chr11	4413545	4415712	chr11	4414926	4416926	ENSG00000132109
chr11	4627878	4630635	chr11	4629489	4631489	ENSG00000167333
chr11	5548320	5550720	chr11	5549404	5551404	ENSG00000249633
chr11	5645045	5647223	chr11	5646126	5648126	ENSG00000239920
chr11	5709812	5713131	chr11	5708919	5710919	ENSG00000132274
chr11	6087643	6090837	chr11	6089016	6091016	ENSG00000234895
chr11	6149312	6151512	chr11	6147840	6149840	ENSG00000180913
chr11	6254853	6257576	chr11	6253995	6255995	ENSG00000132259
chr11	6254853	6257576	chr11	6255941	6257941	ENSG00000051009
chr11	6278904	6282477	chr11	6278966	6280966	ENSG00000110148
chr11	6339716	6343052	chr11	6341877	6343877	ENSG00000170955
chr11	6409836	6413146	chr11	6409655	6411655	ENSG00000166311
chr11	6438912	6441917	chr11	6440644	6442644	ENSG00000166313
chr11	6463793	6465815	chr11	6463847	6465847	ENSG00000110169
chr11	6493646	6496945	chr11	6495689	6497689	ENSG00000110171
chr11	6501401	6504346	chr11	6500677	6502677	ENSG00000132286
chr11	6501401	6504346	chr11	6500715	6502715	ENSG00000265264
chr11	6501401	6504346	chr11	6502666	6504666	ENSG00000132254
chr11	6518202	6520852	chr11	6516490	6518490	ENSG00000179532
chr11	6623995	6629337	chr11	6622961	6624961	ENSG00000166333
chr11	6623995	6629337	chr11	6624850	6626850	ENSG00000132275
chr11	6623995	6629337	chr11	6625650	6627650	ENSG00000254400
chr11	6632246	6635201	chr11	6631366	6633366	ENSG00000254641
chr11	6632246	6635201	chr11	6633898	6635898	ENSG00000166337
chr11	6638345	6641536	chr11	6638021	6640021	ENSG00000255680
chr11	6638345	6641536	chr11	6640682	6642682	ENSG00000255390
chr11	6638345	6641536	chr11	6640692	6642692	ENSG00000166340
chr11	6674815	6678152	chr11	6677085	6679085	ENSG00000166341
chr11	6703220	6706036	chr11	6704632	6706632	ENSG00000158042
chr11	6766512	6768512	chr11	6767362	6769362	ENSG00000254781
chr11	6766512	6768512	chr11	6767670	6769670	ENSG00000254838
chr11	6946652	6948846	chr11	6945635	6947635	ENSG00000149054
chr11	7040243	7042704	chr11	7039677	7041677	ENSG00000158077
chr11	7040243	7042704	chr11	7041599	7043599	ENSG00000149050
chr11	7532019	7535985	chr11	7532529	7534529	ENSG00000166387
chr11	7532019	7535985	chr11	7533746	7535746	ENSG00000251364
chr11	7592115	7594135	chr11	7593277	7595277	ENSG00000254864
chr11	7698328	7700328	chr11	7698453	7700453	ENSG00000166394
chr11	8039276	8042146	chr11	8038791	8040791	ENSG00000166402
chr11	8039276	8042146	chr11	8038036	8040036	ENSG00000255420
chr11	8059476	8062252	chr11	8061265	8063265	ENSG00000254921
chr11	8080848	8084431	chr11	8079585	8081585	ENSG00000248332
chr11	8189512	8191976	chr11	8188714	8190714	ENSG00000246820
chr11	8189512	8191976	chr11	8190602	8192602	ENSG00000166405
chr11	8692199	8695029	chr11	8693413	8695413	ENSG00000166436
chr11	8702915	8706129	chr11	8701958	8703958	ENSG00000166441
chr11	8702915	8706129	chr11	8703774	8705774	ENSG00000200983
chr11	8702915	8706129	chr11	8704986	8706986	ENSG00000212607
chr11	8931615	8936745	chr11	8930686	8932686	ENSG00000166452
chr11	8931615	8936745	chr11	8932498	8934498	ENSG00000166444
chr11	8984719	8987529	chr11	8984222	8986222	ENSG00000254860
chr11	8984719	8987529	chr11	8986558	8988558	ENSG00000175348
chr11	9158946	9161519	chr11	9159661	9161661	ENSG00000175356
chr11	9284845	9288237	chr11	9286937	9288937	ENSG00000184014
chr11	9334815	9337583	chr11	9336327	9338327	ENSG00000166471
chr11	9334815	9337583	chr11	9333236	9335236	ENSG00000254884
chr11	9405202	9407845	chr11	9404169	9406169	ENSG00000205339
chr11	9480901	9483930	chr11	9479866	9481866	ENSG00000166478
chr11	9480901	9483930	chr11	9482010	9484010	ENSG00000268403
chr11	9593809	9596553	chr11	9593228	9595228	ENSG00000166483
chr11	9683689	9687035	chr11	9683624	9685624	ENSG00000133789
chr11	9779153	9782460	chr11	9777839	9779839	ENSG00000246273
chr11	9779153	9782460	chr11	9781080	9783080	ENSG00000245522
chr11	10314312	10317304	chr11	10315754	10317754	ENSG00000133812
chr11	10323562	10327064	chr11	10324227	10326227	ENSG00000148926
chr11	10323562	10327064	chr11	10325251	10327251	ENSG00000254554
chr11	10328645	10330745	chr11	10327860	10329860	ENSG00000133805
chr11	10421805	10424123	chr11	10420864	10422864	ENSG00000221574
chr11	10531702	10533615	chr11	10530723	10532723	ENSG00000255823
chr11	10561089	10563800	chr11	10560819	10562819	ENSG00000177112
chr11	10561089	10563800	chr11	10562777	10564777	ENSG00000110315
chr11	10632929	10635041	chr11	10633236	10635236	ENSG00000133800
chr11	10712729	10716060	chr11	10715535	10717535	ENSG00000072952
chr11	10771415	10774001	chr11	10770534	10772534	ENSG00000198730
chr11	10828645	10831730	chr11	10830657	10832657	ENSG00000110321
chr11	10828645	10831730	chr11	10828844	10830844	ENSG00000246308
chr11	10878145	10881176	chr11	10880343	10882343	ENSG00000236287
chr11	10878145	10881176	chr11	10877806	10879806	ENSG00000247271
chr11	10919864	10923045	chr11	10920869	10922869	ENSG00000250041
chr11	11640746	11644551	chr11	11643552	11645552	ENSG00000110328
chr11	11862136	11865345	chr11	11860970	11862970	ENSG00000170242
chr11	12028305	12031923	chr11	12031316	12033316	ENSG00000050165
chr11	12087348	12090325	chr11	12086476	12088476	ENSG00000254991
chr11	12106165	12109662	chr11	12106438	12108438	ENSG00000255400
chr11	12112915	12115115	chr11	12113543	12115543	ENSG00000133816
chr11	12397720	12400260	chr11	12396732	12398732	ENSG00000197702
chr11	12560204	12563330	chr11	12562514	12564514	ENSG00000254847
chr11	12694353	12698960	chr11	12693969	12695969	ENSG00000187079
chr11	12866460	12869060	chr11	12868342	12870342	ENSG00000255067
chr11	12926765	12928625	chr11	12926535	12928535	ENSG00000252329
chr11	13155501	13158537	chr11	13156386	13158386	ENSG00000255558
chr11	13297693	13301025	chr11	13296199	13298199	ENSG00000133794
chr11	13483345	13486029	chr11	13484844	13486844	ENSG00000148925
chr11	13688819	13691751	chr11	13688217	13690217	ENSG00000197601
chr11	13688819	13691751	chr11	13688874	13690874	ENSG00000254791
chr11	13983860	13986922	chr11	13981914	13983914	ENSG00000152268
chr11	14520312	14523019	chr11	14521573	14523573	ENSG00000129083
chr11	14540245	14543020	chr11	14541890	14543890	ENSG00000256206
chr11	14664189	14667312	chr11	14665181	14667181	ENSG00000129084
chr11	14664189	14667312	chr11	14663269	14665269	ENSG00000152270
chr11	14912114	14914551	chr11	14913798	14915798	ENSG00000186104
chr11	16633690	16636421	chr11	16632679	16634679	ENSG00000110696
chr11	16758915	16761746	chr11	16761138	16763138	ENSG00000110693
chr11	17097745	17100626	chr11	17099334	17101334	ENSG00000110700
chr11	17097745	17100626	chr11	17096291	17098291	ENSG00000272034
chr11	17097745	17100626	chr11	17097415	17099415	ENSG00000201403
chr11	17228045	17231612	chr11	17227700	17229700	ENSG00000070081
chr11	17228045	17231612	chr11	17229530	17231530	ENSG00000011405
chr11	17372504	17376146	chr11	17371273	17373273	ENSG00000188211
chr11	17456011	17458989	chr11	17457728	17459728	ENSG00000255035
chr11	17497201	17499139	chr11	17498449	17500449	ENSG00000006071
chr11	17755957	17761712	chr11	17754359	17756359	ENSG00000129159
chr11	18033045	18035976	chr11	18034709	18036709	ENSG00000129158
chr11	18126501	18128619	chr11	18126130	18128130	ENSG00000255254
chr11	18126501	18128619	chr11	18127638	18129638	ENSG00000166788
chr11	18342345	18345215	chr11	18341842	18343842	ENSG00000110768
chr11	18342345	18345215	chr11	18343745	18345745	ENSG00000110756
chr11	18414976	18418535	chr11	18413935	18415935	ENSG00000134333
chr11	18432993	18434937	chr11	18431854	18433854	ENSG00000166796
chr11	18510801	18513647	chr11	18512502	18514502	ENSG00000256464
chr11	18547312	18549852	chr11	18548779	18550779	ENSG00000074319
chr11	18609112	18612045	chr11	18610294	18612294	ENSG00000151116
chr11	18654851	18657453	chr11	18656338	18658338	ENSG00000179119
chr11	18725746	18729389	chr11	18726084	18728084	ENSG00000254966
chr11	18741620	18748037	chr11	18747777	18749777	ENSG00000179057
chr11	18811846	18815104	chr11	18814268	18816268	ENSG00000110786
chr11	19137870	19139912	chr11	19136646	19138646	ENSG00000177054
chr11	19610431	19613004	chr11	19612838	19614838	ENSG00000207407
chr11	19732619	19737260	chr11	19734165	19736165	ENSG00000270607
chr11	20069343	20072337	chr11	20070849	20072849	ENSG00000254453
chr11	20384401	20390711	chr11	20383231	20385231	ENSG00000109854
chr11	20407715	20410551	chr11	20407076	20409076	ENSG00000185238
chr11	20690076	20693026	chr11	20689117	20691117	ENSG00000165973
chr11	20690076	20693026	chr11	20692843	20694843	ENSG00000254906
chr11	22213437	22216204	chr11	22212722	22214722	ENSG00000171714
chr11	22645902	22648645	chr11	22644860	22646860	ENSG00000229387
chr11	22645902	22648645	chr11	22645188	22647188	ENSG00000148935
chr11	22645902	22648645	chr11	22647387	22649387	ENSG00000183161
chr11	22850046	22853136	chr11	22848926	22850926	ENSG00000246225
chr11	22850046	22853136	chr11	22851845	22853845	ENSG00000198168
chr11	24517404	24519960	chr11	24516516	24518516	ENSG00000187398
chr11	27015060	27017431	chr11	27013628	27015628	ENSG00000176971
chr11	27061360	27064176	chr11	27060272	27062272	ENSG00000129151
chr11	27383446	27385937	chr11	27385415	27387415	ENSG00000109881
chr11	27492160	27495404	chr11	27494322	27496322	ENSG00000205213
chr11	27492160	27495404	chr11	27491276	27493276	ENSG00000254862
chr11	27526946	27529545	chr11	27526385	27528385	ENSG00000245573
chr11	27526946	27529545	chr11	27528320	27530320	ENSG00000148943
chr11	28129001	28132745	chr11	28127795	28129795	ENSG00000169519
chr11	28129001	28132745	chr11	28129855	28131855	ENSG00000121621
chr11	30036546	30039046	chr11	30038570	30040570	ENSG00000182255
chr11	30342485	30345945	chr11	30342598	30344598	ENSG00000152219
chr11	30605360	30609046	chr11	30608419	30610419	ENSG00000066382
chr11	30605360	30609046	chr11	30603677	30605677	ENSG00000254489
chr11	31390365	31392547	chr11	31389387	31391387	ENSG00000170946
chr11	31390365	31392547	chr11	31391357	31393357	ENSG00000170959
chr11	31530115	31532812	chr11	31529297	31531297	ENSG00000109911
chr11	31530115	31532812	chr11	31531192	31533192	ENSG00000148950
chr11	31808035	31809935	chr11	31808519	31810519	ENSG00000272286
chr11	31830660	31839560	chr11	31831939	31833939	ENSG00000049449
chr11	31830660	31839560	chr11	31839509	31841509	ENSG00000007372
chr11	32604320	32606648	chr11	32603344	32605344	ENSG00000149100
chr11	32850245	32852546	chr11	32849489	32851489	ENSG00000135378
chr11	32912783	32916545	chr11	32912724	32914724	ENSG00000060749
chr11	33036215	33038660	chr11	33035410	33037410	ENSG00000121690
chr11	33059883	33062845	chr11	33058963	33060963	ENSG00000176148
chr11	33181446	33184412	chr11	33181203	33183203	ENSG00000247151
chr11	33181446	33184412	chr11	33183917	33185917	ENSG00000176102
chr11	33216045	33218776	chr11	33218183	33220183	ENSG00000200485
chr11	33277529	33280983	chr11	33276218	33278218	ENSG00000110422
chr11	33721425	33724329	chr11	33722347	33724347	ENSG00000205177
chr11	33755830	33759020	chr11	33757991	33759991	ENSG00000085063
chr11	33794612	33797399	chr11	33794245	33796245	ENSG00000254508
chr11	33794612	33797399	chr11	33795734	33797734	ENSG00000255272
chr11	33794612	33797399	chr11	33796089	33798089	ENSG00000110429
chr11	33912220	33917445	chr11	33913836	33915836	ENSG00000135363
chr11	34071829	34075445	chr11	34071230	34073230	ENSG00000135387
chr11	34125515	34128346	chr11	34125149	34127149	ENSG00000135372
chr11	34378425	34381345	chr11	34379555	34381555	ENSG00000166016
chr11	34427815	34430345	chr11	34426496	34428496	ENSG00000220204
chr11	34459212	34461953	chr11	34458472	34460472	ENSG00000121691
chr11	34641751	34644745	chr11	34640640	34642640	ENSG00000135373
chr11	34936345	34939520	chr11	34935376	34937376	ENSG00000110435
chr11	34936345	34939520	chr11	34938046	34940046	ENSG00000149089
chr11	35159960	35163045	chr11	35158417	35160417	ENSG00000026508
chr11	35159960	35163045	chr11	35159579	35161579	ENSG00000255521
chr11	35436499	35442419	chr11	35438604	35440604	ENSG00000255542
chr11	35436499	35442419	chr11	35441610	35443610	ENSG00000110436
chr11	35636736	35642460	chr11	35637735	35639735	ENSG00000179431
chr11	35682729	35685845	chr11	35682353	35684353	ENSG00000166326
chr11	35832436	35835145	chr11	35833882	35835882	ENSG00000261355
chr11	35938660	35942153	chr11	35940289	35942289	ENSG00000254919
chr11	35964445	35968345	chr11	35963531	35965531	ENSG00000179241
chr11	36029129	36032685	chr11	36029648	36031648	ENSG00000263389
chr11	36310046	36313015	chr11	36310999	36312999	ENSG00000110442
chr11	36315862	36319115	chr11	36315838	36317838	ENSG00000135362
chr11	36402845	36406136	chr11	36406071	36408071	ENSG00000255186
chr11	36447745	36450087	chr11	36447672	36449672	ENSG00000255060
chr11	36529845	36532804	chr11	36530259	36532259	ENSG00000166349
chr11	36529845	36532804	chr11	36531822	36533822	ENSG00000175104
chr11	41479465	41482700	chr11	41481323	41483323	ENSG00000148948
chr11	43332530	43335051	chr11	43331513	43333513	ENSG00000166181
chr11	43379415	43381876	chr11	43378482	43380482	ENSG00000052841
chr11	43379415	43381876	chr11	43380846	43382846	ENSG00000254907
chr11	43576519	43578725	chr11	43575986	43577986	ENSG00000149084
chr11	43576519	43578725	chr11	43576308	43578308	ENSG00000235661
chr11	43601225	43604200	chr11	43600944	43602944	ENSG00000199077
chr11	43901485	43903546	chr11	43900361	43902361	ENSG00000166199
chr11	43901485	43903546	chr11	43902276	43904276	ENSG00000246250
chr11	43916045	43918951	chr11	43917006	43919006	ENSG00000213693
chr11	43944015	43946952	chr11	43944892	43946892	ENSG00000187479
chr11	43944015	43946952	chr11	43942494	43944494	ENSG00000244926
chr11	44086478	44089015	chr11	44085475	44087475	ENSG00000110455
chr11	44116501	44118325	chr11	44115099	44117099	ENSG00000151348
chr11	44584945	44587847	chr11	44583977	44585977	ENSG00000085117
chr11	44629778	44633237	chr11	44629651	44631651	ENSG00000255092
chr11	44648445	44651711	chr11	44648907	44650907	ENSG00000244267
chr11	44970546	44973252	chr11	44972840	44974840	ENSG00000175274
chr11	44994101	44996237	chr11	44993453	44995453	ENSG00000254654
chr11	45114505	45117001	chr11	45113564	45115564	ENSG00000019485
chr11	45258352	45260580	chr11	45256843	45258843	ENSG00000254664
chr11	45272101	45274601	chr11	45273435	45275435	ENSG00000254497
chr11	45305752	45308905	chr11	45307870	45309870	ENSG00000019505
chr11	45375892	45378146	chr11	45374922	45376922	ENSG00000254427
chr11	45390920	45394211	chr11	45390948	45392948	ENSG00000255267
chr11	45562739	45566153	chr11	45564024	45566024	ENSG00000254746
chr11	45683804	45689512	chr11	45687172	45689172	ENSG00000175264
chr11	45771246	45773856	chr11	45773422	45775422	ENSG00000255226
chr11	45825253	45827902	chr11	45823623	45825623	ENSG00000181830
chr11	45867683	45870520	chr11	45866669	45868669	ENSG00000121671
chr11	45906420	45909346	chr11	45905202	45907202	ENSG00000121653
chr11	45928115	45932060	chr11	45928012	45930012	ENSG00000255498
chr11	45928115	45932060	chr11	45928833	45930833	ENSG00000234776
chr11	45938412	45941745	chr11	45941172	45943172	ENSG00000165905
chr11	45938412	45941745	chr11	45940363	45942363	ENSG00000121680
chr11	46140101	46144776	chr11	46142985	46144985	ENSG00000135365
chr11	46257864	46262217	chr11	46257933	46259933	ENSG00000254639
chr11	46351612	46358277	chr11	46352455	46354455	ENSG00000149091
chr11	46394956	46397728	chr11	46395952	46397952	ENSG00000264102
chr11	46400012	46404060	chr11	46400306	46402306	ENSG00000110492
chr11	46409276	46414625	chr11	46408107	46410107	ENSG00000180720
chr11	46613945	46616804	chr11	46615675	46617675	ENSG00000110497
chr11	46637845	46640602	chr11	46636826	46638826	ENSG00000175224
chr11	46637845	46640602	chr11	46639459	46641459	ENSG00000180423
chr11	46714745	46720701	chr11	46720368	46722368	ENSG00000175213
chr11	46721308	46723546	chr11	46720368	46722368	ENSG00000175213
chr11	46721308	46723546	chr11	46722165	46724165	ENSG00000175220
chr11	46776062	46778915	chr11	46774742	46776742	ENSG00000263540
chr11	46781525	46785112	chr11	46780423	46782423	ENSG00000252427
chr11	46781525	46785112	chr11	46784049	46786049	ENSG00000212135
chr11	46866446	46868912	chr11	46865963	46867963	ENSG00000247675
chr11	46866446	46868912	chr11	46867847	46869847	ENSG00000175216
chr11	46937853	46941945	chr11	46940193	46942193	ENSG00000134569
chr11	46957102	46959493	chr11	46956240	46958240	ENSG00000149179
chr11	47192876	47194876	chr11	47191114	47193114	ENSG00000270060
chr11	47197464	47200801	chr11	47198676	47200676	ENSG00000149182
chr11	47205045	47210246	chr11	47207994	47209994	ENSG00000165912
chr11	47224670	47227676	chr11	47225396	47227396	ENSG00000266540
chr11	47235015	47238237	chr11	47234493	47236493	ENSG00000134574
chr11	47269215	47271753	chr11	47267851	47269851	ENSG00000025434
chr11	47269215	47271753	chr11	47270457	47272457	ENSG00000134575
chr11	47289029	47292946	chr11	47288712	47290712	ENSG00000110514
chr11	47376020	47377928	chr11	47374253	47376253	ENSG00000134571
chr11	47397909	47400945	chr11	47400127	47402127	ENSG00000066336
chr11	47409120	47417920	chr11	47407733	47409733	ENSG00000265910
chr11	47420743	47423429	chr11	47420521	47422521	ENSG00000264583
chr11	47428141	47432945	chr11	47426683	47428683	ENSG00000165915
chr11	47428141	47432945	chr11	47430741	47432741	ENSG00000255197
chr11	47446446	47449604	chr11	47447993	47449993	ENSG00000165916
chr11	47463448	47465876	chr11	47461617	47463617	ENSG00000252327
chr11	47535643	47538541	chr11	47536441	47538441	ENSG00000270072
chr11	47585902	47588620	chr11	47584888	47586888	ENSG00000213619
chr11	47585902	47588620	chr11	47584982	47586982	ENSG00000110536
chr11	47585902	47588620	chr11	47587121	47589121	ENSG00000149187
chr11	47599046	47601804	chr11	47597277	47599277	ENSG00000231880
chr11	47599046	47601804	chr11	47600567	47602567	ENSG00000123444
chr11	47599046	47601804	chr11	47598140	47600140	ENSG00000200376
chr11	47607260	47610737	chr11	47606198	47608198	ENSG00000196666
chr11	47613648	47617346	chr11	47616211	47618211	ENSG00000172247
chr11	47662345	47665276	chr11	47664175	47666175	ENSG00000109919
chr11	47735851	47738145	chr11	47736941	47738941	ENSG00000165923
chr11	47787646	47790945	chr11	47788995	47790995	ENSG00000109920
chr11	47868715	47871320	chr11	47870107	47872107	ENSG00000030066
chr11	47999678	48005620	chr11	48000113	48002113	ENSG00000149177
chr11	48038836	48041751	chr11	48037407	48039407	ENSG00000254879
chr11	48115115	48118249	chr11	48116334	48118334	ENSG00000263693
chr11	49227683	49231164	chr11	49230222	49232222	ENSG00000086205
chr11	49579183	49584085	chr11	49578098	49580098	ENSG00000205035
chr11	56947109	56949309	chr11	56947221	56949221	ENSG00000183908
chr11	57089245	57094012	chr11	57091077	57093077	ENSG00000254662
chr11	57089245	57094012	chr11	57092426	57094426	ENSG00000149115
chr11	57101851	57104620	chr11	57103848	57105848	ENSG00000109991
chr11	57101851	57104620	chr11	57103351	57105351	ENSG00000149136
chr11	57192012	57196020	chr11	57191532	57193532	ENSG00000254979
chr11	57192012	57196020	chr11	57195053	57197053	ENSG00000134802
chr11	57227334	57232565	chr11	57226022	57228022	ENSG00000186907
chr11	57280860	57283546	chr11	57283259	57285259	ENSG00000149150
chr11	57297112	57299435	chr11	57298276	57300276	ENSG00000134809
chr11	57332545	57336616	chr11	57335757	57337757	ENSG00000156587
chr11	57364303	57366937	chr11	57362860	57364860	ENSG00000149131
chr11	57405379	57409246	chr11	57403497	57405497	ENSG00000254602
chr11	57405379	57409246	chr11	57406671	57408671	ENSG00000208009
chr11	57412946	57418337	chr11	57414465	57416465	ENSG00000172409
chr11	57412946	57418337	chr11	57417417	57419417	ENSG00000166793
chr11	57433776	57436815	chr11	57433219	57435219	ENSG00000156599
chr11	57478346	57481176	chr11	57478072	57480072	ENSG00000213593
chr11	57478346	57481176	chr11	57478077	57480077	ENSG00000254462
chr11	57478346	57481176	chr11	57479693	57481693	ENSG00000156603
chr11	57507715	57510620	chr11	57506825	57508825	ENSG00000211450
chr11	57507715	57510620	chr11	57507635	57509635	ENSG00000254732
chr11	58344704	58347736	chr11	58344584	58346584	ENSG00000186660
chr11	58344704	58347736	chr11	58344645	58346645	ENSG00000255073
chr11	58344704	58347736	chr11	58345693	58347693	ENSG00000110031
chr11	58384351	58388236	chr11	58388146	58390146	ENSG00000242689
chr11	58672101	58673720	chr11	58671688	58673688	ENSG00000156689
chr11	58672101	58673720	chr11	58670871	58672871	ENSG00000166840
chr11	58672101	58673720	chr11	58670897	58672897	ENSG00000224130
chr11	58909215	58912421	chr11	58908221	58910221	ENSG00000166801
chr11	58909215	58912421	chr11	58910488	58912488	ENSG00000245571
chr11	58909215	58912421	chr11	58910083	58912083	ENSG00000255381
chr11	58938235	58943122	chr11	58936903	58938903	ENSG00000110042
chr11	58979105	58981066	chr11	58980424	58982424	ENSG00000197629
chr11	58983364	58985589	chr11	58982172	58984172	ENSG00000263999
chr11	59020565	59022765	chr11	59020833	59022833	ENSG00000225802
chr11	59101889	59104437	chr11	59101559	59103559	ENSG00000255386
chr11	59322946	59324885	chr11	59324273	59326273	ENSG00000252893
chr11	59332378	59334820	chr11	59333547	59335547	ENSG00000255008
chr11	59382260	59385245	chr11	59381902	59383902	ENSG00000255139
chr11	59382260	59385245	chr11	59383617	59385617	ENSG00000110048
chr11	59435245	59438241	chr11	59434785	59436785	ENSG00000255355
chr11	59435245	59438241	chr11	59436453	59438453	ENSG00000166889
chr11	59495251	59497720	chr11	59493992	59495992	ENSG00000254403
chr11	59521646	59525501	chr11	59522448	59524448	ENSG00000254477
chr11	59576946	59579337	chr11	59578345	59580345	ENSG00000166902
chr11	59631945	59634145	chr11	59634048	59636048	ENSG00000134827
chr11	59951653	59954023	chr11	59952139	59954139	ENSG00000110077
chr11	60047332	60050129	chr11	60046014	60048014	ENSG00000110079
chr11	60144235	60148229	chr11	60143955	60145955	ENSG00000166927
chr11	60144235	60148229	chr11	60144003	60146003	ENSG00000166928
chr11	60552104	60554839	chr11	60550821	60552821	ENSG00000172689
chr11	60607860	60611952	chr11	60607544	60609544	ENSG00000110104
chr11	60607860	60611952	chr11	60610438	60612438	ENSG00000255959
chr11	60671352	60675215	chr11	60672261	60674261	ENSG00000257052
chr11	60671352	60675215	chr11	60674060	60676060	ENSG00000110107
chr11	60680315	60683246	chr11	60679346	60681346	ENSG00000110108
chr11	60680315	60683246	chr11	60681524	60683524	ENSG00000256944
chr11	60690346	60693764	chr11	60689935	60691935	ENSG00000006118
chr11	60690346	60693764	chr11	60692869	60694869	ENSG00000256196
chr11	60718443	60721764	chr11	60720002	60722002	ENSG00000110446
chr11	60927078	60933089	chr11	60929089	60931089	ENSG00000167987
chr11	60993456	60995520	chr11	60992640	60994640	ENSG00000256220
chr11	61064345	61066951	chr11	61062896	61064896	ENSG00000167992
chr11	61099415	61102345	chr11	61098682	61100682	ENSG00000149476
chr11	61111860	61113960	chr11	61110068	61112068	ENSG00000167986
chr11	61128260	61130845	chr11	61129771	61131771	ENSG00000162144
chr11	61128260	61130845	chr11	61127473	61129473	ENSG00000149483
chr11	61159043	61161446	chr11	61157159	61159159	ENSG00000187049
chr11	61196187	61198945	chr11	61194692	61196692	ENSG00000256591
chr11	61196187	61198945	chr11	61195514	61197514	ENSG00000167985
chr11	61196187	61198945	chr11	61197503	61199503	ENSG00000149532
chr11	61247812	61250420	chr11	61246592	61248592	ENSG00000162148
chr11	61262480	61265652	chr11	61261912	61263912	ENSG00000255931
chr11	61272604	61274604	chr11	61274068	61276068	ENSG00000266006
chr11	61272604	61274604	chr11	61274272	61276272	ENSG00000204950
chr11	61276201	61279411	chr11	61274272	61276272	ENSG00000204950
chr11	61344712	61348901	chr11	61348620	61350620	ENSG00000011347
chr11	61354356	61357043	chr11	61353966	61355966	ENSG00000250230
chr11	61519801	61526901	chr11	61518114	61520114	ENSG00000124920
chr11	61519801	61526901	chr11	61525127	61527127	ENSG00000124915
chr11	61554820	61561146	chr11	61558109	61560109	ENSG00000168496
chr11	61554820	61561146	chr11	61558452	61560452	ENSG00000134824
chr11	61554820	61561146	chr11	61560274	61562274	ENSG00000134825
chr11	61554820	61561146	chr11	61560033	61562033	ENSG00000207601
chr11	61581604	61585201	chr11	61582712	61584712	ENSG00000222326
chr11	61593778	61597460	chr11	61596790	61598790	ENSG00000149485
chr11	61657252	61661901	chr11	61659523	61661523	ENSG00000221968
chr11	61689366	61692237	chr11	61687741	61689741	ENSG00000167994
chr11	61715946	61719645	chr11	61715293	61717293	ENSG00000167995
chr11	61733445	61736615	chr11	61735132	61737132	ENSG00000167996
chr11	61733445	61736615	chr11	61733453	61735453	ENSG00000269089
chr11	61847915	61850535	chr11	61849656	61851656	ENSG00000255553
chr11	61890115	61892814	chr11	61889445	61891445	ENSG00000149503
chr11	62104000	62109530	chr11	62102920	62104920	ENSG00000162174
chr11	62104000	62109530	chr11	62105562	62107562	ENSG00000255118
chr11	62161593	62164146	chr11	62160844	62162844	ENSG00000255126
chr11	62311412	62314528	chr11	62311471	62313471	ENSG00000257058
chr11	62322905	62325066	chr11	62323707	62325707	ENSG00000124942
chr11	62340336	62343351	chr11	62342401	62344401	ENSG00000254772
chr11	62358235	62361745	chr11	62359003	62361003	ENSG00000255508
chr11	62358235	62361745	chr11	62359649	62361649	ENSG00000149016
chr11	62365720	62370851	chr11	62369312	62371312	ENSG00000149480
chr11	62378830	62385109	chr11	62377194	62379194	ENSG00000149489
chr11	62378830	62385109	chr11	62380237	62382237	ENSG00000149499
chr11	62387912	62391101	chr11	62389647	62391647	ENSG00000149541
chr11	62412345	62415307	chr11	62414104	62416104	ENSG00000089597
chr11	62419545	62422115	chr11	62420774	62422774	ENSG00000185085
chr11	62431702	62434476	chr11	62430781	62432781	ENSG00000214756
chr11	62431702	62434476	chr11	62430894	62432894	ENSG00000206597
chr11	62431702	62434476	chr11	62432650	62434650	ENSG00000255432
chr11	62437641	62440612	chr11	62435745	62437745	ENSG00000204922
chr11	62437641	62440612	chr11	62439727	62441727	ENSG00000162194
chr11	62445112	62447983	chr11	62446567	62448567	ENSG00000162191
chr11	62472645	62478529	chr11	62473130	62475130	ENSG00000162188
chr11	62472645	62478529	chr11	62477317	62479317	ENSG00000168000
chr11	62492545	62497020	chr11	62493541	62495541	ENSG00000162222
chr11	62492545	62497020	chr11	62494856	62496856	ENSG00000234857
chr11	62492545	62497020	chr11	62494821	62496821	ENSG00000214753
chr11	62520646	62526437	chr11	62521660	62523660	ENSG00000185670
chr11	62528043	62530346	chr11	62527016	62529016	ENSG00000168002
chr11	62537301	62540112	chr11	62539078	62541078	ENSG00000267811
chr11	62537301	62540112	chr11	62536775	62538775	ENSG00000162227
chr11	62553145	62556212	chr11	62554257	62556257	ENSG00000269176
chr11	62553145	62556212	chr11	62552887	62554887	ENSG00000185475
chr11	62557946	62560845	chr11	62559493	62561493	ENSG00000168569
chr11	62571836	62575045	chr11	62573774	62575774	ENSG00000162231
chr11	62583345	62585445	chr11	62583539	62585539	ENSG00000252361
chr11	62583345	62585445	chr11	62584561	62586561	ENSG00000264442
chr11	62598202	62601145	chr11	62597706	62599706	ENSG00000256690
chr11	62598202	62601145	chr11	62599560	62601560	ENSG00000162236
chr11	62606401	62610429	chr11	62609281	62611281	ENSG00000133316
chr11	62606401	62610429	chr11	62609281	62611281	ENSG00000222328
chr11	62621345	62624852	chr11	62621518	62623518	ENSG00000168003
chr11	62621345	62624852	chr11	62623386	62625386	ENSG00000255717
chr11	62675857	62678776	chr11	62675018	62677018	ENSG00000257002
chr11	62686046	62691953	chr11	62689279	62691279	ENSG00000168539
chr11	62751185	62753815	chr11	62752455	62754455	ENSG00000197901
chr11	62801570	62804019	chr11	62800575	62802575	ENSG00000256041
chr11	63255501	63259383	chr11	63258666	63260666	ENSG00000168004
chr11	63303260	63306278	chr11	63302281	63304281	ENSG00000133321
chr11	63376129	63382801	chr11	63381780	63383780	ENSG00000203520
chr11	63402236	63404402	chr11	63403149	63405149	ENSG00000256789
chr11	63437445	63440366	chr11	63439393	63441393	ENSG00000184743
chr11	63447029	63450785	chr11	63446918	63448918	ENSG00000133318
chr11	63465902	63468628	chr11	63466236	63468236	ENSG00000271100
chr11	63532712	63539612	chr11	63536113	63538113	ENSG00000188070
chr11	63532712	63539612	chr11	63536113	63538113	ENSG00000255651
chr11	63579318	63582951	chr11	63578860	63580860	ENSG00000168005
chr11	63604835	63608815	chr11	63604400	63606400	ENSG00000072518
chr11	63682220	63687958	chr11	63684316	63686316	ENSG00000167771
chr11	63705412	63708320	chr11	63704431	63706431	ENSG00000110583
chr11	63741286	63744045	chr11	63740079	63742079	ENSG00000176340
chr11	63741286	63744045	chr11	63740092	63742092	ENSG00000256100
chr11	63752620	63755345	chr11	63751325	63753325	ENSG00000167770
chr11	63803001	63806601	chr11	63801442	63803442	ENSG00000256824
chr11	63844237	63847170	chr11	63847162	63849162	ENSG00000256481
chr11	63849078	63852063	chr11	63847162	63849162	ENSG00000256481
chr11	63868320	63870823	chr11	63868660	63870660	ENSG00000126500
chr11	63931401	63934446	chr11	63933578	63935578	ENSG00000133315
chr11	63951601	63954451	chr11	63950744	63952744	ENSG00000168439
chr11	63972783	63977030	chr11	63972150	63974150	ENSG00000149781
chr11	63992262	63995012	chr11	63991413	63993413	ENSG00000149761
chr11	63992262	63995012	chr11	63993726	63995726	ENSG00000149743
chr11	63996899	63999600	chr11	63995750	63997750	ENSG00000110011
chr11	64000952	64003760	chr11	64000010	64002010	ENSG00000173511
chr11	64000952	64003760	chr11	64001824	64003824	ENSG00000256116
chr11	64006220	64009838	chr11	64006475	64008475	ENSG00000173486
chr11	64012145	64015786	chr11	64014413	64016413	ENSG00000173457
chr11	64012145	64015786	chr11	64011436	64013436	ENSG00000256940
chr11	64034829	64040529	chr11	64035534	64037534	ENSG00000173264
chr11	64051151	64054252	chr11	64052176	64054176	ENSG00000002330
chr11	64057546	64063676	chr11	64056774	64058774	ENSG00000182450
chr11	64057546	64063676	chr11	64057194	64059194	ENSG00000257069
chr11	64057546	64063676	chr11	64061509	64063509	ENSG00000207024
chr11	64066115	64068685	chr11	64065863	64067863	ENSG00000219435
chr11	64071148	64075478	chr11	64071044	64073044	ENSG00000173153
chr11	64084041	64087237	chr11	64083560	64085560	ENSG00000126432
chr11	64084041	64087237	chr11	64085556	64087556	ENSG00000173113
chr11	64106512	64110351	chr11	64105695	64107695	ENSG00000168071
chr11	64125141	64128346	chr11	64124620	64126620	ENSG00000162302
chr11	64162483	64164785	chr11	64163303	64165303	ENSG00000231680
chr11	64214520	64217620	chr11	64214546	64216546	ENSG00000181908
chr11	64320735	64323837	chr11	64321098	64323098	ENSG00000168065
chr11	64403776	64412249	chr11	64411871	64413871	ENSG00000237410
chr11	64488920	64492212	chr11	64490660	64492660	ENSG00000110076
chr11	64509346	64514646	chr11	64512928	64514928	ENSG00000068831
chr11	64529201	64533346	chr11	64527769	64529769	ENSG00000068976
chr11	64544646	64547929	chr11	64544426	64546426	ENSG00000269038
chr11	64544646	64547929	chr11	64546258	64548258	ENSG00000168066
chr11	64568083	64572099	chr11	64570713	64572713	ENSG00000168067
chr11	64576632	64579436	chr11	64578766	64580766	ENSG00000133895
chr11	64641517	64647923	chr11	64647007	64649007	ENSG00000230835
chr11	64652264	64656651	chr11	64655768	64657768	ENSG00000110047
chr11	64682801	64686669	chr11	64684722	64686722	ENSG00000110046
chr11	64682801	64686669	chr11	64683025	64685025	ENSG00000068971
chr11	64763445	64765645	chr11	64764517	64766517	ENSG00000168062
chr11	64780205	64783051	chr11	64779585	64781585	ENSG00000213465
chr11	64780205	64783051	chr11	64779654	64781654	ENSG00000273003
chr11	64793746	64796366	chr11	64792880	64794880	ENSG00000110025
chr11	64793746	64796366	chr11	64793987	64795987	ENSG00000270775
chr11	64807185	64809501	chr11	64806373	64808373	ENSG00000168061
chr11	64850664	64853037	chr11	64849695	64851695	ENSG00000162300
chr11	64850664	64853037	chr11	64851636	64853636	ENSG00000146670
chr11	64856751	64859619	chr11	64854796	64856796	ENSG00000149823
chr11	64856751	64859619	chr11	64856847	64858847	ENSG00000187066
chr11	64877151	64881170	chr11	64877317	64879317	ENSG00000149809
chr11	64877151	64881170	chr11	64879167	64881167	ENSG00000254501
chr11	64883646	64886320	chr11	64882629	64884629	ENSG00000255173
chr11	64883646	64886320	chr11	64885170	64887170	ENSG00000174276
chr11	64888518	64891015	chr11	64887655	64889655	ENSG00000149792
chr11	64888518	64891015	chr11	64889945	64891945	ENSG00000149806
chr11	64900145	64903615	chr11	64902004	64904004	ENSG00000162298
chr11	64948260	64951245	chr11	64949305	64951305	ENSG00000254614
chr11	65028012	65030819	chr11	65027233	65029233	ENSG00000014138
chr11	65081320	65085845	chr11	65080289	65082289	ENSG00000149798
chr11	65100212	65102815	chr11	65099225	65101225	ENSG00000133884
chr11	65119846	65123801	chr11	65120238	65122238	ENSG00000173825
chr11	65148819	65154985	chr11	65152070	65154070	ENSG00000126391
chr11	65148819	65154985	chr11	65151172	65153172	ENSG00000162241
chr11	65184456	65193604	chr11	65188245	65190245	ENSG00000245532
chr11	65220756	65224220	chr11	65220728	65222728	ENSG00000173727
chr11	65263520	65269408	chr11	65263233	65265233	ENSG00000251562
chr11	65263520	65269408	chr11	65265876	65267876	ENSG00000270117
chr11	65282101	65284938	chr11	65282394	65284394	ENSG00000270526
chr11	65289302	65293951	chr11	65290548	65292548	ENSG00000142186
chr11	65324501	65328601	chr11	65326401	65328401	ENSG00000168056
chr11	65336001	65338846	chr11	65335901	65337901	ENSG00000173465
chr11	65336001	65338846	chr11	65337820	65339820	ENSG00000176973
chr11	65336001	65338846	chr11	65337744	65339744	ENSG00000260233
chr11	65340101	65345951	chr11	65341509	65343509	ENSG00000173442
chr11	65360001	65363230	chr11	65359947	65361947	ENSG00000269018
chr11	65377132	65383664	chr11	65381244	65383244	ENSG00000197136
chr11	65377132	65383664	chr11	65382853	65384853	ENSG00000173327
chr11	65404702	65409543	chr11	65403568	65405568	ENSG00000213445
chr11	65428945	65432501	chr11	65430565	65432565	ENSG00000173039
chr11	65462045	65468000	chr11	65461006	65463006	ENSG00000239356
chr11	65478245	65481145	chr11	65477467	65479467	ENSG00000172977
chr11	65486212	65489215	chr11	65488418	65490418	ENSG00000172922
chr11	65546138	65549561	chr11	65548273	65550273	ENSG00000254470
chr11	65546138	65549561	chr11	65547316	65549316	ENSG00000175827
chr11	65600151	65602912	chr11	65599112	65601112	ENSG00000172803
chr11	65624209	65628931	chr11	65622597	65624597	ENSG00000172732
chr11	65638483	65641845	chr11	65641063	65643063	ENSG00000172638
chr11	65655161	65662529	chr11	65655875	65657875	ENSG00000175602
chr11	65655161	65662529	chr11	65656010	65658010	ENSG00000172500
chr11	65666312	65668546	chr11	65668044	65670044	ENSG00000175592
chr11	65682119	65688180	chr11	65684728	65686728	ENSG00000175550
chr11	65682119	65688180	chr11	65686588	65688588	ENSG00000175573
chr11	65727815	65730346	chr11	65727160	65729160	ENSG00000175467
chr11	65750660	65753229	chr11	65751802	65753802	ENSG00000254867
chr11	65768545	65771251	chr11	65767550	65769550	ENSG00000175334
chr11	65768545	65771251	chr11	65769647	65771647	ENSG00000175376
chr11	65817829	65820812	chr11	65816200	65818200	ENSG00000087365
chr11	65817829	65820812	chr11	65818615	65820615	ENSG00000238752
chr11	65817829	65820812	chr11	65816651	65818651	ENSG00000175229
chr11	65835029	65838801	chr11	65835834	65837834	ENSG00000175115
chr11	65835029	65838801	chr11	65837090	65839090	ENSG00000255038
chr11	66024151	66027177	chr11	66022765	66024765	ENSG00000174996
chr11	66034045	66037301	chr11	66034004	66036004	ENSG00000174903
chr11	66034045	66037301	chr11	66033137	66035137	ENSG00000254855
chr11	66034045	66037301	chr11	66035600	66037600	ENSG00000254762
chr11	66044160	66051338	chr11	66045996	66047996	ENSG00000245156
chr11	66044160	66051338	chr11	66044963	66046963	ENSG00000254452
chr11	66044160	66051338	chr11	66043661	66045661	ENSG00000174871
chr11	66055546	66061146	chr11	66057341	66059341	ENSG00000179292
chr11	66055546	66061146	chr11	66056641	66058641	ENSG00000174851
chr11	66078512	66081478	chr11	66078324	66080324	ENSG00000254458
chr11	66084523	66086748	chr11	66084515	66086515	ENSG00000174807
chr11	66102446	66106453	chr11	66104311	66106311	ENSG00000174791
chr11	66111864	66116536	chr11	66113421	66115421	ENSG00000255468
chr11	66111864	66116536	chr11	66112596	66114596	ENSG00000174744
chr11	66111864	66116536	chr11	66115163	66117163	ENSG00000174684
chr11	66137752	66141020	chr11	66139685	66141685	ENSG00000174669
chr11	66175728	66178434	chr11	66174629	66176629	ENSG00000254510
chr11	66183846	66188525	chr11	66186475	66188475	ENSG00000174576
chr11	66232602	66235646	chr11	66232216	66234216	ENSG00000174516
chr11	66232602	66235646	chr11	66234209	66236209	ENSG00000174547
chr11	66246266	66249015	chr11	66245484	66247484	ENSG00000254986
chr11	66246266	66249015	chr11	66247704	66249704	ENSG00000255517
chr11	66276312	66279120	chr11	66274550	66276550	ENSG00000256349
chr11	66276312	66279120	chr11	66276077	66278077	ENSG00000174483
chr11	66308980	66312146	chr11	66311866	66313866	ENSG00000248746
chr11	66334615	66337437	chr11	66336312	66338312	ENSG00000174080
chr11	66359512	66364160	chr11	66358292	66360292	ENSG00000173992
chr11	66359512	66364160	chr11	66360554	66362554	ENSG00000182791
chr11	66382912	66385812	chr11	66382053	66384053	ENSG00000239306
chr11	66382912	66385812	chr11	66382097	66384097	ENSG00000173933
chr11	66382912	66385812	chr11	66382097	66384097	ENSG00000248643
chr11	66382912	66385812	chr11	66382561	66384561	ENSG00000199325
chr11	66444078	66446845	chr11	66445392	66447392	ENSG00000173914
chr11	66495101	66498376	chr11	66496697	66498697	ENSG00000173898
chr11	66511020	66513576	chr11	66509922	66511922	ENSG00000173715
chr11	66609446	66612312	chr11	66608306	66610306	ENSG00000173653
chr11	66622420	66625846	chr11	66622118	66624118	ENSG00000173621
chr11	66686845	66689460	chr11	66685233	66687233	ENSG00000239099
chr11	66723678	66727120	chr11	66725847	66727847	ENSG00000173599
chr11	66884901	66889412	chr11	66884740	66886740	ENSG00000173120
chr11	67033135	67039302	chr11	67031881	67033881	ENSG00000173020
chr11	67053601	67058115	chr11	67054018	67056018	ENSG00000172932
chr11	67069304	67073002	chr11	67068919	67070919	ENSG00000172830
chr11	67124045	67125745	chr11	67124443	67126443	ENSG00000175482
chr11	67158101	67160551	chr11	67157176	67159176	ENSG00000172613
chr11	67167345	67171312	chr11	67169386	67171386	ENSG00000175463
chr11	67173899	67181229	chr11	67180439	67182439	ENSG00000172508
chr11	67181420	67189001	chr11	67180439	67182439	ENSG00000172508
chr11	67181420	67189001	chr11	67188654	67190654	ENSG00000172531
chr11	67194341	67197151	chr11	67193931	67195931	ENSG00000175634
chr11	67205945	67208214	chr11	67205538	67207538	ENSG00000213402
chr11	67209801	67212530	chr11	67211292	67213292	ENSG00000172725
chr11	67230801	67233445	chr11	67229791	67231791	ENSG00000270169
chr11	67235252	67238136	chr11	67236743	67238743	ENSG00000172663
chr11	67249512	67252745	chr11	67248512	67250512	ENSG00000110711
chr11	67271801	67277130	chr11	67273734	67275734	ENSG00000110697
chr11	67271801	67277130	chr11	67276120	67278120	ENSG00000167797
chr11	67349536	67353145	chr11	67349066	67351066	ENSG00000084207
chr11	67372812	67375601	chr11	67372323	67374323	ENSG00000167792
chr11	67372812	67375601	chr11	67374177	67376177	ENSG00000184224
chr11	67372812	67375601	chr11	67370992	67372992	ENSG00000255119
chr11	67384085	67386176	chr11	67383728	67385728	ENSG00000231793
chr11	67396302	67399220	chr11	67394775	67396775	ENSG00000255318
chr11	67396302	67399220	chr11	67397401	67399401	ENSG00000167799
chr11	67414231	67419023	chr11	67418130	67420130	ENSG00000132744
chr11	67570746	67574453	chr11	67572807	67574807	ENSG00000160172
chr11	67775962	67779364	chr11	67774048	67776048	ENSG00000006534
chr11	67795952	67799737	chr11	67799364	67801364	ENSG00000266737
chr11	67795952	67799737	chr11	67797928	67799928	ENSG00000255306
chr11	67795952	67799737	chr11	67796084	67798084	ENSG00000110717
chr11	67803412	67808745	chr11	67804483	67806483	ENSG00000110719
chr11	67817578	67820786	chr11	67816207	67818207	ENSG00000255031
chr11	67883645	67890829	chr11	67887520	67889520	ENSG00000255236
chr11	67883645	67890829	chr11	67888911	67890911	ENSG00000110721
chr11	67979245	67982878	chr11	67981295	67983295	ENSG00000110066
chr11	68037845	68041383	chr11	68039469	68041469	ENSG00000171067
chr11	68226478	68229453	chr11	68226186	68228186	ENSG00000110075
chr11	68670445	68672746	chr11	68669310	68671310	ENSG00000132740
chr11	68670445	68672746	chr11	68671303	68673303	ENSG00000197345
chr11	68779425	68782460	chr11	68777751	68779751	ENSG00000256508
chr11	68779425	68782460	chr11	68780877	68782877	ENSG00000172935
chr11	68815737	68820925	chr11	68814365	68816365	ENSG00000162341
chr11	68923045	68926343	chr11	68921378	68923378	ENSG00000259799
chr11	69228705	69231683	chr11	69227075	69229075	ENSG00000259854
chr11	69239966	69242923	chr11	69238458	69240458	ENSG00000255980
chr11	69257143	69260978	chr11	69259511	69261511	ENSG00000255606
chr11	69451504	69453905	chr11	69453855	69455855	ENSG00000110092
chr11	69454569	69457646	chr11	69453855	69455855	ENSG00000110092
chr11	69488578	69491135	chr11	69490184	69492184	ENSG00000149716
chr11	70048215	70051552	chr11	70047269	70049269	ENSG00000168040
chr11	70115612	70118012	chr11	70114806	70116806	ENSG00000131626
chr11	70124460	70126943	chr11	70125403	70127403	ENSG00000255329
chr11	70171889	70174108	chr11	70173315	70175315	ENSG00000255539
chr11	70243293	70247012	chr11	70242510	70244510	ENSG00000085733
chr11	70243293	70247012	chr11	70244594	70246594	ENSG00000246889
chr11	70322743	70325425	chr11	70323697	70325697	ENSG00000227726
chr11	70475646	70479552	chr11	70475199	70477199	ENSG00000226627
chr11	71158101	71160893	chr11	71157720	71159720	ENSG00000254682
chr11	71162520	71165164	chr11	71162155	71164155	ENSG00000172890
chr11	71162520	71165164	chr11	71163914	71165914	ENSG00000172893
chr11	71496704	71500946	chr11	71496556	71498556	ENSG00000158483
chr11	71516676	71519343	chr11	71515686	71517686	ENSG00000254978
chr11	71638512	71641048	chr11	71637747	71639747	ENSG00000137522
chr11	71638512	71641048	chr11	71639700	71641700	ENSG00000254469
chr11	71705714	71708211	chr11	71707587	71709587	ENSG00000137496
chr11	71709423	71712809	chr11	71707587	71709587	ENSG00000137496
chr11	71723037	71726519	chr11	71723337	71725337	ENSG00000251143
chr11	71758922	71761122	chr11	71758997	71760997	ENSG00000206783
chr11	71789976	71793605	chr11	71789382	71791382	ENSG00000184154
chr11	71789976	71793605	chr11	71791739	71793739	ENSG00000137497
chr11	71789976	71793605	chr11	71789466	71791466	ENSG00000212089
chr11	71813023	71815815	chr11	71813120	71815120	ENSG00000238768
chr11	71813023	71815815	chr11	71814433	71816433	ENSG00000149357
chr11	71821978	71824845	chr11	71823915	71825915	ENSG00000110203
chr11	71821978	71824845	chr11	71823826	71825826	ENSG00000110200
chr11	71879678	71882315	chr11	71881483	71883483	ENSG00000255860
chr11	71927483	71930166	chr11	71925645	71927645	ENSG00000165457
chr11	71932601	71936125	chr11	71932745	71934745	ENSG00000165458
chr11	72063483	72066031	chr11	72063560	72065560	ENSG00000255672
chr11	72121329	72124251	chr11	72119760	72121760	ENSG00000256403
chr11	72144045	72148120	chr11	72145692	72147692	ENSG00000162129
chr11	72323646	72326820	chr11	72326174	72328174	ENSG00000272036
chr11	72326841	72330428	chr11	72326174	72328174	ENSG00000272036
chr11	72350543	72355311	chr11	72352281	72354281	ENSG00000255808
chr11	72384380	72388170	chr11	72385635	72387635	ENSG00000186642
chr11	72493146	72495852	chr11	72492575	72494575	ENSG00000265064
chr11	72503301	72506385	chr11	72504644	72506644	ENSG00000186635
chr11	72503301	72506385	chr11	72504726	72506726	ENSG00000214530
chr11	72524012	72527712	chr11	72523353	72525353	ENSG00000168010
chr11	72649823	72652301	chr11	72649543	72651543	ENSG00000234751
chr11	72850612	72855929	chr11	72853306	72855306	ENSG00000137478
chr11	72887560	72890015	chr11	72885739	72887739	ENSG00000256568
chr11	72927351	72930012	chr11	72927343	72929343	ENSG00000175591
chr11	72927351	72930012	chr11	72926958	72928958	ENSG00000215841
chr11	73018012	73021225	chr11	73017334	73019334	ENSG00000110237
chr11	73018012	73021225	chr11	73020406	73022406	ENSG00000257038
chr11	73084815	73089312	chr11	73085309	73087309	ENSG00000054967
chr11	73286445	73289478	chr11	73289298	73291298	ENSG00000231726
chr11	73307651	73310736	chr11	73309234	73311234	ENSG00000054965
chr11	73470485	73473483	chr11	73469608	73471608	ENSG00000256034
chr11	73470485	73473483	chr11	73472182	73474182	ENSG00000175582
chr11	73497741	73500545	chr11	73496361	73498361	ENSG00000175581
chr11	73586620	73589115	chr11	73585744	73587744	ENSG00000175575
chr11	73586620	73589115	chr11	73588033	73590033	ENSG00000181924
chr11	73692245	73696041	chr11	73694352	73696352	ENSG00000175567
chr11	73849145	73852745	chr11	73851196	73853196	ENSG00000256098
chr11	73880917	73883629	chr11	73880144	73882144	ENSG00000214517
chr11	73880917	73883629	chr11	73882255	73884255	ENSG00000168014
chr11	74108120	74111005	chr11	74106594	74108594	ENSG00000254631
chr11	74108120	74111005	chr11	74108282	74110282	ENSG00000264402
chr11	74108120	74111005	chr11	74109518	74111518	ENSG00000165434
chr11	74177665	74179519	chr11	74178774	74180774	ENSG00000175538
chr11	74203045	74205836	chr11	74204778	74206778	ENSG00000175536
chr11	74203045	74205836	chr11	74202411	74204411	ENSG00000254837
chr11	74203045	74205836	chr11	74202896	74204896	ENSG00000077514
chr11	74392628	74396123	chr11	74394269	74396269	ENSG00000223202
chr11	74430605	74433547	chr11	74431382	74433382	ENSG00000265902
chr11	74458276	74461432	chr11	74457913	74459913	ENSG00000166439
chr11	74458276	74461432	chr11	74457159	74459159	ENSG00000227615
chr11	74464845	74467145	chr11	74464629	74466629	ENSG00000264095
chr11	74659036	74661715	chr11	74658292	74660292	ENSG00000118363
chr11	74659036	74661715	chr11	74657123	74659123	ENSG00000265344
chr11	74659036	74661715	chr11	74660245	74662245	ENSG00000166435
chr11	74698804	74701051	chr11	74697179	74699179	ENSG00000162139
chr11	74852653	74855602	chr11	74851193	74853193	ENSG00000255395
chr11	74949946	74953401	chr11	74949950	74951950	ENSG00000261594
chr11	74949946	74953401	chr11	74952218	74954218	ENSG00000255136
chr11	74973276	74975946	chr11	74973333	74975333	ENSG00000254963
chr11	75059701	75063857	chr11	75062873	75064873	ENSG00000137486
chr11	75109715	75112246	chr11	75108530	75110530	ENSG00000149273
chr11	75109715	75112246	chr11	75109435	75111435	ENSG00000206941
chr11	75272015	75275323	chr11	75271101	75273101	ENSG00000149257
chr11	75293420	75296545	chr11	75292241	75294241	ENSG00000255326
chr11	75378052	75381430	chr11	75380165	75382165	ENSG00000171533
chr11	75483164	75485664	chr11	75484949	75486949	ENSG00000254826
chr11	75511301	75515053	chr11	75514460	75516460	ENSG00000254814
chr11	75524576	75527932	chr11	75524212	75526212	ENSG00000198382
chr11	75524576	75527932	chr11	75526451	75528451	ENSG00000255507
chr11	75547005	75549578	chr11	75548690	75550690	ENSG00000199362
chr11	75547005	75549578	chr11	75546368	75548368	ENSG00000200256
chr11	75926500	75928615	chr11	75927069	75929069	ENSG00000255362
chr11	76090646	76093319	chr11	76090357	76092357	ENSG00000179240
chr11	76090646	76093319	chr11	76092015	76094015	ENSG00000137492
chr11	76154601	76157415	chr11	76153967	76155967	ENSG00000158636
chr11	76154601	76157415	chr11	76155700	76157700	ENSG00000255135
chr11	76339812	76342083	chr11	76337878	76339878	ENSG00000255479
chr11	76339812	76342083	chr11	76341407	76343407	ENSG00000255363
chr11	76478738	76481212	chr11	76479267	76481267	ENSG00000254632
chr11	76492937	76496153	chr11	76491295	76493295	ENSG00000182704
chr11	76492937	76496153	chr11	76494106	76496106	ENSG00000255100
chr11	76509032	76510853	chr11	76509408	76511408	ENSG00000261578
chr11	76570636	76573451	chr11	76569911	76571911	ENSG00000078124
chr11	76776130	76779025	chr11	76775979	76777979	ENSG00000149260
chr11	76837520	76840045	chr11	76837310	76839310	ENSG00000137474
chr11	77182245	77186617	chr11	77182416	77184416	ENSG00000268635
chr11	77182245	77186617	chr11	77185680	77187680	ENSG00000149269
chr11	77299728	77302501	chr11	77298436	77300436	ENSG00000178301
chr11	77347745	77350104	chr11	77348850	77350850	ENSG00000074201
chr11	77529801	77532722	chr11	77530155	77532155	ENSG00000087884
chr11	77529801	77532722	chr11	77532063	77534063	ENSG00000048649
chr11	77704746	77707436	chr11	77705724	77707724	ENSG00000149262
chr11	77755651	77758135	chr11	77757237	77759237	ENSG00000151364
chr11	77789545	77792130	chr11	77791265	77793265	ENSG00000151366
chr11	77789545	77792130	chr11	77790911	77792911	ENSG00000259112
chr11	77849545	77852146	chr11	77848817	77850817	ENSG00000246174
chr11	77849545	77852146	chr11	77850706	77852706	ENSG00000159063
chr11	77897245	77901020	chr11	77897858	77899858	ENSG00000118369
chr11	77897245	77901020	chr11	77899868	77901868	ENSG00000188997
chr11	78125801	78130483	chr11	78129394	78131394	ENSG00000033327
chr11	78284637	78287317	chr11	78285919	78287919	ENSG00000137513
chr11	79148846	79153252	chr11	79151992	79153992	ENSG00000149256
chr11	82428637	82432125	chr11	82429124	82431124	ENSG00000245832
chr11	82441629	82445783	chr11	82444906	82446906	ENSG00000182103
chr11	82552085	82558115	chr11	82552927	82554927	ENSG00000238995
chr11	82610404	82613312	chr11	82609017	82611017	ENSG00000165490
chr11	82781151	82784315	chr11	82781108	82783108	ENSG00000246067
chr11	82781151	82784315	chr11	82782965	82784965	ENSG00000137502
chr11	82867112	82870078	chr11	82866030	82868030	ENSG00000165494
chr11	82903445	82906490	chr11	82904836	82906836	ENSG00000247137
chr11	82903445	82906490	chr11	82902781	82904781	ENSG00000137494
chr11	82995901	82998520	chr11	82995171	82997171	ENSG00000255234
chr11	82995901	82998520	chr11	82997450	82999450	ENSG00000137500
chr11	83525345	83528093	chr11	83526306	83528306	ENSG00000250257
chr11	84430346	84433145	chr11	84429869	84431869	ENSG00000254787
chr11	85337812	85340615	chr11	85337629	85339629	ENSG00000171204
chr11	85337812	85340615	chr11	85338966	85340966	ENSG00000150672
chr11	85357476	85360352	chr11	85357011	85359011	ENSG00000171202
chr11	85395745	85398270	chr11	85393951	85395951	ENSG00000137504
chr11	85395745	85398270	chr11	85397320	85399320	ENSG00000179071
chr11	85520083	85523085	chr11	85522184	85524184	ENSG00000137501
chr11	85564812	85567220	chr11	85564144	85566144	ENSG00000150676
chr11	85564812	85567220	chr11	85565986	85567986	ENSG00000215504
chr11	85777183	85782029	chr11	85780924	85782924	ENSG00000073921
chr11	85861336	85864405	chr11	85862269	85864269	ENSG00000200877
chr11	85902405	85905792	chr11	85904174	85906174	ENSG00000254502
chr11	85902405	85905792	chr11	85904524	85906524	ENSG00000254699
chr11	85954329	85957215	chr11	85953586	85955586	ENSG00000074266
chr11	86012201	86015019	chr11	86011253	86013253	ENSG00000149196
chr11	86381320	86384530	chr11	86383678	86385678	ENSG00000151376
chr11	86665386	86669322	chr11	86664661	86666661	ENSG00000246523
chr11	86665386	86669322	chr11	86666433	86668433	ENSG00000174804
chr11	86747001	86750445	chr11	86746886	86748886	ENSG00000166575
chr11	86969745	86972445	chr11	86970301	86972301	ENSG00000213287
chr11	87523076	87525317	chr11	87525116	87527116	ENSG00000255022
chr11	88069556	88072312	chr11	88070955	88072955	ENSG00000109861
chr11	88795125	88799941	chr11	88799113	88801113	ENSG00000168959
chr11	89830136	89833278	chr11	89831985	89833985	ENSG00000254436
chr11	89954904	89957420	chr11	89956532	89958532	ENSG00000110172
chr11	92929415	92932504	chr11	92931130	92933130	ENSG00000180773
chr11	93274829	93277246	chr11	93276674	93278674	ENSG00000166002
chr11	93393815	93396145	chr11	93392805	93394805	ENSG00000166004
chr11	93473201	93475851	chr11	93472757	93474757	ENSG00000182919
chr11	93516345	93518929	chr11	93515393	93517393	ENSG00000042429
chr11	93516345	93518929	chr11	93517557	93519557	ENSG00000166012
chr11	93860804	93864601	chr11	93860094	93862094	ENSG00000110218
chr11	94226102	94228445	chr11	94224795	94226795	ENSG00000168876
chr11	94226102	94228445	chr11	94227074	94229074	ENSG00000020922
chr11	94276112	94279351	chr11	94275006	94277006	ENSG00000134627
chr11	94276112	94279351	chr11	94275017	94277017	ENSG00000196371
chr11	94370201	94373620	chr11	94369204	94371204	ENSG00000233536
chr11	94370201	94373620	chr11	94373073	94375073	ENSG00000255666
chr11	94659366	94662122	chr11	94658686	94660686	ENSG00000256469
chr11	94705545	94707815	chr11	94704845	94706845	ENSG00000186280
chr11	94705545	94707815	chr11	94706776	94708776	ENSG00000150316
chr11	94799312	94803083	chr11	94798056	94800056	ENSG00000180771
chr11	94799312	94803083	chr11	94798361	94800361	ENSG00000271885
chr11	94821336	94826851	chr11	94820974	94822974	ENSG00000149218
chr11	94882315	94885435	chr11	94881703	94883703	ENSG00000245552
chr11	94962719	94967029	chr11	94965705	94967705	ENSG00000149212
chr11	95429237	95433611	chr11	95429250	95431250	ENSG00000255605
chr11	95521545	95524623	chr11	95521129	95523129	ENSG00000166037
chr11	95521545	95524623	chr11	95523573	95525573	ENSG00000077458
chr11	96071645	96077086	chr11	96072602	96074602	ENSG00000266192
chr11	96071645	96077086	chr11	96076344	96078344	ENSG00000184384
chr11	96121852	96124351	chr11	96121153	96123153	ENSG00000183340
chr11	96121852	96124351	chr11	96123087	96125087	ENSG00000149231
chr11	98889926	98892431	chr11	98889683	98891683	ENSG00000149972
chr11	101784757	101787912	chr11	101783746	101785746	ENSG00000110318
chr11	101784757	101787912	chr11	101787253	101789253	ENSG00000187151
chr11	101980422	101983412	chr11	101979192	101981192	ENSG00000137693
chr11	102175836	102178136	chr11	102174843	102176843	ENSG00000270868
chr11	102216464	102219315	chr11	102215942	102217942	ENSG00000110330
chr11	102319101	102324645	chr11	102321650	102323650	ENSG00000255337
chr11	102473015	102475960	chr11	102475647	102477647	ENSG00000256916
chr11	102961546	102964115	chr11	102962944	102964944	ENSG00000137692
chr11	102979019	102981352	chr11	102978160	102980160	ENSG00000187240
chr11	104479104	104481576	chr11	104480049	104482049	ENSG00000256422
chr11	104768205	104770045	chr11	104769397	104771397	ENSG00000204403
chr11	104837904	104840545	chr11	104840163	104842163	ENSG00000196954
chr11	104892590	104894923	chr11	104893895	104895895	ENSG00000137757
chr11	104970364	104972612	chr11	104972158	104974158	ENSG00000137752
chr11	104970364	104972612	chr11	104972158	104974158	ENSG00000204397
chr11	104970364	104972612	chr11	104972158	104974158	ENSG00000255221
chr11	105479912	105483204	chr11	105478721	105480721	ENSG00000152578
chr11	105891429	105894637	chr11	105893130	105895130	ENSG00000170903
chr11	105942499	105944801	chr11	105944228	105946228	ENSG00000149313
chr11	105946612	105949360	chr11	105948492	105950492	ENSG00000182359
chr11	106887565	106890930	chr11	106889250	106891250	ENSG00000152402
chr11	107327219	107329736	chr11	107328572	107330572	ENSG00000152404
chr11	107434812	107438020	chr11	107436472	107438472	ENSG00000137760
chr11	107461029	107463953	chr11	107459817	107461817	ENSG00000110675
chr11	107461029	107463953	chr11	107460471	107462471	ENSG00000268467
chr11	107588952	107591785	chr11	107590419	107592419	ENSG00000170290
chr11	107798385	107801377	chr11	107797229	107799229	ENSG00000179331
chr11	107798385	107801377	chr11	107799019	107801019	ENSG00000110660
chr11	107878702	107881245	chr11	107877459	107879459	ENSG00000166266
chr11	107991145	107993945	chr11	107990243	107992243	ENSG00000075239
chr11	107991145	107993945	chr11	107992411	107994411	ENSG00000255467
chr11	108092446	108095805	chr11	108091211	108093211	ENSG00000149311
chr11	108092446	108095805	chr11	108093369	108095369	ENSG00000149308
chr11	108336323	108339335	chr11	108338258	108340258	ENSG00000166323
chr11	108367205	108369976	chr11	108369159	108371159	ENSG00000178202
chr11	108534351	108536812	chr11	108533752	108535752	ENSG00000178105
chr11	108602800	108605620	chr11	108600831	108602831	ENSG00000254730
chr11	109292129	109295505	chr11	109290846	109292846	ENSG00000185742
chr11	109962320	109965919	chr11	109962087	109964087	ENSG00000149289
chr11	110164005	110168346	chr11	110167447	110169447	ENSG00000137710
chr11	110299515	110302546	chr11	110298607	110300607	ENSG00000137714
chr11	110581425	110584730	chr11	110583912	110585912	ENSG00000137727
chr11	111168834	111171353	chr11	111167565	111169565	ENSG00000214290
chr11	111319136	111323037	chr11	111318593	111320593	ENSG00000255208
chr11	111319136	111323037	chr11	111320064	111322064	ENSG00000255093
chr11	111410100	111414345	chr11	111409005	111411005	ENSG00000204381
chr11	111472101	111476083	chr11	111471115	111473115	ENSG00000170145
chr11	111635536	111638520	chr11	111637151	111639151	ENSG00000137713
chr11	111740801	111743545	chr11	111742305	111744305	ENSG00000086848
chr11	111748601	111751346	chr11	111747659	111749659	ENSG00000137720
chr11	111748601	111751346	chr11	111750149	111752149	ENSG00000258529
chr11	111753345	111754845	chr11	111751967	111753967	ENSG00000255561
chr11	111779945	111785829	chr11	111780966	111782966	ENSG00000170276
chr11	111779945	111785829	chr11	111781460	111783460	ENSG00000254445
chr11	111792720	111798966	chr11	111795868	111797868	ENSG00000150764
chr11	111792720	111798966	chr11	111797124	111799124	ENSG00000238965
chr11	111792720	111798966	chr11	111794446	111796446	ENSG00000109846
chr11	111894620	111897220	chr11	111893538	111895538	ENSG00000150768
chr11	111943783	111946346	chr11	111942810	111944810	ENSG00000150776
chr11	111943783	111946346	chr11	111944998	111946998	ENSG00000150773
chr11	111956012	111958592	chr11	111955497	111957497	ENSG00000204370
chr11	111956012	111958592	chr11	111955627	111957627	ENSG00000255292
chr11	111956012	111958592	chr11	111957522	111959522	ENSG00000150779
chr11	112044736	112047260	chr11	112044190	112046190	ENSG00000197580
chr11	112044736	112047260	chr11	112043329	112045329	ENSG00000254638
chr11	112049205	112051212	chr11	112049496	112051496	ENSG00000214264
chr11	112095877	112098515	chr11	112095088	112097088	ENSG00000150787
chr11	112475001	112477920	chr11	112473175	112475175	ENSG00000212397
chr11	112654315	112657300	chr11	112656027	112658027	ENSG00000254626
chr11	112831183	112834760	chr11	112829997	112831997	ENSG00000149294
chr11	112831183	112834760	chr11	112834182	112836182	ENSG00000247416
chr11	112847412	112850236	chr11	112846075	112848075	ENSG00000238998
chr11	113142952	113146660	chr11	113144623	113146623	ENSG00000227487
chr11	113184315	113186947	chr11	113183251	113185251	ENSG00000149292
chr11	113184315	113186947	chr11	113185159	113187159	ENSG00000255129
chr11	113257823	113259432	chr11	113256513	113258513	ENSG00000170209
chr11	113575760	113578412	chr11	113577095	113579095	ENSG00000166682
chr11	113643320	113645535	chr11	113644533	113646533	ENSG00000086827
chr11	113643320	113645535	chr11	113642413	113644413	ENSG00000256603
chr11	113647401	113650137	chr11	113648469	113650469	ENSG00000228607
chr11	113745252	113747915	chr11	113746292	113748292	ENSG00000048028
chr11	113928922	113933004	chr11	113928315	113930315	ENSG00000109906
chr11	113958302	113964605	chr11	113957651	113959651	ENSG00000221112
chr11	114127151	114130980	chr11	114126509	114128509	ENSG00000166741
chr11	114266801	114269302	chr11	114268752	114270752	ENSG00000076053
chr11	114269715	114272645	chr11	114268752	114270752	ENSG00000076053
chr11	114269715	114272645	chr11	114269404	114271404	ENSG00000255663
chr11	114269715	114272645	chr11	114271139	114273139	ENSG00000180425
chr11	114309312	114311815	chr11	114308108	114310108	ENSG00000076043
chr11	115370983	115376230	chr11	115375675	115377675	ENSG00000182985
chr11	115629729	115632060	chr11	115631345	115633345	ENSG00000246100
chr11	115800215	115802885	chr11	115801492	115803492	ENSG00000257067
chr11	116642300	116644883	chr11	116642105	116644105	ENSG00000226645
chr11	116642300	116644883	chr11	116643704	116645704	ENSG00000137656
chr11	116657846	116660153	chr11	116658766	116660766	ENSG00000109917
chr11	116705530	116708449	chr11	116704833	116706833	ENSG00000235910
chr11	116709578	116712463	chr11	116708666	116710666	ENSG00000118137
chr11	116761701	116764602	chr11	116761437	116763437	ENSG00000231865
chr11	116880237	116884629	chr11	116884613	116886613	ENSG00000200537
chr11	116906619	116910752	chr11	116906767	116908767	ENSG00000234268
chr11	116964378	116971145	chr11	116967703	116969703	ENSG00000224077
chr11	116964378	116971145	chr11	116969153	116971153	ENSG00000160584
chr11	117013817	117018445	chr11	117014907	117016907	ENSG00000254678
chr11	117013817	117018445	chr11	117012983	117014983	ENSG00000168092
chr11	117048746	117052078	chr11	117047449	117049449	ENSG00000149577
chr11	117101452	117104645	chr11	117101341	117103341	ENSG00000167257
chr11	117101452	117104645	chr11	117103241	117105241	ENSG00000160613
chr11	117184801	117188035	chr11	117183273	117185273	ENSG00000110274
chr11	117184801	117188035	chr11	117186975	117188975	ENSG00000186318
chr11	117197602	117200201	chr11	117198754	117200754	ENSG00000250699
chr11	117538756	117541619	chr11	117537198	117539198	ENSG00000270403
chr11	117685645	117690046	chr11	117687158	117689158	ENSG00000254844
chr11	117685645	117690046	chr11	117688240	117690240	ENSG00000177103
chr11	117743746	117749230	chr11	117747382	117749382	ENSG00000255245
chr11	117743746	117749230	chr11	117748201	117750201	ENSG00000137726
chr11	117856346	117860545	chr11	117855063	117857063	ENSG00000110324
chr11	117956728	117959823	chr11	117957508	117959508	ENSG00000255274
chr11	118045578	118048120	chr11	118047388	118049388	ENSG00000149575
chr11	118094212	118096112	chr11	118095809	118097809	ENSG00000160593
chr11	118121812	118123853	chr11	118123065	118125065	ENSG00000160588
chr11	118229115	118231412	chr11	118228300	118230300	ENSG00000110344
chr11	118270817	118273446	chr11	118269869	118271869	ENSG00000167283
chr11	118270817	118273446	chr11	118272610	118274610	ENSG00000254873
chr11	118305005	118309845	chr11	118305205	118307205	ENSG00000118058
chr11	118305005	118309845	chr11	118305921	118307921	ENSG00000255384
chr11	118400429	118404312	chr11	118399756	118401756	ENSG00000149582
chr11	118400429	118404312	chr11	118401809	118403809	ENSG00000255435
chr11	118441876	118444619	chr11	118441105	118443105	ENSG00000095139
chr11	118441876	118444619	chr11	118443685	118445685	ENSG00000118096
chr11	118462445	118466451	chr11	118462703	118464703	ENSG00000207185
chr11	118475541	118481786	chr11	118475155	118477155	ENSG00000019144
chr11	118503878	118506805	chr11	118505338	118507338	ENSG00000255176
chr11	118558901	118563003	chr11	118561309	118563309	ENSG00000255239
chr11	118574901	118578015	chr11	118573316	118575316	ENSG00000255422
chr11	118659745	118663408	chr11	118661858	118663858	ENSG00000110367
chr11	118704183	118706345	chr11	118704719	118706719	ENSG00000201535
chr11	118704183	118706345	chr11	118705265	118707265	ENSG00000254621
chr11	118778312	118785905	chr11	118779417	118781417	ENSG00000264211
chr11	118792560	118796701	chr11	118793873	118795873	ENSG00000110375
chr11	118792560	118796701	chr11	118796317	118798317	ENSG00000186174
chr11	118798436	118801429	chr11	118799920	118801920	ENSG00000239726
chr11	118822985	118825653	chr11	118824153	118826153	ENSG00000264523
chr11	118867205	118869946	chr11	118866852	118868852	ENSG00000186166
chr11	118867205	118869946	chr11	118868714	118870714	ENSG00000255121
chr11	118887645	118890651	chr11	118887142	118889142	ENSG00000196655
chr11	118887645	118890651	chr11	118887654	118889654	ENSG00000266398
chr11	118887645	118890651	chr11	118889401	118891401	ENSG00000118181
chr11	118899405	118902599	chr11	118901616	118903616	ENSG00000137700
chr11	118926612	118929320	chr11	118927913	118929913	ENSG00000149428
chr11	118936815	118939595	chr11	118936403	118938403	ENSG00000160695
chr11	118936815	118939595	chr11	118936388	118938388	ENSG00000271751
chr11	118936815	118939595	chr11	118938409	118940409	ENSG00000272186
chr11	118950951	118954036	chr11	118953576	118955576	ENSG00000256269
chr11	118954953	118957020	chr11	118953576	118955576	ENSG00000256269
chr11	118963245	118966620	chr11	118966177	118968177	ENSG00000188486
chr11	118971615	118974411	chr11	118970908	118972908	ENSG00000172375
chr11	118976666	118979843	chr11	118979041	118981041	ENSG00000172269
chr11	118990636	118993346	chr11	118990297	118992297	ENSG00000172273
chr11	119075483	119078620	chr11	119074752	119076752	ENSG00000110395
chr11	119188845	119192656	chr11	119192231	119194231	ENSG00000076706
chr11	119204015	119206585	chr11	119203237	119205237	ENSG00000173456
chr11	119209460	119213551	chr11	119208019	119210019	ENSG00000245385
chr11	119250915	119253112	chr11	119250488	119252488	ENSG00000245248
chr11	119250915	119253112	chr11	119252436	119254436	ENSG00000036672
chr11	119286237	119290412	chr11	119286661	119288661	ENSG00000263873
chr11	119316743	119319276	chr11	119316229	119318229	ENSG00000255377
chr11	119477001	119481045	chr11	119477135	119479135	ENSG00000254561
chr11	119477001	119481045	chr11	119475018	119477018	ENSG00000230716
chr11	119576745	119579051	chr11	119578630	119580630	ENSG00000255247
chr11	119579230	119584146	chr11	119578630	119580630	ENSG00000255247
chr11	119594401	119602545	chr11	119598293	119600293	ENSG00000254854
chr11	119594401	119602545	chr11	119599794	119601794	ENSG00000110400
chr11	119865583	119868001	chr11	119865746	119867746	ENSG00000254863
chr11	119882015	119885361	chr11	119882867	119884867	ENSG00000255216
chr11	120039115	120041778	chr11	120037685	120039685	ENSG00000176984
chr11	120056830	120058930	chr11	120056237	120058237	ENSG00000137699
chr11	120078100	120080515	chr11	120079475	120081475	ENSG00000184232
chr11	120080961	120083860	chr11	120079475	120081475	ENSG00000184232
chr11	120194751	120197546	chr11	120193838	120195838	ENSG00000181264
chr11	120204499	120208460	chr11	120205787	120207787	ENSG00000196914
chr11	120893712	120896245	chr11	120892781	120894781	ENSG00000154114
chr11	121161983	121164715	chr11	121161162	121163162	ENSG00000109929
chr11	121317325	121320920	chr11	121320912	121322912	ENSG00000137642
chr11	121321478	121327414	chr11	121320912	121322912	ENSG00000137642
chr11	121321478	121327414	chr11	121323722	121325722	ENSG00000246790
chr11	121970045	121973520	chr11	121970552	121972552	ENSG00000207971
chr11	121984135	121987660	chr11	121987031	121989031	ENSG00000255248
chr11	121984135	121987660	chr11	121986923	121988923	ENSG00000259571
chr11	122162915	122165302	chr11	122163898	122165898	ENSG00000255219
chr11	122450693	122453136	chr11	122450015	122452015	ENSG00000223265
chr11	122525660	122528246	chr11	122524383	122526383	ENSG00000154127
chr11	122597185	122599705	chr11	122597019	122599019	ENSG00000239079
chr11	122752920	122754945	chr11	122751391	122753391	ENSG00000109944
chr11	122931846	122935429	chr11	122933938	122935938	ENSG00000109971
chr11	122931846	122935429	chr11	122930130	122932130	ENSG00000202252
chr11	123007553	123009623	chr11	123007084	123009084	ENSG00000255342
chr11	123057945	123060545	chr11	123057510	123059510	ENSG00000254710
chr11	123064137	123066537	chr11	123065989	123067989	ENSG00000166250
chr11	123300266	123302893	chr11	123299058	123301058	ENSG00000254667
chr11	123322489	123324620	chr11	123323106	123325106	ENSG00000255414
chr11	123395448	123398546	chr11	123394344	123396344	ENSG00000023171
chr11	123523585	123526470	chr11	123525952	123527952	ENSG00000166257
chr11	123610951	123614176	chr11	123612383	123614383	ENSG00000166261
chr11	123710883	123713417	chr11	123712584	123714584	ENSG00000254613
chr11	123963348	123966002	chr11	123965239	123967239	ENSG00000186268
chr11	123985145	123987751	chr11	123984069	123986069	ENSG00000110002
chr11	124028914	124031353	chr11	124027128	124029128	ENSG00000196403
chr11	124350426	124352952	chr11	124351819	124353819	ENSG00000229386
chr11	124386752	124390576	chr11	124387138	124389138	ENSG00000254646
chr11	124491229	124493945	chr11	124490732	124492732	ENSG00000154144
chr11	124541701	124545200	chr11	124541694	124543694	ENSG00000064199
chr11	124606629	124612025	chr11	124607742	124609742	ENSG00000154146
chr11	124614939	124617400	chr11	124616233	124618233	ENSG00000255045
chr11	124628156	124632525	chr11	124627025	124629025	ENSG00000250073
chr11	124628156	124632525	chr11	124632186	124634186	ENSG00000149564
chr11	124669051	124671801	chr11	124668346	124670346	ENSG00000245498
chr11	124669051	124671801	chr11	124670569	124672569	ENSG00000120458
chr11	124675845	124678619	chr11	124678165	124680165	ENSG00000254941
chr11	124765525	124770401	chr11	124768396	124770396	ENSG00000154133
chr11	124785551	124791601	chr11	124787146	124789146	ENSG00000221932
chr11	124804204	124808541	chr11	124806308	124808308	ENSG00000165478
chr11	124822415	124825012	chr11	124822017	124824017	ENSG00000149548
chr11	124931883	124934732	chr11	124930963	124932963	ENSG00000134955
chr11	124980420	124982915	chr11	124981057	124983057	ENSG00000187686
chr11	124980420	124982915	chr11	124981659	124983659	ENSG00000150433
chr11	125033930	125037620	chr11	125032583	125034583	ENSG00000165495
chr11	125033930	125037620	chr11	125034505	125036505	ENSG00000254880
chr11	125363345	125367429	chr11	125363110	125365110	ENSG00000255537
chr11	125363345	125367429	chr11	125366213	125368213	ENSG00000149557
chr11	125438136	125441045	chr11	125437112	125439112	ENSG00000149547
chr11	125460778	125463551	chr11	125459607	125461607	ENSG00000134910
chr11	125460778	125463551	chr11	125462473	125464473	ENSG00000254671
chr11	125494112	125496817	chr11	125493036	125495036	ENSG00000149554
chr11	125771912	125775443	chr11	125771271	125773271	ENSG00000109832
chr11	125771912	125775443	chr11	125773116	125775116	ENSG00000110060
chr11	125824339	125827251	chr11	125825795	125827795	ENSG00000264299
chr11	125931120	125933893	chr11	125933230	125935230	ENSG00000064309
chr11	126080504	126082764	chr11	126079309	126081309	ENSG00000197798
chr11	126080504	126082764	chr11	126081587	126083587	ENSG00000165526
chr11	126080504	126082764	chr11	126078922	126080922	ENSG00000254694
chr11	126137445	126140130	chr11	126136950	126138950	ENSG00000110074
chr11	126137445	126140130	chr11	126139039	126141039	ENSG00000182934
chr11	126151104	126154452	chr11	126149552	126151552	ENSG00000238855
chr11	126151104	126154452	chr11	126150960	126152960	ENSG00000150455
chr11	126172901	126175620	chr11	126174213	126176213	ENSG00000255062
chr11	126172901	126175620	chr11	126171647	126173647	ENSG00000110063
chr11	126224646	126228901	chr11	126223535	126225535	ENSG00000110080
chr11	126810245	126813301	chr11	126808642	126810642	ENSG00000254960
chr11	126810245	126813301	chr11	126810555	126812555	ENSG00000254938
chr11	126858851	126861658	chr11	126858438	126860438	ENSG00000266215
chr11	126858851	126861658	chr11	126860348	126862348	ENSG00000255317
chr11	126869209	126871805	chr11	126870805	126872805	ENSG00000218109
chr11	126869209	126871805	chr11	126871298	126873298	ENSG00000256527
chr11	126872731	126874983	chr11	126870805	126872805	ENSG00000218109
chr11	126872731	126874983	chr11	126871298	126873298	ENSG00000256527
chr11	126872731	126874983	chr11	126873355	126875355	ENSG00000149571
chr11	126936101	126938011	chr11	126934897	126936897	ENSG00000255087
chr11	128394936	128397515	chr11	128394037	128396037	ENSG00000254588
chr11	128562625	128566623	chr11	128565918	128567918	ENSG00000254703
chr11	128760278	128762578	chr11	128759251	128761251	ENSG00000120457
chr11	128773605	128779320	chr11	128775930	128777930	ENSG00000174370
chr11	129148201	129151337	chr11	129149219	129151219	ENSG00000134909
chr11	129764346	129766945	chr11	129765485	129767485	ENSG00000170322
chr11	129871401	129874445	chr11	129870833	129872833	ENSG00000233220
chr11	129871401	129874445	chr11	129872730	129874730	ENSG00000170325
chr11	129937653	129941053	chr11	129937732	129939732	ENSG00000084234
chr11	130183236	130186066	chr11	130182888	130184888	ENSG00000175773
chr11	130183236	130186066	chr11	130184581	130186581	ENSG00000196323
chr11	130541530	130543330	chr11	130540851	130542851	ENSG00000175728
chr11	130741978	130746878	chr11	130740142	130742142	ENSG00000255455
chr11	130784812	130787599	chr11	130786404	130788404	ENSG00000120451
chr11	131122845	131125045	chr11	131121317	131123317	ENSG00000231698
chr11	131239793	131244437	chr11	131238373	131240373	ENSG00000182667
chr11	131412560	131418060	chr11	131410761	131412761	ENSG00000237654
chr11	131440245	131443760	chr11	131443494	131445494	ENSG00000236082
chr11	131530745	131537351	chr11	131533477	131535477	ENSG00000224795
[truncated: 18,757 more rows]

## Sheet: H3K27ac_Gene_Links_eQTL
peak_Chr	peak_Start	peak_End	eQTL_Chr	eQTL_Start	eQTL_End	Gene
chr10	286221	291914	chr10	289030	289031	ENSG00000225140
chr10	431725	435691	chr10	431969	431970	ENSG00000151240
chr10	497675	499785	chr10	497747	497748	ENSG00000151240
chr10	500495	505704	chr10	501101	501102	ENSG00000225140
chr10	526112	532314	chr10	528365	528366	ENSG00000225140
chr10	555000	557814	chr10	555222	555223	ENSG00000264248
chr10	555000	557814	chr10	555222	555223	ENSG00000225140
chr10	562935	565591	chr10	563088	563089	ENSG00000225140
chr10	592336	594522	chr10	593381	593382	ENSG00000225140
chr10	626675	629004	chr10	626896	626897	ENSG00000225140
chr10	632304	635503	chr10	632809	632810	ENSG00000225140
chr10	651099	654509	chr10	653010	653011	ENSG00000225140
chr10	655835	657336	chr10	656314	656315	ENSG00000225140
chr10	659195	662146	chr10	659921	659922	ENSG00000225140
chr10	678700	682363	chr10	679125	679126	ENSG00000225140
chr10	713596	716331	chr10	714019	714020	ENSG00000225140
chr10	717204	719603	chr10	717402	717403	ENSG00000225140
chr10	728539	730849	chr10	729370	729371	ENSG00000225140
chr10	733004	737205	chr10	733814	733815	ENSG00000225140
chr10	829140	832025	chr10	831484	831485	ENSG00000233052
chr10	834492	836649	chr10	835166	835167	ENSG00000185736
chr10	975307	979463	chr10	975960	975961	ENSG00000232656
chr10	975307	979463	chr10	975960	975961	ENSG00000185736
chr10	989557	991697	chr10	991207	991208	ENSG00000232656
chr10	989557	991697	chr10	991207	991208	ENSG00000185736
chr10	1032849	1035514	chr10	1034062	1034063	ENSG00000232656
chr10	1032849	1035514	chr10	1034227	1034228	ENSG00000185736
chr10	1067899	1070063	chr10	1068848	1068849	ENSG00000047056
chr10	1067899	1070063	chr10	1069189	1069190	ENSG00000185736
chr10	1067899	1070063	chr10	1069308	1069309	ENSG00000234962
chr10	1079809	1083285	chr10	1080288	1080289	ENSG00000232656
chr10	1079809	1083285	chr10	1080392	1080393	ENSG00000047056
chr10	1079809	1083285	chr10	1080205	1080206	ENSG00000229205
chr10	1079809	1083285	chr10	1080239	1080240	ENSG00000185736
chr10	1088631	1091220	chr10	1090468	1090469	ENSG00000232656
chr10	1088631	1091220	chr10	1090468	1090469	ENSG00000185736
chr10	1093436	1096714	chr10	1093991	1093992	ENSG00000232656
chr10	1093436	1096714	chr10	1094397	1094398	ENSG00000229205
chr10	1100695	1103764	chr10	1101881	1101882	ENSG00000232656
chr10	1100695	1103764	chr10	1101534	1101535	ENSG00000185736
chr10	1133303	1136191	chr10	1135518	1135519	ENSG00000201861
chr10	1133303	1136191	chr10	1133627	1133628	ENSG00000232656
chr10	1133303	1136191	chr10	1133973	1133974	ENSG00000047056
chr10	1133303	1136191	chr10	1133627	1133628	ENSG00000229205
chr10	1133303	1136191	chr10	1133973	1133974	ENSG00000185736
chr10	1144131	1146209	chr10	1145634	1145635	ENSG00000232656
chr10	1163300	1166061	chr10	1163853	1163854	ENSG00000225140
chr10	1163300	1166061	chr10	1163853	1163854	ENSG00000232656
chr10	1225398	1228209	chr10	1226354	1226355	ENSG00000229205
chr10	1225398	1228209	chr10	1226354	1226355	ENSG00000185736
chr10	1231975	1235729	chr10	1232008	1232009	ENSG00000229205
chr10	1231975	1235729	chr10	1232801	1232802	ENSG00000185736
chr10	1244214	1249314	chr10	1244482	1244483	ENSG00000185736
chr10	1257236	1259821	chr10	1258846	1258847	ENSG00000229205
chr10	1257236	1259821	chr10	1257575	1257576	ENSG00000185736
chr10	1275798	1278151	chr10	1276310	1276311	ENSG00000185736
chr10	1280788	1283475	chr10	1282565	1282566	ENSG00000185736
chr10	1280788	1283475	chr10	1283194	1283195	ENSG00000231326
chr10	1329109	1331903	chr10	1330770	1330771	ENSG00000229205
chr10	1329109	1331903	chr10	1329984	1329985	ENSG00000185736
chr10	1338957	1342275	chr10	1339184	1339185	ENSG00000229205
chr10	1410004	1412753	chr10	1411679	1411680	ENSG00000226694
chr10	1586966	1590404	chr10	1588529	1588530	ENSG00000205696
chr10	1593794	1596236	chr10	1593890	1593891	ENSG00000067064
chr10	1593794	1596236	chr10	1594333	1594334	ENSG00000205696
chr10	1599736	1602904	chr10	1599861	1599862	ENSG00000205696
chr10	1762722	1764966	chr10	1762811	1762812	ENSG00000205696
chr10	3108799	3112099	chr10	3108839	3108840	ENSG00000067057
chr10	3144739	3151060	chr10	3147095	3147096	ENSG00000067057
chr10	3144739	3151060	chr10	3147095	3147096	ENSG00000107959
chr10	3144739	3151060	chr10	3147095	3147096	ENSG00000237399
chr10	3177803	3181448	chr10	3177816	3177817	ENSG00000067057
chr10	3177803	3181448	chr10	3177816	3177817	ENSG00000107959
chr10	3177803	3181448	chr10	3177816	3177817	ENSG00000237399
chr10	3183092	3185740	chr10	3184734	3184735	ENSG00000067057
chr10	3183092	3185740	chr10	3183184	3183185	ENSG00000107959
chr10	3210698	3216389	chr10	3211207	3211208	ENSG00000237399
chr10	3210698	3216389	chr10	3212621	3212622	ENSG00000067057
chr10	3789998	3793414	chr10	3790925	3790926	ENSG00000228353
chr10	3796725	3799314	chr10	3797576	3797577	ENSG00000229672
chr10	3796725	3799314	chr10	3797576	3797577	ENSG00000228353
chr10	3816121	3819797	chr10	3816329	3816330	ENSG00000229672
chr10	3816121	3819797	chr10	3817493	3817494	ENSG00000228353
chr10	3824221	3828821	chr10	3825800	3825801	ENSG00000229672
chr10	3824221	3828821	chr10	3828280	3828281	ENSG00000228353
chr10	4867679	4869598	chr10	4868822	4868823	ENSG00000227101
chr10	4867679	4869598	chr10	4867710	4867711	ENSG00000165568
chr10	4867679	4869598	chr10	4868157	4868158	ENSG00000187134
chr10	4867679	4869598	chr10	4868878	4868879	ENSG00000151632
chr10	5587576	5591057	chr10	5587692	5587693	ENSG00000178363
chr10	5587576	5591057	chr10	5588566	5588567	ENSG00000196372
chr10	5655540	5658195	chr10	5656476	5656477	ENSG00000229664
chr10	5707421	5709324	chr10	5707968	5707969	ENSG00000057608
chr10	5725709	5728339	chr10	5727291	5727292	ENSG00000057608
chr10	5733894	5736709	chr10	5736387	5736388	ENSG00000196372
chr10	5733894	5736709	chr10	5736387	5736388	ENSG00000057608
chr10	5816680	5819403	chr10	5817626	5817627	ENSG00000196372
chr10	5816680	5819403	chr10	5817626	5817627	ENSG00000057608
chr10	5881303	5883988	chr10	5882128	5882129	ENSG00000057608
chr10	5881303	5883988	chr10	5882128	5882129	ENSG00000134461
chr10	5893397	5896203	chr10	5893585	5893586	ENSG00000057608
chr10	5893397	5896203	chr10	5893401	5893402	ENSG00000134461
chr10	5899263	5902553	chr10	5899421	5899422	ENSG00000134461
chr10	5911219	5913321	chr10	5913130	5913131	ENSG00000057608
chr10	5911219	5913321	chr10	5912142	5912143	ENSG00000134461
chr10	5914514	5916736	chr10	5914557	5914558	ENSG00000057608
chr10	5914514	5916736	chr10	5914557	5914558	ENSG00000134461
chr10	5914514	5916736	chr10	5914676	5914677	ENSG00000196372
chr10	5968321	5971436	chr10	5969769	5969770	ENSG00000057608
chr10	5968321	5971436	chr10	5968533	5968534	ENSG00000134461
chr10	5982983	5988635	chr10	5984949	5984950	ENSG00000134461
chr10	6106783	6109825	chr10	6107533	6107534	ENSG00000134460
chr10	6155736	6158814	chr10	6158385	6158386	ENSG00000215267
chr10	6155736	6158814	chr10	6157146	6157147	ENSG00000134453
chr10	6161335	6163535	chr10	6161555	6161556	ENSG00000215267
chr10	6161335	6163535	chr10	6162153	6162154	ENSG00000134453
chr10	6165303	6168399	chr10	6167634	6167635	ENSG00000134453
chr10	6170445	6172558	chr10	6170604	6170605	ENSG00000134453
chr10	6287658	6290645	chr10	6287694	6287695	ENSG00000270427
chr10	6308334	6310803	chr10	6310434	6310435	ENSG00000215267
chr10	6388383	6391521	chr10	6389819	6389820	ENSG00000134460
chr10	6486725	6490104	chr10	6487144	6487145	ENSG00000238266
chr10	6621504	6625103	chr10	6624365	6624366	ENSG00000229664
chr10	6634898	6638122	chr10	6635270	6635271	ENSG00000065675
chr10	6642794	6646703	chr10	6643257	6643258	ENSG00000134452
chr10	6642794	6646703	chr10	6643257	6643258	ENSG00000065675
chr10	6642794	6646703	chr10	6643257	6643258	ENSG00000237943
chr10	6648804	6651521	chr10	6650774	6650775	ENSG00000134452
chr10	6648804	6651521	chr10	6648850	6648851	ENSG00000065675
chr10	6648804	6651521	chr10	6648850	6648851	ENSG00000237943
chr10	6664388	6666803	chr10	6665091	6665092	ENSG00000134452
chr10	6664388	6666803	chr10	6665091	6665092	ENSG00000065675
chr10	6664388	6666803	chr10	6665091	6665092	ENSG00000237943
chr10	6723539	6725734	chr10	6725349	6725350	ENSG00000134452
chr10	6723539	6725734	chr10	6725390	6725391	ENSG00000065675
chr10	6723539	6725734	chr10	6723735	6723736	ENSG00000238266
chr10	6743080	6745166	chr10	6743893	6743894	ENSG00000223784
chr10	6796610	6800330	chr10	6798941	6798942	ENSG00000235141
chr10	6805692	6808239	chr10	6807522	6807523	ENSG00000134460
chr10	6827539	6829639	chr10	6829529	6829530	ENSG00000238266
chr10	6967409	6972692	chr10	6969203	6969204	ENSG00000226705
chr10	6967409	6972692	chr10	6967876	6967877	ENSG00000230121
chr10	7027193	7030895	chr10	7027472	7027473	ENSG00000198879
chr10	7247009	7249414	chr10	7247136	7247137	ENSG00000198879
chr10	7441226	7443326	chr10	7441389	7441390	ENSG00000151657
chr10	7510097	7512610	chr10	7511561	7511562	ENSG00000198879
chr10	7513037	7514737	chr10	7514675	7514676	ENSG00000198879
chr10	7515699	7519020	chr10	7516821	7516822	ENSG00000198879
chr10	7591775	7594939	chr10	7593705	7593706	ENSG00000123243
chr10	10033520	10036299	chr10	10034440	10034441	ENSG00000229240
chr10	10040295	10043135	chr10	10040885	10040886	ENSG00000229240
chr10	10342646	10345546	chr10	10343092	10343093	ENSG00000224788
chr10	10708340	10711359	chr10	10709081	10709082	ENSG00000225383
chr10	11535240	11537346	chr10	11535857	11535858	ENSG00000148429
chr10	11535240	11537346	chr10	11536548	11536549	ENSG00000271046
chr10	11546514	11548914	chr10	11547791	11547792	ENSG00000148429
chr10	11636014	11638214	chr10	11636356	11636357	ENSG00000148429
chr10	11636014	11638214	chr10	11636973	11636974	ENSG00000252118
chr10	11714899	11717321	chr10	11716598	11716599	ENSG00000148429
chr10	11724557	11728414	chr10	11725371	11725372	ENSG00000134463
chr10	11754440	11757149	chr10	11756588	11756589	ENSG00000134463
chr10	12174036	12176209	chr10	12176098	12176099	ENSG00000151461
chr10	12174036	12176209	chr10	12174191	12174192	ENSG00000065665
chr10	12205599	12208857	chr10	12205963	12205964	ENSG00000065665
chr10	12305640	12307401	chr10	12305978	12305979	ENSG00000151465
chr10	12305640	12307401	chr10	12305978	12305979	ENSG00000272055
chr10	12742151	12745100	chr10	12742416	12742417	ENSG00000272055
chr10	12836135	12838901	chr10	12836673	12836674	ENSG00000151468
chr10	12862859	12866558	chr10	12863932	12863933	ENSG00000151468
chr10	12871419	12874003	chr10	12871546	12871547	ENSG00000151468
chr10	12871419	12874003	chr10	12871546	12871547	ENSG00000123240
chr10	12946494	12949100	chr10	12948439	12948440	ENSG00000151468
chr10	12994835	12998235	chr10	12997986	12997987	ENSG00000151468
chr10	13159414	13161714	chr10	13159898	13159899	ENSG00000123240
chr10	13159414	13161714	chr10	13160034	13160035	ENSG00000228330
chr10	13267445	13270059	chr10	13267628	13267629	ENSG00000165630
chr10	13313214	13315331	chr10	13313566	13313567	ENSG00000107537
chr10	13340409	13345194	chr10	13342793	13342794	ENSG00000237540
chr10	13499740	13501640	chr10	13501288	13501289	ENSG00000239665
chr10	13649514	13652014	chr10	13651706	13651707	ENSG00000165630
chr10	13649514	13652014	chr10	13651706	13651707	ENSG00000227474
chr10	13673009	13677419	chr10	13674106	13674107	ENSG00000165626
chr10	13673009	13677419	chr10	13673072	13673073	ENSG00000165630
chr10	13673009	13677419	chr10	13674106	13674107	ENSG00000239665
chr10	13695740	13698146	chr10	13697312	13697313	ENSG00000165630
chr10	13695740	13698146	chr10	13697650	13697651	ENSG00000239665
chr10	13700037	13703635	chr10	13702862	13702863	ENSG00000165630
chr10	13700037	13703635	chr10	13701828	13701829	ENSG00000239665
chr10	13759437	13763120	chr10	13760402	13760403	ENSG00000151468
chr10	13797998	13801156	chr10	13798470	13798471	ENSG00000268549
chr10	13829057	13832836	chr10	13832760	13832761	ENSG00000165626
chr10	13873725	13878153	chr10	13875466	13875467	ENSG00000229751
chr10	13912318	13917692	chr10	13913538	13913539	ENSG00000272055
chr10	13922967	13925507	chr10	13923197	13923198	ENSG00000272055
chr10	13944999	13947853	chr10	13945470	13945471	ENSG00000086475
chr10	13956626	13959421	chr10	13958963	13958964	ENSG00000239665
chr10	14081732	14084537	chr10	14082577	14082578	ENSG00000229751
chr10	14214739	14217256	chr10	14216560	14216561	ENSG00000152464
chr10	14432540	14434659	chr10	14433795	14433796	ENSG00000065809
chr10	14437797	14440337	chr10	14438796	14438797	ENSG00000065809
chr10	14445499	14448692	chr10	14446371	14446372	ENSG00000065809
chr10	14539709	14542375	chr10	14541465	14541466	ENSG00000065809
chr10	14563575	14566336	chr10	14564406	14564407	ENSG00000065809
chr10	14589721	14592837	chr10	14589885	14589886	ENSG00000065809
chr10	14596325	14600204	chr10	14597551	14597552	ENSG00000065809
chr10	14601231	14604600	chr10	14601355	14601356	ENSG00000065809
chr10	14609236	14617103	chr10	14609340	14609341	ENSG00000065809
chr10	14620625	14624263	chr10	14620924	14620925	ENSG00000065809
chr10	14666475	14669131	chr10	14667463	14667464	ENSG00000065809
chr10	14994875	14997237	chr10	14995146	14995147	ENSG00000077943
chr10	15125514	15127539	chr10	15127365	15127366	ENSG00000176244
chr10	15125514	15127539	chr10	15126424	15126425	ENSG00000176236
chr10	15125514	15127539	chr10	15126468	15126469	ENSG00000152465
chr10	15138145	15140736	chr10	15138263	15138264	ENSG00000228312
chr10	15138145	15140736	chr10	15139108	15139109	ENSG00000152465
chr10	15333944	15337900	chr10	15336876	15336877	ENSG00000148468
chr10	15341720	15344609	chr10	15343448	15343449	ENSG00000148468
chr10	15363209	15365636	chr10	15364906	15364907	ENSG00000148468
chr10	15385236	15388899	chr10	15386528	15386529	ENSG00000176236
chr10	15385236	15388899	chr10	15385264	15385265	ENSG00000148468
chr10	15428056	15430595	chr10	15429249	15429250	ENSG00000148468
chr10	15428056	15430595	chr10	15429344	15429345	ENSG00000077943
chr10	15777214	15781214	chr10	15778262	15778263	ENSG00000077943
chr10	17051432	17053614	chr10	17052417	17052418	ENSG00000026025
chr10	17241937	17244895	chr10	17243637	17243638	ENSG00000107611
chr10	17241937	17244895	chr10	17242034	17242035	ENSG00000026025
chr10	17256945	17259906	chr10	17259765	17259766	ENSG00000107614
chr10	17256945	17259906	chr10	17259765	17259766	ENSG00000026025
chr10	17256945	17259906	chr10	17259284	17259285	ENSG00000234961
chr10	17684775	17687436	chr10	17684870	17684871	ENSG00000120586
chr10	17684775	17687436	chr10	17684870	17684871	ENSG00000183748
chr10	17684775	17687436	chr10	17684963	17684964	ENSG00000184040
chr10	17706609	17709175	chr10	17707667	17707668	ENSG00000260589
chr10	17706609	17709175	chr10	17707224	17707225	ENSG00000136738
chr10	17706609	17709175	chr10	17707224	17707225	ENSG00000184040
chr10	17723275	17726436	chr10	17724002	17724003	ENSG00000260589
chr10	17723275	17726436	chr10	17725305	17725306	ENSG00000136738
chr10	17723275	17726436	chr10	17724002	17724003	ENSG00000184040
chr10	17965312	17967845	chr10	17966560	17966561	ENSG00000120586
chr10	17965312	17967845	chr10	17966560	17966561	ENSG00000107614
chr10	17965312	17967845	chr10	17966560	17966561	ENSG00000183748
chr10	18293599	18295939	chr10	18294725	18294726	ENSG00000120586
chr10	18293599	18295939	chr10	18294725	18294726	ENSG00000148482
chr10	18293599	18295939	chr10	18295481	18295482	ENSG00000148483
chr10	18293599	18295939	chr10	18295481	18295482	ENSG00000183748
chr10	18293599	18295939	chr10	18295481	18295482	ENSG00000184040
chr10	18428539	18431345	chr10	18429192	18429193	ENSG00000226083
chr10	18761114	18764518	chr10	18761314	18761315	ENSG00000165995
chr10	18761114	18764518	chr10	18761314	18761315	ENSG00000241058
chr10	18786614	18791414	chr10	18790979	18790980	ENSG00000165995
chr10	18786614	18791414	chr10	18788272	18788273	ENSG00000241058
chr10	18786614	18791414	chr10	18790979	18790980	ENSG00000152487
chr10	18786614	18791414	chr10	18790979	18790980	ENSG00000165997
chr10	18833779	18836345	chr10	18833840	18833841	ENSG00000165995
chr10	18833779	18836345	chr10	18833811	18833812	ENSG00000241058
chr10	18833779	18836345	chr10	18833811	18833812	ENSG00000152487
chr10	18833779	18836345	chr10	18833811	18833812	ENSG00000165997
chr10	18915525	18917895	chr10	18915901	18915902	ENSG00000165995
chr10	18915525	18917895	chr10	18915901	18915902	ENSG00000240291
chr10	18915525	18917895	chr10	18915759	18915760	ENSG00000241058
chr10	18915525	18917895	chr10	18915759	18915760	ENSG00000152487
chr10	18915525	18917895	chr10	18915759	18915760	ENSG00000165997
chr10	18939525	18941863	chr10	18940796	18940797	ENSG00000165995
chr10	18939525	18941863	chr10	18940796	18940797	ENSG00000240291
chr10	18939525	18941863	chr10	18940796	18940797	ENSG00000152487
chr10	18939525	18941863	chr10	18941669	18941670	ENSG00000165997
chr10	18946514	18949495	chr10	18947946	18947947	ENSG00000165995
chr10	18946514	18949495	chr10	18947946	18947947	ENSG00000240291
chr10	18946514	18949495	chr10	18946744	18946745	ENSG00000241058
chr10	19917510	19919707	chr10	19918519	19918520	ENSG00000204740
chr10	19917510	19919707	chr10	19918519	19918520	ENSG00000233968
chr10	20057707	20059396	chr10	20058589	20058590	ENSG00000204740
chr10	20104095	20109437	chr10	20105222	20105223	ENSG00000204740
chr10	20104095	20109437	chr10	20105222	20105223	ENSG00000233968
chr10	20112159	20118803	chr10	20112344	20112345	ENSG00000204740
chr10	20112159	20118803	chr10	20112344	20112345	ENSG00000233968
chr10	20125475	20128098	chr10	20126066	20126067	ENSG00000204740
chr10	20125475	20128098	chr10	20126066	20126067	ENSG00000233968
chr10	20233585	20236115	chr10	20235781	20235782	ENSG00000200545
chr10	20275311	20278409	chr10	20276711	20276712	ENSG00000204740
chr10	20382609	20385375	chr10	20382665	20382666	ENSG00000120594
chr10	20388037	20391221	chr10	20390891	20390892	ENSG00000120594
chr10	20415409	20417903	chr10	20416745	20416746	ENSG00000120594
chr10	20823999	20826639	chr10	20824760	20824761	ENSG00000233968
chr10	21423439	21426358	chr10	21424470	21424471	ENSG00000231920
chr10	21783639	21786765	chr10	21783751	21783752	ENSG00000180592
chr10	21783639	21786765	chr10	21784945	21784946	ENSG00000227462
chr10	21820831	21824621	chr10	21821917	21821918	ENSG00000180592
chr10	22801675	22804004	chr10	22801838	22801839	ENSG00000150867
chr10	22821936	22828192	chr10	22822392	22822393	ENSG00000150867
chr10	22831304	22834803	chr10	22831529	22831530	ENSG00000150867
chr10	22842523	22845126	chr10	22843110	22843111	ENSG00000150867
chr10	22856636	22859375	chr10	22856945	22856946	ENSG00000150867
chr10	22862209	22863866	chr10	22862486	22862487	ENSG00000150867
chr10	22866004	22869021	chr10	22866696	22866697	ENSG00000150867
chr10	22871936	22874104	chr10	22872343	22872344	ENSG00000150867
chr10	22888321	22891036	chr10	22889819	22889820	ENSG00000150867
chr10	22892909	22896120	chr10	22895013	22895014	ENSG00000150867
chr10	22900610	22906232	chr10	22901452	22901453	ENSG00000150867
chr10	22908314	22912819	chr10	22908508	22908509	ENSG00000150867
chr10	22914337	22916309	chr10	22914953	22914954	ENSG00000150867
chr10	22918704	22923675	chr10	22919541	22919542	ENSG00000150867
chr10	22932121	22933740	chr10	22932746	22932747	ENSG00000150867
chr10	22948031	22950404	chr10	22948244	22948245	ENSG00000150867
chr10	22964536	22967003	chr10	22965447	22965448	ENSG00000150867
chr10	22988821	22991798	chr10	22990196	22990197	ENSG00000150867
chr10	23093394	23096303	chr10	23096013	23096014	ENSG00000165309
chr10	23121411	23124299	chr10	23122001	23122002	ENSG00000165309
chr10	23136975	23140917	chr10	23137429	23137430	ENSG00000165309
chr10	23161403	23164536	chr10	23161801	23161802	ENSG00000165309
chr10	23161403	23164536	chr10	23161801	23161802	ENSG00000227537
chr10	23270198	23271875	chr10	23271114	23271115	ENSG00000227537
chr10	23300975	23304109	chr10	23302713	23302714	ENSG00000168283
chr10	23300975	23304109	chr10	23301963	23301964	ENSG00000227537
chr10	23324421	23327999	chr10	23324508	23324509	ENSG00000227537
chr10	23664325	23666546	chr10	23664335	23664336	ENSG00000224215
chr10	23737637	23741834	chr10	23738467	23738468	ENSG00000165312
chr10	23787359	23789459	chr10	23789217	23789218	ENSG00000165312
chr10	24885234	24888436	chr10	24888041	24888042	ENSG00000107863
chr10	25032820	25035795	chr10	25033166	25033167	ENSG00000107863
chr10	25078019	25081218	chr10	25078808	25078809	ENSG00000099256
chr10	25093899	25096903	chr10	25094676	25094677	ENSG00000099256
chr10	25144718	25148139	chr10	25144789	25144790	ENSG00000099256
chr10	25144718	25148139	chr10	25145025	25145026	ENSG00000185875
chr10	25188609	25192121	chr10	25190370	25190371	ENSG00000222543
chr10	25235214	25238221	chr10	25235522	25235523	ENSG00000185875
chr10	25245621	25248756	chr10	25247709	25247710	ENSG00000099256
chr10	25245621	25248756	chr10	25245720	25245721	ENSG00000185875
chr10	25275799	25279332	chr10	25277916	25277917	ENSG00000185875
chr10	25314614	25316714	chr10	25314636	25314637	ENSG00000185875
chr10	25356175	25358675	chr10	25356804	25356805	ENSG00000185875
chr10	25369414	25374614	chr10	25372339	25372340	ENSG00000185875
chr10	25369414	25374614	chr10	25373183	25373184	ENSG00000231422
chr10	25384249	25387014	chr10	25384744	25384745	ENSG00000185875
chr10	25520695	25522929	chr10	25521150	25521151	ENSG00000099256
chr10	26661710	26664207	chr10	26661865	26661866	ENSG00000077420
chr10	26679221	26682246	chr10	26679815	26679816	ENSG00000077420
chr10	26985095	26987559	chr10	26986611	26986612	ENSG00000136754
chr10	27018497	27020400	chr10	27019415	27019416	ENSG00000148459
chr10	27069105	27071531	chr10	27069489	27069490	ENSG00000148459
chr10	27069105	27071531	chr10	27069901	27069902	ENSG00000107890
chr10	27074018	27076535	chr10	27075472	27075473	ENSG00000107890
chr10	27080344	27083412	chr10	27082119	27082120	ENSG00000234296
chr10	27087032	27089299	chr10	27087394	27087395	ENSG00000136754
chr10	27093395	27095720	chr10	27093490	27093491	ENSG00000136754
chr10	27093395	27095720	chr10	27094094	27094095	ENSG00000107890
chr10	27147699	27150766	chr10	27147807	27147808	ENSG00000148459
chr10	27147699	27150766	chr10	27149037	27149038	ENSG00000234296
chr10	27323314	27325314	chr10	27324780	27324781	ENSG00000236894
chr10	27323314	27325314	chr10	27324780	27324781	ENSG00000231976
chr10	27323314	27325314	chr10	27325163	27325164	ENSG00000232224
chr10	27323314	27325314	chr10	27324780	27324781	ENSG00000107890
chr10	27323314	27325314	chr10	27325163	27325164	ENSG00000120539
chr10	27323314	27325314	chr10	27324780	27324781	ENSG00000107897
chr10	27323314	27325314	chr10	27325276	27325277	ENSG00000262412
chr10	27323314	27325314	chr10	27324780	27324781	ENSG00000230445
chr10	27323314	27325314	chr10	27324780	27324781	ENSG00000233472
chr10	27360584	27362736	chr10	27361526	27361527	ENSG00000232224
chr10	27360584	27362736	chr10	27361526	27361527	ENSG00000107897
chr10	27360584	27362736	chr10	27361526	27361527	ENSG00000230445
chr10	27360584	27362736	chr10	27361875	27361876	ENSG00000260151
chr10	27388236	27390805	chr10	27388523	27388524	ENSG00000231976
chr10	27388236	27390805	chr10	27388523	27388524	ENSG00000232224
chr10	27388236	27390805	chr10	27388523	27388524	ENSG00000120539
chr10	27388236	27390805	chr10	27388523	27388524	ENSG00000107897
chr10	27388236	27390805	chr10	27388523	27388524	ENSG00000262412
chr10	27388236	27390805	chr10	27390491	27390492	ENSG00000230445
chr10	27388236	27390805	chr10	27390529	27390530	ENSG00000260151
chr10	27388236	27390805	chr10	27390491	27390492	ENSG00000233472
chr10	27442375	27445192	chr10	27443622	27443623	ENSG00000232224
chr10	27442375	27445192	chr10	27443622	27443623	ENSG00000107890
chr10	27442375	27445192	chr10	27443622	27443623	ENSG00000107897
chr10	27442375	27445192	chr10	27443622	27443623	ENSG00000262412
chr10	27442375	27445192	chr10	27443622	27443623	ENSG00000230445
chr10	27442375	27445192	chr10	27443622	27443623	ENSG00000260151
chr10	27480214	27482731	chr10	27480558	27480559	ENSG00000232224
chr10	27480214	27482731	chr10	27480296	27480297	ENSG00000107890
chr10	27480214	27482731	chr10	27480558	27480559	ENSG00000136758
chr10	27480214	27482731	chr10	27480296	27480297	ENSG00000120539
chr10	27480214	27482731	chr10	27480558	27480559	ENSG00000107897
chr10	27480214	27482731	chr10	27480558	27480559	ENSG00000262412
chr10	27480214	27482731	chr10	27480296	27480297	ENSG00000230445
chr10	27480214	27482731	chr10	27481666	27481667	ENSG00000260151
chr10	27528831	27532532	chr10	27529548	27529549	ENSG00000232224
chr10	27528831	27532532	chr10	27532410	27532411	ENSG00000236983
chr10	27528831	27532532	chr10	27529047	27529048	ENSG00000107890
chr10	27528831	27532532	chr10	27530519	27530520	ENSG00000120539
chr10	27528831	27532532	chr10	27529047	27529048	ENSG00000230445
chr10	27528831	27532532	chr10	27530519	27530520	ENSG00000260151
chr10	27546097	27548899	chr10	27546145	27546146	ENSG00000232224
chr10	27546097	27548899	chr10	27546442	27546443	ENSG00000107890
chr10	27546097	27548899	chr10	27547916	27547917	ENSG00000120539
chr10	27546097	27548899	chr10	27546442	27546443	ENSG00000107897
chr10	27546097	27548899	chr10	27546442	27546443	ENSG00000262412
chr10	27752925	27755225	chr10	27753267	27753268	ENSG00000232224
chr10	27752925	27755225	chr10	27755046	27755047	ENSG00000260151
chr10	28031034	28035712	chr10	28032135	28032136	ENSG00000169126
chr10	28031034	28035712	chr10	28032914	28032915	ENSG00000236716
chr10	28656125	28658225	chr10	28658133	28658134	ENSG00000150051
chr10	28656125	28658225	chr10	28658176	28658177	ENSG00000254635
chr10	28766893	28770100	chr10	28766965	28766966	ENSG00000224439
chr10	28766893	28770100	chr10	28766965	28766966	ENSG00000095787
chr10	28766893	28770100	chr10	28766965	28766966	ENSG00000254635
chr10	28766893	28770100	chr10	28766965	28766966	ENSG00000095739
chr10	28820495	28823814	chr10	28821443	28821444	ENSG00000224439
chr10	28820495	28823814	chr10	28821443	28821444	ENSG00000095739
chr10	28838804	28841714	chr10	28840052	28840053	ENSG00000095787
chr10	28965397	28969395	chr10	28965644	28965645	ENSG00000254635
chr10	28965397	28969395	chr10	28968305	28968306	ENSG00000233472
chr10	28965397	28969395	chr10	28967180	28967181	ENSG00000224439
chr10	28965397	28969395	chr10	28967180	28967181	ENSG00000095787
chr10	29009946	29012079	chr10	29011570	29011571	ENSG00000222705
chr10	29370292	29373021	chr10	29370764	29370765	ENSG00000236716
chr10	29922914	29925414	chr10	29924192	29924193	ENSG00000204365
chr10	30460349	30462849	chr10	30461222	30461223	ENSG00000259994
chr10	30460349	30462849	chr10	30461222	30461223	ENSG00000107951
chr10	30572910	30575919	chr10	30574317	30574318	ENSG00000259994
chr10	30572910	30575919	chr10	30574317	30574318	ENSG00000107951
chr10	30572910	30575919	chr10	30575815	30575816	ENSG00000239625
chr10	30636914	30639337	chr10	30637498	30637499	ENSG00000259994
chr10	30636914	30639337	chr10	30637498	30637499	ENSG00000107951
chr10	30721495	30724757	chr10	30722907	30722908	ENSG00000107951
chr10	30756161	30758425	chr10	30756384	30756385	ENSG00000107951
chr10	31269031	31271039	chr10	31269761	31269762	ENSG00000237135
chr10	31269031	31271039	chr10	31269761	31269762	ENSG00000183621
chr10	31287525	31290406	chr10	31289546	31289547	ENSG00000237135
chr10	31287525	31290406	chr10	31289546	31289547	ENSG00000183621
chr10	31421475	31424403	chr10	31422576	31422577	ENSG00000272381
chr10	31431309	31433575	chr10	31433443	31433444	ENSG00000234335
chr10	32153457	32156097	chr10	32155508	32155509	ENSG00000165322
chr10	32164303	32167210	chr10	32166921	32166922	ENSG00000165322
chr10	32164303	32167210	chr10	32164655	32164656	ENSG00000150076
chr10	32170720	32173560	chr10	32172551	32172552	ENSG00000165322
chr10	32216237	32220046	chr10	32217680	32217681	ENSG00000233190
chr10	32216237	32220046	chr10	32216886	32216887	ENSG00000273038
chr10	32232414	32237357	chr10	32234793	32234794	ENSG00000165322
chr10	32265614	32267914	chr10	32266215	32266216	ENSG00000165322
chr10	32265614	32267914	chr10	32267494	32267495	ENSG00000170759
chr10	32265614	32267914	chr10	32267283	32267284	ENSG00000273038
chr10	32291714	32294114	chr10	32292138	32292139	ENSG00000165322
chr10	32291714	32294114	chr10	32293062	32293063	ENSG00000170759
chr10	32343246	32346298	chr10	32344157	32344158	ENSG00000165322
chr10	32606214	32608760	chr10	32606709	32606710	ENSG00000227253
chr10	32606214	32608760	chr10	32606709	32606710	ENSG00000216937
chr10	32606214	32608760	chr10	32606709	32606710	ENSG00000150076
chr10	32634314	32637075	chr10	32635970	32635971	ENSG00000227253
chr10	32634314	32637075	chr10	32634990	32634991	ENSG00000216937
chr10	32634314	32637075	chr10	32634990	32634991	ENSG00000150076
chr10	32665932	32669503	chr10	32668822	32668823	ENSG00000216937
chr10	32665932	32669503	chr10	32668681	32668682	ENSG00000150076
chr10	32665932	32669503	chr10	32668822	32668823	ENSG00000273038
chr10	32706083	32708139	chr10	32706302	32706303	ENSG00000216937
chr10	32706083	32708139	chr10	32706285	32706286	ENSG00000150076
chr10	32706083	32708139	chr10	32706302	32706303	ENSG00000273038
chr10	32706083	32708139	chr10	32707834	32707835	ENSG00000150093
chr10	32733909	32736695	chr10	32733937	32733938	ENSG00000150076
chr10	32733909	32736695	chr10	32733937	32733938	ENSG00000273038
chr10	33226514	33229075	chr10	33227379	33227380	ENSG00000216937
chr10	33226514	33229075	chr10	33227512	33227513	ENSG00000150076
chr10	33226514	33229075	chr10	33227127	33227128	ENSG00000273038
chr10	33226514	33229075	chr10	33227512	33227513	ENSG00000150093
chr10	33246024	33248875	chr10	33246640	33246641	ENSG00000216937
chr10	33246024	33248875	chr10	33246113	33246114	ENSG00000150076
chr10	33246024	33248875	chr10	33246640	33246641	ENSG00000273038
chr10	33268595	33271403	chr10	33269396	33269397	ENSG00000216937
chr10	33268595	33271403	chr10	33269234	33269235	ENSG00000273038
chr10	35097039	35099414	chr10	35097573	35097574	ENSG00000148498
chr10	35309398	35311731	chr10	35309512	35309513	ENSG00000108094
chr10	35309398	35311731	chr10	35309512	35309513	ENSG00000095794
chr10	35309398	35311731	chr10	35309588	35309589	ENSG00000233200
chr10	35309398	35311731	chr10	35309512	35309513	ENSG00000271335
chr10	35367214	35370204	chr10	35369055	35369056	ENSG00000108094
chr10	35367214	35370204	chr10	35368384	35368385	ENSG00000095794
chr10	35367214	35370204	chr10	35368384	35368385	ENSG00000271335
chr10	35378092	35380893	chr10	35378658	35378659	ENSG00000095794
chr10	35414575	35417714	chr10	35415028	35415029	ENSG00000108094
chr10	35414575	35417714	chr10	35415467	35415468	ENSG00000271335
chr10	35437292	35439571	chr10	35439188	35439189	ENSG00000108094
chr10	35437292	35439571	chr10	35439151	35439152	ENSG00000095794
chr10	35479607	35481805	chr10	35479885	35479886	ENSG00000108094
chr10	35479607	35481805	chr10	35479707	35479708	ENSG00000095794
chr10	35479607	35481805	chr10	35479885	35479886	ENSG00000271335
chr10	35483603	35486199	chr10	35485688	35485689	ENSG00000108094
chr10	35483603	35486199	chr10	35485688	35485689	ENSG00000095794
chr10	35483603	35486199	chr10	35485688	35485689	ENSG00000271335
chr10	35497014	35505191	chr10	35498537	35498538	ENSG00000108094
chr10	35497014	35505191	chr10	35498537	35498538	ENSG00000095794
chr10	35497014	35505191	chr10	35498537	35498538	ENSG00000271335
chr10	35624585	35627714	chr10	35626734	35626735	ENSG00000273312
chr10	35634103	35638114	chr10	35634766	35634767	ENSG00000233200
chr10	35634103	35638114	chr10	35634766	35634767	ENSG00000271335
chr10	35634103	35638114	chr10	35635744	35635745	ENSG00000108100
chr10	35660314	35662421	chr10	35661992	35661993	ENSG00000233200
chr10	35660314	35662421	chr10	35661992	35661993	ENSG00000271335
chr10	35667126	35670021	chr10	35667132	35667133	ENSG00000233200
chr10	35667126	35670021	chr10	35667132	35667133	ENSG00000271335
chr10	35667126	35670021	chr10	35667433	35667434	ENSG00000273312
chr10	35696526	35699240	chr10	35696820	35696821	ENSG00000233200
chr10	35696526	35699240	chr10	35696717	35696718	ENSG00000271335
chr10	35696526	35699240	chr10	35696889	35696890	ENSG00000273312
chr10	35702603	35705536	chr10	35702953	35702954	ENSG00000233200
chr10	35702603	35705536	chr10	35702771	35702772	ENSG00000271335
chr10	35706100	35708295	chr10	35706995	35706996	ENSG00000233200
chr10	35706100	35708295	chr10	35706995	35706996	ENSG00000271335
chr10	35706100	35708295	chr10	35706363	35706364	ENSG00000273312
chr10	35709104	35711614	chr10	35710455	35710456	ENSG00000271335
chr10	35709104	35711614	chr10	35710455	35710456	ENSG00000273312
chr10	35713653	35717575	chr10	35713886	35713887	ENSG00000271335
chr10	35713653	35717575	chr10	35713886	35713887	ENSG00000273312
chr10	35728684	35731709	chr10	35730888	35730889	ENSG00000233200
chr10	35728684	35731709	chr10	35730888	35730889	ENSG00000271335
chr10	35743140	35748735	chr10	35744674	35744675	ENSG00000233200
chr10	35743140	35748735	chr10	35744674	35744675	ENSG00000271335
chr10	35743140	35748735	chr10	35746925	35746926	ENSG00000273312
chr10	35750885	35753724	chr10	35752549	35752550	ENSG00000233200
chr10	35750885	35753724	chr10	35752549	35752550	ENSG00000271335
chr10	35753799	35755864	chr10	35755654	35755655	ENSG00000095794
chr10	35753799	35755864	chr10	35754490	35754491	ENSG00000233200
chr10	35753799	35755864	chr10	35754490	35754491	ENSG00000271335
chr10	35758231	35762803	chr10	35759586	35759587	ENSG00000233200
chr10	35758231	35762803	chr10	35759586	35759587	ENSG00000271335
chr10	35774639	35777795	chr10	35775439	35775440	ENSG00000233200
chr10	35774639	35777795	chr10	35775199	35775200	ENSG00000271335
chr10	35820188	35823136	chr10	35820847	35820848	ENSG00000233200
chr10	35820188	35823136	chr10	35820847	35820848	ENSG00000271335
chr10	35833214	35835975	chr10	35833670	35833671	ENSG00000233200
chr10	35833214	35835975	chr10	35833670	35833671	ENSG00000271335
chr10	35841904	35846309	chr10	35842794	35842795	ENSG00000233200
chr10	35841904	35846309	chr10	35842794	35842795	ENSG00000271335
chr10	35852976	35856044	chr10	35853424	35853425	ENSG00000271335
chr10	35856556	35858788	chr10	35856999	35857000	ENSG00000233200
chr10	35856556	35858788	chr10	35856999	35857000	ENSG00000271335
chr10	37388944	37391795	chr10	37388970	37388971	ENSG00000148513
chr10	38145318	38148226	chr10	38146555	38146556	ENSG00000226578
chr10	38145318	38148226	chr10	38145508	38145509	ENSG00000225192
chr10	38145318	38148226	chr10	38146555	38146556	ENSG00000175395
chr10	38145318	38148226	chr10	38145508	38145509	ENSG00000272983
chr10	38145318	38148226	chr10	38146555	38146556	ENSG00000099251
chr10	38263845	38266525	chr10	38263869	38263870	ENSG00000226578
chr10	38263845	38266525	chr10	38263869	38263870	ENSG00000225192
chr10	38263845	38266525	chr10	38264802	38264803	ENSG00000228828
chr10	38263845	38266525	chr10	38264802	38264803	ENSG00000189180
chr10	38263845	38266525	chr10	38263869	38263870	ENSG00000272983
chr10	38263845	38266525	chr10	38263869	38263870	ENSG00000099251
chr10	38298414	38301221	chr10	38298451	38298452	ENSG00000226578
chr10	38298414	38301221	chr10	38298451	38298452	ENSG00000235197
chr10	38298414	38301221	chr10	38299842	38299843	ENSG00000175395
chr10	38298414	38301221	chr10	38299842	38299843	ENSG00000272983
chr10	38298414	38301221	chr10	38299842	38299843	ENSG00000099251
chr10	38298414	38301221	chr10	38299842	38299843	ENSG00000120555
chr10	38382221	38385036	chr10	38382262	38382263	ENSG00000175395
chr10	38382221	38385036	chr10	38383248	38383249	ENSG00000226447
chr10	38382221	38385036	chr10	38382262	38382263	ENSG00000189180
chr10	38382221	38385036	chr10	38382262	38382263	ENSG00000272983
chr10	38382221	38385036	chr10	38384847	38384848	ENSG00000273019
chr10	38382221	38385036	chr10	38382375	38382376	ENSG00000226113
chr10	38382221	38385036	chr10	38382262	38382263	ENSG00000099251
chr10	38435220	38438339	chr10	38435522	38435523	ENSG00000175395
chr10	38435220	38438339	chr10	38435522	38435523	ENSG00000272983
chr10	38435220	38438339	chr10	38435522	38435523	ENSG00000226113
chr10	38435220	38438339	chr10	38435522	38435523	ENSG00000099251
chr10	38435220	38438339	chr10	38437590	38437591	ENSG00000189180
chr10	38435220	38438339	chr10	38438275	38438276	ENSG00000075407
chr10	38435220	38438339	chr10	38437590	38437591	ENSG00000120555
chr10	38643536	38646404	chr10	38645423	38645424	ENSG00000226578
chr10	38643536	38646404	chr10	38645311	38645312	ENSG00000198105
chr10	38643536	38646404	chr10	38643615	38643616	ENSG00000175395
chr10	38643536	38646404	chr10	38643615	38643616	ENSG00000272983
chr10	38643536	38646404	chr10	38643615	38643616	ENSG00000226113
chr10	38690295	38693536	chr10	38691874	38691875	ENSG00000226578
chr10	38690295	38693536	chr10	38692757	38692758	ENSG00000198105
chr10	38690295	38693536	chr10	38690310	38690311	ENSG00000175395
chr10	38690295	38693536	chr10	38691129	38691130	ENSG00000189180
chr10	38690295	38693536	chr10	38691085	38691086	ENSG00000075407
chr10	38690295	38693536	chr10	38690310	38690311	ENSG00000272983
chr10	38690295	38693536	chr10	38690310	38690311	ENSG00000226113
chr10	38690295	38693536	chr10	38690310	38690311	ENSG00000099251
chr10	38690295	38693536	chr10	38692496	38692497	ENSG00000225119
chr10	38690295	38693536	chr10	38690310	38690311	ENSG00000228882
chr10	42363931	42366311	chr10	42365264	42365265	ENSG00000228755
chr10	42363931	42366311	chr10	42365264	42365265	ENSG00000215146
chr10	42363931	42366311	chr10	42365264	42365265	ENSG00000182632
chr10	42363931	42366311	chr10	42365264	42365265	ENSG00000185904
chr10	42363931	42366311	chr10	42365264	42365265	ENSG00000196693
chr10	42363931	42366311	chr10	42365264	42365265	ENSG00000165733
chr10	42403594	42405598	chr10	42403709	42403710	ENSG00000228755
chr10	42403594	42405598	chr10	42403709	42403710	ENSG00000215146
chr10	42403594	42405598	chr10	42403709	42403710	ENSG00000182632
chr10	42403594	42405598	chr10	42403709	42403710	ENSG00000185904
chr10	42403594	42405598	chr10	42403709	42403710	ENSG00000234420
chr10	42403594	42405598	chr10	42403709	42403710	ENSG00000196693
chr10	42403594	42405598	chr10	42403709	42403710	ENSG00000165733
chr10	42527494	42530011	chr10	42529562	42529563	ENSG00000215146
chr10	42527494	42530011	chr10	42529562	42529563	ENSG00000185904
chr10	42527494	42530011	chr10	42529562	42529563	ENSG00000234420
chr10	42527494	42530011	chr10	42529562	42529563	ENSG00000196693
chr10	42533194	42536295	chr10	42533317	42533318	ENSG00000228755
chr10	42533194	42536295	chr10	42533317	42533318	ENSG00000215146
chr10	42533194	42536295	chr10	42533317	42533318	ENSG00000182632
chr10	42533194	42536295	chr10	42533317	42533318	ENSG00000185904
chr10	42533194	42536295	chr10	42533317	42533318	ENSG00000165733
chr10	42538256	42540995	chr10	42539166	42539167	ENSG00000228755
chr10	42538256	42540995	chr10	42539166	42539167	ENSG00000215146
chr10	42538256	42540995	chr10	42539166	42539167	ENSG00000182632
chr10	42538256	42540995	chr10	42539166	42539167	ENSG00000185904
chr10	42538256	42540995	chr10	42539166	42539167	ENSG00000234420
chr10	42538256	42540995	chr10	42539166	42539167	ENSG00000196693
chr10	42790420	42793111	chr10	42791048	42791049	ENSG00000228755
chr10	42790420	42793111	chr10	42791048	42791049	ENSG00000215146
chr10	42790420	42793111	chr10	42791048	42791049	ENSG00000182632
chr10	42790420	42793111	chr10	42791048	42791049	ENSG00000185904
chr10	42790420	42793111	chr10	42792673	42792674	ENSG00000234420
chr10	42790420	42793111	chr10	42791048	42791049	ENSG00000196693
chr10	42790420	42793111	chr10	42791048	42791049	ENSG00000165733
chr10	42798899	42801396	chr10	42799500	42799501	ENSG00000228755
chr10	42798899	42801396	chr10	42799199	42799200	ENSG00000215146
chr10	42798899	42801396	chr10	42799500	42799501	ENSG00000182632
chr10	42798899	42801396	chr10	42799500	42799501	ENSG00000185904
chr10	42798899	42801396	chr10	42799199	42799200	ENSG00000234420
chr10	42798899	42801396	chr10	42799199	42799200	ENSG00000196693
chr10	42798899	42801396	chr10	42799500	42799501	ENSG00000165733
chr10	42798899	42801396	chr10	42799199	42799200	ENSG00000165731
chr10	42805942	42808496	chr10	42807909	42807910	ENSG00000228755
chr10	42805942	42808496	chr10	42807909	42807910	ENSG00000215146
chr10	42805942	42808496	chr10	42807909	42807910	ENSG00000182632
chr10	42805942	42808496	chr10	42807909	42807910	ENSG00000185904
chr10	42805942	42808496	chr10	42807062	42807063	ENSG00000234420
chr10	42805942	42808496	chr10	42807062	42807063	ENSG00000196693
chr10	42805942	42808496	chr10	42807909	42807910	ENSG00000165733
chr10	42816498	42818994	chr10	42817565	42817566	ENSG00000228755
chr10	42816498	42818994	chr10	42818428	42818429	ENSG00000215146
chr10	42816498	42818994	chr10	42818428	42818429	ENSG00000182632
chr10	42816498	42818994	chr10	42818428	42818429	ENSG00000185904
chr10	42816498	42818994	chr10	42816761	42816762	ENSG00000234420
chr10	42816498	42818994	chr10	42816761	42816762	ENSG00000196693
chr10	42816498	42818994	chr10	42818428	42818429	ENSG00000165733
chr10	42861932	42864595	chr10	42863119	42863120	ENSG00000228755
chr10	42861932	42864595	chr10	42863119	42863120	ENSG00000182632
chr10	42861932	42864595	chr10	42863119	42863120	ENSG00000185904
chr10	42861932	42864595	chr10	42863119	42863120	ENSG00000165733
chr10	43046863	43049525	chr10	43049064	43049065	ENSG00000228755
chr10	43046863	43049525	chr10	43049064	43049065	ENSG00000215146
chr10	43046863	43049525	chr10	43049064	43049065	ENSG00000182632
chr10	43046863	43049525	chr10	43049064	43049065	ENSG00000185904
chr10	43046863	43049525	chr10	43047309	43047310	ENSG00000196693
chr10	43046863	43049525	chr10	43047326	43047327	ENSG00000165733
chr10	43046863	43049525	chr10	43048552	43048553	ENSG00000221400
chr10	43132503	43134946	chr10	43133319	43133320	ENSG00000228755
chr10	43132503	43134946	chr10	43133319	43133320	ENSG00000215146
chr10	43132503	43134946	chr10	43133319	43133320	ENSG00000182632
chr10	43132503	43134946	chr10	43133319	43133320	ENSG00000185904
chr10	43132503	43134946	chr10	43133319	43133320	ENSG00000234420
chr10	43132503	43134946	chr10	43133319	43133320	ENSG00000165733
chr10	43276756	43279321	chr10	43277290	43277291	ENSG00000215146
chr10	43276756	43279321	chr10	43277044	43277045	ENSG00000196693
chr10	43290114	43292614	chr10	43290338	43290339	ENSG00000196693
chr10	43632218	43635825	chr10	43633320	43633321	ENSG00000165731
chr10	43632218	43635825	chr10	43633774	43633775	ENSG00000221400
chr10	43632218	43635825	chr10	43633774	43633775	ENSG00000230555
chr10	43650475	43653321	chr10	43652229	43652230	ENSG00000165731
chr10	43650475	43653321	chr10	43652444	43652445	ENSG00000273008
chr10	43650475	43653321	chr10	43652444	43652445	ENSG00000169826
chr10	43685314	43688504	chr10	43686832	43686833	ENSG00000165731
chr10	43685314	43688504	chr10	43685830	43685831	ENSG00000273008
chr10	43685314	43688504	chr10	43685830	43685831	ENSG00000169826
chr10	43705358	43707918	chr10	43706975	43706976	ENSG00000273008
chr10	43705358	43707918	chr10	43706975	43706976	ENSG00000169826
chr10	43709449	43712693	chr10	43711776	43711777	ENSG00000165733
chr10	43709449	43712693	chr10	43710073	43710074	ENSG00000273008
chr10	43709449	43712693	chr10	43710073	43710074	ENSG00000169826
chr10	43709449	43712693	chr10	43710073	43710074	ENSG00000198915
chr10	43713984	43715839	chr10	43715136	43715137	ENSG00000273008
chr10	43713984	43715839	chr10	43714629	43714630	ENSG00000169826
chr10	43721449	43723925	chr10	43721461	43721462	ENSG00000273008
chr10	43721449	43723925	chr10	43721461	43721462	ENSG00000169826
chr10	43758856	43762824	chr10	43759794	43759795	ENSG00000215146
chr10	43758856	43762824	chr10	43759794	43759795	ENSG00000185904
chr10	43758856	43762824	chr10	43760782	43760783	ENSG00000273008
chr10	43758856	43762824	chr10	43760782	43760783	ENSG00000169826
chr10	43758856	43762824	chr10	43760112	43760113	ENSG00000230555
chr10	43803599	43806904	chr10	43806537	43806538	ENSG00000230555
chr10	43817431	43819575	chr10	43818958	43818959	ENSG00000196693
chr10	43817431	43819575	chr10	43817858	43817859	ENSG00000230555
chr10	43843114	43847121	chr10	43844710	43844711	ENSG00000230555
chr10	43848532	43852436	chr10	43848650	43848651	ENSG00000230555
chr10	43848532	43852436	chr10	43851023	43851024	ENSG00000243660
chr10	43848532	43852436	chr10	43851023	43851024	ENSG00000236114
chr10	43856221	43859203	chr10	43858858	43858859	ENSG00000150201
chr10	43856221	43859203	chr10	43857329	43857330	ENSG00000230555
chr10	43856221	43859203	chr10	43857792	43857793	ENSG00000243660
chr10	43856221	43859203	chr10	43856611	43856612	ENSG00000236114
chr10	43867237	43870421	chr10	43867363	43867364	ENSG00000230555
chr10	43877894	43880313	chr10	43880095	43880096	ENSG00000232109
chr10	43877894	43880313	chr10	43880041	43880042	ENSG00000230555
chr10	43877894	43880313	chr10	43879924	43879925	ENSG00000243660
chr10	43884575	43887521	chr10	43887156	43887157	ENSG00000196693
chr10	43884575	43887521	chr10	43885290	43885291	ENSG00000232109
chr10	43884575	43887521	chr10	43885290	43885291	ENSG00000230555
chr10	43884575	43887521	chr10	43886335	43886336	ENSG00000243660
chr10	43890636	43894014	chr10	43891553	43891554	ENSG00000232109
chr10	43890636	43894014	chr10	43891274	43891275	ENSG00000230555
chr10	43890636	43894014	chr10	43893346	43893347	ENSG00000243660
chr10	43902103	43906105	chr10	43902507	43902508	ENSG00000232109
chr10	43902103	43906105	chr10	43902507	43902508	ENSG00000230555
chr10	43902103	43906105	chr10	43904747	43904748	ENSG00000243660
chr10	43902103	43906105	chr10	43904747	43904748	ENSG00000236114
chr10	43914936	43917604	chr10	43916382	43916383	ENSG00000232109
chr10	43930814	43933731	chr10	43931001	43931002	ENSG00000230555
chr10	43930814	43933731	chr10	43931403	43931404	ENSG00000236114
chr10	43949849	43952814	chr10	43950319	43950320	ENSG00000232109
chr10	43949849	43952814	chr10	43950649	43950650	ENSG00000230555
chr10	43949849	43952814	chr10	43950649	43950650	ENSG00000243660
chr10	44100803	44103436	chr10	44102059	44102060	ENSG00000221400
chr10	44143003	44145611	chr10	44143625	44143626	ENSG00000230555
chr10	44143003	44145611	chr10	44143472	44143473	ENSG00000237389
chr10	44184634	44186861	chr10	44186037	44186038	ENSG00000165733
chr10	44184634	44186861	chr10	44185051	44185052	ENSG00000230555
chr10	44184634	44186861	chr10	44184802	44184803	ENSG00000229116
chr10	44351693	44354195	chr10	44353870	44353871	ENSG00000204187
chr10	44405046	44407193	chr10	44406301	44406302	ENSG00000204187
chr10	44787504	44791634	chr10	44790553	44790554	ENSG00000214089
chr10	44932453	44936205	chr10	44934642	44934643	ENSG00000237389
chr10	45373320	45376158	chr10	45373862	45373863	ENSG00000187783
chr10	45373320	45376158	chr10	45373862	45373863	ENSG00000224812
chr10	45428504	45433267	chr10	45428870	45428871	ENSG00000227395
chr10	45428504	45433267	chr10	45428870	45428871	ENSG00000224812
chr10	45443457	45446539	chr10	45444501	45444502	ENSG00000224812
chr10	45452536	45461414	chr10	45455054	45455055	ENSG00000227395
chr10	45452536	45461414	chr10	45459884	45459885	ENSG00000172661
chr10	45462589	45465558	chr10	45462907	45462908	ENSG00000107551
chr10	45462589	45465558	chr10	45463219	45463220	ENSG00000165512
chr10	45462589	45465558	chr10	45465534	45465535	ENSG00000012779
chr10	45462589	45465558	chr10	45464072	45464073	ENSG00000172661
chr10	45468139	45471066	chr10	45468188	45468189	ENSG00000107551
chr10	45468139	45471066	chr10	45468188	45468189	ENSG00000165507
chr10	45468139	45471066	chr10	45468188	45468189	ENSG00000165512
chr10	45468139	45471066	chr10	45469718	45469719	ENSG00000165511
chr10	45472689	45478103	chr10	45473551	45473552	ENSG00000107551
chr10	45472689	45478103	chr10	45473551	45473552	ENSG00000165512
chr10	45472689	45478103	chr10	45473948	45473949	ENSG00000165511
chr10	45472689	45478103	chr10	45474736	45474737	ENSG00000172661
chr10	45490392	45493135	chr10	45492131	45492132	ENSG00000107551
chr10	45490392	45493135	chr10	45492131	45492132	ENSG00000165511
chr10	45535993	45538095	chr10	45536845	45536846	ENSG00000107551
chr10	45535993	45538095	chr10	45536845	45536846	ENSG00000165512
chr10	45535993	45538095	chr10	45537234	45537235	ENSG00000172661
chr10	45792784	45795336	chr10	45792837	45792838	ENSG00000012779
chr10	45792784	45795336	chr10	45793464	45793465	ENSG00000165512
chr10	45792784	45795336	chr10	45793464	45793465	ENSG00000256574
chr10	45792784	45795336	chr10	45793464	45793465	ENSG00000188234
chr10	45792784	45795336	chr10	45793464	45793465	ENSG00000239883
chr10	45868849	45872297	chr10	45869170	45869171	ENSG00000256574
chr10	45868849	45872297	chr10	45868973	45868974	ENSG00000230869
chr10	45868849	45872297	chr10	45869170	45869171	ENSG00000172661
chr10	45868849	45872297	chr10	45869170	45869171	ENSG00000188234
chr10	45874004	45876753	chr10	45874339	45874340	ENSG00000256574
chr10	45874004	45876753	chr10	45874339	45874340	ENSG00000012779
chr10	45874004	45876753	chr10	45874339	45874340	ENSG00000172661
chr10	45874004	45876753	chr10	45874339	45874340	ENSG00000188234
chr10	45874004	45876753	chr10	45875553	45875554	ENSG00000239883
chr10	45912936	45916725	chr10	45915940	45915941	ENSG00000012779
chr10	45912936	45916725	chr10	45914526	45914527	ENSG00000172671
chr10	45912936	45916725	chr10	45915940	45915941	ENSG00000230869
chr10	45912936	45916725	chr10	45914526	45914527	ENSG00000237840
chr10	45912936	45916725	chr10	45914743	45914744	ENSG00000172661
chr10	45912936	45916725	chr10	45914526	45914527	ENSG00000188234
chr10	45912936	45916725	chr10	45915940	45915941	ENSG00000239883
chr10	45912936	45916725	chr10	45914526	45914527	ENSG00000204177
chr10	45919842	45921842	chr10	45919975	45919976	ENSG00000172661
chr10	45955710	45959225	chr10	45958855	45958856	ENSG00000012779
chr10	45955710	45959225	chr10	45958675	45958676	ENSG00000165406
chr10	45955710	45959225	chr10	45958855	45958856	ENSG00000172671
chr10	45955710	45959225	chr10	45958675	45958676	ENSG00000188234
chr10	45955710	45959225	chr10	45958855	45958856	ENSG00000239883
chr10	45964836	45968075	chr10	45965084	45965085	ENSG00000165406
chr10	45964836	45968075	chr10	45965084	45965085	ENSG00000188234
chr10	46008214	46011145	chr10	46010890	46010891	ENSG00000012779
chr10	46008214	46011145	chr10	46009817	46009818	ENSG00000165406
chr10	46008214	46011145	chr10	46010890	46010891	ENSG00000172671
chr10	46008214	46011145	chr10	46009817	46009818	ENSG00000188234
chr10	46008214	46011145	chr10	46010890	46010891	ENSG00000239883
chr10	46046914	46048909	chr10	46047933	46047934	ENSG00000165406
chr10	46046914	46048909	chr10	46047933	46047934	ENSG00000188234
chr10	46051734	46054894	chr10	46052743	46052744	ENSG00000012779
chr10	46051734	46054894	chr10	46051904	46051905	ENSG00000165406
chr10	46051734	46054894	chr10	46052074	46052075	ENSG00000172671
chr10	46051734	46054894	chr10	46052743	46052744	ENSG00000230869
chr10	46051734	46054894	chr10	46052743	46052744	ENSG00000237840
chr10	46051734	46054894	chr10	46053861	46053862	ENSG00000172661
chr10	46051734	46054894	chr10	46051904	46051905	ENSG00000188234
chr10	46051734	46054894	chr10	46052743	46052744	ENSG00000239883
chr10	46079798	46081809	chr10	46081360	46081361	ENSG00000012779
chr10	46079798	46081809	chr10	46079832	46079833	ENSG00000165406
chr10	46079798	46081809	chr10	46081360	46081361	ENSG00000172671
chr10	46079798	46081809	chr10	46081360	46081361	ENSG00000230869
chr10	46079798	46081809	chr10	46081360	46081361	ENSG00000237840
chr10	46079798	46081809	chr10	46081360	46081361	ENSG00000172661
chr10	46079798	46081809	chr10	46079832	46079833	ENSG00000188234
chr10	46079798	46081809	chr10	46081360	46081361	ENSG00000239883
chr10	46088675	46091412	chr10	46091013	46091014	ENSG00000172671
chr10	46088675	46091412	chr10	46089046	46089047	ENSG00000188234
chr10	46088675	46091412	chr10	46091013	46091014	ENSG00000239883
chr10	46163314	46165414	chr10	46164095	46164096	ENSG00000231187
chr10	46163314	46165414	chr10	46164095	46164096	ENSG00000204176
chr10	46163314	46165414	chr10	46163326	46163327	ENSG00000012779
chr10	46163314	46165414	chr10	46164159	46164160	ENSG00000165406
chr10	46163314	46165414	chr10	46163326	46163327	ENSG00000172671
chr10	46163314	46165414	chr10	46163326	46163327	ENSG00000230869
chr10	46163314	46165414	chr10	46163326	46163327	ENSG00000237840
chr10	46163314	46165414	chr10	46165214	46165215	ENSG00000172661
chr10	46163314	46165414	chr10	46163326	46163327	ENSG00000188234
chr10	46163314	46165414	chr10	46163326	46163327	ENSG00000239883
chr10	46163314	46165414	chr10	46165205	46165206	ENSG00000238405
chr10	46163314	46165414	chr10	46164095	46164096	ENSG00000204177
chr10	46166949	46169636	chr10	46167049	46167050	ENSG00000165406
chr10	46166949	46169636	chr10	46169091	46169092	ENSG00000230869
chr10	46166949	46169636	chr10	46168345	46168346	ENSG00000188234
chr10	47394807	47397404	chr10	47395767	47395768	ENSG00000223477
chr10	47604488	47606688	chr10	47605459	47605460	ENSG00000231187
chr10	47604488	47606688	chr10	47605467	47605468	ENSG00000223477
chr10	47604488	47606688	chr10	47606237	47606238	ENSG00000150165
chr10	47604488	47606688	chr10	47605459	47605460	ENSG00000251079
chr10	47604488	47606688	chr10	47605459	47605460	ENSG00000254929
chr10	47604488	47606688	chr10	47605459	47605460	ENSG00000204177
chr10	47653875	47656809	chr10	47655462	47655463	ENSG00000254929
chr10	47653875	47656809	chr10	47655814	47655815	ENSG00000198035
chr10	47653875	47656809	chr10	47654350	47654351	ENSG00000150175
chr10	47653875	47656809	chr10	47656254	47656255	ENSG00000204177
chr10	47653875	47656809	chr10	47654005	47654006	ENSG00000230761
chr10	47658136	47660165	chr10	47659664	47659665	ENSG00000259942
chr10	47658136	47660165	chr10	47658446	47658447	ENSG00000150175
chr10	47698992	47701875	chr10	47701274	47701275	ENSG00000150165
chr10	47698992	47701875	chr10	47701274	47701275	ENSG00000204177
chr10	48321003	48323403	chr10	48323347	48323348	ENSG00000226964
chr10	48321003	48323403	chr10	48323347	48323348	ENSG00000215024
chr10	48321003	48323403	chr10	48323347	48323348	ENSG00000198035
chr10	48321003	48323403	chr10	48323275	48323276	ENSG00000165388
chr10	48321003	48323403	chr10	48323275	48323276	ENSG00000179296
chr10	48321003	48323403	chr10	48323339	48323340	ENSG00000243899
chr10	48353824	48355644	chr10	48354314	48354315	ENSG00000226964
chr10	48356998	48363049	chr10	48361044	48361045	ENSG00000226964
chr10	48356998	48363049	chr10	48361044	48361045	ENSG00000215024
chr10	48356998	48363049	chr10	48358838	48358839	ENSG00000165388
chr10	48356998	48363049	chr10	48359863	48359864	ENSG00000197704
chr10	48356998	48363049	chr10	48359863	48359864	ENSG00000179296
chr10	48356998	48363049	chr10	48358838	48358839	ENSG00000243899
chr10	48356998	48363049	chr10	48358838	48358839	ENSG00000126542
chr10	48377814	48380721	chr10	48379006	48379007	ENSG00000226964
chr10	48377814	48380721	chr10	48379889	48379890	ENSG00000197910
chr10	48377814	48380721	chr10	48379889	48379890	ENSG00000197704
chr10	48402036	48404561	chr10	48403764	48403765	ENSG00000222406
chr10	48402036	48404561	chr10	48403764	48403765	ENSG00000188279
chr10	48484504	48486636	chr10	48485193	48485194	ENSG00000197704
chr10	48571823	48574742	chr10	48572353	48572354	ENSG00000165388
chr10	48571823	48574742	chr10	48574402	48574403	ENSG00000183675
chr10	48571823	48574742	chr10	48571860	48571861	ENSG00000204164
chr10	48571823	48574742	chr10	48571860	48571861	ENSG00000227781
chr10	48571823	48574742	chr10	48571860	48571861	ENSG00000179296
chr10	48571823	48574742	chr10	48571860	48571861	ENSG00000243899
chr10	48571823	48574742	chr10	48571860	48571861	ENSG00000126542
chr10	48571823	48574742	chr10	48571860	48571861	ENSG00000170324
chr10	49388320	49390840	chr10	49390448	49390449	ENSG00000183675
chr10	49388320	49390840	chr10	49390448	49390449	ENSG00000197704
chr10	49388320	49390840	chr10	49390448	49390449	ENSG00000179296
chr10	49388320	49390840	chr10	49390448	49390449	ENSG00000243899
chr10	49388320	49390840	chr10	49390448	49390449	ENSG00000126542
chr10	49388320	49390840	chr10	49390448	49390449	ENSG00000170324
chr10	49494798	49497371	chr10	49494825	49494826	ENSG00000204164
chr10	49494798	49497371	chr10	49494825	49494826	ENSG00000227781
chr10	49494798	49497371	chr10	49494825	49494826	ENSG00000179296
chr10	49494798	49497371	chr10	49494825	49494826	ENSG00000243899
chr10	49494798	49497371	chr10	49494825	49494826	ENSG00000126542
chr10	49494798	49497371	chr10	49494825	49494826	ENSG00000170324
chr10	49606391	49608539	chr10	49606909	49606910	ENSG00000243899
chr10	49606391	49608539	chr10	49606909	49606910	ENSG00000126542
chr10	49612745	49615495	chr10	49614174	49614175	ENSG00000243899
chr10	49612745	49615495	chr10	49614174	49614175	ENSG00000126542
chr10	49671103	49674340	chr10	49671568	49671569	ENSG00000183675
chr10	49671103	49674340	chr10	49671250	49671251	ENSG00000227781
chr10	49671103	49674340	chr10	49671568	49671569	ENSG00000179296
chr10	49671103	49674340	chr10	49671250	49671251	ENSG00000243899
chr10	49671103	49674340	chr10	49671568	49671569	ENSG00000126542
chr10	49671103	49674340	chr10	49671568	49671569	ENSG00000170324
chr10	49677075	49679836	chr10	49677078	49677079	ENSG00000183675
chr10	49677075	49679836	chr10	49677078	49677079	ENSG00000227781
chr10	49677075	49679836	chr10	49677181	49677182	ENSG00000179296
chr10	49677075	49679836	chr10	49677078	49677079	ENSG00000243899
chr10	49677075	49679836	chr10	49677078	49677079	ENSG00000170324
chr10	49698075	49701237	chr10	49700807	49700808	ENSG00000197704
chr10	49698075	49701237	chr10	49698784	49698785	ENSG00000179296
chr10	49698075	49701237	chr10	49698784	49698785	ENSG00000243899
chr10	49698075	49701237	chr10	49698784	49698785	ENSG00000126542
chr10	49698075	49701237	chr10	49698784	49698785	ENSG00000170324
chr10	49698075	49701237	chr10	49700721	49700722	ENSG00000128805
chr10	49704445	49707520	chr10	49704562	49704563	ENSG00000170324
chr10	49704445	49707520	chr10	49704562	49704563	ENSG00000128805
chr10	49716240	49719236	chr10	49717578	49717579	ENSG00000183675
chr10	49716240	49719236	chr10	49717578	49717579	ENSG00000197704
chr10	49716240	49719236	chr10	49719216	49719217	ENSG00000204164
chr10	49716240	49719236	chr10	49717578	49717579	ENSG00000179296
chr10	49716240	49719236	chr10	49717578	49717579	ENSG00000243899
chr10	49716240	49719236	chr10	49717578	49717579	ENSG00000126542
chr10	49716240	49719236	chr10	49716813	49716814	ENSG00000170324
chr10	49716240	49719236	chr10	49718965	49718966	ENSG00000226576
chr10	49725267	49728839	chr10	49725303	49725304	ENSG00000170324
chr10	49725267	49728839	chr10	49725675	49725676	ENSG00000197704
chr10	49725267	49728839	chr10	49726663	49726664	ENSG00000204164
chr10	49725267	49728839	chr10	49725675	49725676	ENSG00000179296
chr10	49725267	49728839	chr10	49725675	49725676	ENSG00000243899
chr10	49725267	49728839	chr10	49725675	49725676	ENSG00000126542
chr10	49725267	49728839	chr10	49726197	49726198	ENSG00000128805
chr10	49733520	49736553	chr10	49734983	49734984	ENSG00000179296
chr10	49733520	49736553	chr10	49734983	49734984	ENSG00000128805
chr10	49759237	49762636	chr10	49759365	49759366	ENSG00000128805
chr10	49772000	49774903	chr10	49773185	49773186	ENSG00000170324
chr10	49772000	49774903	chr10	49773185	49773186	ENSG00000128805
chr10	49789642	49792353	chr10	49789940	49789941	ENSG00000128805
chr10	49796236	49799225	chr10	49798968	49798969	ENSG00000197704
chr10	49796236	49799225	chr10	49798968	49798969	ENSG00000213686
chr10	49796236	49799225	chr10	49796908	49796909	ENSG00000128805
chr10	49805297	49808614	chr10	49807678	49807679	ENSG00000128805
chr10	49841392	49844820	chr10	49842654	49842655	ENSG00000128805
chr10	49841392	49844820	chr10	49843195	49843196	ENSG00000226576
chr10	49855675	49860392	chr10	49856466	49856467	ENSG00000128805
chr10	49855675	49860392	chr10	49856466	49856467	ENSG00000226576
chr10	50012297	50015210	chr10	50014916	50014917	ENSG00000165633
chr10	50197114	50199214	chr10	50199206	50199207	ENSG00000241577
chr10	50289391	50292604	chr10	50292445	50292446	ENSG00000225482
[truncated: 78,181 more rows]

## Sheet: H3K27ac_Gene_Links_Hi-C_Bulk
peak_Chr	peak_Start	peak_End	Hi-C-Bulk_Chr	Hi-C-Bulk_Start	Hi-C-Bulk_End	Gene
[truncated: 54,915 more rows]

[truncated: 2 more sheets: H3K27ac_Gene_Links_Hi-C_Neuron, H3K27ac_Gene_Links_Hi-C_Glia]
