# Supplementary material for: Integrative genomics identifies a convergent molecular subtype that links epigenomic with transcriptomic differences in autism
Source: Nat Commun. 2020 Sep 25;11:4873. doi: 10.1038/s41467-020-18526-1 (PMC7519165; doi:10.1038/s41467-020-18526-1)
Supplement: Supplementary file 10 — Source data [file 41467_2020_18526_MOESM10_ESM.xlsx]

## Sheet: Figure 2f
Figure 2f
	Odds Ratios
		Inh_L1-2_PAX6_CDH12	Inh_L1-2_PAX6_TNFAIP8L3	Inh_L1-4_LAMP5_LCP2	Inh_L1-2_LAMP5_DBP	Inh_L2-6_LAMP5_CA1	Inh_L1_SST_NMBR	Inh_L1_SST_CHRNA4	Inh_L1-2_SST_BAGE2	Inh_L1-2_GAD1_MC4R	Inh_L1-3_PAX6_SYT6	Inh_L1-2_VIP_TSPAN12	Inh_L1-4_VIP_CHRNA6	Inh_L1-3_VIP_ADAMTSL1	Inh_L1-4_VIP_PENK	Inh_L2-6_VIP_QPCT	Inh_L3-6_VIP_HS3ST3A1	Inh_L1-2_VIP_PCDH20	Inh_L2-5_VIP_SERPINF1	Inh_L2-5_VIP_TYR	Inh_L1-3_VIP_CHRM2	Inh_L2-4_VIP_CBLN1	Inh_L1-3_VIP_CCDC184	Inh_L1-3_VIP_GGH	Inh_L1-2_VIP_LBH	Inh_L2-3_VIP_CASC6	Inh_L2-4_VIP_SPAG17	Inh_L1-4_VIP_OPRM1	Inh_L3-6_SST_NPY	Inh_L3-6_SST_HPGD	Inh_L4-6_SST_B3GAT2	Inh_L5-6_SST_KLHDC8A	Inh_L5-6_SST_NPM1P10	Inh_L4-6_SST_GXYLT2	Inh_L4-5_SST_STK32A	Inh_L1-3_SST_CALB1	Inh_L3-5_SST_ADGRG6	Inh_L2-4_SST_FRZB	Inh_L5-6_SST_TH	Inh_L5-6_SST_MIR548F2	Inh_L5-6_GAD1_GLP1R	Inh_L5-6_PVALB_LGR5	Inh_L4-5_PVALB_MEPE	Inh_L2-4_PVALB_WFDC2	Inh_L4-6_PVALB_SULF1	Inh_L2-5_PVALB_SCUBE3	Exc_L2_LAMP5_LTK	Exc_L2-4_LINC00507_GLP2R	Exc_L2-3_LINC00507_FREM3
	mRNA.M1	0.667623	0.536985	0.93476	0.77802	0.936263	0.814975	0.687951	1.12533	0.478241	1.14984	0.626855	0.882494	0.791681	0.971254	1.46383	1.01525	1.01773	1.45052	1.11794	2.39172	1.51159	1.66736	1.48864	0.775933	1.52537	1.45669	1.44024	1.16261	1.38321	1.19111	0.788711	0.885692	0.68969	1.20255	0.919157	1.14168	1.8804	1.27767	2.05436	1.94239	3.07023	2.23428	1.9975	2.60937	2.01636	1.56846	2.35392	2.18284
	mRNA.M3	1.73011	1.66969	1.7626	0.890813	1.14316	1.44339	1.14943	0.824672	0.898875	0.756225	1.00578	0.533623	0.937813	0.770038	1.42429	0.783765	1.25563	0.873439	1.17907	1.12721	0.812306	1.41049	1.23171	2.18245	1.20303	0.835921	0.835346	0.595915	1.08644	0.84261	0.724477	1.48578	0.941872	0.719139	0.366941	0.628043	0.78467	1.22653	1.31588	0.714307	0.894396	1.56154	2.07611	1.12267	0.953116	0.463498	0.774738	0.569658
	mRNA.M4	1.17788	1.24343	1.0393	1.60507	1.09872	1.11095	1.07379	0.827535	1.10653	0.747685	0.99786	0.989796	0.872883	0.549219	0.627723	0.788458	0.607819	0.575079	0.954261	0.84183	0.909953	0.938176	0.638155	0.887162	0.781385	0.565877	0.718432	0.503223	1.64675	1.35998	1.44365	1.05084	0.938111	1.12331	1.06185	1.44127	1.29657	1.35601	1.77341	1.31839	1.02243	1.83651	2.05166	1.58611	1.58319	0.931063	0.921799	0.869998
	mRNA.M7	0.358398	0.81728	0.480129	1.23e-06	0.492213	0.661658	0.290847	0.364657	0.480308	0.922672	0.628212	0.435289	0.209804	0.408555	0.277297	0.520766	0.268572	0.645721	0.229112	0.462389	1.22e-06	0.559827	0.281869	0.349455	0.952615	0.420872	0.317008	0.565368	0.15927	0.532584	1.1626	0.158496	0.690559	1.07176	0.386996	1.22154	0.309874	0.579859	0.893788	0.255474	0.219767	1.18201	0.923613	1.03487	0.564212	0.409755	0.509602	0.773669
	mRNA.M10	1.8624	1.19779	1.72535	0.754974	1.56572	1.27901	0.899826	0.963647	1.17933	1.14837	1.39996	1.76726	1.24235	1.27033	1.78952	1.34078	1.59835	1.1372	1.58633	1.02563	0.877077	0.991119	1.54068	1.19061	1.75237	1.11441	1.58256	0.994	2.66036	1.69754	1.44565	2.09386	2.63077	2.09161	1.38332	1.16067	2.48305	1.7897	1.99283	1.14754	1.97085	2.21916	3.22821	2.6484	1.52462	1.27412	2.83563	1.10751
	mRNA.M16	2.02975	1.20219	1.78776	1.16237	2.16313	2.59808	2.24145	1.65668	1.70847	1.5187	1.68113	1.98754	1.40798	0.982516	1.25199	1.36983	2.32034	1.72916	2.53066	1.53806	1.50611	2.00237	2.43965	1.63891	1.3268	1.73347	1.57528	1.38515	2.4769	2.53052	1.74052	2.81331	1.9349	1.58401	2.28572	1.89988	2.99825	3.38731	1.82131	1.15167	1.37669	1.80131	2.73181	1.7178	2.01588	0.483142	1.01749	0.840649
	mRNA.M17	0.975153	1.01045	0.770109	1.56616	1.23493	1.18998	0.617829	0.577577	1.03515	1.14961	0.660012	0.226458	1.79204	1.3255	1.53448	1.23784	0.867057	0.854185	0.867402	0.610474	0.348197	0.898956	0.753463	1.05221	1.08405	0.896503	1.20465	1.22065	2.7485	3.12467	2.62072	2.85137	2.36033	1.7333	2.62854	2.45288	1.35501	1.61329	1.2993	1.26194	1.742	1.1181	1.26671	1.09313	1.71041	0.872616	1.37097	1.25316
	FDR-corrected p-values
		Inh_L1-2_PAX6_CDH12	Inh_L1-2_PAX6_TNFAIP8L3	Inh_L1-4_LAMP5_LCP2	Inh_L1-2_LAMP5_DBP	Inh_L2-6_LAMP5_CA1	Inh_L1_SST_NMBR	Inh_L1_SST_CHRNA4	Inh_L1-2_SST_BAGE2	Inh_L1-2_GAD1_MC4R	Inh_L1-3_PAX6_SYT6	Inh_L1-2_VIP_TSPAN12	Inh_L1-4_VIP_CHRNA6	Inh_L1-3_VIP_ADAMTSL1	Inh_L1-4_VIP_PENK	Inh_L2-6_VIP_QPCT	Inh_L3-6_VIP_HS3ST3A1	Inh_L1-2_VIP_PCDH20	Inh_L2-5_VIP_SERPINF1	Inh_L2-5_VIP_TYR	Inh_L1-3_VIP_CHRM2	Inh_L2-4_VIP_CBLN1	Inh_L1-3_VIP_CCDC184	Inh_L1-3_VIP_GGH	Inh_L1-2_VIP_LBH	Inh_L2-3_VIP_CASC6	Inh_L2-4_VIP_SPAG17	Inh_L1-4_VIP_OPRM1	Inh_L3-6_SST_NPY	Inh_L3-6_SST_HPGD	Inh_L4-6_SST_B3GAT2	Inh_L5-6_SST_KLHDC8A	Inh_L5-6_SST_NPM1P10	Inh_L4-6_SST_GXYLT2	Inh_L4-5_SST_STK32A	Inh_L1-3_SST_CALB1	Inh_L3-5_SST_ADGRG6	Inh_L2-4_SST_FRZB	Inh_L5-6_SST_TH	Inh_L5-6_SST_MIR548F2	Inh_L5-6_GAD1_GLP1R	Inh_L5-6_PVALB_LGR5	Inh_L4-5_PVALB_MEPE	Inh_L2-4_PVALB_WFDC2	Inh_L4-6_PVALB_SULF1	Inh_L2-5_PVALB_SCUBE3	Exc_L2_LAMP5_LTK	Exc_L2-4_LINC00507_GLP2R	Exc_L2-3_LINC00507_FREM3
	mRNA.M1	0.426529	0.352202	0.896139	0.814473	0.886806	0.730447	0.578854	0.877291	0.237874	0.744161	0.512015	0.885783	0.685411	0.976119	0.37486	0.983272	0.983272	0.432297	0.854528	0.000198186	0.368208	0.0688782	0.354971	0.616228	0.105349	0.506821	0.446447	0.810602	0.348107	0.747116	0.557481	0.824898	0.525092	0.776073	0.920326	0.820375	0.0604319	0.559252	5.17659e-06	0.022644	3.24264e-08	4.02348e-08	1.05369e-05	1.09439e-07	0.0181748	0.367816	0.0189853	0.000562669
	mRNA.M3	2.36237e-05	0.00191947	3.21915e-06	0.831342	0.47681	0.0298902	0.634594	0.601259	0.734853	0.171674	0.988863	0.0950302	0.847326	0.506821	0.0747302	0.298947	0.354971	0.708391	0.510956	0.65865	0.559252	0.0298902	0.426529	7.35933e-12	0.292361	0.659337	0.600857	0.0641588	0.734853	0.582969	0.0480245	0.00420276	0.865306	0.346674	0.00780237	0.0641588	0.467541	0.333968	0.0105789	0.233161	0.709118	5.87415e-07	1.0439e-19	0.578854	0.896139	0.0360813	0.564814	0.0104442
	mRNA.M4	0.759776	0.726205	0.952238	0.510956	0.859356	0.87796	0.928834	0.847326	0.885783	0.597057	0.995885	0.990225	0.855878	0.559252	0.559252	0.698573	0.525092	0.525092	0.952238	0.821079	0.915386	0.9251	0.576912	0.86227	0.631491	0.578854	0.698731	0.407824	0.121245	0.576912	0.237874	0.935559	0.930821	0.885783	0.952238	0.446447	0.685411	0.510956	0.00498617	0.616228	0.980144	0.00133642	7.93875e-05	0.139095	0.342631	0.945756	0.944957	0.847326
	mRNA.M7	0.368208	0.877291	0.456479	0.988863	0.393682	0.708895	0.467541	0.571295	0.559252	0.92918	0.734853	0.648809	0.333968	0.616228	0.445105	0.521906	0.426529	0.747116	0.355755	0.531215	0.988863	0.576912	0.45179	0.354971	0.961032	0.631491	0.510956	0.66228	0.222002	0.619135	0.831342	0.222002	0.743468	0.963947	0.595525	0.845121	0.503323	0.600808	0.877291	0.407824	0.348107	0.745763	0.897611	0.976119	0.661827	0.616228	0.726205	0.811651
	mRNA.M10	0.0317674	0.781643	0.0632212	0.820375	0.1189	0.633124	0.896139	0.976119	0.790654	0.782412	0.559252	0.292361	0.685411	0.745763	0.138451	0.506821	0.301345	0.877291	0.265914	0.976119	0.885783	0.988863	0.367816	0.734853	0.030963	0.897611	0.354971	0.992904	5.17659e-06	0.197156	0.223393	0.00312409	0.000137359	0.0527199	0.616228	0.820375	0.00326373	0.0632212	0.000198186	0.847326	0.0292237	2.22501e-06	4.7418e-15	2.12714e-06	0.380962	0.744161	0.00447538	0.877291
	mRNA.M16	0.00528009	0.759425	0.0298902	0.879762	0.000147061	5.81258e-05	0.00784252	0.303774	0.133294	0.188532	0.230979	0.115037	0.426529	0.988863	0.698731	0.426529	0.00326373	0.197156	0.000185377	0.292361	0.426529	0.00780237	0.00163464	0.115037	0.426529	0.280083	0.346674	0.525092	1.9903e-05	0.000487053	0.0140112	2.44932e-07	0.0292487	0.354971	0.0189853	0.040514	2.32655e-05	5.01512e-10	0.00133642	0.831342	0.484425	0.000947551	2.32935e-11	0.0385532	0.0316876	0.457293	0.988863	0.780575
	mRNA.M17	0.976119	0.988863	0.685256	0.577507	0.634594	0.790561	0.592785	0.596451	0.976119	0.811651	0.65108	0.354971	0.122541	0.725099	0.426529	0.693665	0.877291	0.877291	0.87169	0.527613	0.354971	0.885783	0.745027	0.944647	0.885783	0.921183	0.820375	0.782412	1.67959e-05	3.04868e-05	2.92831e-06	5.17659e-06	0.00464151	0.313123	0.00919888	0.00312409	0.642928	0.242185	0.430909	0.724619	0.17089	0.781643	0.484425	0.884693	0.265914	0.896139	0.716521	0.685411
[truncated: 21 more columns]

## Sheet: Figure 2i
Figure 2i
	Odds Ratios
		Activated_Microglia_Hirbec_et_al	Cluster_1_Juvenile_ARG1	Cluster_2a_RRM2	Cluster_2b_UBE2C	Cluster_2c_CENPA	Cluster_4_Axon_Tract_SPP1	Cluster_7a_Adult	Cluster_7b_Adult	Cluster_7c_Adult	Cluster_8_Aging_CCL4	Cluster_9_Injury_IFI27L2A
	mRNA.M9	2.31965	1.88839	0.763158	0.488311	0.250882	2.39953	0.000284694	3.0063	0.000284694	1.8799	0.49124
	mRNA.M15	2.26963	4.42871	1.57223	2.61975	2.12394	3.57718	0.000433556	2.1572e-05	0.000433556	7.87402	2.04562
	mRNA.M19	11.5378	2.04818	0.362958	1.20634	2.56974	3.45841	0.000203869	5.86227	1.68155e+07	25.2367	10.2278
	mRNA.M20	7.95061e-06	0.387553	0.285061	0.36986	1.59093	1.30279	0.000435598	10.2622	0.000435598	1.39324	0.752393
	mRNA.M21	5.19066	3.64224	7.68388	2.92622	6.23292	1.28217	0.000482117	2.39882e-05	0.000482117	8.81221e-06	50.4506
	mRNA.M23	1.16707	1.49668e-06	0.805386	0.517703	1.49659e-06	0.592369	0.000223775	3.02656e-05	0.000223775	1.94779	4.08297e-06
	FDR-corrected p-values
		Activated_Microglia_Hirbec_et_al	Cluster_1_Juvenile_ARG1	Cluster_2a_RRM2	Cluster_2b_UBE2C	Cluster_2c_CENPA	Cluster_4_Axon_Tract_SPP1	Cluster_7a_Adult	Cluster_7b_Adult	Cluster_7c_Adult	Cluster_8_Aging_CCL4	Cluster_9_Injury_IFI27L2A
	mRNA.M9	0.35034	0.35034	0.981237	0.464514	0.464514	0.108004	0.981237	0.719902	0.981237	0.798926	0.907186
	mRNA.M15	0.83684	0.0290185	0.941853	0.150751	0.719902	0.138057	0.981237	0.981237	0.981237	0.0326524	0.907186
	mRNA.M19	7.5785e-10	0.464514	0.738079	0.981237	0.157652	0.0285789	0.981237	0.338435	0.981237	8.60985e-16	3.41476e-09
	mRNA.M20	0.981237	0.774912	0.558209	0.464514	0.774912	0.981237	0.981237	0.0279515	0.981237	0.981237	0.981237
	mRNA.M21	0.118448	0.137077	7.23876e-07	0.110131	0.000966238	0.981237	0.981237	0.981237	0.981237	0.981237	3.07715e-34
	mRNA.M23	0.981237	0.981237	0.981237	0.774912	0.981237	0.981237	0.981237	0.981237	0.981237	0.938908	0.981237

## Sheet: Figure 4e
Figure 4e
	Odds Ratios
		Oligodendrocytes	Microglia	Astrocyte	Endothelial	Neuron
	Q1	0.32361	6.91482	2.47112	1.84574	0.16846
	Q2	0.912963	0.595411	5.67778	1.30946	1.75099e-07
	Q3	9.61483	0.213119	0.377351	0.470094	0.823236
	Q4	0.495174	0.201856	0.254254	0.650799	5.05946
	FDR-corrected p-values
		Oligodendrocytes	Microglia	Astrocyte	Endothelial	Neuron
	Q1	0.00112373	1.01943e-10	0.00808455	0.118293	9.09707e-06
	Q2	0.927445	0.598835	0.000133422	0.796352	0.982353
	Q3	2.91835e-17	0.0592914	0.279953	0.405088	0.720942
	Q4	0.0108431	1.42356e-06	0.000855919	0.308724	7.64091e-08

## Sheet: Figure 4f
Figure 4f
	Odds Ratios
		Promoter	eQTL+NeuN+	eQTL+NeuN-	eQTL+Bulk	eQTL	NeuN+	NeuN-	Bulk	Promoter	eQTL+NeuN+	eQTL + NeuN-	eQTL + Bulk	eQTL	NeuN+	NeuN-	Bulk
	mRNA.M1	0.764719	1.07	0.821163	0.872279	0.972202	0.98769	0.891559	0.947002	0.548857	0.592579	0.582334	0.512381	1.01936	0.763977	0.800078	0.745237
	mRNA.M2	0.389078	0.588069	0.375349	0.394825	0.589071	0.849213	0.611433	0.671754	8.08949	2.42612	3.30364	3.40202	2.13328	1.68395	2.40016	2.3171
	mRNA.M3	1.26134	1.24413	0.991071	1.25837	1.06368	1.0847	1.11054	1.1002	0.359639	0.958876	0.93685	0.913796	0.896961	0.806574	0.812254	0.784695
	mRNA.M4	1.36602	1.68888	1.65046	1.14038	1.34672	1.31193	1.32071	1.41593	0.632103	0.458129	1.63135	1.64659	0.976465	0.789003	0.739729	0.815584
	mRNA.M5	0.919496	1.00876	1.47053	1.26502	0.846085	1.00796	1.07174	0.879693	0.405429	4.78915e-07	1.55734e-07	1.48362e-07	1.09604	0.694098	0.733423	0.729508
	mRNA.M6	0.96379	0.755721	2.36797	0.841834	1.19698	1.00794	1.14586	0.722266	7.21068e-07	2.54875e-07	1.46482e-07	0.777621	0.776575	1.26821	1.14581	1.8839
	mRNA.M7	0.469895	0.557892	0.282025	0.667756	1.04561	0.577885	0.68935	0.821116	0.239898	0.877733	1.09896	0.864652	0.750209	1.60524	1.4192	1.18458
	mRNA.M8	1.04308	0.628345	7.84949e-08	0.514941	0.75766	0.819738	1.03504	0.979121	1.15097	3.49866	1.54051	0.675453	0.979463	1.54222	1.1942	0.931712
	mRNA.M9	0.393189	0.726096	0.951636	0.839351	0.798176	0.888567	0.734384	0.744398	1.47912	0.567869	0.763528	0.652327	0.833439	1.00608	1.33357	1.28496
	mRNA.M10	1.369	0.809098	1.04442	1.45929	1.02873	0.957563	1.15332	1.09209	0.666731	0.312082	0.270165	1.83957e-07	0.691829	0.678539	0.781293	0.880762
	mRNA.M12	1.0145	0.602526	2.57929	1.3126	1.1763	1.26693	1.16399	1.1008	0.805124	2.149	0.681118	0.64607	0.901905	1.1365	1.28312	0.916308
	mRNA.M13	1.50336	1.48482	1.52416	1.1701	1.21066	1.31803	1.34155	1.52753	0.163791	1.24845	0.627438	0.84441	0.672464	0.723105	0.466043	0.802185
	mRNA.M14	0.574414	0.710734	0.927335	0.70978	0.709851	0.897113	0.834318	0.980523	0.219549	0.657661	0.277939	0.915847	0.841171	1.51257	1.04869	0.970398
	mRNA.M15	0.673835	8.3906e-08	0.439807	1.32433e-07	0.956715	0.910836	1.09125	0.680214	0.94484	2.82151e-07	0.614013	1.11299	1.44634	0.748092	0.907261	1.16454
	mRNA.M16	1.35094	1.20226	0.824636	0.666211	0.967676	1.06397	1.08854	0.979081	0.486503	0.400747	0.930829	0.628378	0.946336	0.745779	0.918117	0.869823
	mRNA.M17	1.46278	1.56628	1.53321	1.30894	1.03999	1.14134	1.03576	1.10466	0.120483	0.236584	0.179093	0.796552	0.974071	0.739339	0.658797	0.693795
	mRNA.M18	1.34803	0.889436	0.516928	0.209487	0.833401	1.05865	1.06014	1.07011	1.6562	1.73406e-07	0.340175	0.431105	1.05735	1.1202	0.860482	0.82003
	mRNA.M19	1.0587	1.58693	1.53321	0.854839	0.913798	0.95509	1.1354	0.950524	0.573145	0.385199	0.179093	0.429493	0.890384	0.944773	0.553151	0.635818
	mRNA.M20	0.703957	0.435025	0.714221	0.400831	0.717103	0.841709	0.811541	0.886411	0.767275	1.13906	0.679753	0.991118	1.03382	1.20271	1.16743	1.10312
	mRNA.M21	0.682864	0.286585	0.324282	0.342765	1.15596	0.852943	1.07174	0.916342	0.634033	1.25737	0.453113	0.336772	0.773804	0.621158	0.693539	0.816681
	mRNA.M22	1.38363	1.2624	0.987528	1.13465	1.27825	0.988907	0.917202	0.911579	0.59609	1.33	0.667541	0.9428	0.877193	1.13922	1.0433	1.09639
	mRNA.M23	1.476	1.44714	1.75177	1.33932	1.27315	1.01995	0.938373	1.01583	1.1958	0.458129	0.747114	0.673603	0.716968	1.19062	0.813877	0.906778
	mRNA.M24	1.07631	1.10584	1.48549	1.51501	1.05496	0.993336	1.07469	1.06835	0.57737	0.881034	0.803018	0.857067	0.8608	0.953964	0.781499	0.890866
	mRNA.M25	1.32524	1.29049	1.22024	1.15802	1.2219	1.07834	0.994535	0.944681	0.213684	0.603916	0.694617	0.227131	0.815699	0.716635	0.829351	0.851726
	FDR-corrected p-values
		Promoter	eQTL+NeuN+	eQTL+NeuN-	eQTL+Bulk	eQTL	NeuN+	NeuN-	Bulk	Promoter	eQTL+NeuN+	eQTL + NeuN-	eQTL + Bulk	eQTL	NeuN+	NeuN-	Bulk
	mRNA.M1	0.322534	0.900601	0.694176	0.829803	0.850456	0.9609	0.501835	0.779265	0.369498	0.577802	0.343227	0.401417	0.934574	0.341209	0.320508	0.232034
	mRNA.M2	8.78989e-24	0.00426856	1.85315e-10	1.16848e-07	1.48785e-38	0.0021594	8.09673e-29	2.10512e-16	1.00539e-118	3.29619e-06	1.3022e-27	1.32156e-20	3.86063e-100	9.65351e-16	3.71268e-98	7.97191e-61
	mRNA.M3	0.0172218	0.370415	0.993505	0.43744	0.369498	0.294179	0.196262	0.257906	0.000203107	0.9609	0.899261	0.870221	0.192444	0.116202	0.045371	0.045371
	mRNA.M4	0.219141	0.22822	0.369498	0.859983	0.0140765	0.00586556	0.0293229	0.00242598	0.549872	0.549872	0.432475	0.43744	0.947895	0.378676	0.196262	0.459721
	mRNA.M5	0.880977	0.993505	0.829803	0.899261	0.549872	0.993505	0.834287	0.701858	0.465979	0.993505	0.993505	0.993505	0.804174	0.551776	0.440199	0.549872
	mRNA.M6	0.96898	0.842088	0.219141	0.899261	0.442443	0.993505	0.73306	0.407436	0.993505	0.993505	0.993505	0.882171	0.451934	0.73306	0.804511	0.0691838
	mRNA.M7	0.149061	0.501835	0.304674	0.753579	0.870475	0.00914444	0.143735	0.501835	0.407436	0.956264	0.947895	0.947895	0.311544	0.112862	0.194368	0.694176
	mRNA.M8	0.9609	0.616833	0.993505	0.549872	0.21736	0.432475	0.947895	0.9609	0.902465	0.0571767	0.738086	0.804511	0.961114	0.191357	0.678511	0.899261
	mRNA.M9	5.02925e-07	0.551776	0.956264	0.776083	0.0155664	0.46599	0.0117919	0.0343147	0.225547	0.613571	0.694176	0.586435	0.1854	0.993505	0.0392194	0.208902
	mRNA.M10	0.192444	0.694176	0.965155	0.535038	0.899261	0.829803	0.417	0.678511	0.556738	0.342081	0.26913	0.993505	0.0571767	0.196262	0.35683	0.694176
	mRNA.M12	0.989243	0.546545	0.089135	0.700462	0.357151	0.167324	0.444395	0.69901	0.805686	0.361615	0.760922	0.703809	0.694176	0.740473	0.311544	0.843916
	mRNA.M13	0.192444	0.415795	0.501835	0.829803	0.196262	0.0387828	0.0754708	0.00341232	0.26913	0.829803	0.651306	0.876665	0.0444115	0.369498	0.0100618	0.549872
	mRNA.M14	0.247371	0.760922	0.9609	0.804174	0.0763503	0.694176	0.437971	0.9609	0.37036	0.851759	0.468039	0.965155	0.549872	0.196262	0.899261	0.9609
	mRNA.M15	0.369498	0.993505	0.694176	0.993505	0.899261	0.804174	0.805686	0.225547	0.964444	0.993505	0.830263	0.97358	0.105647	0.678511	0.850456	0.760922
	mRNA.M16	0.1854	0.738086	0.842088	0.633712	0.8804	0.687644	0.678734	0.947895	0.304674	0.464979	0.9609	0.694176	0.829803	0.23532	0.766242	0.64679
	mRNA.M17	0.150041	0.361615	0.549872	0.694176	0.870475	0.369498	0.889332	0.629935	0.188318	0.407436	0.31246	0.842088	0.947895	0.314683	0.0923813	0.231172
	mRNA.M18	0.22397	0.93529	0.651306	0.37036	0.391756	0.804511	0.804511	0.770587	0.225547	0.993505	0.556738	0.687644	0.859983	0.760922	0.613571	0.553656
	mRNA.M19	0.877805	0.453867	0.549872	0.870475	0.70429	0.842088	0.465979	0.829803	0.437971	0.616833	0.31246	0.527588	0.69901	0.899261	0.0104332	0.107954
	mRNA.M20	0.196262	0.166792	0.687644	0.187921	0.0179978	0.219141	0.191357	0.47499	0.694176	0.901884	0.687644	0.993505	0.899261	0.440199	0.440199	0.703088
	mRNA.M21	0.415795	0.314178	0.369498	0.396988	0.549872	0.549872	0.834287	0.806296	0.694176	0.899261	0.549872	0.551776	0.432475	0.369498	0.369498	0.694176
	mRNA.M22	0.225547	0.562805	0.993505	0.834287	0.0670572	0.9609	0.616833	0.616833	0.543341	0.694176	0.578978	0.9609	0.578978	0.612674	0.873987	0.738086
	mRNA.M23	0.112218	0.442604	0.31246	0.644702	0.0444115	0.947895	0.759322	0.9609	0.804174	0.549872	0.760922	0.694176	0.0709046	0.549872	0.391756	0.760922
	mRNA.M24	0.600396	0.694176	0.0606738	0.0302541	0.415795	0.958684	0.311544	0.37036	0.0340925	0.804511	0.547093	0.694176	0.0293229	0.738086	0.00119894	0.316009
	mRNA.M25	0.0223277	0.37036	0.694176	0.760922	0.00426856	0.377297	0.987948	0.678734	0.00119894	0.430447	0.571562	0.0824152	0.0614135	0.0179978	0.225547	0.37036

## Sheet: Figure 5a
Figure 5a
	P-values
		ASD_iPSYCH+PGC	ASD_iPSYCH	ASD_PGC	Alzheimer	IBD
	Acetylation_ASD_Down	0.733663	0.66296	0.458153	0.943497	0.798523
	Acetylation_ASD_Up	0.00662504	0.0368007	0.168192	0.304982	0.00175897
	Expression_ASD_Down	0.166432	0.974829	0.820229	0.0331765	0.320708
	Expression_ASD_Up	0.9865	0.492253	0.0195799	0.0268636	2.50397e-06
	Methylation_Gene Body_ASD_Down	0.760397	0.592713	0.222178	0.254715	0.510243
	Methylation_Gene Body_ASD_Up	0.461684	0.851708	0.238932	0.071056	0.293336
	Methylation_Promoter_ASD_Down	0.0593426	0.173415	0.331341	0.586802	0.435547
	Methylation_Promoter_ASD_Up	0.938241	0.766178	0.765854	0.00625466	0.0286324

## Sheet: Figure 5b
Figure 5b
	P-values
		ASD_iPSYCH+PGC	ASD_iPSYCH	ASD_PGC	Alzheimer	IBD
	Acetylation_ASD up_Distal	0.020661	0.104099	0.0473444	0.265605	0.0325526
	Acetylation_ASD up_Promoter	0.222742	0.112282	0.709931	0.898199	0.0676831

## Sheet: Supplementary Figure 7e
Supplementary Figure 7e
	Bonferroni-corrected p-values
		ASD-CTL	Age	Sex	Region	Batch2	Batch3	RIN	Bank	SeqPC1	SeqPC2	SeqPC3	SeqPC4	SeqPC5
	mRNA.M1	0.00355497	1.87286e-11	1	0.211005	1	1	1	1	1	1	1	1	1
	mRNA.M2	1	0.642071	1	1	1	1	1	1	1	1	1	1	1
	mRNA.M3	0.000404093	1	1	1	1	1	1	1	0.475342	0.211736	1	1	1
	mRNA.M4	1.62022e-05	0.0398814	1	1	1	1	1	1	1	1	1	1	1
	mRNA.M5	1	0.012767	1	1	1	1	1	1	1	1	1	1	1
	mRNA.M6	1	0.0394533	1	1	1	1	1	1	1	1	1	1	1
	mRNA.M7	0.00469738	2.30943e-05	0.581156	0.287695	1	1	1	1	1	1	1	0.424283	1
	mRNA.M8	1	2.38857e-07	1	0.0100275	1	1	1	1	1	1	1	1	1
	mRNA.M9	8.76141e-06	1	1	0.421891	1	1	1	1	1	1	1	1	1
	mRNA.M10	1.94018e-05	0.000252195	1	1	1	1	1	1	0.251632	0.463782	1	1	1
	mRNA.M12	1	0.242438	1	1	1	1	1	1	1	1	1	1	1
	mRNA.M13	1	1	1	1	1	1	1	1	1	1	1	1	1
	mRNA.M14	0.3155	0.547635	1	1	1	1	1	1	0.643664	1	1	1	1
	mRNA.M15	0.000267785	1	1	1	1	1	1	1	1	0.676674	1	1	1
	mRNA.M16	2.01446e-05	1	1	1	1	1	1	1	0.350402	0.634747	1	1	1
	mRNA.M17	0.00119177	1	1	1	1	1	1	1	1	1	1	1	1
	mRNA.M18	0.997624	0.0268057	1	1	1	1	1	1	1	1	1	1	1
	mRNA.M19	0.000149897	0.0515517	1	1	1	1	0.371224	1	0.193032	0.016528	1	1	0.0839052
	mRNA.M20	0.0176217	7.2826e-11	1	0.476883	1	1	1	1	1	1	1	1	1
	mRNA.M21	0.00189055	1	1	1	1	1	1	1	1	1	1	1	1
	mRNA.M22	1	2.96776e-09	1	1	1	1	1	1	1	1	1	1	1
	mRNA.M23	0.000338303	1	1	1	1	1	1	1	0.103643	0.0261666	1	1	1
	mRNA.M24	1	1	1	1	1	1	1	1	1	1	1	1	1
	mRNA.M25	0.0826494	0.0110194	1	1	1	1	1	1	0.846509	0.178021	1	0.864448	1

## Sheet: Supplementary Figure 7g
Supplementary Figure 7g
	Odds Ratios
		Oligodendrocytes	Microglia	Astrocyte	Endothelial	Neuron
	mRNA.M1	1.17707	0.787333	0.915214	0.421244	0.633685
	mRNA.M2	5.60594	0.928852	1.07778	1.20438	0.225332
	mRNA.M3	1.09195	0.529959	0.371684	0.660848	2.43433
	mRNA.M4	0.973911	0.628352	0.846032	0.280778	3.51449
	mRNA.M5	3.17619	0.474232	4.47972e-07	0.881678	0.211036
	mRNA.M6	5.03832e-07	5.05715e-07	0.966138	0.485611	5.03605e-07
	mRNA.M7	0.423423	0.705938	0.62337	0.865239	0.41883
	mRNA.M8	0.721944	1.07137	1.45346	1.23244	4.93469e-07
	mRNA.M9	0.538689	1.01849	9.4261	1.93077	0.305369
	mRNA.M10	1.55288	0.605646	0.174319	0.645823	2.88174
	mRNA.M12	1.54926	0.895541	0.255889	1.39781	0.528941
	mRNA.M13	0.235103	0.797018	0.58224	0.355011	0.841653
	mRNA.M14	0.169437	0.18627	3.47108	0.341901	0.511839
	mRNA.M15	1.33426	3.9488	2.11703	2.40316	0.359514
	mRNA.M16	1.50159	0.550288	0.569484	0.163334	4.21437
	mRNA.M17	0.7924	0.742442	0.655217	0.558795	4.57348
	mRNA.M18	0.0750318	10.6662	0.0728633	5.08645	0.301211
	mRNA.M19	0.608946	8.44261	1.04081	4.18803	4.84067e-07
	mRNA.M20	0.908342	1.08244	1.63325	1.52271	1.50573
	mRNA.M21	0.404883	0.909197	0.194594	0.613613	0.400491
	mRNA.M22	0.760668	1.28536	0.269316	0.760668	1.57518
	mRNA.M23	0.376482	0.95921	2.23062	1.50386	0.0915481
	mRNA.M24	0.289516	0.623142	0.881634	0.331205	0.483297
	mRNA.M25	0.636226	0.767422	0.560434	0.577634	3.57351
	FDR-corrected p-values
		Oligodendrocytes	Microglia	Astrocyte	Endothelial	Neuron
	mRNA.M1	0.698267	0.620674	0.881232	0.104878	0.342152
	mRNA.M2	3.19215e-88	0.737451	0.700124	0.274044	1.62164e-08
	mRNA.M3	0.700124	0.00900237	6.40886e-05	0.0624319	5.71631e-15
	mRNA.M4	0.973439	0.415609	0.757191	0.0889935	9.10219e-10
	mRNA.M5	0.000632694	0.462254	0.973439	0.903082	0.265643
	mRNA.M6	0.973439	0.973439	0.973439	0.469049	0.973439
	mRNA.M7	0.381849	0.700124	0.593477	0.887758	0.381849
	mRNA.M8	0.724026	0.973439	0.551053	0.779219	0.973439
	mRNA.M9	0.104805	0.973439	5.99741e-92	0.00070293	0.00964955
	mRNA.M10	0.216399	0.381849	0.054187	0.41021	1.61279e-06
	mRNA.M12	0.315524	0.896059	0.148337	0.469049	0.363723
	mRNA.M13	0.117067	0.725002	0.384858	0.18838	0.779219
	mRNA.M14	0.188939	0.216596	8.10036e-06	0.274044	0.409154
	mRNA.M15	0.620674	1.48993e-06	0.0623756	0.019005	0.298482
	mRNA.M16	0.241202	0.298482	0.291516	0.043137	1.04815e-15
	mRNA.M17	0.700124	0.632348	0.469049	0.361033	2.34763e-14
	mRNA.M18	0.040944	6.97083e-66	0.0391808	1.14074e-23	0.0614951
	mRNA.M19	0.361033	2.05627e-44	0.973439	5.71631e-15	0.973439
	mRNA.M20	0.866243	0.887758	0.0800614	0.17205	0.187554
	mRNA.M21	0.362794	0.946709	0.234103	0.578272	0.361033
	mRNA.M22	0.619551	0.578272	0.0785508	0.619551	0.197066
	mRNA.M23	0.145301	0.973439	0.00219599	0.274044	0.061348
	mRNA.M24	1.23403e-07	0.0186481	0.518409	6.42095e-07	0.000171406
	mRNA.M25	0.104805	0.361033	0.040944	0.0545075	6.91235e-28

## Sheet: Supplementary Figure 8e
Supplementary Figure 8e
	Bonferroni-corrected p-values
		ASD-CTL	Age	Sex	Region	RIN	Bank	ExonProp	Depth	PMI
	miRNA.black	1	7.82556e-05	1	1	1	1	1	1	1
	miRNA.blue	1	0.000970991	0.802346	1	1	1	1	1	1
	miRNA.brown	1.8956e-05	0.343801	1	0.058464	1	1	0.0195058	1	1
	miRNA.green	1	0.00272925	1	1	1	1	1	1	1
	miRNA.greenyellow	1	1	0.000101365	1	1	1	1	1	1
	miRNA.magenta	0.000756697	1	0.34956	0.0662237	1	1	1	1	1
	miRNA.red	1	0.626474	0.882693	1	1	1	1	1	1
	miRNA.salmon	0.136595	1	1	0.200854	1	1	1	1	1
	miRNA.tan	1	1	1	1	1	1	1	1	1
	miRNA.turquoise	1	0.282164	1	1	1	1	1	1	1
	miRNA.yellow	0.0387679	4.31113e-07	1	1	1	1	1	1	1

## Sheet: Supplementary Figure 8f
Supplementary Figure 8f
	Odds Ratios
		mRNA.M1	mRNA.M3	mRNA.M4	mRNA.M7	mRNA.M9	mRNA.M10	mRNA.M15	mRNA.M16	mRNA.M17	mRNA.M19	mRNA.M20	mRNA.M21	mRNA.M23
	miRNA.brown	1.13324	1.47655	0.651828	0.657658	1.38391	1.06463	1.45317	1.833	0.924675	1.91001	1.00791	0.366504	0.579691
	miRNA.magenta	0.828804	1.42812	0.423133	0.375311	1.42195	1.10753	1.19251	1.60111	0.922113	1.21606	1.0763	0.726274	1.13087
	miRNA.yellow	1.09833	1.61701	0.644522	0.610965	1.15575	1.01444	1.01003	1.65427	1.07104	1.50826	0.993111	0.578292	0.88173
	FDR-corrected p-values
		mRNA.M1	mRNA.M3	mRNA.M4	mRNA.M7	mRNA.M9	mRNA.M10	mRNA.M15	mRNA.M16	mRNA.M17	mRNA.M19	mRNA.M20	mRNA.M21	mRNA.M23
	miRNA.brown	0.860879	0.00355736	0.414644	0.669977	0.191843	0.905854	0.476446	0.0142136	0.905854	0.00903745	0.974837	0.277759	0.277759
	miRNA.magenta	0.860879	0.0313445	0.204756	0.414644	0.204756	0.905854	0.899027	0.1958	0.905854	0.825843	0.905854	0.860879	0.899027
	miRNA.yellow	0.899027	5.21377e-06	0.312523	0.495275	0.661259	0.974837	0.974837	0.0313445	0.905854	0.15957	0.974837	0.440761	0.899027

[truncated: 11 more sheets: Supplementary Figure 9f, Supplementary Figure 9g, Supplementary Figure 10f, Supplementary Figure 10g, Supplementary Figure 11a, Supplementary Figure 11b, Supplementary Figure 11c, Supplementary Figure 11d, Supplementary Figure 13a, Supplementary Figure 13b, Supplementary Figure 13c]
